# Supplementary material for: Structure-based drug discovery of a corticotropin-releasing hormone receptor 1 antagonist using an X-ray free-electron laser
Source: Exp Mol Med. 2023 Sep 1;55(9):2039–50. doi: 10.1038/s12276-023-01082-1 (PMC10545732; doi:10.1038/s12276-023-01082-1)
Supplement: Supplementary file 2 — structure file_8GTM [file 12276_2023_1082_MOESM2_ESM.cif]

data_8GTM
# 
_entry.id   8GTM 
# 
_audit_conform.dict_name       mmcif_pdbx.dic 
_audit_conform.dict_version    5.360 
_audit_conform.dict_location   http://mmcif.pdb.org/dictionaries/ascii/mmcif_pdbx.dic 
# 
loop_
_database_2.database_id 
_database_2.database_code 
_database_2.pdbx_database_accession 
_database_2.pdbx_DOI 
PDB   8GTM         pdb_00008gtm 10.2210/pdb8gtm/pdb 
WWPDB D_1300032100 ?            ?                   
# 
_pdbx_database_status.status_code                     AUTH 
_pdbx_database_status.status_code_sf                  AUTH 
_pdbx_database_status.status_code_mr                  ? 
_pdbx_database_status.entry_id                        8GTM 
_pdbx_database_status.recvd_initial_deposition_date   2022-09-08 
_pdbx_database_status.SG_entry                        N 
_pdbx_database_status.deposit_site                    PDBJ 
_pdbx_database_status.process_site                    PDBJ 
_pdbx_database_status.status_code_cs                  ? 
_pdbx_database_status.status_code_nmr_data            ? 
_pdbx_database_status.methods_development_category    ? 
_pdbx_database_status.pdb_format_compatible           N 
# 
loop_
_audit_author.name 
_audit_author.pdbx_ordinal 
_audit_author.identifier_ORCID 
'Cho, H.S.' 1 0000-0003-4067-4715 
'Kim, H.'   2 0000-0002-1897-4319 
# 
_citation.abstract                  ? 
_citation.abstract_id_CAS           ? 
_citation.book_id_ISBN              ? 
_citation.book_publisher            ? 
_citation.book_publisher_city       ? 
_citation.book_title                ? 
_citation.coordinate_linkage        ? 
_citation.country                   ? 
_citation.database_id_Medline       ? 
_citation.details                   ? 
_citation.id                        primary 
_citation.journal_abbrev            'To Be Published' 
_citation.journal_id_ASTM           ? 
_citation.journal_id_CSD            0353 
_citation.journal_id_ISSN           ? 
_citation.journal_full              ? 
_citation.journal_issue             ? 
_citation.journal_volume            ? 
_citation.language                  ? 
_citation.page_first                ? 
_citation.page_last                 ? 
_citation.title                     'GPCR with Compound 1' 
_citation.year                      ? 
_citation.database_id_CSD           ? 
_citation.pdbx_database_id_DOI      ? 
_citation.pdbx_database_id_PubMed   ? 
_citation.pdbx_database_id_patent   ? 
_citation.unpublished_flag          ? 
# 
loop_
_citation_author.citation_id 
_citation_author.name 
_citation_author.ordinal 
_citation_author.identifier_ORCID 
primary 'Cho, H.S.' 1 0000-0003-4067-4715 
primary 'Kim, H.'   2 0000-0002-1897-4319 
# 
_cell.angle_alpha                  90.000 
_cell.angle_alpha_esd              ? 
_cell.angle_beta                   97.820 
_cell.angle_beta_esd               ? 
_cell.angle_gamma                  90.000 
_cell.angle_gamma_esd              ? 
_cell.entry_id                     8GTM 
_cell.details                      ? 
_cell.formula_units_Z              ? 
_cell.length_a                     95.660 
_cell.length_a_esd                 ? 
_cell.length_b                     70.650 
_cell.length_b_esd                 ? 
_cell.length_c                     86.750 
_cell.length_c_esd                 ? 
_cell.volume                       580837.125 
_cell.volume_esd                   ? 
_cell.Z_PDB                        4 
_cell.reciprocal_angle_alpha       ? 
_cell.reciprocal_angle_beta        ? 
_cell.reciprocal_angle_gamma       ? 
_cell.reciprocal_angle_alpha_esd   ? 
_cell.reciprocal_angle_beta_esd    ? 
_cell.reciprocal_angle_gamma_esd   ? 
_cell.reciprocal_length_a          ? 
_cell.reciprocal_length_b          ? 
_cell.reciprocal_length_c          ? 
_cell.reciprocal_length_a_esd      ? 
_cell.reciprocal_length_b_esd      ? 
_cell.reciprocal_length_c_esd      ? 
_cell.pdbx_unique_axis             ? 
_cell.pdbx_esd_method              ? 
# 
_symmetry.entry_id                         8GTM 
_symmetry.cell_setting                     ? 
_symmetry.Int_Tables_number                5 
_symmetry.space_group_name_Hall            'C 2y' 
_symmetry.space_group_name_H-M             'C 1 2 1' 
_symmetry.pdbx_full_space_group_name_H-M   ? 
# 
loop_
_entity.id 
_entity.type 
_entity.src_method 
_entity.pdbx_description 
_entity.formula_weight 
_entity.pdbx_number_of_molecules 
_entity.pdbx_ec 
_entity.pdbx_mutation 
_entity.pdbx_fragment 
_entity.details 
1 polymer     man 'Isoform CRF-R2 of Corticotropin-releasing factor receptor 1' 32685.355 1 ?        
'V120A, L144A, W156A, S160A, K228A, F260A, I277A, Y309A, F330A, S349A, Y363A' ? ? 
2 polymer     man Endolysin 18113.703 1 3.2.1.17 'C1052S, C1095S'                                                              ? ? 
3 non-polymer syn 
;7-(4-bromanyl-2,6-dimethoxy-phenyl)-4,8-dimethyl-~{N},~{N}-bis[4,4,4-tris(fluoranyl)butyl]-1$l^{4},3,5,9-tetrazabicyclo[4.3.0]nona-1(6),2,4,8-tetraen-2-amine
;
599.387   1 ?        ?                                                                             ? ? 
# 
loop_
_entity_name_com.entity_id 
_entity_name_com.name 
1 'CRF-R-1,CRF-R1,CRFR-1,Corticotropin-releasing hormone receptor 1,CRH-R-1,CRH-R1' 
2 'Lysis protein,Lysozyme,Muramidase'                                               
# 
loop_
_entity_poly.entity_id 
_entity_poly.type 
_entity_poly.nstd_linkage 
_entity_poly.nstd_monomer 
_entity_poly.pdbx_seq_one_letter_code 
_entity_poly.pdbx_seq_one_letter_code_can 
_entity_poly.pdbx_strand_id 
_entity_poly.pdbx_target_identifier 
1 'polypeptide(L)' no no 
;MEILNEEKKSKVHYHVAAIINYLGHCISLVALLVAFVLFLRARSIRCLRNIIHANLIAAFILRNATWFVVQLTMSPEVHQ
SNVGWCRLVTAAYNYFHVTNFFWMFGEGCYLHTAIVLTYSTDRLRAWMFICIGWGVPFPIIVAWAIGKLYYDNEKCWAGK
RPGVYTDYIYQGPMALVLLINFIFLFNIVRILMTKLRASTTSETIQARKAVKATLVLLPLLGITYMLAFVNPGEDEVSRV
VFIYFNAFLESFQGFFVSVFACFLNSEVRSAAAAHHHHHHHHHH
;
;MEILNEEKKSKVHYHVAAIINYLGHCISLVALLVAFVLFLRARSIRCLRNIIHANLIAAFILRNATWFVVQLTMSPEVHQ
SNVGWCRLVTAAYNYFHVTNFFWMFGEGCYLHTAIVLTYSTDRLRAWMFICIGWGVPFPIIVAWAIGKLYYDNEKCWAGK
RPGVYTDYIYQGPMALVLLINFIFLFNIVRILMTKLRASTTSETIQARKAVKATLVLLPLLGITYMLAFVNPGEDEVSRV
VFIYFNAFLESFQGFFVSVFACFLNSEVRSAAAAHHHHHHHHHH
;
AA ? 
2 'polypeptide(L)' no no 
;NIFEMLRIDEGLRLKIYKDTEGYYTIGIGHLLTKSPSLSVAKSELDKAIGRNSNGVITKDEAEKLFNQDVDAAVRGILRN
AKLKPVYDSLDAVRRSALINMVFQMGETGVAGFTNSLRMLQQKRWDEAAVNLAKSRWYNQTPNRAKRVIATFRTGTWDAY
;
;NIFEMLRIDEGLRLKIYKDTEGYYTIGIGHLLTKSPSLSVAKSELDKAIGRNSNGVITKDEAEKLFNQDVDAAVRGILRN
AKLKPVYDSLDAVRRSALINMVFQMGETGVAGFTNSLRMLQQKRWDEAAVNLAKSRWYNQTPNRAKRVIATFRTGTWDAY
;
BA ? 
# 
loop_
_entity_poly_seq.entity_id 
_entity_poly_seq.num 
_entity_poly_seq.mon_id 
_entity_poly_seq.hetero 
1 1   MET n 
1 2   GLU n 
1 3   ILE n 
1 4   LEU n 
1 5   ASN n 
1 6   GLU n 
1 7   GLU n 
1 8   LYS n 
1 9   LYS n 
1 10  SER n 
1 11  LYS n 
1 12  VAL n 
1 13  HIS n 
1 14  TYR n 
1 15  HIS n 
1 16  VAL n 
1 17  ALA n 
1 18  ALA n 
1 19  ILE n 
1 20  ILE n 
1 21  ASN n 
1 22  TYR n 
1 23  LEU n 
1 24  GLY n 
1 25  HIS n 
1 26  CYS n 
1 27  ILE n 
1 28  SER n 
1 29  LEU n 
1 30  VAL n 
1 31  ALA n 
1 32  LEU n 
1 33  LEU n 
1 34  VAL n 
1 35  ALA n 
1 36  PHE n 
1 37  VAL n 
1 38  LEU n 
1 39  PHE n 
1 40  LEU n 
1 41  ARG n 
1 42  ALA n 
1 43  ARG n 
1 44  SER n 
1 45  ILE n 
1 46  ARG n 
1 47  CYS n 
1 48  LEU n 
1 49  ARG n 
1 50  ASN n 
1 51  ILE n 
1 52  ILE n 
1 53  HIS n 
1 54  ALA n 
1 55  ASN n 
1 56  LEU n 
1 57  ILE n 
1 58  ALA n 
1 59  ALA n 
1 60  PHE n 
1 61  ILE n 
1 62  LEU n 
1 63  ARG n 
1 64  ASN n 
1 65  ALA n 
1 66  THR n 
1 67  TRP n 
1 68  PHE n 
1 69  VAL n 
1 70  VAL n 
1 71  GLN n 
1 72  LEU n 
1 73  THR n 
1 74  MET n 
1 75  SER n 
1 76  PRO n 
1 77  GLU n 
1 78  VAL n 
1 79  HIS n 
1 80  GLN n 
1 81  SER n 
1 82  ASN n 
1 83  VAL n 
1 84  GLY n 
1 85  TRP n 
1 86  CYS n 
1 87  ARG n 
1 88  LEU n 
1 89  VAL n 
1 90  THR n 
1 91  ALA n 
1 92  ALA n 
1 93  TYR n 
1 94  ASN n 
1 95  TYR n 
1 96  PHE n 
1 97  HIS n 
1 98  VAL n 
1 99  THR n 
1 100 ASN n 
1 101 PHE n 
1 102 PHE n 
1 103 TRP n 
1 104 MET n 
1 105 PHE n 
1 106 GLY n 
1 107 GLU n 
1 108 GLY n 
1 109 CYS n 
1 110 TYR n 
1 111 LEU n 
1 112 HIS n 
1 113 THR n 
1 114 ALA n 
1 115 ILE n 
1 116 VAL n 
1 117 LEU n 
1 118 THR n 
1 119 TYR n 
1 120 SER n 
1 121 THR n 
1 122 ASP n 
1 123 ARG n 
1 124 LEU n 
1 125 ARG n 
1 126 ALA n 
1 127 TRP n 
1 128 MET n 
1 129 PHE n 
1 130 ILE n 
1 131 CYS n 
1 132 ILE n 
1 133 GLY n 
1 134 TRP n 
1 135 GLY n 
1 136 VAL n 
1 137 PRO n 
1 138 PHE n 
1 139 PRO n 
1 140 ILE n 
1 141 ILE n 
1 142 VAL n 
1 143 ALA n 
1 144 TRP n 
1 145 ALA n 
1 146 ILE n 
1 147 GLY n 
1 148 LYS n 
1 149 LEU n 
1 150 TYR n 
1 151 TYR n 
1 152 ASP n 
1 153 ASN n 
1 154 GLU n 
1 155 LYS n 
1 156 CYS n 
1 157 TRP n 
1 158 ALA n 
1 159 GLY n 
1 160 LYS n 
1 161 ARG n 
1 162 PRO n 
1 163 GLY n 
1 164 VAL n 
1 165 TYR n 
1 166 THR n 
1 167 ASP n 
1 168 TYR n 
1 169 ILE n 
1 170 TYR n 
1 171 GLN n 
1 172 GLY n 
1 173 PRO n 
1 174 MET n 
1 175 ALA n 
1 176 LEU n 
1 177 VAL n 
1 178 LEU n 
1 179 LEU n 
1 180 ILE n 
1 181 ASN n 
1 182 PHE n 
1 183 ILE n 
1 184 PHE n 
1 185 LEU n 
1 186 PHE n 
1 187 ASN n 
1 188 ILE n 
1 189 VAL n 
1 190 ARG n 
1 191 ILE n 
1 192 LEU n 
1 193 MET n 
1 194 THR n 
1 195 LYS n 
1 196 LEU n 
1 197 ARG n 
1 198 ALA n 
1 199 SER n 
1 200 THR n 
1 201 THR n 
1 202 SER n 
1 203 GLU n 
1 204 THR n 
1 205 ILE n 
1 206 GLN n 
1 207 ALA n 
1 208 ARG n 
1 209 LYS n 
1 210 ALA n 
1 211 VAL n 
1 212 LYS n 
1 213 ALA n 
1 214 THR n 
1 215 LEU n 
1 216 VAL n 
1 217 LEU n 
1 218 LEU n 
1 219 PRO n 
1 220 LEU n 
1 221 LEU n 
1 222 GLY n 
1 223 ILE n 
1 224 THR n 
1 225 TYR n 
1 226 MET n 
1 227 LEU n 
1 228 ALA n 
1 229 PHE n 
1 230 VAL n 
1 231 ASN n 
1 232 PRO n 
1 233 GLY n 
1 234 GLU n 
1 235 ASP n 
1 236 GLU n 
1 237 VAL n 
1 238 SER n 
1 239 ARG n 
1 240 VAL n 
1 241 VAL n 
1 242 PHE n 
1 243 ILE n 
1 244 TYR n 
1 245 PHE n 
1 246 ASN n 
1 247 ALA n 
1 248 PHE n 
1 249 LEU n 
1 250 GLU n 
1 251 SER n 
1 252 PHE n 
1 253 GLN n 
1 254 GLY n 
1 255 PHE n 
1 256 PHE n 
1 257 VAL n 
1 258 SER n 
1 259 VAL n 
1 260 PHE n 
1 261 ALA n 
1 262 CYS n 
1 263 PHE n 
1 264 LEU n 
1 265 ASN n 
1 266 SER n 
1 267 GLU n 
1 268 VAL n 
1 269 ARG n 
1 270 SER n 
1 271 ALA n 
1 272 ALA n 
1 273 ALA n 
1 274 ALA n 
1 275 HIS n 
1 276 HIS n 
1 277 HIS n 
1 278 HIS n 
1 279 HIS n 
1 280 HIS n 
1 281 HIS n 
1 282 HIS n 
1 283 HIS n 
1 284 HIS n 
2 1   ASN n 
2 2   ILE n 
2 3   PHE n 
2 4   GLU n 
2 5   MET n 
2 6   LEU n 
2 7   ARG n 
2 8   ILE n 
2 9   ASP n 
2 10  GLU n 
2 11  GLY n 
2 12  LEU n 
2 13  ARG n 
2 14  LEU n 
2 15  LYS n 
2 16  ILE n 
2 17  TYR n 
2 18  LYS n 
2 19  ASP n 
2 20  THR n 
2 21  GLU n 
2 22  GLY n 
2 23  TYR n 
2 24  TYR n 
2 25  THR n 
2 26  ILE n 
2 27  GLY n 
2 28  ILE n 
2 29  GLY n 
2 30  HIS n 
2 31  LEU n 
2 32  LEU n 
2 33  THR n 
2 34  LYS n 
2 35  SER n 
2 36  PRO n 
2 37  SER n 
2 38  LEU n 
2 39  SER n 
2 40  VAL n 
2 41  ALA n 
2 42  LYS n 
2 43  SER n 
2 44  GLU n 
2 45  LEU n 
2 46  ASP n 
2 47  LYS n 
2 48  ALA n 
2 49  ILE n 
2 50  GLY n 
2 51  ARG n 
2 52  ASN n 
2 53  SER n 
2 54  ASN n 
2 55  GLY n 
2 56  VAL n 
2 57  ILE n 
2 58  THR n 
2 59  LYS n 
2 60  ASP n 
2 61  GLU n 
2 62  ALA n 
2 63  GLU n 
2 64  LYS n 
2 65  LEU n 
2 66  PHE n 
2 67  ASN n 
2 68  GLN n 
2 69  ASP n 
2 70  VAL n 
2 71  ASP n 
2 72  ALA n 
2 73  ALA n 
2 74  VAL n 
2 75  ARG n 
2 76  GLY n 
2 77  ILE n 
2 78  LEU n 
2 79  ARG n 
2 80  ASN n 
2 81  ALA n 
2 82  LYS n 
2 83  LEU n 
2 84  LYS n 
2 85  PRO n 
2 86  VAL n 
2 87  TYR n 
2 88  ASP n 
2 89  SER n 
2 90  LEU n 
2 91  ASP n 
2 92  ALA n 
2 93  VAL n 
2 94  ARG n 
2 95  ARG n 
2 96  SER n 
2 97  ALA n 
2 98  LEU n 
2 99  ILE n 
2 100 ASN n 
2 101 MET n 
2 102 VAL n 
2 103 PHE n 
2 104 GLN n 
2 105 MET n 
2 106 GLY n 
2 107 GLU n 
2 108 THR n 
2 109 GLY n 
2 110 VAL n 
2 111 ALA n 
2 112 GLY n 
2 113 PHE n 
2 114 THR n 
2 115 ASN n 
2 116 SER n 
2 117 LEU n 
2 118 ARG n 
2 119 MET n 
2 120 LEU n 
2 121 GLN n 
2 122 GLN n 
2 123 LYS n 
2 124 ARG n 
2 125 TRP n 
2 126 ASP n 
2 127 GLU n 
2 128 ALA n 
2 129 ALA n 
2 130 VAL n 
2 131 ASN n 
2 132 LEU n 
2 133 ALA n 
2 134 LYS n 
2 135 SER n 
2 136 ARG n 
2 137 TRP n 
2 138 TYR n 
2 139 ASN n 
2 140 GLN n 
2 141 THR n 
2 142 PRO n 
2 143 ASN n 
2 144 ARG n 
2 145 ALA n 
2 146 LYS n 
2 147 ARG n 
2 148 VAL n 
2 149 ILE n 
2 150 ALA n 
2 151 THR n 
2 152 PHE n 
2 153 ARG n 
2 154 THR n 
2 155 GLY n 
2 156 THR n 
2 157 TRP n 
2 158 ASP n 
2 159 ALA n 
2 160 TYR n 
# 
loop_
_entity_src_gen.entity_id 
_entity_src_gen.pdbx_src_id 
_entity_src_gen.pdbx_alt_source_flag 
_entity_src_gen.pdbx_seq_type 
_entity_src_gen.pdbx_beg_seq_num 
_entity_src_gen.pdbx_end_seq_num 
_entity_src_gen.gene_src_common_name 
_entity_src_gen.gene_src_genus 
_entity_src_gen.pdbx_gene_src_gene 
_entity_src_gen.gene_src_species 
_entity_src_gen.gene_src_strain 
_entity_src_gen.gene_src_tissue 
_entity_src_gen.gene_src_tissue_fraction 
_entity_src_gen.gene_src_details 
_entity_src_gen.pdbx_gene_src_fragment 
_entity_src_gen.pdbx_gene_src_scientific_name 
_entity_src_gen.pdbx_gene_src_ncbi_taxonomy_id 
_entity_src_gen.pdbx_gene_src_variant 
_entity_src_gen.pdbx_gene_src_cell_line 
_entity_src_gen.pdbx_gene_src_atcc 
_entity_src_gen.pdbx_gene_src_organ 
_entity_src_gen.pdbx_gene_src_organelle 
_entity_src_gen.pdbx_gene_src_cell 
_entity_src_gen.pdbx_gene_src_cellular_location 
_entity_src_gen.host_org_common_name 
_entity_src_gen.pdbx_host_org_scientific_name 
_entity_src_gen.pdbx_host_org_ncbi_taxonomy_id 
_entity_src_gen.host_org_genus 
_entity_src_gen.pdbx_host_org_gene 
_entity_src_gen.pdbx_host_org_organ 
_entity_src_gen.host_org_species 
_entity_src_gen.pdbx_host_org_tissue 
_entity_src_gen.pdbx_host_org_tissue_fraction 
_entity_src_gen.pdbx_host_org_strain 
_entity_src_gen.pdbx_host_org_variant 
_entity_src_gen.pdbx_host_org_cell_line 
_entity_src_gen.pdbx_host_org_atcc 
_entity_src_gen.pdbx_host_org_culture_collection 
_entity_src_gen.pdbx_host_org_cell 
_entity_src_gen.pdbx_host_org_organelle 
_entity_src_gen.pdbx_host_org_cellular_location 
_entity_src_gen.pdbx_host_org_vector_type 
_entity_src_gen.pdbx_host_org_vector 
_entity_src_gen.host_org_details 
_entity_src_gen.expression_system_id 
_entity_src_gen.plasmid_name 
_entity_src_gen.plasmid_details 
_entity_src_gen.pdbx_description 
1 1 sample 'Biological sequence' 1 284 human ? 'CRHR1, CRFR, CRFR1, CRHR' ? ? ? ? ? ? 'Homo sapiens'            9606  ? ? ? ? ? ? 
? ? 'Spodoptera frugiperda' 7108 ? ? ? ? ? ? ? ? ? ? ? ? ? ? ? ? ? ? ? ? ? 
2 1 sample 'Biological sequence' 1 160 ?     ? 'e, EcT6_00117'            ? ? ? ? ? ? 'Enterobacteria phage T6' 10666 ? ? ? ? ? ? 
? ? 'Spodoptera frugiperda' 7108 ? ? ? ? ? ? ? ? ? ? ? ? ? ? ? ? ? ? ? ? ? 
# 
loop_
_struct_ref.id 
_struct_ref.db_name 
_struct_ref.db_code 
_struct_ref.pdbx_db_accession 
_struct_ref.pdbx_db_isoform 
_struct_ref.entity_id 
_struct_ref.pdbx_seq_one_letter_code 
_struct_ref.pdbx_align_begin 
1 UNP CRFR1_HUMAN     P34998-2   ? 1 
;EILNEEKKSKVHYHVAVIINYLGHCISLVALLVAFVLFLRLRSIRCLRNIIHWNLISAFILRNATWFVVQLTMSPEVHQS
NVGWCRLVTAAYNYFHVTNFFWMFGEGCYLHTAIVLTYSTDRLRKWMFICIGWGVPFPIIVAWAIGKLYYDNEKCWFGKR
PGVYTDYIYQGPMILVLLINFIFLFNIVRILMTKLRASTTSETIQYRKAVKATLVLLPLLGITYMLFFVNPGEDEVSRVV
FIYFNSFLESFQGFFVSVFYCFLNSEVRSA
;
104 
2 UNP A0A346FJK3_BPT6 A0A346FJK3 ? 2 
;NIFEMLRIDEGLRLKIYKDTEGYYTIGIGHLLTKSPSLSVAKSELDKAIGRNCNGVITKDEAEKLFNQDVDAAVRGILRN
AKLKPVYDSLDAVRRCALINMVFQMGETGVAGFTNSLRMLQQKRWDEAAVNLAKSRWYNQTPNRAKRVIATFRTGTWDAY

;
2   
# 
loop_
_struct_ref_seq.align_id 
_struct_ref_seq.ref_id 
_struct_ref_seq.pdbx_PDB_id_code 
_struct_ref_seq.pdbx_strand_id 
_struct_ref_seq.seq_align_beg 
_struct_ref_seq.pdbx_seq_align_beg_ins_code 
_struct_ref_seq.seq_align_end 
_struct_ref_seq.pdbx_seq_align_end_ins_code 
_struct_ref_seq.pdbx_db_accession 
_struct_ref_seq.db_align_beg 
_struct_ref_seq.pdbx_db_align_beg_ins_code 
_struct_ref_seq.db_align_end 
_struct_ref_seq.pdbx_db_align_end_ins_code 
_struct_ref_seq.pdbx_auth_seq_align_beg 
_struct_ref_seq.pdbx_auth_seq_align_end 
1 1 8GTM AA 2 ? 271 ? P34998-2   104 ? 373 ? 104  373  
2 2 8GTM BA 1 ? 160 ? A0A346FJK3 2   ? 161 ? 1000 1159 
# 
loop_
_struct_ref_seq_dif.align_id 
_struct_ref_seq_dif.pdbx_pdb_id_code 
_struct_ref_seq_dif.mon_id 
_struct_ref_seq_dif.pdbx_pdb_strand_id 
_struct_ref_seq_dif.seq_num 
_struct_ref_seq_dif.pdbx_pdb_ins_code 
_struct_ref_seq_dif.pdbx_seq_db_name 
_struct_ref_seq_dif.pdbx_seq_db_accession_code 
_struct_ref_seq_dif.db_mon_id 
_struct_ref_seq_dif.pdbx_seq_db_seq_num 
_struct_ref_seq_dif.details 
_struct_ref_seq_dif.pdbx_auth_seq_num 
_struct_ref_seq_dif.pdbx_ordinal 
1 8GTM MET AA 1   ? UNP P34998-2   ?   ?   'initiating methionine' 103  1  
1 8GTM ALA AA 18  ? UNP P34998-2   VAL 120 'engineered mutation'   120  2  
1 8GTM ALA AA 42  ? UNP P34998-2   LEU 144 'engineered mutation'   144  3  
1 8GTM ALA AA 54  ? UNP P34998-2   TRP 156 'engineered mutation'   156  4  
1 8GTM ALA AA 58  ? UNP P34998-2   SER 160 'engineered mutation'   160  5  
1 8GTM ALA AA 126 ? UNP P34998-2   LYS 228 'engineered mutation'   228  6  
1 8GTM ALA AA 158 ? UNP P34998-2   PHE 260 'engineered mutation'   260  7  
1 8GTM ALA AA 175 ? UNP P34998-2   ILE 277 'engineered mutation'   277  8  
1 8GTM ALA AA 207 ? UNP P34998-2   TYR 309 'engineered mutation'   309  9  
1 8GTM ALA AA 228 ? UNP P34998-2   PHE 330 'engineered mutation'   330  10 
1 8GTM ALA AA 247 ? UNP P34998-2   SER 349 'engineered mutation'   349  11 
1 8GTM ALA AA 261 ? UNP P34998-2   TYR 363 'engineered mutation'   363  12 
1 8GTM ALA AA 272 ? UNP P34998-2   ?   ?   'expression tag'        374  13 
1 8GTM ALA AA 273 ? UNP P34998-2   ?   ?   'expression tag'        375  14 
1 8GTM ALA AA 274 ? UNP P34998-2   ?   ?   'expression tag'        376  15 
1 8GTM HIS AA 275 ? UNP P34998-2   ?   ?   'expression tag'        377  16 
1 8GTM HIS AA 276 ? UNP P34998-2   ?   ?   'expression tag'        378  17 
1 8GTM HIS AA 277 ? UNP P34998-2   ?   ?   'expression tag'        379  18 
1 8GTM HIS AA 278 ? UNP P34998-2   ?   ?   'expression tag'        380  19 
1 8GTM HIS AA 279 ? UNP P34998-2   ?   ?   'expression tag'        381  20 
1 8GTM HIS AA 280 ? UNP P34998-2   ?   ?   'expression tag'        382  21 
1 8GTM HIS AA 281 ? UNP P34998-2   ?   ?   'expression tag'        383  22 
1 8GTM HIS AA 282 ? UNP P34998-2   ?   ?   'expression tag'        384  23 
1 8GTM HIS AA 283 ? UNP P34998-2   ?   ?   'expression tag'        385  24 
1 8GTM HIS AA 284 ? UNP P34998-2   ?   ?   'expression tag'        386  25 
2 8GTM SER BA 53  ? UNP A0A346FJK3 CYS 54  'engineered mutation'   1052 26 
2 8GTM SER BA 96  ? UNP A0A346FJK3 CYS 97  'engineered mutation'   1095 27 
# 
loop_
_chem_comp.id 
_chem_comp.type 
_chem_comp.mon_nstd_flag 
_chem_comp.name 
_chem_comp.pdbx_synonyms 
_chem_comp.formula 
_chem_comp.formula_weight 
0VI non-polymer         . 
;7-(4-bromanyl-2,6-dimethoxy-phenyl)-4,8-dimethyl-~{N},~{N}-bis[4,4,4-tris(fluoranyl)butyl]-1$l^{4},3,5,9-tetrazabicyclo[4.3.0]nona-1(6),2,4,8-tetraen-2-amine
;
? 'C23 H27 Br F6 N5 O2' 599.387 
ALA 'L-peptide linking' y ALANINE ? 'C3 H7 N O2'          89.093  
ARG 'L-peptide linking' y ARGININE ? 'C6 H15 N4 O2 1'      175.209 
ASN 'L-peptide linking' y ASPARAGINE ? 'C4 H8 N2 O3'         132.118 
ASP 'L-peptide linking' y 'ASPARTIC ACID' ? 'C4 H7 N O4'          133.103 
CYS 'L-peptide linking' y CYSTEINE ? 'C3 H7 N O2 S'        121.158 
GLN 'L-peptide linking' y GLUTAMINE ? 'C5 H10 N2 O3'        146.144 
GLU 'L-peptide linking' y 'GLUTAMIC ACID' ? 'C5 H9 N O4'          147.129 
GLY 'peptide linking'   y GLYCINE ? 'C2 H5 N O2'          75.067  
HIS 'L-peptide linking' y HISTIDINE ? 'C6 H10 N3 O2 1'      156.162 
ILE 'L-peptide linking' y ISOLEUCINE ? 'C6 H13 N O2'         131.173 
LEU 'L-peptide linking' y LEUCINE ? 'C6 H13 N O2'         131.173 
LYS 'L-peptide linking' y LYSINE ? 'C6 H15 N2 O2 1'      147.195 
MET 'L-peptide linking' y METHIONINE ? 'C5 H11 N O2 S'       149.211 
PHE 'L-peptide linking' y PHENYLALANINE ? 'C9 H11 N O2'         165.189 
PRO 'L-peptide linking' y PROLINE ? 'C5 H9 N O2'          115.130 
SER 'L-peptide linking' y SERINE ? 'C3 H7 N O3'          105.093 
THR 'L-peptide linking' y THREONINE ? 'C4 H9 N O3'          119.119 
TRP 'L-peptide linking' y TRYPTOPHAN ? 'C11 H12 N2 O2'       204.225 
TYR 'L-peptide linking' y TYROSINE ? 'C9 H11 N O3'         181.189 
VAL 'L-peptide linking' y VALINE ? 'C5 H11 N O2'         117.146 
# 
_exptl.absorpt_coefficient_mu     ? 
_exptl.absorpt_correction_T_max   ? 
_exptl.absorpt_correction_T_min   ? 
_exptl.absorpt_correction_type    ? 
_exptl.absorpt_process_details    ? 
_exptl.entry_id                   8GTM 
_exptl.crystals_number            1 
_exptl.details                    ? 
_exptl.method                     'X-RAY DIFFRACTION' 
_exptl.method_details             ? 
# 
_exptl_crystal.colour                       ? 
_exptl_crystal.density_diffrn               ? 
_exptl_crystal.density_Matthews             2.82 
_exptl_crystal.density_method               ? 
_exptl_crystal.density_percent_sol          56.42 
_exptl_crystal.description                  ? 
_exptl_crystal.F_000                        ? 
_exptl_crystal.id                           1 
_exptl_crystal.preparation                  ? 
_exptl_crystal.size_max                     ? 
_exptl_crystal.size_mid                     ? 
_exptl_crystal.size_min                     ? 
_exptl_crystal.size_rad                     ? 
_exptl_crystal.colour_lustre                ? 
_exptl_crystal.colour_modifier              ? 
_exptl_crystal.colour_primary               ? 
_exptl_crystal.density_meas                 ? 
_exptl_crystal.density_meas_esd             ? 
_exptl_crystal.density_meas_gt              ? 
_exptl_crystal.density_meas_lt              ? 
_exptl_crystal.density_meas_temp            ? 
_exptl_crystal.density_meas_temp_esd        ? 
_exptl_crystal.density_meas_temp_gt         ? 
_exptl_crystal.density_meas_temp_lt         ? 
_exptl_crystal.pdbx_crystal_image_url       ? 
_exptl_crystal.pdbx_crystal_image_format    ? 
_exptl_crystal.pdbx_mosaicity               ? 
_exptl_crystal.pdbx_mosaicity_esd           ? 
_exptl_crystal.pdbx_mosaic_method           ? 
_exptl_crystal.pdbx_mosaic_block_size       ? 
_exptl_crystal.pdbx_mosaic_block_size_esd   ? 
# 
_exptl_crystal_grow.apparatus       ? 
_exptl_crystal_grow.atmosphere      ? 
_exptl_crystal_grow.crystal_id      1 
_exptl_crystal_grow.details         ? 
_exptl_crystal_grow.method          'LIPIDIC CUBIC PHASE' 
_exptl_crystal_grow.method_ref      ? 
_exptl_crystal_grow.pH              4.5 
_exptl_crystal_grow.pressure        ? 
_exptl_crystal_grow.pressure_esd    ? 
_exptl_crystal_grow.seeding         ? 
_exptl_crystal_grow.seeding_ref     ? 
_exptl_crystal_grow.temp            293 
_exptl_crystal_grow.temp_details    ? 
_exptl_crystal_grow.temp_esd        ? 
_exptl_crystal_grow.time            ? 
_exptl_crystal_grow.pdbx_details    
;0.05M Na-Citrate(4.5), 0.06M NaCl
20~30% PEG 400(w/v)
;
_exptl_crystal_grow.pdbx_pH_range   ? 
# 
_diffrn.ambient_environment              ? 
_diffrn.ambient_temp                     298 
_diffrn.ambient_temp_details             ? 
_diffrn.ambient_temp_esd                 ? 
_diffrn.crystal_id                       1 
_diffrn.crystal_support                  ? 
_diffrn.crystal_treatment                ? 
_diffrn.details                          ? 
_diffrn.id                               1 
_diffrn.ambient_pressure                 ? 
_diffrn.ambient_pressure_esd             ? 
_diffrn.ambient_pressure_gt              ? 
_diffrn.ambient_pressure_lt              ? 
_diffrn.ambient_temp_gt                  ? 
_diffrn.ambient_temp_lt                  ? 
_diffrn.pdbx_serial_crystal_experiment   N 
# 
_diffrn_detector.details                      ? 
_diffrn_detector.detector                     CCD 
_diffrn_detector.diffrn_id                    1 
_diffrn_detector.type                         'RAYONIX MX225-HS' 
_diffrn_detector.area_resol_mean              ? 
_diffrn_detector.dtime                        ? 
_diffrn_detector.pdbx_frames_total            ? 
_diffrn_detector.pdbx_collection_time_total   ? 
_diffrn_detector.pdbx_collection_date         2020-01-16 
_diffrn_detector.pdbx_frequency               ? 
# 
_diffrn_radiation.collimation                      ? 
_diffrn_radiation.diffrn_id                        1 
_diffrn_radiation.filter_edge                      ? 
_diffrn_radiation.inhomogeneity                    ? 
_diffrn_radiation.monochromator                    ? 
_diffrn_radiation.polarisn_norm                    ? 
_diffrn_radiation.polarisn_ratio                   ? 
_diffrn_radiation.probe                            ? 
_diffrn_radiation.type                             ? 
_diffrn_radiation.xray_symbol                      ? 
_diffrn_radiation.wavelength_id                    1 
_diffrn_radiation.pdbx_monochromatic_or_laue_m_l   M 
_diffrn_radiation.pdbx_wavelength_list             ? 
_diffrn_radiation.pdbx_wavelength                  ? 
_diffrn_radiation.pdbx_diffrn_protocol             'SINGLE WAVELENGTH' 
_diffrn_radiation.pdbx_analyzer                    ? 
_diffrn_radiation.pdbx_scattering_type             x-ray 
# 
_diffrn_radiation_wavelength.id           1 
_diffrn_radiation_wavelength.wavelength   1.278 
_diffrn_radiation_wavelength.wt           1.0 
# 
_diffrn_source.current                     ? 
_diffrn_source.details                     ? 
_diffrn_source.diffrn_id                   1 
_diffrn_source.power                       ? 
_diffrn_source.size                        ? 
_diffrn_source.source                      'FREE ELECTRON LASER' 
_diffrn_source.target                      ? 
_diffrn_source.type                        'PAL-XFEL BEAMLINE NCI' 
_diffrn_source.voltage                     ? 
_diffrn_source.take-off_angle              ? 
_diffrn_source.pdbx_wavelength_list        1.278 
_diffrn_source.pdbx_wavelength             ? 
_diffrn_source.pdbx_synchrotron_beamline   NCI 
_diffrn_source.pdbx_synchrotron_site       PAL-XFEL 
# 
_reflns.B_iso_Wilson_estimate                          63.33 
_reflns.entry_id                                       8GTM 
_reflns.data_reduction_details                         ? 
_reflns.data_reduction_method                          ? 
_reflns.d_resolution_high                              2.60 
_reflns.d_resolution_low                               56.64 
_reflns.details                                        ? 
_reflns.limit_h_max                                    ? 
_reflns.limit_h_min                                    ? 
_reflns.limit_k_max                                    ? 
_reflns.limit_k_min                                    ? 
_reflns.limit_l_max                                    ? 
_reflns.limit_l_min                                    ? 
_reflns.number_all                                     ? 
_reflns.number_obs                                     18380 
_reflns.observed_criterion                             ? 
_reflns.observed_criterion_F_max                       ? 
_reflns.observed_criterion_F_min                       ? 
_reflns.observed_criterion_I_max                       ? 
_reflns.observed_criterion_I_min                       ? 
_reflns.observed_criterion_sigma_F                     ? 
_reflns.observed_criterion_sigma_I                     ? 
_reflns.percent_possible_obs                           100 
_reflns.R_free_details                                 ? 
_reflns.Rmerge_F_all                                   ? 
_reflns.Rmerge_F_obs                                   ? 
_reflns.Friedel_coverage                               ? 
_reflns.number_gt                                      ? 
_reflns.threshold_expression                           ? 
_reflns.pdbx_redundancy                                113.8 
_reflns.pdbx_Rmerge_I_obs                              ? 
_reflns.pdbx_Rmerge_I_all                              ? 
_reflns.pdbx_Rsym_value                                ? 
_reflns.pdbx_netI_over_av_sigmaI                       ? 
_reflns.pdbx_netI_over_sigmaI                          4.87 
_reflns.pdbx_res_netI_over_av_sigmaI_2                 ? 
_reflns.pdbx_res_netI_over_sigmaI_2                    ? 
_reflns.pdbx_chi_squared                               ? 
_reflns.pdbx_scaling_rejects                           ? 
_reflns.pdbx_d_res_high_opt                            ? 
_reflns.pdbx_d_res_low_opt                             ? 
_reflns.pdbx_d_res_opt_method                          ? 
_reflns.phase_calculation_details                      ? 
_reflns.pdbx_Rrim_I_all                                ? 
_reflns.pdbx_Rpim_I_all                                ? 
_reflns.pdbx_d_opt                                     ? 
_reflns.pdbx_number_measured_all                       ? 
_reflns.pdbx_diffrn_id                                 1 
_reflns.pdbx_ordinal                                   1 
_reflns.pdbx_CC_half                                   0.9811 
_reflns.pdbx_CC_star                                   ? 
_reflns.pdbx_R_split                                   0.1428 
_reflns.pdbx_aniso_diffraction_limit_axis_1_ortho[1]   ? 
_reflns.pdbx_aniso_diffraction_limit_axis_1_ortho[2]   ? 
_reflns.pdbx_aniso_diffraction_limit_axis_1_ortho[3]   ? 
_reflns.pdbx_aniso_diffraction_limit_axis_2_ortho[1]   ? 
_reflns.pdbx_aniso_diffraction_limit_axis_2_ortho[2]   ? 
_reflns.pdbx_aniso_diffraction_limit_axis_2_ortho[3]   ? 
_reflns.pdbx_aniso_diffraction_limit_axis_3_ortho[1]   ? 
_reflns.pdbx_aniso_diffraction_limit_axis_3_ortho[2]   ? 
_reflns.pdbx_aniso_diffraction_limit_axis_3_ortho[3]   ? 
_reflns.pdbx_aniso_diffraction_limit_1                 ? 
_reflns.pdbx_aniso_diffraction_limit_2                 ? 
_reflns.pdbx_aniso_diffraction_limit_3                 ? 
_reflns.pdbx_aniso_B_tensor_eigenvector_1_ortho[1]     ? 
_reflns.pdbx_aniso_B_tensor_eigenvector_1_ortho[2]     ? 
_reflns.pdbx_aniso_B_tensor_eigenvector_1_ortho[3]     ? 
_reflns.pdbx_aniso_B_tensor_eigenvector_2_ortho[1]     ? 
_reflns.pdbx_aniso_B_tensor_eigenvector_2_ortho[2]     ? 
_reflns.pdbx_aniso_B_tensor_eigenvector_2_ortho[3]     ? 
_reflns.pdbx_aniso_B_tensor_eigenvector_3_ortho[1]     ? 
_reflns.pdbx_aniso_B_tensor_eigenvector_3_ortho[2]     ? 
_reflns.pdbx_aniso_B_tensor_eigenvector_3_ortho[3]     ? 
_reflns.pdbx_aniso_B_tensor_eigenvalue_1               ? 
_reflns.pdbx_aniso_B_tensor_eigenvalue_2               ? 
_reflns.pdbx_aniso_B_tensor_eigenvalue_3               ? 
_reflns.pdbx_orthogonalization_convention              ? 
_reflns.pdbx_percent_possible_ellipsoidal              ? 
_reflns.pdbx_percent_possible_spherical                ? 
_reflns.pdbx_percent_possible_ellipsoidal_anomalous    ? 
_reflns.pdbx_percent_possible_spherical_anomalous      ? 
_reflns.pdbx_redundancy_anomalous                      ? 
_reflns.pdbx_CC_half_anomalous                         ? 
_reflns.pdbx_absDiff_over_sigma_anomalous              ? 
_reflns.pdbx_percent_possible_anomalous                ? 
_reflns.pdbx_observed_signal_threshold                 ? 
_reflns.pdbx_signal_type                               ? 
_reflns.pdbx_signal_details                            ? 
_reflns.pdbx_signal_software_id                        ? 
_reflns.pdbx_CC_split_method                           ? 
# 
_reflns_shell.d_res_high                                    2.60 
_reflns_shell.d_res_low                                     2.69 
_reflns_shell.meanI_over_sigI_all                           ? 
_reflns_shell.meanI_over_sigI_obs                           1.25 
_reflns_shell.number_measured_all                           ? 
_reflns_shell.number_measured_obs                           ? 
_reflns_shell.number_possible                               ? 
_reflns_shell.number_unique_all                             ? 
_reflns_shell.number_unique_obs                             1832 
_reflns_shell.percent_possible_all                          ? 
_reflns_shell.percent_possible_obs                          ? 
_reflns_shell.Rmerge_F_all                                  ? 
_reflns_shell.Rmerge_F_obs                                  ? 
_reflns_shell.Rmerge_I_all                                  ? 
_reflns_shell.Rmerge_I_obs                                  ? 
_reflns_shell.meanI_over_sigI_gt                            ? 
_reflns_shell.meanI_over_uI_all                             ? 
_reflns_shell.meanI_over_uI_gt                              ? 
_reflns_shell.number_measured_gt                            ? 
_reflns_shell.number_unique_gt                              ? 
_reflns_shell.percent_possible_gt                           ? 
_reflns_shell.Rmerge_F_gt                                   ? 
_reflns_shell.Rmerge_I_gt                                   ? 
_reflns_shell.pdbx_redundancy                               ? 
_reflns_shell.pdbx_Rsym_value                               ? 
_reflns_shell.pdbx_chi_squared                              ? 
_reflns_shell.pdbx_netI_over_sigmaI_all                     ? 
_reflns_shell.pdbx_netI_over_sigmaI_obs                     ? 
_reflns_shell.pdbx_Rrim_I_all                               ? 
_reflns_shell.pdbx_Rpim_I_all                               ? 
_reflns_shell.pdbx_rejects                                  ? 
_reflns_shell.pdbx_ordinal                                  1 
_reflns_shell.pdbx_diffrn_id                                1 
_reflns_shell.pdbx_CC_half                                  0.4896 
_reflns_shell.pdbx_CC_star                                  ? 
_reflns_shell.pdbx_R_split                                  0.9935 
_reflns_shell.pdbx_percent_possible_ellipsoidal             ? 
_reflns_shell.pdbx_percent_possible_spherical               ? 
_reflns_shell.pdbx_percent_possible_ellipsoidal_anomalous   ? 
_reflns_shell.pdbx_percent_possible_spherical_anomalous     ? 
_reflns_shell.pdbx_redundancy_anomalous                     ? 
_reflns_shell.pdbx_CC_half_anomalous                        ? 
_reflns_shell.pdbx_absDiff_over_sigma_anomalous             ? 
_reflns_shell.pdbx_percent_possible_anomalous               ? 
# 
_refine.aniso_B[1][1]                            ? 
_refine.aniso_B[1][2]                            ? 
_refine.aniso_B[1][3]                            ? 
_refine.aniso_B[2][2]                            ? 
_refine.aniso_B[2][3]                            ? 
_refine.aniso_B[3][3]                            ? 
_refine.B_iso_max                                ? 
_refine.B_iso_mean                               66.47 
_refine.B_iso_min                                ? 
_refine.correlation_coeff_Fo_to_Fc               ? 
_refine.correlation_coeff_Fo_to_Fc_free          ? 
_refine.details                                  ? 
_refine.diff_density_max                         ? 
_refine.diff_density_max_esd                     ? 
_refine.diff_density_min                         ? 
_refine.diff_density_min_esd                     ? 
_refine.diff_density_rms                         ? 
_refine.diff_density_rms_esd                     ? 
_refine.entry_id                                 8GTM 
_refine.pdbx_refine_id                           'X-RAY DIFFRACTION' 
_refine.ls_abs_structure_details                 ? 
_refine.ls_abs_structure_Flack                   ? 
_refine.ls_abs_structure_Flack_esd               ? 
_refine.ls_abs_structure_Rogers                  ? 
_refine.ls_abs_structure_Rogers_esd              ? 
_refine.ls_d_res_high                            2.60 
_refine.ls_d_res_low                             56.64 
_refine.ls_extinction_coef                       ? 
_refine.ls_extinction_coef_esd                   ? 
_refine.ls_extinction_expression                 ? 
_refine.ls_extinction_method                     ? 
_refine.ls_goodness_of_fit_all                   ? 
_refine.ls_goodness_of_fit_all_esd               ? 
_refine.ls_goodness_of_fit_obs                   ? 
_refine.ls_goodness_of_fit_obs_esd               ? 
_refine.ls_hydrogen_treatment                    ? 
_refine.ls_matrix_type                           ? 
_refine.ls_number_constraints                    ? 
_refine.ls_number_parameters                     ? 
_refine.ls_number_reflns_all                     ? 
_refine.ls_number_reflns_obs                     17776 
_refine.ls_number_reflns_R_free                  521 
_refine.ls_number_reflns_R_work                  17255 
_refine.ls_number_restraints                     ? 
_refine.ls_percent_reflns_obs                    99.95 
_refine.ls_percent_reflns_R_free                 2.93 
_refine.ls_R_factor_all                          ? 
_refine.ls_R_factor_obs                          0.2205 
_refine.ls_R_factor_R_free                       0.2602 
_refine.ls_R_factor_R_free_error                 ? 
_refine.ls_R_factor_R_free_error_details         ? 
_refine.ls_R_factor_R_work                       0.2193 
_refine.ls_R_Fsqd_factor_obs                     ? 
_refine.ls_R_I_factor_obs                        ? 
_refine.ls_redundancy_reflns_all                 ? 
_refine.ls_redundancy_reflns_obs                 ? 
_refine.ls_restrained_S_all                      ? 
_refine.ls_restrained_S_obs                      ? 
_refine.ls_shift_over_esd_max                    ? 
_refine.ls_shift_over_esd_mean                   ? 
_refine.ls_structure_factor_coef                 ? 
_refine.ls_weighting_details                     ? 
_refine.ls_weighting_scheme                      ? 
_refine.ls_wR_factor_all                         ? 
_refine.ls_wR_factor_obs                         ? 
_refine.ls_wR_factor_R_free                      ? 
_refine.ls_wR_factor_R_work                      ? 
_refine.occupancy_max                            ? 
_refine.occupancy_min                            ? 
_refine.solvent_model_details                    'FLAT BULK SOLVENT MODEL' 
_refine.solvent_model_param_bsol                 ? 
_refine.solvent_model_param_ksol                 ? 
_refine.pdbx_R_complete                          ? 
_refine.ls_R_factor_gt                           ? 
_refine.ls_goodness_of_fit_gt                    ? 
_refine.ls_goodness_of_fit_ref                   ? 
_refine.ls_shift_over_su_max                     ? 
_refine.ls_shift_over_su_max_lt                  ? 
_refine.ls_shift_over_su_mean                    ? 
_refine.ls_shift_over_su_mean_lt                 ? 
_refine.pdbx_ls_sigma_I                          ? 
_refine.pdbx_ls_sigma_F                          1.36 
_refine.pdbx_ls_sigma_Fsqd                       ? 
_refine.pdbx_data_cutoff_high_absF               ? 
_refine.pdbx_data_cutoff_high_rms_absF           ? 
_refine.pdbx_data_cutoff_low_absF                ? 
_refine.pdbx_isotropic_thermal_model             ? 
_refine.pdbx_ls_cross_valid_method               'FREE R-VALUE' 
_refine.pdbx_method_to_determine_struct          'MOLECULAR REPLACEMENT' 
_refine.pdbx_starting_model                      4k5y 
_refine.pdbx_stereochemistry_target_values       'GeoStd + Monomer Library + CDL v1.2' 
_refine.pdbx_R_Free_selection_details            ? 
_refine.pdbx_stereochem_target_val_spec_case     ? 
_refine.pdbx_overall_ESU_R                       ? 
_refine.pdbx_overall_ESU_R_Free                  ? 
_refine.pdbx_solvent_vdw_probe_radii             1.1100 
_refine.pdbx_solvent_ion_probe_radii             ? 
_refine.pdbx_solvent_shrinkage_radii             0.9000 
_refine.pdbx_real_space_R                        ? 
_refine.pdbx_density_correlation                 ? 
_refine.pdbx_pd_number_of_powder_patterns        ? 
_refine.pdbx_pd_number_of_points                 ? 
_refine.pdbx_pd_meas_number_of_points            ? 
_refine.pdbx_pd_proc_ls_prof_R_factor            ? 
_refine.pdbx_pd_proc_ls_prof_wR_factor           ? 
_refine.pdbx_pd_Marquardt_correlation_coeff      ? 
_refine.pdbx_pd_Fsqrd_R_factor                   ? 
_refine.pdbx_pd_ls_matrix_band_width             ? 
_refine.pdbx_overall_phase_error                 27.9740 
_refine.pdbx_overall_SU_R_free_Cruickshank_DPI   ? 
_refine.pdbx_overall_SU_R_free_Blow_DPI          ? 
_refine.pdbx_overall_SU_R_Blow_DPI               ? 
_refine.pdbx_TLS_residual_ADP_flag               ? 
_refine.pdbx_diffrn_id                           1 
_refine.overall_SU_B                             ? 
_refine.overall_SU_ML                            0.3299 
_refine.overall_SU_R_Cruickshank_DPI             ? 
_refine.overall_SU_R_free                        ? 
_refine.overall_FOM_free_R_set                   ? 
_refine.overall_FOM_work_R_set                   ? 
_refine.pdbx_average_fsc_overall                 ? 
_refine.pdbx_average_fsc_work                    ? 
_refine.pdbx_average_fsc_free                    ? 
# 
_refine_hist.pdbx_refine_id                   'X-RAY DIFFRACTION' 
_refine_hist.cycle_id                         LAST 
_refine_hist.details                          ? 
_refine_hist.d_res_high                       2.60 
_refine_hist.d_res_low                        56.64 
_refine_hist.number_atoms_solvent             0 
_refine_hist.number_atoms_total               3303 
_refine_hist.number_reflns_all                ? 
_refine_hist.number_reflns_obs                ? 
_refine_hist.number_reflns_R_free             ? 
_refine_hist.number_reflns_R_work             ? 
_refine_hist.R_factor_all                     ? 
_refine_hist.R_factor_obs                     ? 
_refine_hist.R_factor_R_free                  ? 
_refine_hist.R_factor_R_work                  ? 
_refine_hist.pdbx_number_residues_total       ? 
_refine_hist.pdbx_B_iso_mean_ligand           ? 
_refine_hist.pdbx_B_iso_mean_solvent          ? 
_refine_hist.pdbx_number_atoms_protein        3266 
_refine_hist.pdbx_number_atoms_nucleic_acid   0 
_refine_hist.pdbx_number_atoms_ligand         37 
_refine_hist.pdbx_number_atoms_lipid          ? 
_refine_hist.pdbx_number_atoms_carb           ? 
_refine_hist.pdbx_pseudo_atom_details         ? 
# 
loop_
_refine_ls_restr.pdbx_refine_id 
_refine_ls_restr.criterion 
_refine_ls_restr.dev_ideal 
_refine_ls_restr.dev_ideal_target 
_refine_ls_restr.number 
_refine_ls_restr.rejects 
_refine_ls_restr.type 
_refine_ls_restr.weight 
_refine_ls_restr.pdbx_restraint_function 
'X-RAY DIFFRACTION' ? 0.0122 ? 3385 ? f_bond_d           ? ? 
'X-RAY DIFFRACTION' ? 1.0964 ? 4623 ? f_angle_d          ? ? 
'X-RAY DIFFRACTION' ? 0.0873 ? 535  ? f_chiral_restr     ? ? 
'X-RAY DIFFRACTION' ? 0.0088 ? 570  ? f_plane_restr      ? ? 
'X-RAY DIFFRACTION' ? 8.6624 ? 463  ? f_dihedral_angle_d ? ? 
# 
loop_
_refine_ls_shell.pdbx_refine_id 
_refine_ls_shell.d_res_high 
_refine_ls_shell.d_res_low 
_refine_ls_shell.number_reflns_all 
_refine_ls_shell.number_reflns_obs 
_refine_ls_shell.number_reflns_R_free 
_refine_ls_shell.number_reflns_R_work 
_refine_ls_shell.percent_reflns_obs 
_refine_ls_shell.percent_reflns_R_free 
_refine_ls_shell.R_factor_all 
_refine_ls_shell.R_factor_obs 
_refine_ls_shell.R_factor_R_free 
_refine_ls_shell.R_factor_R_free_error 
_refine_ls_shell.R_factor_R_work 
_refine_ls_shell.redundancy_reflns_all 
_refine_ls_shell.redundancy_reflns_obs 
_refine_ls_shell.wR_factor_all 
_refine_ls_shell.wR_factor_obs 
_refine_ls_shell.wR_factor_R_free 
_refine_ls_shell.wR_factor_R_work 
_refine_ls_shell.pdbx_R_complete 
_refine_ls_shell.pdbx_total_number_of_bins_used 
_refine_ls_shell.pdbx_phase_error 
_refine_ls_shell.pdbx_fsc_work 
_refine_ls_shell.pdbx_fsc_free 
'X-RAY DIFFRACTION' 2.60 2.86  . . 128 4272 99.91  . . . 0.3193 . 0.2905 . . . . . . . . . . . 
'X-RAY DIFFRACTION' 2.86 3.28  . . 129 4291 99.91  . . . 0.2553 . 0.2387 . . . . . . . . . . . 
'X-RAY DIFFRACTION' 3.28 4.13  . . 131 4310 100.00 . . . 0.2614 . 0.2155 . . . . . . . . . . . 
'X-RAY DIFFRACTION' 4.13 56.64 . . 133 4382 99.98  . . . 0.2505 . 0.2053 . . . . . . . . . . . 
# 
_struct.entry_id                     8GTM 
_struct.title                        'GPCR with compound 3' 
_struct.pdbx_model_details           ? 
_struct.pdbx_formula_weight          ? 
_struct.pdbx_formula_weight_method   ? 
_struct.pdbx_model_type_details      ? 
_struct.pdbx_CASP_flag               N 
# 
_struct_keywords.entry_id        8GTM 
_struct_keywords.text            'MEMBRANE PROTEIN' 
_struct_keywords.pdbx_keywords   'MEMBRANE PROTEIN' 
# 
loop_
_struct_asym.id 
_struct_asym.pdbx_blank_PDB_chainid_flag 
_struct_asym.pdbx_modified 
_struct_asym.entity_id 
_struct_asym.details 
A N N 1 ? 
B N N 2 ? 
C N N 3 ? 
# 
loop_
_struct_conf.conf_type_id 
_struct_conf.id 
_struct_conf.pdbx_PDB_helix_id 
_struct_conf.beg_label_comp_id 
_struct_conf.beg_label_asym_id 
_struct_conf.beg_label_seq_id 
_struct_conf.pdbx_beg_PDB_ins_code 
_struct_conf.end_label_comp_id 
_struct_conf.end_label_asym_id 
_struct_conf.end_label_seq_id 
_struct_conf.pdbx_end_PDB_ins_code 
_struct_conf.beg_auth_comp_id 
_struct_conf.beg_auth_asym_id 
_struct_conf.beg_auth_seq_id 
_struct_conf.end_auth_comp_id 
_struct_conf.end_auth_asym_id 
_struct_conf.end_auth_seq_id 
_struct_conf.pdbx_PDB_helix_class 
_struct_conf.details 
_struct_conf.pdbx_PDB_helix_length 
HELX_P HELX_P1  AA1 MET A 1   ? ALA A 42  ? MET AA 103  ALA AA 144  1 ? 42 
HELX_P HELX_P2  AA2 ARG A 43  ? ARG A 46  ? ARG AA 145  ARG AA 148  5 ? 4  
HELX_P HELX_P3  AA3 CYS A 47  ? LEU A 72  ? CYS AA 149  LEU AA 174  1 ? 26 
HELX_P HELX_P4  AA4 SER A 75  ? ASN A 82  ? SER AA 177  ASN AA 184  1 ? 8  
HELX_P HELX_P5  AA5 VAL A 83  ? ILE A 115 ? VAL AA 185  ILE AA 217  1 ? 33 
HELX_P HELX_P6  AA6 ARG A 125 ? TRP A 134 ? ARG AA 227  TRP AA 236  1 ? 10 
HELX_P HELX_P7  AA7 VAL A 136 ? ASP A 152 ? VAL AA 238  ASP AA 254  1 ? 17 
HELX_P HELX_P8  AA8 GLU A 154 ? ALA A 158 ? GLU AA 256  ALA AA 260  5 ? 5  
HELX_P HELX_P9  AA9 ASP A 167 ? THR A 194 ? ASP AA 269  THR AA 296  1 ? 28 
HELX_P HELX_P10 AB1 THR A 201 ? ALA A 228 ? THR AA 303  ALA AA 330  1 ? 28 
HELX_P HELX_P11 AB2 ASP A 235 ? PHE A 252 ? ASP AA 337  PHE AA 354  1 ? 18 
HELX_P HELX_P12 AB3 PHE A 252 ? SER A 266 ? PHE AA 354  SER AA 368  1 ? 15 
HELX_P HELX_P13 AB4 ILE B 2   ? GLY B 11  ? ILE BA 1001 GLY BA 1010 1 ? 10 
HELX_P HELX_P14 AB5 SER B 37  ? GLY B 50  ? SER BA 1036 GLY BA 1049 1 ? 14 
HELX_P HELX_P15 AB6 THR B 58  ? ASN B 80  ? THR BA 1057 ASN BA 1079 1 ? 23 
HELX_P HELX_P16 AB7 LEU B 83  ? SER B 89  ? LEU BA 1082 SER BA 1088 1 ? 7  
HELX_P HELX_P17 AB8 ASP B 91  ? GLY B 112 ? ASP BA 1090 GLY BA 1111 1 ? 22 
HELX_P HELX_P18 AB9 PHE B 113 ? GLN B 122 ? PHE BA 1112 GLN BA 1121 1 ? 10 
HELX_P HELX_P19 AC1 ARG B 124 ? LYS B 134 ? ARG BA 1123 LYS BA 1133 1 ? 11 
HELX_P HELX_P20 AC2 SER B 135 ? THR B 141 ? SER BA 1134 THR BA 1140 1 ? 7  
HELX_P HELX_P21 AC3 THR B 141 ? GLY B 155 ? THR BA 1140 GLY BA 1154 1 ? 15 
# 
_struct_conf_type.id          HELX_P 
_struct_conf_type.criteria    ? 
_struct_conf_type.reference   ? 
# 
_struct_conn.id                            disulf1 
_struct_conn.conn_type_id                  disulf 
_struct_conn.pdbx_leaving_atom_flag        ? 
_struct_conn.pdbx_PDB_id                   ? 
_struct_conn.ptnr1_label_asym_id           A 
_struct_conn.ptnr1_label_comp_id           CYS 
_struct_conn.ptnr1_label_seq_id            86 
_struct_conn.ptnr1_label_atom_id           SG 
_struct_conn.pdbx_ptnr1_label_alt_id       ? 
_struct_conn.pdbx_ptnr1_PDB_ins_code       ? 
_struct_conn.pdbx_ptnr1_standard_comp_id   ? 
_struct_conn.ptnr1_symmetry                1_555 
_struct_conn.ptnr2_label_asym_id           A 
_struct_conn.ptnr2_label_comp_id           CYS 
_struct_conn.ptnr2_label_seq_id            156 
_struct_conn.ptnr2_label_atom_id           SG 
_struct_conn.pdbx_ptnr2_label_alt_id       ? 
_struct_conn.pdbx_ptnr2_PDB_ins_code       ? 
_struct_conn.ptnr1_auth_asym_id            AA 
_struct_conn.ptnr1_auth_comp_id            CYS 
_struct_conn.ptnr1_auth_seq_id             188 
_struct_conn.ptnr2_auth_asym_id            AA 
_struct_conn.ptnr2_auth_comp_id            CYS 
_struct_conn.ptnr2_auth_seq_id             258 
_struct_conn.ptnr2_symmetry                1_555 
_struct_conn.pdbx_ptnr3_label_atom_id      ? 
_struct_conn.pdbx_ptnr3_label_seq_id       ? 
_struct_conn.pdbx_ptnr3_label_comp_id      ? 
_struct_conn.pdbx_ptnr3_label_asym_id      ? 
_struct_conn.pdbx_ptnr3_label_alt_id       ? 
_struct_conn.pdbx_ptnr3_PDB_ins_code       ? 
_struct_conn.details                       ? 
_struct_conn.pdbx_dist_value               1.968 
_struct_conn.pdbx_value_order              ? 
_struct_conn.pdbx_role                     ? 
# 
_struct_conn_type.id          disulf 
_struct_conn_type.criteria    ? 
_struct_conn_type.reference   ? 
# 
_struct_sheet.id               AA1 
_struct_sheet.type             ? 
_struct_sheet.number_strands   3 
_struct_sheet.details          ? 
# 
loop_
_struct_sheet_order.sheet_id 
_struct_sheet_order.range_id_1 
_struct_sheet_order.range_id_2 
_struct_sheet_order.offset 
_struct_sheet_order.sense 
AA1 1 2 ? anti-parallel 
AA1 2 3 ? anti-parallel 
# 
loop_
_struct_sheet_range.sheet_id 
_struct_sheet_range.id 
_struct_sheet_range.beg_label_comp_id 
_struct_sheet_range.beg_label_asym_id 
_struct_sheet_range.beg_label_seq_id 
_struct_sheet_range.pdbx_beg_PDB_ins_code 
_struct_sheet_range.end_label_comp_id 
_struct_sheet_range.end_label_asym_id 
_struct_sheet_range.end_label_seq_id 
_struct_sheet_range.pdbx_end_PDB_ins_code 
_struct_sheet_range.beg_auth_comp_id 
_struct_sheet_range.beg_auth_asym_id 
_struct_sheet_range.beg_auth_seq_id 
_struct_sheet_range.end_auth_comp_id 
_struct_sheet_range.end_auth_asym_id 
_struct_sheet_range.end_auth_seq_id 
AA1 1 ARG B 13 ? LYS B 18 ? ARG BA 1012 LYS BA 1017 
AA1 2 TYR B 24 ? GLY B 27 ? TYR BA 1023 GLY BA 1026 
AA1 3 HIS B 30 ? THR B 33 ? HIS BA 1029 THR BA 1032 
# 
loop_
_pdbx_struct_sheet_hbond.sheet_id 
_pdbx_struct_sheet_hbond.range_id_1 
_pdbx_struct_sheet_hbond.range_id_2 
_pdbx_struct_sheet_hbond.range_1_label_atom_id 
_pdbx_struct_sheet_hbond.range_1_label_comp_id 
_pdbx_struct_sheet_hbond.range_1_label_asym_id 
_pdbx_struct_sheet_hbond.range_1_label_seq_id 
_pdbx_struct_sheet_hbond.range_1_PDB_ins_code 
_pdbx_struct_sheet_hbond.range_1_auth_atom_id 
_pdbx_struct_sheet_hbond.range_1_auth_comp_id 
_pdbx_struct_sheet_hbond.range_1_auth_asym_id 
_pdbx_struct_sheet_hbond.range_1_auth_seq_id 
_pdbx_struct_sheet_hbond.range_2_label_atom_id 
_pdbx_struct_sheet_hbond.range_2_label_comp_id 
_pdbx_struct_sheet_hbond.range_2_label_asym_id 
_pdbx_struct_sheet_hbond.range_2_label_seq_id 
_pdbx_struct_sheet_hbond.range_2_PDB_ins_code 
_pdbx_struct_sheet_hbond.range_2_auth_atom_id 
_pdbx_struct_sheet_hbond.range_2_auth_comp_id 
_pdbx_struct_sheet_hbond.range_2_auth_asym_id 
_pdbx_struct_sheet_hbond.range_2_auth_seq_id 
AA1 1 2 N TYR B 17 ? N TYR BA 1016 O THR B 25 ? O THR BA 1024 
AA1 2 3 N ILE B 26 ? N ILE BA 1025 O HIS B 30 ? O HIS BA 1029 
# 
_atom_sites.entry_id                    8GTM 
_atom_sites.Cartn_transf_matrix[1][1]   ? 
_atom_sites.Cartn_transf_matrix[1][2]   ? 
_atom_sites.Cartn_transf_matrix[1][3]   ? 
_atom_sites.Cartn_transf_matrix[2][1]   ? 
_atom_sites.Cartn_transf_matrix[2][2]   ? 
_atom_sites.Cartn_transf_matrix[2][3]   ? 
_atom_sites.Cartn_transf_matrix[3][1]   ? 
_atom_sites.Cartn_transf_matrix[3][2]   ? 
_atom_sites.Cartn_transf_matrix[3][3]   ? 
_atom_sites.Cartn_transf_vector[1]      ? 
_atom_sites.Cartn_transf_vector[2]      ? 
_atom_sites.Cartn_transf_vector[3]      ? 
_atom_sites.fract_transf_matrix[1][1]   0.010454 
_atom_sites.fract_transf_matrix[1][2]   0.000000 
_atom_sites.fract_transf_matrix[1][3]   0.001436 
_atom_sites.fract_transf_matrix[2][1]   0.000000 
_atom_sites.fract_transf_matrix[2][2]   0.014154 
_atom_sites.fract_transf_matrix[2][3]   0.000000 
_atom_sites.fract_transf_matrix[3][1]   0.000000 
_atom_sites.fract_transf_matrix[3][2]   0.000000 
_atom_sites.fract_transf_matrix[3][3]   0.011636 
_atom_sites.fract_transf_vector[1]      0.00000 
_atom_sites.fract_transf_vector[2]      0.00000 
_atom_sites.fract_transf_vector[3]      0.00000 
_atom_sites.solution_primary            ? 
_atom_sites.solution_secondary          ? 
_atom_sites.solution_hydrogens          ? 
_atom_sites.special_details             ? 
# 
loop_
_atom_type.symbol 
_atom_type.scat_dispersion_real 
_atom_type.scat_dispersion_imag 
_atom_type.scat_Cromer_Mann_a1 
_atom_type.scat_Cromer_Mann_a2 
_atom_type.scat_Cromer_Mann_a3 
_atom_type.scat_Cromer_Mann_a4 
_atom_type.scat_Cromer_Mann_b1 
_atom_type.scat_Cromer_Mann_b2 
_atom_type.scat_Cromer_Mann_b3 
_atom_type.scat_Cromer_Mann_b4 
_atom_type.scat_Cromer_Mann_c 
_atom_type.scat_source 
_atom_type.scat_dispersion_source 
BR ? ? 25.79822 9.11301 ? ? 1.35700  25.34896 ? ? 0.0 
;2-Gaussian fit: Grosse-Kunstleve RW, Sauter NK, Adams PD: Newsletter of the IUCr Commission on Crystallographic Computing 2004, 3, 22-31.
;
? 
C  ? ? 3.54356  2.42580 ? ? 25.62398 1.50364  ? ? 0.0 
;2-Gaussian fit: Grosse-Kunstleve RW, Sauter NK, Adams PD: Newsletter of the IUCr Commission on Crystallographic Computing 2004, 3, 22-31.
;
? 
F  ? ? 8.95735  ?       ? ? 7.27484  ?        ? ? 0.0 
;1-Gaussian fit: Grosse-Kunstleve RW, Sauter NK, Adams PD: Newsletter of the IUCr Commission on Crystallographic Computing 2004, 3, 22-31.
;
? 
H  ? ? 0.51345  0.48472 ? ? 24.73122 6.32584  ? ? 0.0 
;2-Gaussian fit: Grosse-Kunstleve RW, Sauter NK, Adams PD: Newsletter of the IUCr Commission on Crystallographic Computing 2004, 3, 22-31.
;
? 
N  ? ? 4.01032  2.96436 ? ? 19.97189 1.75589  ? ? 0.0 
;2-Gaussian fit: Grosse-Kunstleve RW, Sauter NK, Adams PD: Newsletter of the IUCr Commission on Crystallographic Computing 2004, 3, 22-31.
;
? 
O  ? ? 4.49882  3.47563 ? ? 15.80542 1.70748  ? ? 0.0 
;2-Gaussian fit: Grosse-Kunstleve RW, Sauter NK, Adams PD: Newsletter of the IUCr Commission on Crystallographic Computing 2004, 3, 22-31.
;
? 
S  ? ? 9.55732  6.39887 ? ? 1.23737  29.19336 ? ? 0.0 
;2-Gaussian fit: Grosse-Kunstleve RW, Sauter NK, Adams PD: Newsletter of the IUCr Commission on Crystallographic Computing 2004, 3, 22-31.
;
? 
# 
loop_
_atom_site.group_PDB 
_atom_site.id 
_atom_site.type_symbol 
_atom_site.label_atom_id 
_atom_site.label_alt_id 
_atom_site.label_comp_id 
_atom_site.label_asym_id 
_atom_site.label_entity_id 
_atom_site.label_seq_id 
_atom_site.pdbx_PDB_ins_code 
_atom_site.Cartn_x 
_atom_site.Cartn_y 
_atom_site.Cartn_z 
_atom_site.occupancy 
_atom_site.B_iso_or_equiv 
_atom_site.pdbx_formal_charge 
_atom_site.auth_seq_id 
_atom_site.auth_comp_id 
_atom_site.auth_asym_id 
_atom_site.auth_atom_id 
_atom_site.pdbx_PDB_model_num 
ATOM   1    N  N   . MET A 1 1   ? 40.19251  3.83740   -39.47851 1.000 98.65723  ? 103  MET AA N   1 
ATOM   2    C  CA  . MET A 1 1   ? 41.54325  4.36253   -39.38536 1.000 98.16477  ? 103  MET AA CA  1 
ATOM   3    C  C   . MET A 1 1   ? 42.02020  4.15862   -37.95158 1.000 100.09720 ? 103  MET AA C   1 
ATOM   4    O  O   . MET A 1 1   ? 41.65899  3.16606   -37.32407 1.000 101.87561 ? 103  MET AA O   1 
ATOM   5    C  CB  . MET A 1 1   ? 41.56797  5.83872   -39.79193 1.000 100.24007 ? 103  MET AA CB  1 
ATOM   6    C  CG  . MET A 1 1   ? 42.94603  6.45924   -39.87768 1.000 103.18326 ? 103  MET AA CG  1 
ATOM   7    S  SD  . MET A 1 1   ? 42.85461  8.22305   -40.21749 1.000 116.37456 ? 103  MET AA SD  1 
ATOM   8    C  CE  . MET A 1 1   ? 43.43420  8.25583   -41.89345 1.000 97.72304  ? 103  MET AA CE  1 
ATOM   9    N  N   . GLU A 1 2   ? 42.83792  5.08235   -37.43916 1.000 103.15451 ? 104  GLU AA N   1 
ATOM   10   C  CA  . GLU A 1 2   ? 43.19700  5.07470   -36.02722 1.000 103.20733 ? 104  GLU AA CA  1 
ATOM   11   C  C   . GLU A 1 2   ? 42.02236  5.43589   -35.12452 1.000 104.36492 ? 104  GLU AA C   1 
ATOM   12   O  O   . GLU A 1 2   ? 42.11083  5.25478   -33.89922 1.000 101.49337 ? 104  GLU AA O   1 
ATOM   13   C  CB  . GLU A 1 2   ? 44.36936  6.02607   -35.77647 1.000 100.97674 ? 104  GLU AA CB  1 
ATOM   14   C  CG  . GLU A 1 2   ? 44.98628  5.91127   -34.38439 1.000 113.62281 ? 104  GLU AA CG  1 
ATOM   15   C  CD  . GLU A 1 2   ? 46.49708  5.71435   -34.42492 1.000 115.22645 ? 104  GLU AA CD  1 
ATOM   16   O  OE1 . GLU A 1 2   ? 46.99752  4.78702   -33.74162 1.000 112.40665 ? 104  GLU AA OE1 1 
ATOM   17   O  OE2 . GLU A 1 2   ? 47.17997  6.48968   -35.13096 1.000 115.47702 ? 104  GLU AA OE2 1 
ATOM   18   N  N   . ILE A 1 3   ? 40.93306  5.94502   -35.69803 1.000 98.66938  ? 105  ILE AA N   1 
ATOM   19   C  CA  . ILE A 1 3   ? 39.69916  6.05560   -34.93455 1.000 100.24488 ? 105  ILE AA CA  1 
ATOM   20   C  C   . ILE A 1 3   ? 39.28400  4.68143   -34.43130 1.000 97.26991  ? 105  ILE AA C   1 
ATOM   21   O  O   . ILE A 1 3   ? 38.92624  4.51447   -33.25939 1.000 95.70578  ? 105  ILE AA O   1 
ATOM   22   C  CB  . ILE A 1 3   ? 38.59485  6.71152   -35.78598 1.000 93.26084  ? 105  ILE AA CB  1 
ATOM   23   N  N   . LEU A 1 4   ? 39.36479  3.66886   -35.29975 1.000 97.49870  ? 106  LEU AA N   1 
ATOM   24   C  CA  . LEU A 1 4   ? 39.00813  2.31230   -34.89672 1.000 102.47826 ? 106  LEU AA CA  1 
ATOM   25   C  C   . LEU A 1 4   ? 39.88570  1.83225   -33.74583 1.000 103.95147 ? 106  LEU AA C   1 
ATOM   26   O  O   . LEU A 1 4   ? 39.39389  1.20005   -32.80393 1.000 106.26395 ? 106  LEU AA O   1 
ATOM   27   C  CB  . LEU A 1 4   ? 39.10975  1.35844   -36.09079 1.000 100.14425 ? 106  LEU AA CB  1 
ATOM   28   C  CG  . LEU A 1 4   ? 38.75174  -0.11127  -35.82659 1.000 102.28759 ? 106  LEU AA CG  1 
ATOM   29   C  CD1 . LEU A 1 4   ? 37.59179  -0.56679  -36.70086 1.000 102.56806 ? 106  LEU AA CD1 1 
ATOM   30   C  CD2 . LEU A 1 4   ? 39.95938  -1.01048  -36.04455 1.000 102.04473 ? 106  LEU AA CD2 1 
ATOM   31   N  N   . ASN A 1 5   ? 41.18741  2.12185   -33.79868 1.000 99.33055  ? 107  ASN AA N   1 
ATOM   32   C  CA  . ASN A 1 5   ? 42.04589  1.80566   -32.66089 1.000 105.10638 ? 107  ASN AA CA  1 
ATOM   33   C  C   . ASN A 1 5   ? 41.60787  2.54520   -31.39840 1.000 104.79478 ? 107  ASN AA C   1 
ATOM   34   O  O   . ASN A 1 5   ? 41.75608  2.02093   -30.28686 1.000 102.87713 ? 107  ASN AA O   1 
ATOM   35   C  CB  . ASN A 1 5   ? 43.49751  2.14163   -32.98646 1.000 103.54552 ? 107  ASN AA CB  1 
ATOM   36   C  CG  . ASN A 1 5   ? 44.05779  1.26644   -34.07552 1.000 111.11948 ? 107  ASN AA CG  1 
ATOM   37   O  OD1 . ASN A 1 5   ? 44.39821  1.74982   -35.16024 1.000 112.97665 ? 107  ASN AA OD1 1 
ATOM   38   N  ND2 . ASN A 1 5   ? 44.16469  -0.03507  -33.79808 1.000 110.85203 ? 107  ASN AA ND2 1 
ATOM   39   N  N   . GLU A 1 6   ? 41.09833  3.77062   -31.54490 1.000 102.51675 ? 108  GLU AA N   1 
ATOM   40   C  CA  . GLU A 1 6   ? 40.56516  4.48827   -30.39291 1.000 105.46385 ? 108  GLU AA CA  1 
ATOM   41   C  C   . GLU A 1 6   ? 39.35234  3.76878   -29.81596 1.000 106.10762 ? 108  GLU AA C   1 
ATOM   42   O  O   . GLU A 1 6   ? 39.18552  3.69977   -28.59248 1.000 110.80050 ? 108  GLU AA O   1 
ATOM   43   C  CB  . GLU A 1 6   ? 40.20222  5.92163   -30.78393 1.000 101.51749 ? 108  GLU AA CB  1 
ATOM   44   N  N   . GLU A 1 7   ? 38.48775  3.23357   -30.68283 1.000 103.19634 ? 109  GLU AA N   1 
ATOM   45   C  CA  . GLU A 1 7   ? 37.32242  2.48926   -30.20860 1.000 104.55881 ? 109  GLU AA CA  1 
ATOM   46   C  C   . GLU A 1 7   ? 37.73412  1.20040   -29.50205 1.000 106.22387 ? 109  GLU AA C   1 
ATOM   47   O  O   . GLU A 1 7   ? 37.16659  0.85235   -28.46208 1.000 108.85129 ? 109  GLU AA O   1 
ATOM   48   C  CB  . GLU A 1 7   ? 36.38135  2.18227   -31.37622 1.000 104.61980 ? 109  GLU AA CB  1 
ATOM   49   N  N   . LYS A 1 8   ? 38.71093  0.47194   -30.04943 1.000 107.72208 ? 110  LYS AA N   1 
ATOM   50   C  CA  . LYS A 1 8   ? 39.16888  -0.74678  -29.39251 1.000 107.58730 ? 110  LYS AA CA  1 
ATOM   51   C  C   . LYS A 1 8   ? 39.76834  -0.46030  -28.02126 1.000 107.71617 ? 110  LYS AA C   1 
ATOM   52   O  O   . LYS A 1 8   ? 39.63507  -1.28346  -27.10797 1.000 104.41517 ? 110  LYS AA O   1 
ATOM   53   C  CB  . LYS A 1 8   ? 40.17991  -1.47820  -30.27994 1.000 102.75045 ? 110  LYS AA CB  1 
ATOM   54   N  N   . LYS A 1 9   ? 40.41814  0.70100   -27.85576 1.000 103.79812 ? 111  LYS AA N   1 
ATOM   55   C  CA  . LYS A 1 9   ? 40.97515  1.05745   -26.55636 1.000 105.34451 ? 111  LYS AA CA  1 
ATOM   56   C  C   . LYS A 1 9   ? 39.87579  1.21479   -25.51323 1.000 104.33782 ? 111  LYS AA C   1 
ATOM   57   O  O   . LYS A 1 9   ? 40.02245  0.76670   -24.37284 1.000 102.65768 ? 111  LYS AA O   1 
ATOM   58   C  CB  . LYS A 1 9   ? 41.79828  2.34014   -26.67377 1.000 106.22581 ? 111  LYS AA CB  1 
ATOM   59   N  N   . SER A 1 10  ? 38.75731  1.83317   -25.89382 1.000 106.23371 ? 112  SER AA N   1 
ATOM   60   C  CA  . SER A 1 10  ? 37.66137  2.04445   -24.95109 1.000 105.84371 ? 112  SER AA CA  1 
ATOM   61   C  C   . SER A 1 10  ? 37.06651  0.72265   -24.47059 1.000 104.23085 ? 112  SER AA C   1 
ATOM   62   O  O   . SER A 1 10  ? 36.70499  0.58587   -23.29291 1.000 105.12143 ? 112  SER AA O   1 
ATOM   63   C  CB  . SER A 1 10  ? 36.57758  2.91507   -25.58997 1.000 109.88392 ? 112  SER AA CB  1 
ATOM   64   O  OG  . SER A 1 10  ? 35.37807  2.89869   -24.82209 1.000 112.77066 ? 112  SER AA OG  1 
ATOM   65   N  N   . LYS A 1 11  ? 36.92379  -0.25436  -25.37061 1.000 102.28484 ? 113  LYS AA N   1 
ATOM   66   C  CA  . LYS A 1 11  ? 36.30864  -1.52213  -24.98231 1.000 105.57696 ? 113  LYS AA CA  1 
ATOM   67   C  C   . LYS A 1 11  ? 37.15287  -2.24797  -23.93964 1.000 97.00610  ? 113  LYS AA C   1 
ATOM   68   O  O   . LYS A 1 11  ? 36.61397  -2.89465  -23.03217 1.000 90.82273  ? 113  LYS AA O   1 
ATOM   69   C  CB  . LYS A 1 11  ? 36.09375  -2.40113  -26.21791 1.000 109.00442 ? 113  LYS AA CB  1 
ATOM   70   N  N   . VAL A 1 12  ? 38.48133  -2.15457  -24.06028 1.000 96.46583  ? 114  VAL AA N   1 
ATOM   71   C  CA  . VAL A 1 12  ? 39.37503  -2.77963  -23.09012 1.000 92.53509  ? 114  VAL AA CA  1 
ATOM   72   C  C   . VAL A 1 12  ? 39.17663  -2.15912  -21.71296 1.000 95.44823  ? 114  VAL AA C   1 
ATOM   73   O  O   . VAL A 1 12  ? 39.12879  -2.86547  -20.69659 1.000 97.44562  ? 114  VAL AA O   1 
ATOM   74   C  CB  . VAL A 1 12  ? 40.83785  -2.66318  -23.56233 1.000 91.99275  ? 114  VAL AA CB  1 
ATOM   75   C  CG1 . VAL A 1 12  ? 41.79671  -3.03444  -22.44907 1.000 90.00244  ? 114  VAL AA CG1 1 
ATOM   76   C  CG2 . VAL A 1 12  ? 41.07448  -3.54828  -24.77328 1.000 96.60650  ? 114  VAL AA CG2 1 
ATOM   77   N  N   . HIS A 1 13  ? 39.05961  -0.82745  -21.65371 1.000 97.37309  ? 115  HIS AA N   1 
ATOM   78   C  CA  . HIS A 1 13  ? 38.88184  -0.15621  -20.36781 1.000 96.79309  ? 115  HIS AA CA  1 
ATOM   79   C  C   . HIS A 1 13  ? 37.50656  -0.45189  -19.76922 1.000 94.09137  ? 115  HIS AA C   1 
ATOM   80   O  O   . HIS A 1 13  ? 37.38074  -0.63576  -18.55184 1.000 88.88202  ? 115  HIS AA O   1 
ATOM   81   C  CB  . HIS A 1 13  ? 39.10229  1.34915   -20.53420 1.000 99.20369  ? 115  HIS AA CB  1 
ATOM   82   C  CG  . HIS A 1 13  ? 40.47807  1.71098   -21.01714 1.000 103.86526 ? 115  HIS AA CG  1 
ATOM   83   N  ND1 . HIS A 1 13  ? 40.73212  2.09629   -22.31670 1.000 104.58727 ? 115  HIS AA ND1 1 
ATOM   84   C  CD2 . HIS A 1 13  ? 41.67083  1.75973   -20.37124 1.000 106.16376 ? 115  HIS AA CD2 1 
ATOM   85   C  CE1 . HIS A 1 13  ? 42.02000  2.35954   -22.45288 1.000 104.78591 ? 115  HIS AA CE1 1 
ATOM   86   N  NE2 . HIS A 1 13  ? 42.61230  2.16361   -21.28791 1.000 110.93205 ? 115  HIS AA NE2 1 
ATOM   87   N  N   . TYR A 1 14  ? 36.46322  -0.50315  -20.60790 1.000 90.84489  ? 116  TYR AA N   1 
ATOM   88   C  CA  . TYR A 1 14  ? 35.14801  -0.91559  -20.12545 1.000 86.86786  ? 116  TYR AA CA  1 
ATOM   89   C  C   . TYR A 1 14  ? 35.18797  -2.33752  -19.59276 1.000 84.98333  ? 116  TYR AA C   1 
ATOM   90   O  O   . TYR A 1 14  ? 34.51855  -2.66269  -18.60909 1.000 89.92654  ? 116  TYR AA O   1 
ATOM   91   C  CB  . TYR A 1 14  ? 34.11459  -0.81930  -21.24386 1.000 93.55461  ? 116  TYR AA CB  1 
ATOM   92   C  CG  . TYR A 1 14  ? 33.71445  0.59034   -21.61054 1.000 102.78232 ? 116  TYR AA CG  1 
ATOM   93   C  CD1 . TYR A 1 14  ? 34.07162  1.67152   -20.81029 1.000 101.87888 ? 116  TYR AA CD1 1 
ATOM   94   C  CD2 . TYR A 1 14  ? 32.97369  0.83893   -22.75885 1.000 102.18035 ? 116  TYR AA CD2 1 
ATOM   95   C  CE1 . TYR A 1 14  ? 33.70205  2.95704   -21.14953 1.000 97.64399  ? 116  TYR AA CE1 1 
ATOM   96   C  CE2 . TYR A 1 14  ? 32.60178  2.11440   -23.10293 1.000 100.48135 ? 116  TYR AA CE2 1 
ATOM   97   C  CZ  . TYR A 1 14  ? 32.96760  3.16859   -22.29703 1.000 103.83537 ? 116  TYR AA CZ  1 
ATOM   98   O  OH  . TYR A 1 14  ? 32.58969  4.44241   -22.64562 1.000 112.50266 ? 116  TYR AA OH  1 
ATOM   99   N  N   . HIS A 1 15  ? 35.93489  -3.20935  -20.26196 1.000 89.61780  ? 117  HIS AA N   1 
ATOM   100  C  CA  . HIS A 1 15  ? 36.04167  -4.59712  -19.83914 1.000 86.34422  ? 117  HIS AA CA  1 
ATOM   101  C  C   . HIS A 1 15  ? 36.76150  -4.71723  -18.50747 1.000 78.87693  ? 117  HIS AA C   1 
ATOM   102  O  O   . HIS A 1 15  ? 36.46583  -5.63465  -17.73660 1.000 79.74817  ? 117  HIS AA O   1 
ATOM   103  C  CB  . HIS A 1 15  ? 36.76453  -5.40919  -20.92238 1.000 83.57881  ? 117  HIS AA CB  1 
ATOM   104  C  CG  . HIS A 1 15  ? 36.70605  -6.89591  -20.72178 1.000 81.16195  ? 117  HIS AA CG  1 
ATOM   105  N  ND1 . HIS A 1 15  ? 35.62606  -7.66305  -21.11656 1.000 76.66039  ? 117  HIS AA ND1 1 
ATOM   106  C  CD2 . HIS A 1 15  ? 37.60078  -7.75643  -20.17673 1.000 75.19208  ? 117  HIS AA CD2 1 
ATOM   107  C  CE1 . HIS A 1 15  ? 35.85699  -8.92928  -20.81330 1.000 78.57959  ? 117  HIS AA CE1 1 
ATOM   108  N  NE2 . HIS A 1 15  ? 37.04775  -9.01288  -20.24278 1.000 74.77211  ? 117  HIS AA NE2 1 
ATOM   109  N  N   . VAL A 1 16  ? 37.71890  -3.82817  -18.22751 1.000 78.20134  ? 118  VAL AA N   1 
ATOM   110  C  CA  . VAL A 1 16  ? 38.35816  -3.83267  -16.91337 1.000 82.74849  ? 118  VAL AA CA  1 
ATOM   111  C  C   . VAL A 1 16  ? 37.37110  -3.40569  -15.83630 1.000 74.41724  ? 118  VAL AA C   1 
ATOM   112  O  O   . VAL A 1 16  ? 37.31141  -4.00529  -14.76507 1.000 75.72401  ? 118  VAL AA O   1 
ATOM   113  C  CB  . VAL A 1 16  ? 39.61290  -2.94328  -16.90968 1.000 87.98503  ? 118  VAL AA CB  1 
ATOM   114  C  CG1 . VAL A 1 16  ? 39.85839  -2.39253  -15.50419 1.000 81.10709  ? 118  VAL AA CG1 1 
ATOM   115  C  CG2 . VAL A 1 16  ? 40.82048  -3.73138  -17.39288 1.000 89.94740  ? 118  VAL AA CG2 1 
ATOM   116  N  N   . ALA A 1 17  ? 36.57889  -2.37153  -16.10480 1.000 76.43211  ? 119  ALA AA N   1 
ATOM   117  C  CA  . ALA A 1 17  ? 35.55011  -1.96594  -15.15662 1.000 76.66206  ? 119  ALA AA CA  1 
ATOM   118  C  C   . ALA A 1 17  ? 34.62859  -3.13034  -14.81312 1.000 71.68599  ? 119  ALA AA C   1 
ATOM   119  O  O   . ALA A 1 17  ? 34.25091  -3.31101  -13.64753 1.000 65.92822  ? 119  ALA AA O   1 
ATOM   120  C  CB  . ALA A 1 17  ? 34.75190  -0.78891  -15.71641 1.000 77.61456  ? 119  ALA AA CB  1 
ATOM   121  N  N   . ALA A 1 18  ? 34.26845  -3.93680  -15.81430 1.000 72.34698  ? 120  ALA AA N   1 
ATOM   122  C  CA  . ALA A 1 18  ? 33.34316  -5.04095  -15.59192 1.000 68.29995  ? 120  ALA AA CA  1 
ATOM   123  C  C   . ALA A 1 18  ? 33.93258  -6.07545  -14.64518 1.000 66.02179  ? 120  ALA AA C   1 
ATOM   124  O  O   . ALA A 1 18  ? 33.21774  -6.64193  -13.81052 1.000 68.39177  ? 120  ALA AA O   1 
ATOM   125  C  CB  . ALA A 1 18  ? 32.96710  -5.68175  -16.92382 1.000 69.72601  ? 120  ALA AA CB  1 
ATOM   126  N  N   . ILE A 1 19  ? 35.23029  -6.35020  -14.76778 1.000 64.25949  ? 121  ILE AA N   1 
ATOM   127  C  CA  . ILE A 1 19  ? 35.88197  -7.24167  -13.81460 1.000 67.80423  ? 121  ILE AA CA  1 
ATOM   128  C  C   . ILE A 1 19  ? 35.90366  -6.62332  -12.41448 1.000 63.90537  ? 121  ILE AA C   1 
ATOM   129  O  O   . ILE A 1 19  ? 35.69809  -7.32329  -11.41867 1.000 65.66684  ? 121  ILE AA O   1 
ATOM   130  C  CB  . ILE A 1 19  ? 37.29436  -7.60606  -14.30003 1.000 66.71916  ? 121  ILE AA CB  1 
ATOM   131  C  CG1 . ILE A 1 19  ? 37.20101  -8.33130  -15.65321 1.000 71.46165  ? 121  ILE AA CG1 1 
ATOM   132  C  CG2 . ILE A 1 19  ? 38.02099  -8.47043  -13.24361 1.000 64.67371  ? 121  ILE AA CG2 1 
ATOM   133  C  CD1 . ILE A 1 19  ? 38.52242  -8.52262  -16.36336 1.000 60.41605  ? 121  ILE AA CD1 1 
ATOM   134  N  N   . ILE A 1 20  ? 36.14988  -5.30936  -12.30866 1.000 63.14564  ? 122  ILE AA N   1 
ATOM   135  C  CA  . ILE A 1 20  ? 36.09021  -4.65562  -11.00490 1.000 65.67149  ? 122  ILE AA CA  1 
ATOM   136  C  C   . ILE A 1 20  ? 34.72000  -4.86875  -10.38987 1.000 61.14455  ? 122  ILE AA C   1 
ATOM   137  O  O   . ILE A 1 20  ? 34.60749  -5.25092  -9.22955  1.000 60.58874  ? 122  ILE AA O   1 
ATOM   138  C  CB  . ILE A 1 20  ? 36.41947  -3.15713  -11.12540 1.000 67.38010  ? 122  ILE AA CB  1 
ATOM   139  C  CG1 . ILE A 1 20  ? 37.75647  -2.94238  -11.83808 1.000 63.81393  ? 122  ILE AA CG1 1 
ATOM   140  C  CG2 . ILE A 1 20  ? 36.44911  -2.51656  -9.74424  1.000 65.14835  ? 122  ILE AA CG2 1 
ATOM   141  C  CD1 . ILE A 1 20  ? 38.96370  -3.34312  -11.02714 1.000 72.70439  ? 122  ILE AA CD1 1 
ATOM   142  N  N   . ASN A 1 21  ? 33.66537  -4.68563  -11.18895 1.000 63.49148  ? 123  ASN AA N   1 
ATOM   143  C  CA  . ASN A 1 21  ? 32.29672  -4.71793  -10.68612 1.000 60.34211  ? 123  ASN AA CA  1 
ATOM   144  C  C   . ASN A 1 21  ? 31.86355  -6.12359  -10.26877 1.000 59.88799  ? 123  ASN AA C   1 
ATOM   145  O  O   . ASN A 1 21  ? 31.14768  -6.28813  -9.26077  1.000 55.64851  ? 123  ASN AA O   1 
ATOM   146  C  CB  . ASN A 1 21  ? 31.35840  -4.14809  -11.74606 1.000 56.91833  ? 123  ASN AA CB  1 
ATOM   147  C  CG  . ASN A 1 21  ? 30.45221  -3.03111  -11.20099 1.000 73.38627  ? 123  ASN AA CG  1 
ATOM   148  O  OD1 . ASN A 1 21  ? 29.98259  -3.07112  -10.05383 1.000 70.44582  ? 123  ASN AA OD1 1 
ATOM   149  N  ND2 . ASN A 1 21  ? 30.19186  -2.03848  -12.03742 1.000 83.27448  ? 123  ASN AA ND2 1 
ATOM   150  N  N   . TYR A 1 22  ? 32.26501  -7.14743  -11.04042 1.000 60.70188  ? 124  TYR AA N   1 
ATOM   151  C  CA  . TYR A 1 22  ? 31.90562  -8.52509  -10.69084 1.000 59.09993  ? 124  TYR AA CA  1 
ATOM   152  C  C   . TYR A 1 22  ? 32.62410  -8.97491  -9.41587  1.000 61.93522  ? 124  TYR AA C   1 
ATOM   153  O  O   . TYR A 1 22  ? 32.00936  -9.54858  -8.49148  1.000 53.68559  ? 124  TYR AA O   1 
ATOM   154  C  CB  . TYR A 1 22  ? 32.25857  -9.47420  -11.84194 1.000 55.51063  ? 124  TYR AA CB  1 
ATOM   155  C  CG  . TYR A 1 22  ? 31.19548  -9.62473  -12.92116 1.000 57.97357  ? 124  TYR AA CG  1 
ATOM   156  C  CD1 . TYR A 1 22  ? 29.99783  -10.28188 -12.67251 1.000 52.06252  ? 124  TYR AA CD1 1 
ATOM   157  C  CD2 . TYR A 1 22  ? 31.41136  -9.12092  -14.20619 1.000 68.25829  ? 124  TYR AA CD2 1 
ATOM   158  C  CE1 . TYR A 1 22  ? 29.03671  -10.39818 -13.66402 1.000 61.17142  ? 124  TYR AA CE1 1 
ATOM   159  C  CE2 . TYR A 1 22  ? 30.46934  -9.24912  -15.20415 1.000 58.88184  ? 124  TYR AA CE2 1 
ATOM   160  C  CZ  . TYR A 1 22  ? 29.28939  -9.87114  -14.93143 1.000 62.15496  ? 124  TYR AA CZ  1 
ATOM   161  O  OH  . TYR A 1 22  ? 28.36199  -9.99280  -15.94156 1.000 73.48823  ? 124  TYR AA OH  1 
ATOM   162  N  N   . LEU A 1 23  ? 33.94623  -8.73479  -9.36745  1.000 62.27186  ? 125  LEU AA N   1 
ATOM   163  C  CA  . LEU A 1 23  ? 34.74720  -9.14842  -8.21828  1.000 64.41851  ? 125  LEU AA CA  1 
ATOM   164  C  C   . LEU A 1 23  ? 34.30483  -8.43739  -6.94387  1.000 57.21789  ? 125  LEU AA C   1 
ATOM   165  O  O   . LEU A 1 23  ? 34.27295  -9.04122  -5.86771  1.000 54.46941  ? 125  LEU AA O   1 
ATOM   166  C  CB  . LEU A 1 23  ? 36.22504  -8.88657  -8.50934  1.000 61.82492  ? 125  LEU AA CB  1 
ATOM   167  C  CG  . LEU A 1 23  ? 37.22063  -9.72489  -7.70757  1.000 75.22503  ? 125  LEU AA CG  1 
ATOM   168  C  CD1 . LEU A 1 23  ? 37.29970  -11.13289 -8.29382  1.000 82.54246  ? 125  LEU AA CD1 1 
ATOM   169  C  CD2 . LEU A 1 23  ? 38.60692  -9.07258  -7.67389  1.000 80.91907  ? 125  LEU AA CD2 1 
ATOM   170  N  N   . GLY A 1 24  ? 34.00371  -7.14053  -7.04678  1.000 56.06877  ? 126  GLY AA N   1 
ATOM   171  C  CA  . GLY A 1 24  ? 33.47796  -6.41061  -5.91262  1.000 55.47664  ? 126  GLY AA CA  1 
ATOM   172  C  C   . GLY A 1 24  ? 32.16592  -6.99411  -5.42676  1.000 53.59523  ? 126  GLY AA C   1 
ATOM   173  O  O   . GLY A 1 24  ? 31.97779  -7.23554  -4.23206  1.000 52.36943  ? 126  GLY AA O   1 
ATOM   174  N  N   . HIS A 1 25  ? 31.24540  -7.25484  -6.34622  1.000 51.45880  ? 127  HIS AA N   1 
ATOM   175  C  CA  . HIS A 1 25  ? 29.96824  -7.83931  -5.93729  1.000 50.05000  ? 127  HIS AA CA  1 
ATOM   176  C  C   . HIS A 1 25  ? 30.14944  -9.22452  -5.31606  1.000 51.88538  ? 127  HIS AA C   1 
ATOM   177  O  O   . HIS A 1 25  ? 29.45283  -9.56258  -4.35150  1.000 55.98448  ? 127  HIS AA O   1 
ATOM   178  C  CB  . HIS A 1 25  ? 29.00225  -7.88035  -7.11764  1.000 45.87582  ? 127  HIS AA CB  1 
ATOM   179  C  CG  . HIS A 1 25  ? 28.34335  -6.55965  -7.37939  1.000 55.41971  ? 127  HIS AA CG  1 
ATOM   180  N  ND1 . HIS A 1 25  ? 28.86586  -5.61037  -8.23865  1.000 60.74180  ? 127  HIS AA ND1 1 
ATOM   181  C  CD2 . HIS A 1 25  ? 27.21894  -6.01093  -6.86575  1.000 53.31731  ? 127  HIS AA CD2 1 
ATOM   182  C  CE1 . HIS A 1 25  ? 28.08047  -4.54511  -8.24875  1.000 54.20224  ? 127  HIS AA CE1 1 
ATOM   183  N  NE2 . HIS A 1 25  ? 27.06746  -4.76721  -7.43394  1.000 55.85673  ? 127  HIS AA NE2 1 
ATOM   184  N  N   . CYS A 1 26  ? 31.07650  -10.03826 -5.82725  1.000 53.64894  ? 128  CYS AA N   1 
ATOM   185  C  CA  . CYS A 1 26  ? 31.30440  -11.34549 -5.21247  1.000 50.50012  ? 128  CYS AA CA  1 
ATOM   186  C  C   . CYS A 1 26  ? 31.82230  -11.18748 -3.79436  1.000 53.52474  ? 128  CYS AA C   1 
ATOM   187  O  O   . CYS A 1 26  ? 31.31394  -11.81187 -2.84759  1.000 46.98757  ? 128  CYS AA O   1 
ATOM   188  C  CB  . CYS A 1 26  ? 32.28107  -12.19195 -6.02437  1.000 47.78221  ? 128  CYS AA CB  1 
ATOM   189  S  SG  . CYS A 1 26  ? 31.68554  -12.60444 -7.66305  1.000 74.55494  ? 128  CYS AA SG  1 
ATOM   190  N  N   . ILE A 1 27  ? 32.84485  -10.35804 -3.63205  1.000 51.55049  ? 129  ILE AA N   1 
ATOM   191  C  CA  . ILE A 1 27  ? 33.39381  -10.14862 -2.29934  1.000 54.53963  ? 129  ILE AA CA  1 
ATOM   192  C  C   . ILE A 1 27  ? 32.31169  -9.61757  -1.35826  1.000 55.04361  ? 129  ILE AA C   1 
ATOM   193  O  O   . ILE A 1 27  ? 32.16313  -10.08960 -0.22426  1.000 50.43988  ? 129  ILE AA O   1 
ATOM   194  C  CB  . ILE A 1 27  ? 34.61344  -9.20996  -2.37493  1.000 53.32361  ? 129  ILE AA CB  1 
ATOM   195  C  CG1 . ILE A 1 27  ? 35.73314  -9.86456  -3.18383  1.000 55.76771  ? 129  ILE AA CG1 1 
ATOM   196  C  CG2 . ILE A 1 27  ? 35.12310  -8.93483  -0.99631  1.000 57.62244  ? 129  ILE AA CG2 1 
ATOM   197  C  CD1 . ILE A 1 27  ? 36.94734  -8.98770  -3.35788  1.000 58.62010  ? 129  ILE AA CD1 1 
ATOM   198  N  N   . SER A 1 28  ? 31.51647  -8.65234  -1.82314  1.000 50.73741  ? 130  SER AA N   1 
ATOM   199  C  CA  . SER A 1 28  ? 30.52122  -8.06857  -0.94150  1.000 52.31728  ? 130  SER AA CA  1 
ATOM   200  C  C   . SER A 1 28  ? 29.48062  -9.10054  -0.53473  1.000 53.03029  ? 130  SER AA C   1 
ATOM   201  O  O   . SER A 1 28  ? 29.11214  -9.20536  0.65269   1.000 52.74195  ? 130  SER AA O   1 
ATOM   202  C  CB  . SER A 1 28  ? 29.88417  -6.85914  -1.60107  1.000 47.97434  ? 130  SER AA CB  1 
ATOM   203  O  OG  . SER A 1 28  ? 30.82800  -5.81020  -1.66507  1.000 47.18193  ? 130  SER AA OG  1 
ATOM   204  N  N   . LEU A 1 29  ? 29.01476  -9.89555  -1.49268  1.000 45.56745  ? 131  LEU AA N   1 
ATOM   205  C  CA  . LEU A 1 29  ? 28.01470  -10.89932 -1.14150  1.000 53.68724  ? 131  LEU AA CA  1 
ATOM   206  C  C   . LEU A 1 29  ? 28.52695  -11.84105 -0.04335  1.000 54.26959  ? 131  LEU AA C   1 
ATOM   207  O  O   . LEU A 1 29  ? 27.79975  -12.16496 0.90576   1.000 53.88731  ? 131  LEU AA O   1 
ATOM   208  C  CB  . LEU A 1 29  ? 27.60294  -11.67586 -2.40527  1.000 51.84333  ? 131  LEU AA CB  1 
ATOM   209  C  CG  . LEU A 1 29  ? 26.36654  -12.58279 -2.25588  1.000 54.37798  ? 131  LEU AA CG  1 
ATOM   210  C  CD1 . LEU A 1 29  ? 25.15315  -11.83181 -1.69668  1.000 46.50135  ? 131  LEU AA CD1 1 
ATOM   211  C  CD2 . LEU A 1 29  ? 26.02235  -13.24643 -3.55194  1.000 39.15879  ? 131  LEU AA CD2 1 
ATOM   212  N  N   . VAL A 1 30  ? 29.78418  -12.27529 -0.14902  1.000 53.67499  ? 132  VAL AA N   1 
ATOM   213  C  CA  . VAL A 1 30  ? 30.34214  -13.19198 0.83374   1.000 53.28986  ? 132  VAL AA CA  1 
ATOM   214  C  C   . VAL A 1 30  ? 30.48039  -12.50049 2.18545   1.000 54.43674  ? 132  VAL AA C   1 
ATOM   215  O  O   . VAL A 1 30  ? 30.18891  -13.08826 3.22874   1.000 50.17692  ? 132  VAL AA O   1 
ATOM   216  C  CB  . VAL A 1 30  ? 31.68383  -13.77155 0.33829   1.000 49.96300  ? 132  VAL AA CB  1 
ATOM   217  C  CG1 . VAL A 1 30  ? 32.34694  -14.58116 1.42750   1.000 56.38989  ? 132  VAL AA CG1 1 
ATOM   218  C  CG2 . VAL A 1 30  ? 31.45506  -14.64675 -0.86494  1.000 56.79391  ? 132  VAL AA CG2 1 
ATOM   219  N  N   . ALA A 1 31  ? 30.94249  -11.24848 2.19418   1.000 54.49720  ? 133  ALA AA N   1 
ATOM   220  C  CA  . ALA A 1 31  ? 31.04597  -10.53547 3.46616   1.000 51.86498  ? 133  ALA AA CA  1 
ATOM   221  C  C   . ALA A 1 31  ? 29.67918  -10.42656 4.13815   1.000 50.42133  ? 133  ALA AA C   1 
ATOM   222  O  O   . ALA A 1 31  ? 29.52077  -10.76266 5.31838   1.000 51.29635  ? 133  ALA AA O   1 
ATOM   223  C  CB  . ALA A 1 31  ? 31.66677  -9.16612  3.24241   1.000 48.35427  ? 133  ALA AA CB  1 
ATOM   224  N  N   . LEU A 1 32  ? 28.65688  -10.02299 3.40210   1.000 47.71377  ? 134  LEU AA N   1 
ATOM   225  C  CA  . LEU A 1 32  ? 27.34435  -9.91184  4.04088   1.000 46.20908  ? 134  LEU AA CA  1 
ATOM   226  C  C   . LEU A 1 32  ? 26.87279  -11.26318 4.58072   1.000 51.33434  ? 134  LEU AA C   1 
ATOM   227  O  O   . LEU A 1 32  ? 26.31979  -11.33568 5.68345   1.000 53.79124  ? 134  LEU AA O   1 
ATOM   228  C  CB  . LEU A 1 32  ? 26.31588  -9.31046  3.07829   1.000 39.49111  ? 134  LEU AA CB  1 
ATOM   229  C  CG  . LEU A 1 32  ? 26.61763  -7.85831  2.63254   1.000 44.82511  ? 134  LEU AA CG  1 
ATOM   230  C  CD1 . LEU A 1 32  ? 26.03717  -7.51542  1.26196   1.000 39.40998  ? 134  LEU AA CD1 1 
ATOM   231  C  CD2 . LEU A 1 32  ? 26.14175  -6.86179  3.65909   1.000 44.47923  ? 134  LEU AA CD2 1 
ATOM   232  N  N   . LEU A 1 33  ? 27.07414  -12.33632 3.82633   1.000 52.26147  ? 135  LEU AA N   1 
ATOM   233  C  CA  . LEU A 1 33  ? 26.63274  -13.64966 4.28461   1.000 49.16096  ? 135  LEU AA CA  1 
ATOM   234  C  C   . LEU A 1 33  ? 27.32583  -14.06031 5.57940   1.000 55.30910  ? 135  LEU AA C   1 
ATOM   235  O  O   . LEU A 1 33  ? 26.70151  -14.66889 6.46507   1.000 55.95251  ? 135  LEU AA O   1 
ATOM   236  C  CB  . LEU A 1 33  ? 26.89256  -14.68670 3.20985   1.000 53.04758  ? 135  LEU AA CB  1 
ATOM   237  C  CG  . LEU A 1 33  ? 25.90216  -14.78264 2.05073   1.000 53.71710  ? 135  LEU AA CG  1 
ATOM   238  C  CD1 . LEU A 1 33  ? 26.54784  -15.53308 0.93862   1.000 54.41253  ? 135  LEU AA CD1 1 
ATOM   239  C  CD2 . LEU A 1 33  ? 24.61641  -15.45991 2.45305   1.000 49.62331  ? 135  LEU AA CD2 1 
ATOM   240  N  N   . VAL A 1 34  ? 28.61646  -13.74778 5.71635   1.000 50.98867  ? 136  VAL AA N   1 
ATOM   241  C  CA  . VAL A 1 34  ? 29.30936  -14.05287 6.97005   1.000 56.65194  ? 136  VAL AA CA  1 
ATOM   242  C  C   . VAL A 1 34  ? 28.72183  -13.24075 8.12641   1.000 55.07851  ? 136  VAL AA C   1 
ATOM   243  O  O   . VAL A 1 34  ? 28.49831  -13.76048 9.22480   1.000 58.10981  ? 136  VAL AA O   1 
ATOM   244  C  CB  . VAL A 1 34  ? 30.82767  -13.83611 6.80933   1.000 60.02179  ? 136  VAL AA CB  1 
ATOM   245  C  CG1 . VAL A 1 34  ? 31.53328  -14.12022 8.10639   1.000 67.52713  ? 136  VAL AA CG1 1 
ATOM   246  C  CG2 . VAL A 1 34  ? 31.36790  -14.75367 5.73214   1.000 51.30538  ? 136  VAL AA CG2 1 
ATOM   247  N  N   . ALA A 1 35  ? 28.42585  -11.96673 7.88956   1.000 55.74786  ? 137  ALA AA N   1 
ATOM   248  C  CA  . ALA A 1 35  ? 27.83355  -11.13778 8.93451   1.000 53.21534  ? 137  ALA AA CA  1 
ATOM   249  C  C   . ALA A 1 35  ? 26.45816  -11.64638 9.31498   1.000 57.51352  ? 137  ALA AA C   1 
ATOM   250  O  O   . ALA A 1 35  ? 26.07422  -11.62879 10.49519  1.000 61.46752  ? 137  ALA AA O   1 
ATOM   251  C  CB  . ALA A 1 35  ? 27.74548  -9.68940  8.46502   1.000 52.68838  ? 137  ALA AA CB  1 
ATOM   252  N  N   . PHE A 1 36  ? 25.68955  -12.08735 8.32907   1.000 51.89079  ? 138  PHE AA N   1 
ATOM   253  C  CA  . PHE A 1 36  ? 24.34279  -12.55644 8.62686   1.000 51.47912  ? 138  PHE AA CA  1 
ATOM   254  C  C   . PHE A 1 36  ? 24.39452  -13.75007 9.57537   1.000 60.89779  ? 138  PHE AA C   1 
ATOM   255  O  O   . PHE A 1 36  ? 23.69131  -13.77353 10.59342  1.000 69.77202  ? 138  PHE AA O   1 
ATOM   256  C  CB  . PHE A 1 36  ? 23.63331  -12.92332 7.33351   1.000 48.13613  ? 138  PHE AA CB  1 
ATOM   257  C  CG  . PHE A 1 36  ? 22.14667  -13.06832 7.45485   1.000 52.69271  ? 138  PHE AA CG  1 
ATOM   258  C  CD1 . PHE A 1 36  ? 21.35694  -12.02140 7.91703   1.000 50.81938  ? 138  PHE AA CD1 1 
ATOM   259  C  CD2 . PHE A 1 36  ? 21.52750  -14.25292 7.06387   1.000 51.65889  ? 138  PHE AA CD2 1 
ATOM   260  C  CE1 . PHE A 1 36  ? 19.97255  -12.15580 8.00628   1.000 53.11037  ? 138  PHE AA CE1 1 
ATOM   261  C  CE2 . PHE A 1 36  ? 20.14519  -14.39449 7.16448   1.000 58.64284  ? 138  PHE AA CE2 1 
ATOM   262  C  CZ  . PHE A 1 36  ? 19.36530  -13.34482 7.63457   1.000 52.86114  ? 138  PHE AA CZ  1 
ATOM   263  N  N   . VAL A 1 37  ? 25.24663  -14.74862 9.27280   1.000 54.52480  ? 139  VAL AA N   1 
ATOM   264  C  CA  . VAL A 1 37  ? 25.31220  -15.95029 10.10225  1.000 55.82785  ? 139  VAL AA CA  1 
ATOM   265  C  C   . VAL A 1 37  ? 25.86132  -15.61633 11.48704  1.000 64.12134  ? 139  VAL AA C   1 
ATOM   266  O  O   . VAL A 1 37  ? 25.40213  -16.16432 12.49384  1.000 68.05060  ? 139  VAL AA O   1 
ATOM   267  C  CB  . VAL A 1 37  ? 26.13483  -17.06244 9.41979   1.000 68.44463  ? 139  VAL AA CB  1 
ATOM   268  C  CG1 . VAL A 1 37  ? 25.63575  -17.33617 8.00137   1.000 57.68406  ? 139  VAL AA CG1 1 
ATOM   269  C  CG2 . VAL A 1 37  ? 27.63026  -16.73071 9.43410   1.000 68.15212  ? 139  VAL AA CG2 1 
ATOM   270  N  N   . LEU A 1 38  ? 26.83322  -14.70512 11.57178  1.000 64.60526  ? 140  LEU AA N   1 
ATOM   271  C  CA  . LEU A 1 38  ? 27.31344  -14.28181 12.88636  1.000 65.02180  ? 140  LEU AA CA  1 
ATOM   272  C  C   . LEU A 1 38  ? 26.19203  -13.65699 13.71139  1.000 70.19135  ? 140  LEU AA C   1 
ATOM   273  O  O   . LEU A 1 38  ? 26.04476  -13.96247 14.90183  1.000 74.85210  ? 140  LEU AA O   1 
ATOM   274  C  CB  . LEU A 1 38  ? 28.48163  -13.30674 12.74149  1.000 57.98173  ? 140  LEU AA CB  1 
ATOM   275  C  CG  . LEU A 1 38  ? 29.80378  -13.97987 12.33390  1.000 70.40184  ? 140  LEU AA CG  1 
ATOM   276  C  CD1 . LEU A 1 38  ? 30.91318  -12.95915 12.06412  1.000 67.98063  ? 140  LEU AA CD1 1 
ATOM   277  C  CD2 . LEU A 1 38  ? 30.24411  -15.00409 13.38531  1.000 67.37255  ? 140  LEU AA CD2 1 
ATOM   278  N  N   . PHE A 1 39  ? 25.38925  -12.77771 13.10558  1.000 65.32634  ? 141  PHE AA N   1 
ATOM   279  C  CA  . PHE A 1 39  ? 24.29976  -12.16577 13.86809  1.000 65.33247  ? 141  PHE AA CA  1 
ATOM   280  C  C   . PHE A 1 39  ? 23.31216  -13.21726 14.35915  1.000 72.32690  ? 141  PHE AA C   1 
ATOM   281  O  O   . PHE A 1 39  ? 22.85719  -13.16902 15.51553  1.000 74.77373  ? 141  PHE AA O   1 
ATOM   282  C  CB  . PHE A 1 39  ? 23.56652  -11.12645 13.02863  1.000 62.36700  ? 141  PHE AA CB  1 
ATOM   283  C  CG  . PHE A 1 39  ? 24.12503  -9.74103  13.14103  1.000 62.26330  ? 141  PHE AA CG  1 
ATOM   284  C  CD1 . PHE A 1 39  ? 24.01953  -9.03111  14.32212  1.000 70.00689  ? 141  PHE AA CD1 1 
ATOM   285  C  CD2 . PHE A 1 39  ? 24.71589  -9.12959  12.04079  1.000 66.49163  ? 141  PHE AA CD2 1 
ATOM   286  C  CE1 . PHE A 1 39  ? 24.51467  -7.73421  14.42064  1.000 72.20666  ? 141  PHE AA CE1 1 
ATOM   287  C  CE2 . PHE A 1 39  ? 25.22131  -7.84152  12.12378  1.000 65.21593  ? 141  PHE AA CE2 1 
ATOM   288  C  CZ  . PHE A 1 39  ? 25.11924  -7.14272  13.31792  1.000 72.35098  ? 141  PHE AA CZ  1 
ATOM   289  N  N   . LEU A 1 40  ? 22.96569  -14.17251 13.49552  1.000 71.06086  ? 142  LEU AA N   1 
ATOM   290  C  CA  . LEU A 1 40  ? 21.94227  -15.14408 13.85793  1.000 76.08607  ? 142  LEU AA CA  1 
ATOM   291  C  C   . LEU A 1 40  ? 22.42562  -16.13348 14.90972  1.000 77.67610  ? 142  LEU AA C   1 
ATOM   292  O  O   . LEU A 1 40  ? 21.62301  -16.61741 15.71451  1.000 77.88440  ? 142  LEU AA O   1 
ATOM   293  C  CB  . LEU A 1 40  ? 21.48155  -15.89135 12.60906  1.000 71.93825  ? 142  LEU AA CB  1 
ATOM   294  C  CG  . LEU A 1 40  ? 20.47936  -15.20140 11.68926  1.000 66.81714  ? 142  LEU AA CG  1 
ATOM   295  C  CD1 . LEU A 1 40  ? 20.42551  -15.96166 10.37391  1.000 74.86744  ? 142  LEU AA CD1 1 
ATOM   296  C  CD2 . LEU A 1 40  ? 19.11732  -15.12243 12.29675  1.000 60.35136  ? 142  LEU AA CD2 1 
ATOM   297  N  N   . ARG A 1 41  ? 23.72015  -16.45154 14.90561  1.000 71.89708  ? 143  ARG AA N   1 
ATOM   298  C  CA  . ARG A 1 41  ? 24.24502  -17.42379 15.84469  1.000 75.21728  ? 143  ARG AA CA  1 
ATOM   299  C  C   . ARG A 1 41  ? 24.13858  -16.90912 17.27836  1.000 77.39693  ? 143  ARG AA C   1 
ATOM   300  O  O   . ARG A 1 41  ? 23.78064  -17.65665 18.19045  1.000 76.66309  ? 143  ARG AA O   1 
ATOM   301  C  CB  . ARG A 1 41  ? 25.69562  -17.76432 15.47593  1.000 72.92563  ? 143  ARG AA CB  1 
ATOM   302  N  N   . ALA A 1 42  ? 24.43289  -15.63458 17.49388  1.000 78.34981  ? 144  ALA AA N   1 
ATOM   303  C  CA  . ALA A 1 42  ? 24.41331  -15.05892 18.83366  1.000 75.15258  ? 144  ALA AA CA  1 
ATOM   304  C  C   . ALA A 1 42  ? 23.00515  -15.05430 19.43101  1.000 78.21745  ? 144  ALA AA C   1 
ATOM   305  O  O   . ALA A 1 42  ? 22.00115  -14.87492 18.73012  1.000 81.76552  ? 144  ALA AA O   1 
ATOM   306  C  CB  . ALA A 1 42  ? 24.96936  -13.63788 18.78583  1.000 79.35838  ? 144  ALA AA CB  1 
ATOM   307  N  N   . ARG A 1 43  ? 22.93565  -15.25822 20.75196  1.000 76.37351  ? 145  ARG AA N   1 
ATOM   308  C  CA  . ARG A 1 43  ? 21.65479  -15.18398 21.45067  1.000 77.64471  ? 145  ARG AA CA  1 
ATOM   309  C  C   . ARG A 1 43  ? 21.14513  -13.75751 21.57976  1.000 77.20660  ? 145  ARG AA C   1 
ATOM   310  O  O   . ARG A 1 43  ? 19.99041  -13.56174 21.97554  1.000 70.58284  ? 145  ARG AA O   1 
ATOM   311  C  CB  . ARG A 1 43  ? 21.76364  -15.81895 22.83814  1.000 83.06531  ? 145  ARG AA CB  1 
ATOM   312  N  N   . SER A 1 44  ? 21.98674  -12.76749 21.26945  1.000 82.85726  ? 146  SER AA N   1 
ATOM   313  C  CA  . SER A 1 44  ? 21.59815  -11.36134 21.17574  1.000 81.71094  ? 146  SER AA CA  1 
ATOM   314  C  C   . SER A 1 44  ? 20.74210  -11.06827 19.95240  1.000 73.28003  ? 146  SER AA C   1 
ATOM   315  O  O   . SER A 1 44  ? 20.38644  -9.89401  19.72825  1.000 70.72910  ? 146  SER AA O   1 
ATOM   316  C  CB  . SER A 1 44  ? 22.85658  -10.47961 21.13318  1.000 88.57616  ? 146  SER AA CB  1 
ATOM   317  O  OG  . SER A 1 44  ? 23.65624  -10.66889 22.29108  1.000 101.02823 ? 146  SER AA OG  1 
ATOM   318  N  N   . ILE A 1 45  ? 20.42982  -12.08782 19.15417  1.000 69.65552  ? 147  ILE AA N   1 
ATOM   319  C  CA  . ILE A 1 45  ? 19.53965  -11.89768 18.03688  1.000 68.50513  ? 147  ILE AA CA  1 
ATOM   320  C  C   . ILE A 1 45  ? 18.16343  -11.46415 18.50056  1.000 67.30438  ? 147  ILE AA C   1 
ATOM   321  O  O   . ILE A 1 45  ? 17.44249  -10.80837 17.73988  1.000 71.62624  ? 147  ILE AA O   1 
ATOM   322  C  CB  . ILE A 1 45  ? 19.48933  -13.19323 17.18233  1.000 70.09404  ? 147  ILE AA CB  1 
ATOM   323  C  CG1 . ILE A 1 45  ? 18.72229  -12.95044 15.86608  1.000 75.96198  ? 147  ILE AA CG1 1 
ATOM   324  C  CG2 . ILE A 1 45  ? 18.89370  -14.33004 17.93416  1.000 65.61898  ? 147  ILE AA CG2 1 
ATOM   325  C  CD1 . ILE A 1 45  ? 19.38852  -11.92110 14.96182  1.000 66.70808  ? 147  ILE AA CD1 1 
ATOM   326  N  N   . ARG A 1 46  ? 17.78845  -11.76665 19.74577  1.000 67.93241  ? 148  ARG AA N   1 
ATOM   327  C  CA  . ARG A 1 46  ? 16.45605  -11.42456 20.22170  1.000 63.10903  ? 148  ARG AA CA  1 
ATOM   328  C  C   . ARG A 1 46  ? 16.31661  -9.96738  20.66299  1.000 58.15657  ? 148  ARG AA C   1 
ATOM   329  O  O   . ARG A 1 46  ? 15.18197  -9.50518  20.85028  1.000 53.82753  ? 148  ARG AA O   1 
ATOM   330  C  CB  . ARG A 1 46  ? 16.07299  -12.35435 21.36194  1.000 70.67193  ? 148  ARG AA CB  1 
ATOM   331  N  N   . CYS A 1 47  ? 17.42110  -9.22724  20.80365  1.000 56.55739  ? 149  CYS AA N   1 
ATOM   332  C  CA  . CYS A 1 47  ? 17.33291  -7.77731  20.96902  1.000 54.52705  ? 149  CYS AA CA  1 
ATOM   333  C  C   . CYS A 1 47  ? 16.68671  -7.12220  19.74424  1.000 60.19642  ? 149  CYS AA C   1 
ATOM   334  O  O   . CYS A 1 47  ? 16.92314  -7.52402  18.59480  1.000 58.11650  ? 149  CYS AA O   1 
ATOM   335  C  CB  . CYS A 1 47  ? 18.72303  -7.17113  21.19389  1.000 57.18182  ? 149  CYS AA CB  1 
ATOM   336  S  SG  . CYS A 1 47  ? 19.70536  -7.82882  22.56437  1.000 74.98413  ? 149  CYS AA SG  1 
ATOM   337  N  N   . LEU A 1 48  ? 15.89811  -6.07642  19.99331  1.000 50.39199  ? 150  LEU AA N   1 
ATOM   338  C  CA  . LEU A 1 48  ? 15.33359  -5.31584  18.88974  1.000 53.94620  ? 150  LEU AA CA  1 
ATOM   339  C  C   . LEU A 1 48  ? 16.44274  -4.73256  17.99291  1.000 58.10972  ? 150  LEU AA C   1 
ATOM   340  O  O   . LEU A 1 48  ? 16.29595  -4.66639  16.76935  1.000 53.75325  ? 150  LEU AA O   1 
ATOM   341  C  CB  . LEU A 1 48  ? 14.42184  -4.21023  19.44647  1.000 42.27119  ? 150  LEU AA CB  1 
ATOM   342  C  CG  . LEU A 1 48  ? 13.78703  -3.27291  18.39165  1.000 54.06433  ? 150  LEU AA CG  1 
ATOM   343  C  CD1 . LEU A 1 48  ? 13.14075  -4.03131  17.21802  1.000 49.71118  ? 150  LEU AA CD1 1 
ATOM   344  C  CD2 . LEU A 1 48  ? 12.79333  -2.27201  18.99620  1.000 48.17906  ? 150  LEU AA CD2 1 
ATOM   345  N  N   . ARG A 1 49  ? 17.57500  -4.35061  18.59022  1.000 57.26389  ? 151  ARG AA N   1 
ATOM   346  C  CA  . ARG A 1 49  ? 18.69326  -3.77417  17.85832  1.000 49.23528  ? 151  ARG AA CA  1 
ATOM   347  C  C   . ARG A 1 49  ? 19.28608  -4.74950  16.85247  1.000 59.97519  ? 151  ARG AA C   1 
ATOM   348  O  O   . ARG A 1 49  ? 19.60936  -4.36933  15.72671  1.000 56.08858  ? 151  ARG AA O   1 
ATOM   349  C  CB  . ARG A 1 49  ? 19.76746  -3.33645  18.84764  1.000 51.38184  ? 151  ARG AA CB  1 
ATOM   350  C  CG  . ARG A 1 49  ? 20.82962  -2.43192  18.30974  1.000 66.43293  ? 151  ARG AA CG  1 
ATOM   351  C  CD  . ARG A 1 49  ? 21.95333  -2.24764  19.31489  1.000 68.53122  ? 151  ARG AA CD  1 
ATOM   352  N  NE  . ARG A 1 49  ? 22.18885  -3.47273  20.07387  1.000 78.87207  ? 151  ARG AA NE  1 
ATOM   353  C  CZ  . ARG A 1 49  ? 22.38822  -3.51175  21.38714  1.000 87.16375  ? 151  ARG AA CZ  1 
ATOM   354  N  NH1 . ARG A 1 49  ? 22.40673  -2.40119  22.11759  1.000 77.54550  ? 151  ARG AA NH1 1 
ATOM   355  N  NH2 . ARG A 1 49  ? 22.55661  -4.69383  21.98415  1.000 86.77311  ? 151  ARG AA NH2 1 
ATOM   356  N  N   . ASN A 1 50  ? 19.45838  -6.00215  17.24532  1.000 59.60316  ? 152  ASN AA N   1 
ATOM   357  C  CA  . ASN A 1 50  ? 20.03260  -6.95798  16.30516  1.000 60.77930  ? 152  ASN AA CA  1 
ATOM   358  C  C   . ASN A 1 50  ? 19.01150  -7.40536  15.25592  1.000 60.40707  ? 152  ASN AA C   1 
ATOM   359  O  O   . ASN A 1 50  ? 19.38637  -7.75844  14.13091  1.000 58.32225  ? 152  ASN AA O   1 
ATOM   360  C  CB  . ASN A 1 50  ? 20.58774  -8.17596  17.06978  1.000 70.78257  ? 152  ASN AA CB  1 
ATOM   361  C  CG  . ASN A 1 50  ? 22.00981  -7.94300  17.60098  1.000 75.80266  ? 152  ASN AA CG  1 
ATOM   362  O  OD1 . ASN A 1 50  ? 22.55615  -6.83651  17.48543  1.000 67.21614  ? 152  ASN AA OD1 1 
ATOM   363  N  ND2 . ASN A 1 50  ? 22.61545  -8.99330  18.16747  1.000 77.41305  ? 152  ASN AA ND2 1 
ATOM   364  N  N   . ILE A 1 51  ? 17.72543  -7.40220  15.59082  1.000 59.13348  ? 153  ILE AA N   1 
ATOM   365  C  CA  . ILE A 1 51  ? 16.70635  -7.74298  14.61590  1.000 53.27326  ? 153  ILE AA CA  1 
ATOM   366  C  C   . ILE A 1 51  ? 16.78775  -6.77904  13.43891  1.000 57.72388  ? 153  ILE AA C   1 
ATOM   367  O  O   . ILE A 1 51  ? 16.64912  -7.16333  12.26923  1.000 48.12635  ? 153  ILE AA O   1 
ATOM   368  C  CB  . ILE A 1 51  ? 15.32000  -7.72480  15.29425  1.000 53.11852  ? 153  ILE AA CB  1 
ATOM   369  C  CG1 . ILE A 1 51  ? 15.23896  -8.73034  16.43328  1.000 60.17106  ? 153  ILE AA CG1 1 
ATOM   370  C  CG2 . ILE A 1 51  ? 14.20799  -8.08262  14.33102  1.000 47.90796  ? 153  ILE AA CG2 1 
ATOM   371  C  CD1 . ILE A 1 51  ? 13.86976  -8.78000  17.08808  1.000 53.62573  ? 153  ILE AA CD1 1 
ATOM   372  N  N   . ILE A 1 52  ? 17.02537  -5.49884  13.75597  1.000 51.98578  ? 154  ILE AA N   1 
ATOM   373  C  CA  . ILE A 1 52  ? 17.10690  -4.47052  12.72558  1.000 49.76456  ? 154  ILE AA CA  1 
ATOM   374  C  C   . ILE A 1 52  ? 18.36974  -4.64900  11.88769  1.000 50.33315  ? 154  ILE AA C   1 
ATOM   375  O  O   . ILE A 1 52  ? 18.33751  -4.57941  10.64203  1.000 48.21473  ? 154  ILE AA O   1 
ATOM   376  C  CB  . ILE A 1 52  ? 17.03853  -3.08537  13.39564  1.000 48.11510  ? 154  ILE AA CB  1 
ATOM   377  C  CG1 . ILE A 1 52  ? 15.68921  -2.98453  14.13186  1.000 47.32367  ? 154  ILE AA CG1 1 
ATOM   378  C  CG2 . ILE A 1 52  ? 17.22511  -1.96116  12.37343  1.000 41.75875  ? 154  ILE AA CG2 1 
ATOM   379  C  CD1 . ILE A 1 52  ? 15.55023  -1.76910  14.96740  1.000 45.71012  ? 154  ILE AA CD1 1 
ATOM   380  N  N   . HIS A 1 53  ? 19.51116  -4.89052  12.54318  1.000 45.00864  ? 155  HIS AA N   1 
ATOM   381  C  CA  . HIS A 1 53  ? 20.73148  -5.15974  11.80043  1.000 44.67082  ? 155  HIS AA CA  1 
ATOM   382  C  C   . HIS A 1 53  ? 20.55138  -6.37362  10.87745  1.000 51.74930  ? 155  HIS AA C   1 
ATOM   383  O  O   . HIS A 1 53  ? 20.99747  -6.36541  9.71420   1.000 47.00278  ? 155  HIS AA O   1 
ATOM   384  C  CB  . HIS A 1 53  ? 21.90960  -5.38987  12.74702  1.000 51.10812  ? 155  HIS AA CB  1 
ATOM   385  C  CG  . HIS A 1 53  ? 22.27246  -4.20963  13.59989  1.000 52.89195  ? 155  HIS AA CG  1 
ATOM   386  N  ND1 . HIS A 1 53  ? 22.08597  -2.90100  13.19883  1.000 53.22648  ? 155  HIS AA ND1 1 
ATOM   387  C  CD2 . HIS A 1 53  ? 22.80890  -4.14962  14.84460  1.000 59.82431  ? 155  HIS AA CD2 1 
ATOM   388  C  CE1 . HIS A 1 53  ? 22.50170  -2.08905  14.15598  1.000 47.47151  ? 155  HIS AA CE1 1 
ATOM   389  N  NE2 . HIS A 1 53  ? 22.93815  -2.81994  15.16847  1.000 55.29687  ? 155  HIS AA NE2 1 
ATOM   390  N  N   . ALA A 1 54  ? 19.89566  -7.43564  11.37842  1.000 46.89457  ? 156  ALA AA N   1 
ATOM   391  C  CA  . ALA A 1 54  ? 19.78033  -8.65726  10.58506  1.000 49.32928  ? 156  ALA AA CA  1 
ATOM   392  C  C   . ALA A 1 54  ? 18.92465  -8.43221  9.33121   1.000 49.94017  ? 156  ALA AA C   1 
ATOM   393  O  O   . ALA A 1 54  ? 19.26719  -8.90638  8.23748   1.000 48.74083  ? 156  ALA AA O   1 
ATOM   394  C  CB  . ALA A 1 54  ? 19.23173  -9.78546  11.45613  1.000 42.15298  ? 156  ALA AA CB  1 
ATOM   395  N  N   . ASN A 1 55  ? 17.81022  -7.71607  9.47680   1.000 46.16470  ? 157  ASN AA N   1 
ATOM   396  C  CA  . ASN A 1 55  ? 16.94872  -7.41611  8.33948   1.000 46.05979  ? 157  ASN AA CA  1 
ATOM   397  C  C   . ASN A 1 55  ? 17.63808  -6.49300  7.34492   1.000 45.15495  ? 157  ASN AA C   1 
ATOM   398  O  O   . ASN A 1 55  ? 17.54149  -6.70106  6.13325   1.000 41.88276  ? 157  ASN AA O   1 
ATOM   399  C  CB  . ASN A 1 55  ? 15.64013  -6.81040  8.81998   1.000 44.97137  ? 157  ASN AA CB  1 
ATOM   400  C  CG  . ASN A 1 55  ? 14.69156  -7.86599  9.30474   1.000 42.76938  ? 157  ASN AA CG  1 
ATOM   401  O  OD1 . ASN A 1 55  ? 14.00140  -8.49409  8.49720   1.000 44.42718  ? 157  ASN AA OD1 1 
ATOM   402  N  ND2 . ASN A 1 55  ? 14.67148  -8.10675  10.60226  1.000 46.86240  ? 157  ASN AA ND2 1 
ATOM   403  N  N   . LEU A 1 56  ? 18.35083  -5.48683  7.84607   1.000 43.00121  ? 158  LEU AA N   1 
ATOM   404  C  CA  . LEU A 1 56  ? 19.17536  -4.65645  6.97628   1.000 44.11796  ? 158  LEU AA CA  1 
ATOM   405  C  C   . LEU A 1 56  ? 20.17230  -5.48732  6.17369   1.000 44.07583  ? 158  LEU AA C   1 
ATOM   406  O  O   . LEU A 1 56  ? 20.34363  -5.28168  4.96657   1.000 45.12128  ? 158  LEU AA O   1 
ATOM   407  C  CB  . LEU A 1 56  ? 19.92314  -3.61785  7.81392   1.000 48.33995  ? 158  LEU AA CB  1 
ATOM   408  C  CG  . LEU A 1 56  ? 20.87333  -2.74961  6.96426   1.000 51.72840  ? 158  LEU AA CG  1 
ATOM   409  C  CD1 . LEU A 1 56  ? 20.06841  -1.65386  6.31048   1.000 46.81054  ? 158  LEU AA CD1 1 
ATOM   410  C  CD2 . LEU A 1 56  ? 22.07628  -2.20032  7.76528   1.000 43.91076  ? 158  LEU AA CD2 1 
ATOM   411  N  N   . ILE A 1 57  ? 20.88425  -6.39695  6.83751   1.000 46.25264  ? 159  ILE AA N   1 
ATOM   412  C  CA  . ILE A 1 57  ? 21.84933  -7.22606  6.11655   1.000 45.19018  ? 159  ILE AA CA  1 
ATOM   413  C  C   . ILE A 1 57  ? 21.13512  -8.08913  5.09045   1.000 46.99593  ? 159  ILE AA C   1 
ATOM   414  O  O   . ILE A 1 57  ? 21.60081  -8.23913  3.95247   1.000 41.07720  ? 159  ILE AA O   1 
ATOM   415  C  CB  . ILE A 1 57  ? 22.67780  -8.07509  7.09834   1.000 44.75937  ? 159  ILE AA CB  1 
ATOM   416  C  CG1 . ILE A 1 57  ? 23.46286  -7.15819  8.03041   1.000 48.77243  ? 159  ILE AA CG1 1 
ATOM   417  C  CG2 . ILE A 1 57  ? 23.65290  -8.95913  6.34339   1.000 47.13740  ? 159  ILE AA CG2 1 
ATOM   418  C  CD1 . ILE A 1 57  ? 24.47513  -6.32570  7.26928   1.000 47.45168  ? 159  ILE AA CD1 1 
ATOM   419  N  N   . ALA A 1 58  ? 19.98563  -8.66071  5.47507   1.000 47.75843  ? 160  ALA AA N   1 
ATOM   420  C  CA  . ALA A 1 58  ? 19.25113  -9.51689  4.54793   1.000 43.54254  ? 160  ALA AA CA  1 
ATOM   421  C  C   . ALA A 1 58  ? 18.85308  -8.72320  3.31032   1.000 42.05218  ? 160  ALA AA C   1 
ATOM   422  O  O   . ALA A 1 58  ? 19.03957  -9.17296  2.17079   1.000 42.38859  ? 160  ALA AA O   1 
ATOM   423  C  CB  . ALA A 1 58  ? 18.02139  -10.12990 5.23441   1.000 35.43417  ? 160  ALA AA CB  1 
ATOM   424  N  N   . ALA A 1 59  ? 18.33118  -7.51747  3.52699   1.000 42.00330  ? 161  ALA AA N   1 
ATOM   425  C  CA  . ALA A 1 59  ? 17.93816  -6.65954  2.41942   1.000 42.96385  ? 161  ALA AA CA  1 
ATOM   426  C  C   . ALA A 1 59  ? 19.09313  -6.45211  1.41146   1.000 43.23179  ? 161  ALA AA C   1 
ATOM   427  O  O   . ALA A 1 59  ? 18.88154  -6.47654  0.19905   1.000 39.76324  ? 161  ALA AA O   1 
ATOM   428  C  CB  . ALA A 1 59  ? 17.42586  -5.33519  2.98391   1.000 33.98401  ? 161  ALA AA CB  1 
ATOM   429  N  N   . PHE A 1 60  ? 20.31099  -6.26477  1.90600   1.000 38.46637  ? 162  PHE AA N   1 
ATOM   430  C  CA  . PHE A 1 60  ? 21.46314  -6.03240  1.05372   1.000 40.10117  ? 162  PHE AA CA  1 
ATOM   431  C  C   . PHE A 1 60  ? 21.91443  -7.31097  0.35048   1.000 47.95771  ? 162  PHE AA C   1 
ATOM   432  O  O   . PHE A 1 60  ? 22.45804  -7.25320  -0.76966  1.000 46.21335  ? 162  PHE AA O   1 
ATOM   433  C  CB  . PHE A 1 60  ? 22.62502  -5.46847  1.89302   1.000 41.47388  ? 162  PHE AA CB  1 
ATOM   434  C  CG  . PHE A 1 60  ? 22.61941  -3.98004  2.02776   1.000 45.92451  ? 162  PHE AA CG  1 
ATOM   435  C  CD1 . PHE A 1 60  ? 21.82517  -3.37041  2.99038   1.000 40.08477  ? 162  PHE AA CD1 1 
ATOM   436  C  CD2 . PHE A 1 60  ? 23.38692  -3.18051  1.16904   1.000 45.30627  ? 162  PHE AA CD2 1 
ATOM   437  C  CE1 . PHE A 1 60  ? 21.80338  -1.99863  3.11059   1.000 41.37445  ? 162  PHE AA CE1 1 
ATOM   438  C  CE2 . PHE A 1 60  ? 23.37427  -1.78715  1.29661   1.000 45.41499  ? 162  PHE AA CE2 1 
ATOM   439  C  CZ  . PHE A 1 60  ? 22.57081  -1.19998  2.28117   1.000 45.76138  ? 162  PHE AA CZ  1 
ATOM   440  N  N   . ILE A 1 61  ? 21.73312  -8.46973  0.99718   1.000 46.10537  ? 163  ILE AA N   1 
ATOM   441  C  CA  . ILE A 1 61  ? 22.05883  -9.72869  0.34173   1.000 43.09620  ? 163  ILE AA CA  1 
ATOM   442  C  C   . ILE A 1 61  ? 21.14616  -9.95399  -0.85862  1.000 43.15934  ? 163  ILE AA C   1 
ATOM   443  O  O   . ILE A 1 61  ? 21.58852  -10.43390 -1.89893  1.000 44.80376  ? 163  ILE AA O   1 
ATOM   444  C  CB  . ILE A 1 61  ? 21.95873  -10.88882 1.35338   1.000 43.44395  ? 163  ILE AA CB  1 
ATOM   445  C  CG1 . ILE A 1 61  ? 23.15250  -10.88041 2.28955   1.000 41.63769  ? 163  ILE AA CG1 1 
ATOM   446  C  CG2 . ILE A 1 61  ? 21.90043  -12.26394 0.63030   1.000 37.54693  ? 163  ILE AA CG2 1 
ATOM   447  C  CD1 . ILE A 1 61  ? 23.02840  -11.92338 3.43210   1.000 47.61779  ? 163  ILE AA CD1 1 
ATOM   448  N  N   . LEU A 1 62  ? 19.84292  -9.69074  -0.71282  1.000 40.17585  ? 164  LEU AA N   1 
ATOM   449  C  CA  . LEU A 1 62  ? 18.95471  -9.91318  -1.84152  1.000 41.83111  ? 164  LEU AA CA  1 
ATOM   450  C  C   . LEU A 1 62  ? 19.29865  -8.96509  -2.99310  1.000 47.04664  ? 164  LEU AA C   1 
ATOM   451  O  O   . LEU A 1 62  ? 19.31326  -9.36577  -4.17442  1.000 45.42603  ? 164  LEU AA O   1 
ATOM   452  C  CB  . LEU A 1 62  ? 17.50970  -9.75600  -1.39076  1.000 41.95678  ? 164  LEU AA CB  1 
ATOM   453  C  CG  . LEU A 1 62  ? 17.08373  -10.94531 -0.54009  1.000 45.69356  ? 164  LEU AA CG  1 
ATOM   454  C  CD1 . LEU A 1 62  ? 15.69273  -10.77036 -0.02448  1.000 49.81916  ? 164  LEU AA CD1 1 
ATOM   455  C  CD2 . LEU A 1 62  ? 17.17709  -12.22077 -1.30099  1.000 41.92548  ? 164  LEU AA CD2 1 
ATOM   456  N  N   . ARG A 1 63  ? 19.59620  -7.70703  -2.66678  1.000 43.91035  ? 165  ARG AA N   1 
ATOM   457  C  CA  . ARG A 1 63  ? 19.92672  -6.75573  -3.71757  1.000 44.89935  ? 165  ARG AA CA  1 
ATOM   458  C  C   . ARG A 1 63  ? 21.21038  -7.16254  -4.42798  1.000 44.33597  ? 165  ARG AA C   1 
ATOM   459  O  O   . ARG A 1 63  ? 21.29308  -7.14996  -5.66049  1.000 41.03774  ? 165  ARG AA O   1 
ATOM   460  C  CB  . ARG A 1 63  ? 20.08923  -5.35696  -3.14704  1.000 42.46043  ? 165  ARG AA CB  1 
ATOM   461  C  CG  . ARG A 1 63  ? 20.23644  -4.33367  -4.26212  1.000 46.48213  ? 165  ARG AA CG  1 
ATOM   462  C  CD  . ARG A 1 63  ? 20.75109  -3.07358  -3.70760  1.000 43.43766  ? 165  ARG AA CD  1 
ATOM   463  N  NE  . ARG A 1 63  ? 21.40386  -2.24457  -4.71321  1.000 43.49778  ? 165  ARG AA NE  1 
ATOM   464  C  CZ  . ARG A 1 63  ? 22.04598  -1.11893  -4.41034  1.000 52.26925  ? 165  ARG AA CZ  1 
ATOM   465  N  NH1 . ARG A 1 63  ? 22.15967  -0.69539  -3.14006  1.000 51.57706  ? 165  ARG AA NH1 1 
ATOM   466  N  NH2 . ARG A 1 63  ? 22.57578  -0.39006  -5.38865  1.000 55.24848  ? 165  ARG AA NH2 1 
ATOM   467  N  N   . ASN A 1 64  ? 22.23757  -7.50696  -3.64703  1.000 44.06530  ? 166  ASN AA N   1 
ATOM   468  C  CA  . ASN A 1 64  ? 23.48825  -7.91126  -4.25476  1.000 39.17937  ? 166  ASN AA CA  1 
ATOM   469  C  C   . ASN A 1 64  ? 23.32913  -9.21904  -5.00647  1.000 44.55222  ? 166  ASN AA C   1 
ATOM   470  O  O   . ASN A 1 64  ? 23.92075  -9.40181  -6.07949  1.000 43.75113  ? 166  ASN AA O   1 
ATOM   471  C  CB  . ASN A 1 64  ? 24.55170  -7.99748  -3.19505  1.000 37.19219  ? 166  ASN AA CB  1 
ATOM   472  C  CG  . ASN A 1 64  ? 25.25166  -6.65859  -2.97249  1.000 42.67558  ? 166  ASN AA CG  1 
ATOM   473  O  OD1 . ASN A 1 64  ? 26.22367  -6.35602  -3.65571  1.000 46.32606  ? 166  ASN AA OD1 1 
ATOM   474  N  ND2 . ASN A 1 64  ? 24.72129  -5.82653  -2.04017  1.000 39.95017  ? 166  ASN AA ND2 1 
ATOM   475  N  N   . ALA A 1 65  ? 22.49316  -10.12050 -4.49758  1.000 43.94366  ? 167  ALA AA N   1 
ATOM   476  C  CA  . ALA A 1 65  ? 22.22800  -11.32960 -5.26393  1.000 48.21665  ? 167  ALA AA CA  1 
ATOM   477  C  C   . ALA A 1 65  ? 21.53523  -11.01308 -6.58975  1.000 47.12735  ? 167  ALA AA C   1 
ATOM   478  O  O   . ALA A 1 65  ? 21.97480  -11.49743 -7.64176  1.000 45.60994  ? 167  ALA AA O   1 
ATOM   479  C  CB  . ALA A 1 65  ? 21.41635  -12.32605 -4.44347  1.000 48.06261  ? 167  ALA AA CB  1 
ATOM   480  N  N   . THR A 1 66  ? 20.43583  -10.21906 -6.57058  1.000 42.89437  ? 168  THR AA N   1 
ATOM   481  C  CA  . THR A 1 66  ? 19.72448  -10.04122 -7.84110  1.000 49.26014  ? 168  THR AA CA  1 
ATOM   482  C  C   . THR A 1 66  ? 20.53044  -9.23587  -8.85858  1.000 46.40138  ? 168  THR AA C   1 
ATOM   483  O  O   . THR A 1 66  ? 20.19755  -9.27759  -10.04252 1.000 46.00557  ? 168  THR AA O   1 
ATOM   484  C  CB  . THR A 1 66  ? 18.33714  -9.40561  -7.64950  1.000 46.67740  ? 168  THR AA CB  1 
ATOM   485  O  OG1 . THR A 1 66  ? 18.47124  -8.01631  -7.37126  1.000 55.66245  ? 168  THR AA OG1 1 
ATOM   486  C  CG2 . THR A 1 66  ? 17.56757  -10.03809 -6.53062  1.000 45.67506  ? 168  THR AA CG2 1 
ATOM   487  N  N   . TRP A 1 67  ? 21.57646  -8.53402  -8.42340  1.000 47.16719  ? 169  TRP AA N   1 
ATOM   488  C  CA  . TRP A 1 67  ? 22.44476  -7.80906  -9.34867  1.000 49.00400  ? 169  TRP AA CA  1 
ATOM   489  C  C   . TRP A 1 67  ? 23.04875  -8.72584  -10.41303 1.000 52.13065  ? 169  TRP AA C   1 
ATOM   490  O  O   . TRP A 1 67  ? 23.26958  -8.28801  -11.55082 1.000 51.51100  ? 169  TRP AA O   1 
ATOM   491  C  CB  . TRP A 1 67  ? 23.54921  -7.08340  -8.55737  1.000 43.12625  ? 169  TRP AA CB  1 
ATOM   492  C  CG  . TRP A 1 67  ? 24.52140  -6.28671  -9.39152  1.000 52.83546  ? 169  TRP AA CG  1 
ATOM   493  C  CD1 . TRP A 1 67  ? 24.42650  -4.96730  -9.71273  1.000 49.19097  ? 169  TRP AA CD1 1 
ATOM   494  C  CD2 . TRP A 1 67  ? 25.73317  -6.76259  -10.01759 1.000 57.28639  ? 169  TRP AA CD2 1 
ATOM   495  N  NE1 . TRP A 1 67  ? 25.49479  -4.58564  -10.48363 1.000 53.46549  ? 169  TRP AA NE1 1 
ATOM   496  C  CE2 . TRP A 1 67  ? 26.31157  -5.67031  -10.68683 1.000 58.58068  ? 169  TRP AA CE2 1 
ATOM   497  C  CE3 . TRP A 1 67  ? 26.39146  -7.99232  -10.04906 1.000 53.29624  ? 169  TRP AA CE3 1 
ATOM   498  C  CZ2 . TRP A 1 67  ? 27.51333  -5.78126  -11.39611 1.000 59.80434  ? 169  TRP AA CZ2 1 
ATOM   499  C  CZ3 . TRP A 1 67  ? 27.58809  -8.09048  -10.75290 1.000 52.44726  ? 169  TRP AA CZ3 1 
ATOM   500  C  CH2 . TRP A 1 67  ? 28.12826  -6.99605  -11.41370 1.000 53.25326  ? 169  TRP AA CH2 1 
ATOM   501  N  N   . PHE A 1 68  ? 23.34018  -9.98446  -10.05565 1.000 47.92899  ? 170  PHE AA N   1 
ATOM   502  C  CA  . PHE A 1 68  ? 23.87943  -10.91637 -11.02719 1.000 50.53384  ? 170  PHE AA CA  1 
ATOM   503  C  C   . PHE A 1 68  ? 22.84561  -11.24457 -12.08389 1.000 55.90056  ? 170  PHE AA C   1 
ATOM   504  O  O   . PHE A 1 68  ? 23.17201  -11.30565 -13.27616 1.000 58.48013  ? 170  PHE AA O   1 
ATOM   505  C  CB  . PHE A 1 68  ? 24.36337  -12.18274 -10.33397 1.000 51.36597  ? 170  PHE AA CB  1 
ATOM   506  C  CG  . PHE A 1 68  ? 25.63615  -11.99591 -9.57424  1.000 49.29057  ? 170  PHE AA CG  1 
ATOM   507  C  CD1 . PHE A 1 68  ? 26.86089  -11.98765 -10.21743 1.000 49.02627  ? 170  PHE AA CD1 1 
ATOM   508  C  CD2 . PHE A 1 68  ? 25.60558  -11.79031 -8.20467  1.000 50.68237  ? 170  PHE AA CD2 1 
ATOM   509  C  CE1 . PHE A 1 68  ? 28.03022  -11.79088 -9.51460  1.000 47.32682  ? 170  PHE AA CE1 1 
ATOM   510  C  CE2 . PHE A 1 68  ? 26.77944  -11.59929 -7.49297  1.000 44.56407  ? 170  PHE AA CE2 1 
ATOM   511  C  CZ  . PHE A 1 68  ? 27.98582  -11.60295 -8.14393  1.000 42.34274  ? 170  PHE AA CZ  1 
ATOM   512  N  N   . VAL A 1 69  ? 21.59104  -11.45836 -11.66969 1.000 44.32103  ? 171  VAL AA N   1 
ATOM   513  C  CA  . VAL A 1 69  ? 20.55965  -11.79645 -12.64156 1.000 43.70208  ? 171  VAL AA CA  1 
ATOM   514  C  C   . VAL A 1 69  ? 20.25519  -10.61394 -13.52115 1.000 46.13153  ? 171  VAL AA C   1 
ATOM   515  O  O   . VAL A 1 69  ? 19.91391  -10.78537 -14.69538 1.000 53.92669  ? 171  VAL AA O   1 
ATOM   516  C  CB  . VAL A 1 69  ? 19.26851  -12.30175 -11.96360 1.000 53.19964  ? 171  VAL AA CB  1 
ATOM   517  C  CG1 . VAL A 1 69  ? 18.35992  -12.93374 -12.98941 1.000 47.89276  ? 171  VAL AA CG1 1 
ATOM   518  C  CG2 . VAL A 1 69  ? 19.58226  -13.30143 -10.83891 1.000 46.45996  ? 171  VAL AA CG2 1 
ATOM   519  N  N   . VAL A 1 70  ? 20.37827  -9.39641  -12.98533 1.000 48.02272  ? 172  VAL AA N   1 
ATOM   520  C  CA  . VAL A 1 70  ? 20.16755  -8.21613  -13.82195 1.000 51.36156  ? 172  VAL AA CA  1 
ATOM   521  C  C   . VAL A 1 70  ? 21.18233  -8.19752  -14.95785 1.000 51.82829  ? 172  VAL AA C   1 
ATOM   522  O  O   . VAL A 1 70  ? 20.85317  -7.82022  -16.09250 1.000 54.37316  ? 172  VAL AA O   1 
ATOM   523  C  CB  . VAL A 1 70  ? 20.23864  -6.93312  -12.96835 1.000 51.53296  ? 172  VAL AA CB  1 
ATOM   524  C  CG1 . VAL A 1 70  ? 20.30974  -5.69515  -13.89150 1.000 48.43233  ? 172  VAL AA CG1 1 
ATOM   525  C  CG2 . VAL A 1 70  ? 19.02894  -6.83050  -12.03320 1.000 45.97688  ? 172  VAL AA CG2 1 
ATOM   526  N  N   . GLN A 1 71  ? 22.42404  -8.61005  -14.68186 1.000 54.82293  ? 173  GLN AA N   1 
ATOM   527  C  CA  . GLN A 1 71  ? 23.46750  -8.62686  -15.70429 1.000 56.69870  ? 173  GLN AA CA  1 
ATOM   528  C  C   . GLN A 1 71  ? 23.04233  -9.43131  -16.91659 1.000 60.80516  ? 173  GLN AA C   1 
ATOM   529  O  O   . GLN A 1 71  ? 23.35553  -9.05238  -18.05207 1.000 62.55604  ? 173  GLN AA O   1 
ATOM   530  C  CB  . GLN A 1 71  ? 24.77311  -9.18452  -15.15066 1.000 52.67510  ? 173  GLN AA CB  1 
ATOM   531  C  CG  . GLN A 1 71  ? 25.34657  -8.38224  -14.02954 1.000 52.36423  ? 173  GLN AA CG  1 
ATOM   532  C  CD  . GLN A 1 71  ? 25.29526  -6.89099  -14.30754 1.000 62.27662  ? 173  GLN AA CD  1 
ATOM   533  O  OE1 . GLN A 1 71  ? 24.66864  -6.09559  -13.57615 1.000 64.36527  ? 173  GLN AA OE1 1 
ATOM   534  N  NE2 . GLN A 1 71  ? 25.97820  -6.49280  -15.36272 1.000 52.55897  ? 173  GLN AA NE2 1 
ATOM   535  N  N   . LEU A 1 72  ? 22.29706  -10.51276 -16.69721 1.000 57.63952  ? 174  LEU AA N   1 
ATOM   536  C  CA  . LEU A 1 72  ? 21.76238  -11.32195 -17.79222 1.000 56.82905  ? 174  LEU AA CA  1 
ATOM   537  C  C   . LEU A 1 72  ? 20.59845  -10.66425 -18.51962 1.000 62.63495  ? 174  LEU AA C   1 
ATOM   538  O  O   . LEU A 1 72  ? 20.12059  -11.23388 -19.50455 1.000 65.73579  ? 174  LEU AA O   1 
ATOM   539  C  CB  . LEU A 1 72  ? 21.30683  -12.67460 -17.26572 1.000 62.63293  ? 174  LEU AA CB  1 
ATOM   540  C  CG  . LEU A 1 72  ? 22.34785  -13.36856 -16.38761 1.000 66.36986  ? 174  LEU AA CG  1 
ATOM   541  C  CD1 . LEU A 1 72  ? 21.84013  -14.71629 -15.88183 1.000 63.48580  ? 174  LEU AA CD1 1 
ATOM   542  C  CD2 . LEU A 1 72  ? 23.64198  -13.51949 -17.19318 1.000 68.64484  ? 174  LEU AA CD2 1 
ATOM   543  N  N   . THR A 1 73  ? 20.09269  -9.51999  -18.04710 1.000 61.79117  ? 175  THR AA N   1 
ATOM   544  C  CA  . THR A 1 73  ? 19.06502  -8.78124  -18.78613 1.000 62.36899  ? 175  THR AA CA  1 
ATOM   545  C  C   . THR A 1 73  ? 19.65133  -7.65080  -19.61379 1.000 63.24321  ? 175  THR AA C   1 
ATOM   546  O  O   . THR A 1 73  ? 18.90600  -6.93217  -20.28256 1.000 57.97118  ? 175  THR AA O   1 
ATOM   547  C  CB  . THR A 1 73  ? 18.00159  -8.19682  -17.83803 1.000 61.76779  ? 175  THR AA CB  1 
ATOM   548  O  OG1 . THR A 1 73  ? 18.49294  -6.98124  -17.25980 1.000 61.60424  ? 175  THR AA OG1 1 
ATOM   549  C  CG2 . THR A 1 73  ? 17.60132  -9.17619  -16.73201 1.000 62.29795  ? 175  THR AA CG2 1 
ATOM   550  N  N   . MET A 1 74  ? 20.95774  -7.45109  -19.54151 1.000 60.61853  ? 176  MET AA N   1 
ATOM   551  C  CA  . MET A 1 74  ? 21.59056  -6.30812  -20.17432 1.000 63.30768  ? 176  MET AA CA  1 
ATOM   552  C  C   . MET A 1 74  ? 22.12073  -6.66969  -21.56447 1.000 70.18242  ? 176  MET AA C   1 
ATOM   553  O  O   . MET A 1 74  ? 22.59991  -5.79956  -22.30555 1.000 61.23701  ? 176  MET AA O   1 
ATOM   554  C  CB  . MET A 1 74  ? 22.71581  -5.76448  -19.27109 1.000 62.79946  ? 176  MET AA CB  1 
ATOM   555  C  CG  . MET A 1 74  ? 22.24155  -4.95064  -18.05272 1.000 62.15642  ? 176  MET AA CG  1 
ATOM   556  S  SD  . MET A 1 74  ? 21.65962  -3.28710  -18.45137 1.000 80.57313  ? 176  MET AA SD  1 
ATOM   557  C  CE  . MET A 1 74  ? 20.48072  -2.96522  -17.12295 1.000 71.56259  ? 176  MET AA CE  1 
ATOM   558  N  N   . SER A 1 75  ? 22.03034  -7.94166  -21.93093 1.000 68.49166  ? 177  SER AA N   1 
ATOM   559  C  CA  . SER A 1 75  ? 22.26403  -8.31711  -23.30586 1.000 65.09388  ? 177  SER AA CA  1 
ATOM   560  C  C   . SER A 1 75  ? 21.36567  -7.45903  -24.18297 1.000 64.77099  ? 177  SER AA C   1 
ATOM   561  O  O   . SER A 1 75  ? 20.18600  -7.27496  -23.86862 1.000 63.37274  ? 177  SER AA O   1 
ATOM   562  C  CB  . SER A 1 75  ? 21.96594  -9.78372  -23.53195 1.000 64.10678  ? 177  SER AA CB  1 
ATOM   563  O  OG  . SER A 1 75  ? 22.49138  -10.22537 -24.75855 1.000 75.68128  ? 177  SER AA OG  1 
ATOM   564  N  N   . PRO A 1 76  ? 21.89506  -6.90567  -25.27918 1.000 72.42297  ? 178  PRO AA N   1 
ATOM   565  C  CA  . PRO A 1 76  ? 21.07134  -6.00698  -26.12091 1.000 65.93929  ? 178  PRO AA CA  1 
ATOM   566  C  C   . PRO A 1 76  ? 19.85120  -6.69592  -26.67538 1.000 64.67047  ? 178  PRO AA C   1 
ATOM   567  O  O   . PRO A 1 76  ? 18.78475  -6.07497  -26.76237 1.000 64.87553  ? 178  PRO AA O   1 
ATOM   568  C  CB  . PRO A 1 76  ? 22.04350  -5.56971  -27.22284 1.000 70.07452  ? 178  PRO AA CB  1 
ATOM   569  C  CG  . PRO A 1 76  ? 23.33100  -6.33220  -26.99533 1.000 73.01328  ? 178  PRO AA CG  1 
ATOM   570  C  CD  . PRO A 1 76  ? 23.10050  -7.38617  -25.97076 1.000 69.33990  ? 178  PRO AA CD  1 
ATOM   571  N  N   . GLU A 1 77  ? 19.97696  -7.98158  -27.00640 1.000 66.15801  ? 179  GLU AA N   1 
ATOM   572  C  CA  . GLU A 1 77  ? 18.83731  -8.73698  -27.50936 1.000 72.35061  ? 179  GLU AA CA  1 
ATOM   573  C  C   . GLU A 1 77  ? 17.71852  -8.79228  -26.47745 1.000 68.70057  ? 179  GLU AA C   1 
ATOM   574  O  O   . GLU A 1 77  ? 16.55106  -8.50906  -26.78578 1.000 65.80264  ? 179  GLU AA O   1 
ATOM   575  C  CB  . GLU A 1 77  ? 19.28785  -10.13825 -27.89293 1.000 74.11554  ? 179  GLU AA CB  1 
ATOM   576  C  CG  . GLU A 1 77  ? 20.47922  -10.14960 -28.86107 1.000 82.47445  ? 179  GLU AA CG  1 
ATOM   577  C  CD  . GLU A 1 77  ? 21.82564  -10.47606 -28.18549 1.000 83.98487  ? 179  GLU AA CD  1 
ATOM   578  O  OE1 . GLU A 1 77  ? 21.86258  -11.24248 -27.18141 1.000 76.19194  ? 179  GLU AA OE1 1 
ATOM   579  O  OE2 . GLU A 1 77  ? 22.85540  -9.98529  -28.68985 1.000 85.93740  ? 179  GLU AA OE2 1 
ATOM   580  N  N   . VAL A 1 78  ? 18.05779  -9.16091  -25.23757 1.000 72.48145  ? 180  VAL AA N   1 
ATOM   581  C  CA  . VAL A 1 78  ? 17.04560  -9.20604  -24.19084 1.000 68.24625  ? 180  VAL AA CA  1 
ATOM   582  C  C   . VAL A 1 78  ? 16.55641  -7.80230  -23.86062 1.000 59.91944  ? 180  VAL AA C   1 
ATOM   583  O  O   . VAL A 1 78  ? 15.35245  -7.57362  -23.70899 1.000 61.76019  ? 180  VAL AA O   1 
ATOM   584  C  CB  . VAL A 1 78  ? 17.59478  -9.93290  -22.95546 1.000 62.36172  ? 180  VAL AA CB  1 
ATOM   585  C  CG1 . VAL A 1 78  ? 16.47398  -10.17644 -21.98254 1.000 62.60396  ? 180  VAL AA CG1 1 
ATOM   586  C  CG2 . VAL A 1 78  ? 18.21326  -11.23539 -23.36872 1.000 60.86898  ? 180  VAL AA CG2 1 
ATOM   587  N  N   . HIS A 1 79  ? 17.46394  -6.83343  -23.76378 1.000 55.12662  ? 181  HIS AA N   1 
ATOM   588  C  CA  . HIS A 1 79  ? 17.03173  -5.49266  -23.37173 1.000 63.70900  ? 181  HIS AA CA  1 
ATOM   589  C  C   . HIS A 1 79  ? 15.89826  -4.99792  -24.25332 1.000 61.94243  ? 181  HIS AA C   1 
ATOM   590  O  O   . HIS A 1 79  ? 14.95051  -4.38807  -23.75803 1.000 66.39673  ? 181  HIS AA O   1 
ATOM   591  C  CB  . HIS A 1 79  ? 18.20263  -4.51551  -23.42089 1.000 68.09297  ? 181  HIS AA CB  1 
ATOM   592  C  CG  . HIS A 1 79  ? 18.05647  -3.35805  -22.48109 1.000 69.62148  ? 181  HIS AA CG  1 
ATOM   593  N  ND1 . HIS A 1 79  ? 18.43204  -2.07146  -22.81426 1.000 72.20204  ? 181  HIS AA ND1 1 
ATOM   594  C  CD2 . HIS A 1 79  ? 17.57703  -3.29507  -21.21734 1.000 72.69645  ? 181  HIS AA CD2 1 
ATOM   595  C  CE1 . HIS A 1 79  ? 18.20017  -1.26899  -21.78855 1.000 74.40634  ? 181  HIS AA CE1 1 
ATOM   596  N  NE2 . HIS A 1 79  ? 17.67741  -1.98616  -20.80744 1.000 83.33693  ? 181  HIS AA NE2 1 
ATOM   597  N  N   . GLN A 1 80  ? 15.98128  -5.24767  -25.56535 1.000 74.24207  ? 182  GLN AA N   1 
ATOM   598  C  CA  . GLN A 1 80  ? 14.98211  -4.77960  -26.52594 1.000 69.47857  ? 182  GLN AA CA  1 
ATOM   599  C  C   . GLN A 1 80  ? 13.74019  -5.67500  -26.60310 1.000 68.92785  ? 182  GLN AA C   1 
ATOM   600  O  O   . GLN A 1 80  ? 12.68509  -5.21089  -27.04400 1.000 75.46309  ? 182  GLN AA O   1 
ATOM   601  C  CB  . GLN A 1 80  ? 15.61453  -4.66423  -27.91523 1.000 66.61897  ? 182  GLN AA CB  1 
ATOM   602  C  CG  . GLN A 1 80  ? 16.72424  -3.61442  -28.00863 1.000 75.72622  ? 182  GLN AA CG  1 
ATOM   603  C  CD  . GLN A 1 80  ? 17.30445  -3.47603  -29.43206 1.000 78.96194  ? 182  GLN AA CD  1 
ATOM   604  O  OE1 . GLN A 1 80  ? 16.75610  -4.02835  -30.40058 1.000 73.56268  ? 182  GLN AA OE1 1 
ATOM   605  N  NE2 . GLN A 1 80  ? 18.41941  -2.74016  -29.55532 1.000 69.10212  ? 182  GLN AA NE2 1 
ATOM   606  N  N   . SER A 1 81  ? 13.81710  -6.94357  -26.19266 1.000 64.75039  ? 183  SER AA N   1 
ATOM   607  C  CA  . SER A 1 81  ? 12.62661  -7.78075  -26.29562 1.000 61.35356  ? 183  SER AA CA  1 
ATOM   608  C  C   . SER A 1 81  ? 11.54415  -7.34984  -25.31629 1.000 67.91813  ? 183  SER AA C   1 
ATOM   609  O  O   . SER A 1 81  ? 10.35342  -7.49750  -25.62131 1.000 75.64411  ? 183  SER AA O   1 
ATOM   610  C  CB  . SER A 1 81  ? 12.98802  -9.24928  -26.08194 1.000 58.46888  ? 183  SER AA CB  1 
ATOM   611  O  OG  . SER A 1 81  ? 13.25513  -9.51865  -24.71864 1.000 74.97565  ? 183  SER AA OG  1 
ATOM   612  N  N   . ASN A 1 82  ? 11.92148  -6.81078  -24.14840 1.000 65.84129  ? 184  ASN AA N   1 
ATOM   613  C  CA  . ASN A 1 82  ? 10.94222  -6.41180  -23.12133 1.000 64.02320  ? 184  ASN AA CA  1 
ATOM   614  C  C   . ASN A 1 82  ? 10.06380  -7.57887  -22.69811 1.000 57.27086  ? 184  ASN AA C   1 
ATOM   615  O  O   . ASN A 1 82  ? 8.89752   -7.38415  -22.34561 1.000 66.01736  ? 184  ASN AA O   1 
ATOM   616  C  CB  . ASN A 1 82  ? 10.05396  -5.25867  -23.57916 1.000 65.07100  ? 184  ASN AA CB  1 
ATOM   617  C  CG  . ASN A 1 82  ? 9.37295   -4.57100  -22.43474 1.000 64.47843  ? 184  ASN AA CG  1 
ATOM   618  O  OD1 . ASN A 1 82  ? 9.99933   -4.30897  -21.42163 1.000 73.18815  ? 184  ASN AA OD1 1 
ATOM   619  N  ND2 . ASN A 1 82  ? 8.08035   -4.28075  -22.57873 1.000 63.30766  ? 184  ASN AA ND2 1 
ATOM   620  N  N   . VAL A 1 83  ? 10.63458  -8.78854  -22.70116 1.000 53.45403  ? 185  VAL AA N   1 
ATOM   621  C  CA  . VAL A 1 83  ? 9.92104   -9.97513  -22.24782 1.000 59.03551  ? 185  VAL AA CA  1 
ATOM   622  C  C   . VAL A 1 83  ? 9.51996   -9.85613  -20.75741 1.000 60.25289  ? 185  VAL AA C   1 
ATOM   623  O  O   . VAL A 1 83  ? 10.05347  -9.04016  -19.99781 1.000 61.42132  ? 185  VAL AA O   1 
ATOM   624  C  CB  . VAL A 1 83  ? 10.79690  -11.21088 -22.52120 1.000 54.81065  ? 185  VAL AA CB  1 
ATOM   625  C  CG1 . VAL A 1 83  ? 12.16742  -11.05306 -21.90280 1.000 59.04372  ? 185  VAL AA CG1 1 
ATOM   626  C  CG2 . VAL A 1 83  ? 10.14822  -12.47369 -22.01095 1.000 67.98459  ? 185  VAL AA CG2 1 
ATOM   627  N  N   . GLY A 1 84  ? 8.56294   -10.69225 -20.34695 1.000 60.92842  ? 186  GLY AA N   1 
ATOM   628  C  CA  . GLY A 1 84  ? 7.96295   -10.53800 -19.02195 1.000 66.06374  ? 186  GLY AA CA  1 
ATOM   629  C  C   . GLY A 1 84  ? 8.95880   -10.69377 -17.88792 1.000 62.54648  ? 186  GLY AA C   1 
ATOM   630  O  O   . GLY A 1 84  ? 8.97051   -9.89740  -16.94532 1.000 61.12996  ? 186  GLY AA O   1 
ATOM   631  N  N   . TRP A 1 85  ? 9.79333   -11.73617 -17.95041 1.000 60.81365  ? 187  TRP AA N   1 
ATOM   632  C  CA  . TRP A 1 85  ? 10.76146  -11.96471 -16.88298 1.000 59.79520  ? 187  TRP AA CA  1 
ATOM   633  C  C   . TRP A 1 85  ? 11.82779  -10.87726 -16.86193 1.000 62.26771  ? 187  TRP AA C   1 
ATOM   634  O  O   . TRP A 1 85  ? 12.39190  -10.58392 -15.80453 1.000 62.82760  ? 187  TRP AA O   1 
ATOM   635  C  CB  . TRP A 1 85  ? 11.38826  -13.35647 -17.02312 1.000 56.81300  ? 187  TRP AA CB  1 
ATOM   636  C  CG  . TRP A 1 85  ? 12.24469  -13.53096 -18.24501 1.000 69.88289  ? 187  TRP AA CG  1 
ATOM   637  C  CD1 . TRP A 1 85  ? 11.82481  -13.87532 -19.50556 1.000 74.78942  ? 187  TRP AA CD1 1 
ATOM   638  C  CD2 . TRP A 1 85  ? 13.66998  -13.36035 -18.33450 1.000 67.79442  ? 187  TRP AA CD2 1 
ATOM   639  N  NE1 . TRP A 1 85  ? 12.90136  -13.92373 -20.36827 1.000 74.22554  ? 187  TRP AA NE1 1 
ATOM   640  C  CE2 . TRP A 1 85  ? 14.04319  -13.62362 -19.67024 1.000 70.54005  ? 187  TRP AA CE2 1 
ATOM   641  C  CE3 . TRP A 1 85  ? 14.66306  -13.01345 -17.41660 1.000 69.64213  ? 187  TRP AA CE3 1 
ATOM   642  C  CZ2 . TRP A 1 85  ? 15.36223  -13.54881 -20.10303 1.000 69.92882  ? 187  TRP AA CZ2 1 
ATOM   643  C  CZ3 . TRP A 1 85  ? 15.97506  -12.94180 -17.84754 1.000 72.95008  ? 187  TRP AA CZ3 1 
ATOM   644  C  CH2 . TRP A 1 85  ? 16.31239  -13.20536 -19.17787 1.000 75.41086  ? 187  TRP AA CH2 1 
ATOM   645  N  N   . CYS A 1 86  ? 12.09964  -10.27552 -18.01488 1.000 63.71484  ? 188  CYS AA N   1 
ATOM   646  C  CA  . CYS A 1 86  ? 12.92378  -9.06808  -18.09915 1.000 61.30749  ? 188  CYS AA CA  1 
ATOM   647  C  C   . CYS A 1 86  ? 12.46887  -8.00703  -17.09353 1.000 56.39298  ? 188  CYS AA C   1 
ATOM   648  O  O   . CYS A 1 86  ? 13.27824  -7.44210  -16.35406 1.000 53.81797  ? 188  CYS AA O   1 
ATOM   649  C  CB  . CYS A 1 86  ? 12.81639  -8.47721  -19.53559 1.000 49.24261  ? 188  CYS AA CB  1 
ATOM   650  S  SG  . CYS A 1 86  ? 14.31993  -7.77886  -20.16616 1.000 55.72368  ? 188  CYS AA SG  1 
ATOM   651  N  N   . ARG A 1 87  ? 11.17474  -7.70101  -17.09931 1.000 52.95118  ? 189  ARG AA N   1 
ATOM   652  C  CA  . ARG A 1 87  ? 10.67529  -6.56487  -16.35892 1.000 59.39859  ? 189  ARG AA CA  1 
ATOM   653  C  C   . ARG A 1 87  ? 10.51806  -6.90641  -14.89199 1.000 58.04901  ? 189  ARG AA C   1 
ATOM   654  O  O   . ARG A 1 87  ? 10.73310  -6.04383  -14.02606 1.000 55.17135  ? 189  ARG AA O   1 
ATOM   655  C  CB  . ARG A 1 87  ? 9.33163   -6.11513  -16.94316 1.000 57.11999  ? 189  ARG AA CB  1 
ATOM   656  C  CG  . ARG A 1 87  ? 9.38497   -5.74876  -18.38305 1.000 58.68387  ? 189  ARG AA CG  1 
ATOM   657  C  CD  . ARG A 1 87  ? 7.99508   -5.60415  -18.92620 1.000 63.94404  ? 189  ARG AA CD  1 
ATOM   658  N  NE  . ARG A 1 87  ? 7.67423   -6.62161  -19.91718 1.000 66.64606  ? 189  ARG AA NE  1 
ATOM   659  C  CZ  . ARG A 1 87  ? 6.48709   -6.75105  -20.49986 1.000 68.78675  ? 189  ARG AA CZ  1 
ATOM   660  N  NH1 . ARG A 1 87  ? 5.45087   -6.00143  -20.14420 1.000 62.14194  ? 189  ARG AA NH1 1 
ATOM   661  N  NH2 . ARG A 1 87  ? 6.34287   -7.63987  -21.47994 1.000 67.76630  ? 189  ARG AA NH2 1 
ATOM   662  N  N   . LEU A 1 88  ? 10.16207  -8.16180  -14.62123 1.000 54.99029  ? 190  LEU AA N   1 
ATOM   663  C  CA  . LEU A 1 88  ? 10.08345  -8.67603  -13.26776 1.000 55.73156  ? 190  LEU AA CA  1 
ATOM   664  C  C   . LEU A 1 88  ? 11.42952  -8.61799  -12.55645 1.000 55.26868  ? 190  LEU AA C   1 
ATOM   665  O  O   . LEU A 1 88  ? 11.48329  -8.31083  -11.36365 1.000 58.33662  ? 190  LEU AA O   1 
ATOM   666  C  CB  . LEU A 1 88  ? 9.56022   -10.09838 -13.32555 1.000 59.01280  ? 190  LEU AA CB  1 
ATOM   667  C  CG  . LEU A 1 88  ? 8.68272   -10.52005 -12.16623 1.000 72.79225  ? 190  LEU AA CG  1 
ATOM   668  C  CD1 . LEU A 1 88  ? 8.06075   -11.85301 -12.49062 1.000 79.70078  ? 190  LEU AA CD1 1 
ATOM   669  C  CD2 . LEU A 1 88  ? 9.52044   -10.60088 -10.90473 1.000 73.03461  ? 190  LEU AA CD2 1 
ATOM   670  N  N   . VAL A 1 89  ? 12.51996  -8.93021  -13.26056 1.000 55.17987  ? 191  VAL AA N   1 
ATOM   671  C  CA  . VAL A 1 89  ? 13.85732  -8.83109  -12.66976 1.000 55.73670  ? 191  VAL AA CA  1 
ATOM   672  C  C   . VAL A 1 89  ? 14.23509  -7.38536  -12.36749 1.000 55.95217  ? 191  VAL AA C   1 
ATOM   673  O  O   . VAL A 1 89  ? 14.92110  -7.12018  -11.38003 1.000 53.05762  ? 191  VAL AA O   1 
ATOM   674  C  CB  . VAL A 1 89  ? 14.92121  -9.46972  -13.58166 1.000 52.15390  ? 191  VAL AA CB  1 
ATOM   675  C  CG1 . VAL A 1 89  ? 16.29464  -9.14742  -13.00819 1.000 57.10766  ? 191  VAL AA CG1 1 
ATOM   676  C  CG2 . VAL A 1 89  ? 14.73265  -10.95838 -13.69260 1.000 53.03446  ? 191  VAL AA CG2 1 
ATOM   677  N  N   . THR A 1 90  ? 13.90284  -6.45124  -13.26658 1.000 52.63484  ? 192  THR AA N   1 
ATOM   678  C  CA  . THR A 1 90  ? 14.16233  -5.04423  -12.98852 1.000 48.04323  ? 192  THR AA CA  1 
ATOM   679  C  C   . THR A 1 90  ? 13.34163  -4.57766  -11.78404 1.000 44.71218  ? 192  THR AA C   1 
ATOM   680  O  O   . THR A 1 90  ? 13.85859  -3.89594  -10.89760 1.000 42.00353  ? 192  THR AA O   1 
ATOM   681  C  CB  . THR A 1 90  ? 13.85031  -4.20661  -14.24301 1.000 55.15848  ? 192  THR AA CB  1 
ATOM   682  O  OG1 . THR A 1 90  ? 14.63587  -4.68721  -15.33340 1.000 55.99299  ? 192  THR AA OG1 1 
ATOM   683  C  CG2 . THR A 1 90  ? 14.15280  -2.69079  -14.06031 1.000 42.63703  ? 192  THR AA CG2 1 
ATOM   684  N  N   . ALA A 1 91  ? 12.07744  -4.96425  -11.71369 1.000 45.54714  ? 193  ALA AA N   1 
ATOM   685  C  CA  . ALA A 1 91  ? 11.20770  -4.48452  -10.63386 1.000 50.93516  ? 193  ALA AA CA  1 
ATOM   686  C  C   . ALA A 1 91  ? 11.61886  -5.05867  -9.27355  1.000 47.95265  ? 193  ALA AA C   1 
ATOM   687  O  O   . ALA A 1 91  ? 11.61725  -4.34979  -8.26201  1.000 48.19903  ? 193  ALA AA O   1 
ATOM   688  C  CB  . ALA A 1 91  ? 9.74313   -4.82071  -10.93640 1.000 43.73723  ? 193  ALA AA CB  1 
ATOM   689  N  N   . ALA A 1 92  ? 11.96739  -6.33847  -9.22724  1.000 46.56461  ? 194  ALA AA N   1 
ATOM   690  C  CA  . ALA A 1 92  ? 12.52478  -6.90356  -8.00907  1.000 45.81310  ? 194  ALA AA CA  1 
ATOM   691  C  C   . ALA A 1 92  ? 13.78467  -6.16811  -7.60474  1.000 46.81794  ? 194  ALA AA C   1 
ATOM   692  O  O   . ALA A 1 92  ? 14.05988  -5.99285  -6.41328  1.000 46.59642  ? 194  ALA AA O   1 
ATOM   693  C  CB  . ALA A 1 92  ? 12.82141  -8.38158  -8.21174  1.000 50.61478  ? 194  ALA AA CB  1 
ATOM   694  N  N   . TYR A 1 93  ? 14.56710  -5.73801  -8.56901  1.000 45.24623  ? 195  TYR AA N   1 
ATOM   695  C  CA  . TYR A 1 93  ? 15.80885  -5.09720  -8.19462  1.000 43.03891  ? 195  TYR AA CA  1 
ATOM   696  C  C   . TYR A 1 93  ? 15.54380  -3.70972  -7.63144  1.000 46.20901  ? 195  TYR AA C   1 
ATOM   697  O  O   . TYR A 1 93  ? 16.25656  -3.24365  -6.72541  1.000 47.61419  ? 195  TYR AA O   1 
ATOM   698  C  CB  . TYR A 1 93  ? 16.74765  -5.03443  -9.40249  1.000 39.53658  ? 195  TYR AA CB  1 
ATOM   699  C  CG  . TYR A 1 93  ? 18.03104  -4.33238  -9.05018  1.000 46.94502  ? 195  TYR AA CG  1 
ATOM   700  C  CD1 . TYR A 1 93  ? 19.12059  -5.03981  -8.55967  1.000 41.73832  ? 195  TYR AA CD1 1 
ATOM   701  C  CD2 . TYR A 1 93  ? 18.13276  -2.94010  -9.15033  1.000 46.06430  ? 195  TYR AA CD2 1 
ATOM   702  C  CE1 . TYR A 1 93  ? 20.28871  -4.37608  -8.21830  1.000 45.23414  ? 195  TYR AA CE1 1 
ATOM   703  C  CE2 . TYR A 1 93  ? 19.26301  -2.28350  -8.78901  1.000 42.94392  ? 195  TYR AA CE2 1 
ATOM   704  C  CZ  . TYR A 1 93  ? 20.33810  -2.98900  -8.34778  1.000 46.79216  ? 195  TYR AA CZ  1 
ATOM   705  O  OH  . TYR A 1 93  ? 21.47299  -2.30456  -7.99891  1.000 53.62214  ? 195  TYR AA OH  1 
ATOM   706  N  N   . ASN A 1 94  ? 14.54981  -3.00637  -8.18444  1.000 45.17894  ? 196  ASN AA N   1 
ATOM   707  C  CA  . ASN A 1 94  ? 14.26584  -1.66555  -7.68155  1.000 45.40239  ? 196  ASN AA CA  1 
ATOM   708  C  C   . ASN A 1 94  ? 13.61897  -1.74184  -6.30551  1.000 49.96924  ? 196  ASN AA C   1 
ATOM   709  O  O   . ASN A 1 94  ? 13.93375  -0.94610  -5.40779  1.000 45.64487  ? 196  ASN AA O   1 
ATOM   710  C  CB  . ASN A 1 94  ? 13.39167  -0.91429  -8.67666  1.000 44.92278  ? 196  ASN AA CB  1 
ATOM   711  C  CG  . ASN A 1 94  ? 14.19869  -0.37113  -9.84940  1.000 47.55923  ? 196  ASN AA CG  1 
ATOM   712  O  OD1 . ASN A 1 94  ? 15.43627  -0.41787  -9.82689  1.000 47.42513  ? 196  ASN AA OD1 1 
ATOM   713  N  ND2 . ASN A 1 94  ? 13.50643  0.16016   -10.86188 1.000 42.89369  ? 196  ASN AA ND2 1 
ATOM   714  N  N   . TYR A 1 95  ? 12.75380  -2.73640  -6.12191  1.000 45.21277  ? 197  TYR AA N   1 
ATOM   715  C  CA  . TYR A 1 95  ? 12.14092  -2.98273  -4.82984  1.000 44.88677  ? 197  TYR AA CA  1 
ATOM   716  C  C   . TYR A 1 95  ? 13.19139  -3.17487  -3.75073  1.000 44.96709  ? 197  TYR AA C   1 
ATOM   717  O  O   . TYR A 1 95  ? 13.16948  -2.49052  -2.71599  1.000 44.94773  ? 197  TYR AA O   1 
ATOM   718  C  CB  . TYR A 1 95  ? 11.24187  -4.21422  -4.92834  1.000 44.14628  ? 197  TYR AA CB  1 
ATOM   719  C  CG  . TYR A 1 95  ? 10.76232  -4.65889  -3.59408  1.000 46.55477  ? 197  TYR AA CG  1 
ATOM   720  C  CD1 . TYR A 1 95  ? 9.75989   -3.96684  -2.91680  1.000 49.91831  ? 197  TYR AA CD1 1 
ATOM   721  C  CD2 . TYR A 1 95  ? 11.31205  -5.76959  -2.98177  1.000 47.45902  ? 197  TYR AA CD2 1 
ATOM   722  C  CE1 . TYR A 1 95  ? 9.30988   -4.39353  -1.67506  1.000 44.58785  ? 197  TYR AA CE1 1 
ATOM   723  C  CE2 . TYR A 1 95  ? 10.86744  -6.18561  -1.73442  1.000 48.14030  ? 197  TYR AA CE2 1 
ATOM   724  C  CZ  . TYR A 1 95  ? 9.86911   -5.49297  -1.08506  1.000 40.18213  ? 197  TYR AA CZ  1 
ATOM   725  O  OH  . TYR A 1 95  ? 9.46515   -5.92067  0.15323   1.000 37.05109  ? 197  TYR AA OH  1 
ATOM   726  N  N   . PHE A 1 96  ? 14.13193  -4.09644  -3.98423  1.000 41.31114  ? 198  PHE AA N   1 
ATOM   727  C  CA  . PHE A 1 96  ? 15.24810  -4.28640  -3.05127  1.000 39.28867  ? 198  PHE AA CA  1 
ATOM   728  C  C   . PHE A 1 96  ? 16.06946  -3.02233  -2.88553  1.000 44.79691  ? 198  PHE AA C   1 
ATOM   729  O  O   . PHE A 1 96  ? 16.51850  -2.70343  -1.76997  1.000 43.80908  ? 198  PHE AA O   1 
ATOM   730  C  CB  . PHE A 1 96  ? 16.15740  -5.41311  -3.51351  1.000 38.32101  ? 198  PHE AA CB  1 
ATOM   731  C  CG  . PHE A 1 96  ? 15.51483  -6.73417  -3.41475  1.000 41.41151  ? 198  PHE AA CG  1 
ATOM   732  C  CD1 . PHE A 1 96  ? 14.86420  -7.11224  -2.23743  1.000 44.74743  ? 198  PHE AA CD1 1 
ATOM   733  C  CD2 . PHE A 1 96  ? 15.51808  -7.59685  -4.48031  1.000 43.29151  ? 198  PHE AA CD2 1 
ATOM   734  C  CE1 . PHE A 1 96  ? 14.23635  -8.33699  -2.13636  1.000 41.37636  ? 198  PHE AA CE1 1 
ATOM   735  C  CE2 . PHE A 1 96  ? 14.88873  -8.82564  -4.40321  1.000 48.15960  ? 198  PHE AA CE2 1 
ATOM   736  C  CZ  . PHE A 1 96  ? 14.24088  -9.19404  -3.21179  1.000 46.33587  ? 198  PHE AA CZ  1 
ATOM   737  N  N   . HIS A 1 97  ? 16.28821  -2.28079  -3.97630  1.000 44.73816  ? 199  HIS AA N   1 
ATOM   738  C  CA  . HIS A 1 97  ? 16.95764  -0.99313  -3.81831  1.000 44.14301  ? 199  HIS AA CA  1 
ATOM   739  C  C   . HIS A 1 97  ? 16.19677  -0.09381  -2.83799  1.000 46.35280  ? 199  HIS AA C   1 
ATOM   740  O  O   . HIS A 1 97  ? 16.79697  0.61012   -2.01091  1.000 39.18776  ? 199  HIS AA O   1 
ATOM   741  C  CB  . HIS A 1 97  ? 17.08405  -0.29066  -5.16025  1.000 38.82076  ? 199  HIS AA CB  1 
ATOM   742  C  CG  . HIS A 1 97  ? 18.18381  0.71725   -5.20190  1.000 43.68438  ? 199  HIS AA CG  1 
ATOM   743  N  ND1 . HIS A 1 97  ? 18.52964  1.40115   -6.34785  1.000 55.69471  ? 199  HIS AA ND1 1 
ATOM   744  C  CD2 . HIS A 1 97  ? 19.03493  1.14376   -4.23626  1.000 51.53401  ? 199  HIS AA CD2 1 
ATOM   745  C  CE1 . HIS A 1 97  ? 19.53472  2.22122   -6.07995  1.000 51.56618  ? 199  HIS AA CE1 1 
ATOM   746  N  NE2 . HIS A 1 97  ? 19.86146  2.08366   -4.80629  1.000 52.90308  ? 199  HIS AA NE2 1 
ATOM   747  N  N   . VAL A 1 98  ? 14.86079  -0.08032  -2.94752  1.000 45.16575  ? 200  VAL AA N   1 
ATOM   748  C  CA  . VAL A 1 98  ? 14.07215  0.77180   -2.08281  1.000 42.95039  ? 200  VAL AA CA  1 
ATOM   749  C  C   . VAL A 1 98  ? 14.09077  0.24734   -0.64986  1.000 46.28404  ? 200  VAL AA C   1 
ATOM   750  O  O   . VAL A 1 98  ? 14.18040  1.03604   0.30577   1.000 41.47069  ? 200  VAL AA O   1 
ATOM   751  C  CB  . VAL A 1 98  ? 12.64702  0.90328   -2.63456  1.000 44.15950  ? 200  VAL AA CB  1 
ATOM   752  C  CG1 . VAL A 1 98  ? 11.80396  1.76123   -1.68649  1.000 46.75330  ? 200  VAL AA CG1 1 
ATOM   753  C  CG2 . VAL A 1 98  ? 12.66031  1.48571   -4.00998  1.000 41.64381  ? 200  VAL AA CG2 1 
ATOM   754  N  N   . THR A 1 99  ? 14.01004  -1.08102  -0.47130  1.000 40.13064  ? 201  THR AA N   1 
ATOM   755  C  CA  . THR A 1 99  ? 14.09360  -1.59829  0.88566   1.000 41.37489  ? 201  THR AA CA  1 
ATOM   756  C  C   . THR A 1 99  ? 15.40128  -1.19780  1.54937   1.000 44.98950  ? 201  THR AA C   1 
ATOM   757  O  O   . THR A 1 99  ? 15.47603  -1.06936  2.79273   1.000 45.86066  ? 201  THR AA O   1 
ATOM   758  C  CB  . THR A 1 99  ? 13.95922  -3.11886  0.91736   1.000 40.14384  ? 201  THR AA CB  1 
ATOM   759  O  OG1 . THR A 1 99  ? 15.16832  -3.70048  0.41671   1.000 43.04048  ? 201  THR AA OG1 1 
ATOM   760  C  CG2 . THR A 1 99  ? 12.75590  -3.60762  0.16520   1.000 39.11584  ? 201  THR AA CG2 1 
ATOM   761  N  N   . ASN A 1 100 ? 16.44796  -1.03331  0.75709   1.000 42.54509  ? 202  ASN AA N   1 
ATOM   762  C  CA  . ASN A 1 100 ? 17.72024  -0.67025  1.35980   1.000 45.17736  ? 202  ASN AA CA  1 
ATOM   763  C  C   . ASN A 1 100 ? 17.62575  0.70907   1.98214   1.000 45.67341  ? 202  ASN AA C   1 
ATOM   764  O  O   . ASN A 1 100 ? 18.19179  0.94963   3.05143   1.000 47.19176  ? 202  ASN AA O   1 
ATOM   765  C  CB  . ASN A 1 100 ? 18.85187  -0.71647  0.31891   1.000 44.43350  ? 202  ASN AA CB  1 
ATOM   766  C  CG  . ASN A 1 100 ? 19.26242  -2.15201  -0.06374  1.000 45.21185  ? 202  ASN AA CG  1 
ATOM   767  O  OD1 . ASN A 1 100 ? 18.57585  -3.13155  0.26999   1.000 44.73951  ? 202  ASN AA OD1 1 
ATOM   768  N  ND2 . ASN A 1 100 ? 20.39635  -2.27825  -0.76224  1.000 46.76829  ? 202  ASN AA ND2 1 
ATOM   769  N  N   . PHE A 1 101 ? 16.90985  1.62745   1.33033   1.000 43.81604  ? 203  PHE AA N   1 
ATOM   770  C  CA  . PHE A 1 101 ? 16.79963  2.99311   1.83457   1.000 44.92972  ? 203  PHE AA CA  1 
ATOM   771  C  C   . PHE A 1 101 ? 15.98382  3.02338   3.10985   1.000 46.29569  ? 203  PHE AA C   1 
ATOM   772  O  O   . PHE A 1 101 ? 16.38435  3.63986   4.09871   1.000 47.63699  ? 203  PHE AA O   1 
ATOM   773  C  CB  . PHE A 1 101 ? 16.13449  3.88239   0.77791   1.000 50.68488  ? 203  PHE AA CB  1 
ATOM   774  C  CG  . PHE A 1 101 ? 17.09391  4.55644   -0.14152  1.000 46.58496  ? 203  PHE AA CG  1 
ATOM   775  C  CD1 . PHE A 1 101 ? 17.75332  3.83812   -1.12928  1.000 49.14212  ? 203  PHE AA CD1 1 
ATOM   776  C  CD2 . PHE A 1 101 ? 17.35869  5.91548   0.00273   1.000 50.92013  ? 203  PHE AA CD2 1 
ATOM   777  C  CE1 . PHE A 1 101 ? 18.66548  4.47508   -1.98566  1.000 52.75665  ? 203  PHE AA CE1 1 
ATOM   778  C  CE2 . PHE A 1 101 ? 18.25313  6.56468   -0.83076  1.000 58.43414  ? 203  PHE AA CE2 1 
ATOM   779  C  CZ  . PHE A 1 101 ? 18.91004  5.83470   -1.85036  1.000 53.60514  ? 203  PHE AA CZ  1 
ATOM   780  N  N   . PHE A 1 102 ? 14.81832  2.36040   3.09361   1.000 44.07016  ? 204  PHE AA N   1 
ATOM   781  C  CA  . PHE A 1 102 ? 13.90190  2.35414   4.22460   1.000 49.25810  ? 204  PHE AA CA  1 
ATOM   782  C  C   . PHE A 1 102 ? 14.46956  1.61330   5.42563   1.000 49.73439  ? 204  PHE AA C   1 
ATOM   783  O  O   . PHE A 1 102 ? 14.19770  2.02032   6.55867   1.000 48.28099  ? 204  PHE AA O   1 
ATOM   784  C  CB  . PHE A 1 102 ? 12.55510  1.76072   3.79901   1.000 47.58545  ? 204  PHE AA CB  1 
ATOM   785  C  CG  . PHE A 1 102 ? 11.68274  2.73340   3.04590   1.000 44.04934  ? 204  PHE AA CG  1 
ATOM   786  C  CD1 . PHE A 1 102 ? 12.15469  3.38452   1.92268   1.000 47.38614  ? 204  PHE AA CD1 1 
ATOM   787  C  CD2 . PHE A 1 102 ? 10.41270  3.01836   3.47558   1.000 47.56211  ? 204  PHE AA CD2 1 
ATOM   788  C  CE1 . PHE A 1 102 ? 11.37566  4.28880   1.22939   1.000 43.22861  ? 204  PHE AA CE1 1 
ATOM   789  C  CE2 . PHE A 1 102 ? 9.61581   3.93647   2.78889   1.000 52.48019  ? 204  PHE AA CE2 1 
ATOM   790  C  CZ  . PHE A 1 102 ? 10.11029  4.55783   1.66324   1.000 49.94544  ? 204  PHE AA CZ  1 
ATOM   791  N  N   . TRP A 1 103 ? 15.27676  0.56360   5.20932   1.000 46.87738  ? 205  TRP AA N   1 
ATOM   792  C  CA  . TRP A 1 103 ? 15.93831  -0.07315  6.34671   1.000 46.82416  ? 205  TRP AA CA  1 
ATOM   793  C  C   . TRP A 1 103 ? 17.03546  0.80934   6.94049   1.000 46.19589  ? 205  TRP AA C   1 
ATOM   794  O  O   . TRP A 1 103 ? 17.24691  0.79754   8.16056   1.000 45.69093  ? 205  TRP AA O   1 
ATOM   795  C  CB  . TRP A 1 103 ? 16.49121  -1.45196  5.94828   1.000 47.88852  ? 205  TRP AA CB  1 
ATOM   796  C  CG  . TRP A 1 103 ? 15.48020  -2.54575  6.18274   1.000 43.53354  ? 205  TRP AA CG  1 
ATOM   797  C  CD1 . TRP A 1 103 ? 14.85516  -3.32379  5.23861   1.000 42.87131  ? 205  TRP AA CD1 1 
ATOM   798  C  CD2 . TRP A 1 103 ? 14.93603  -2.92935  7.43546   1.000 39.73441  ? 205  TRP AA CD2 1 
ATOM   799  N  NE1 . TRP A 1 103 ? 13.96776  -4.17447  5.83399   1.000 42.71335  ? 205  TRP AA NE1 1 
ATOM   800  C  CE2 . TRP A 1 103 ? 14.00384  -3.95966  7.19078   1.000 43.12257  ? 205  TRP AA CE2 1 
ATOM   801  C  CE3 . TRP A 1 103 ? 15.17334  -2.52997  8.76265   1.000 42.84635  ? 205  TRP AA CE3 1 
ATOM   802  C  CZ2 . TRP A 1 103 ? 13.29227  -4.59539  8.23109   1.000 40.43438  ? 205  TRP AA CZ2 1 
ATOM   803  C  CZ3 . TRP A 1 103 ? 14.46273  -3.15994  9.78230   1.000 40.50646  ? 205  TRP AA CZ3 1 
ATOM   804  C  CH2 . TRP A 1 103 ? 13.53430  -4.16819  9.50388   1.000 40.44510  ? 205  TRP AA CH2 1 
ATOM   805  N  N   . MET A 1 104 ? 17.76131  1.56210   6.12066   1.000 48.11969  ? 206  MET AA N   1 
ATOM   806  C  CA  . MET A 1 104 ? 18.67094  2.55158   6.69882   1.000 46.20461  ? 206  MET AA CA  1 
ATOM   807  C  C   . MET A 1 104 ? 17.90088  3.65160   7.41481   1.000 47.68658  ? 206  MET AA C   1 
ATOM   808  O  O   . MET A 1 104 ? 18.38427  4.19045   8.41945   1.000 45.04777  ? 206  MET AA O   1 
ATOM   809  C  CB  . MET A 1 104 ? 19.59663  3.14445   5.62728   1.000 47.50374  ? 206  MET AA CB  1 
ATOM   810  C  CG  . MET A 1 104 ? 20.63142  2.17536   5.08201   1.000 52.10392  ? 206  MET AA CG  1 
ATOM   811  S  SD  . MET A 1 104 ? 22.27579  2.29300   5.83199   1.000 63.27346  ? 206  MET AA SD  1 
ATOM   812  C  CE  . MET A 1 104 ? 22.98238  3.49538   4.68118   1.000 57.98725  ? 206  MET AA CE  1 
ATOM   813  N  N   . PHE A 1 105 ? 16.70985  3.98553   6.91729   1.000 46.85367  ? 207  PHE AA N   1 
ATOM   814  C  CA  . PHE A 1 105 ? 15.84270  4.90054   7.64910   1.000 50.08653  ? 207  PHE AA CA  1 
ATOM   815  C  C   . PHE A 1 105 ? 15.41202  4.29233   8.97924   1.000 53.83620  ? 207  PHE AA C   1 
ATOM   816  O  O   . PHE A 1 105 ? 15.39764  4.97598   10.00717  1.000 52.61149  ? 207  PHE AA O   1 
ATOM   817  C  CB  . PHE A 1 105 ? 14.61955  5.24061   6.81107   1.000 48.17205  ? 207  PHE AA CB  1 
ATOM   818  C  CG  . PHE A 1 105 ? 13.65265  6.16141   7.49280   1.000 52.92164  ? 207  PHE AA CG  1 
ATOM   819  C  CD1 . PHE A 1 105 ? 13.93235  7.51683   7.62840   1.000 49.44180  ? 207  PHE AA CD1 1 
ATOM   820  C  CD2 . PHE A 1 105 ? 12.43938  5.67063   7.99798   1.000 61.02519  ? 207  PHE AA CD2 1 
ATOM   821  C  CE1 . PHE A 1 105 ? 13.01659  8.38176   8.24676   1.000 57.42113  ? 207  PHE AA CE1 1 
ATOM   822  C  CE2 . PHE A 1 105 ? 11.51147  6.51699   8.63522   1.000 54.21019  ? 207  PHE AA CE2 1 
ATOM   823  C  CZ  . PHE A 1 105 ? 11.79923  7.88869   8.76353   1.000 53.60186  ? 207  PHE AA CZ  1 
ATOM   824  N  N   . GLY A 1 106 ? 15.05903  3.00203   8.97517   1.000 50.94408  ? 208  GLY AA N   1 
ATOM   825  C  CA  . GLY A 1 106 ? 14.65870  2.34874   10.20853  1.000 44.18695  ? 208  GLY AA CA  1 
ATOM   826  C  C   . GLY A 1 106 ? 15.72110  2.44038   11.29088  1.000 49.55264  ? 208  GLY AA C   1 
ATOM   827  O  O   . GLY A 1 106 ? 15.41862  2.72243   12.45261  1.000 50.55329  ? 208  GLY AA O   1 
ATOM   828  N  N   . GLU A 1 107 ? 16.98461  2.21787   10.92129  1.000 48.16708  ? 209  GLU AA N   1 
ATOM   829  C  CA  . GLU A 1 107 ? 18.07122  2.34917   11.89271  1.000 48.12640  ? 209  GLU AA CA  1 
ATOM   830  C  C   . GLU A 1 107 ? 18.08649  3.73772   12.52772  1.000 53.35250  ? 209  GLU AA C   1 
ATOM   831  O  O   . GLU A 1 107 ? 18.31046  3.87314   13.73614  1.000 58.75391  ? 209  GLU AA O   1 
ATOM   832  C  CB  . GLU A 1 107 ? 19.43032  2.08125   11.23058  1.000 49.94751  ? 209  GLU AA CB  1 
ATOM   833  C  CG  . GLU A 1 107 ? 19.68701  0.65623   10.80896  1.000 55.89584  ? 209  GLU AA CG  1 
ATOM   834  C  CD  . GLU A 1 107 ? 20.61158  -0.11175  11.76676  1.000 61.14575  ? 209  GLU AA CD  1 
ATOM   835  O  OE1 . GLU A 1 107 ? 21.11175  -1.19939  11.32854  1.000 52.19848  ? 209  GLU AA OE1 1 
ATOM   836  O  OE2 . GLU A 1 107 ? 20.84747  0.36232   12.92849  1.000 56.04957  ? 209  GLU AA OE2 1 
ATOM   837  N  N   . GLY A 1 108 ? 17.89001  4.77833   11.72487  1.000 54.05461  ? 210  GLY AA N   1 
ATOM   838  C  CA  . GLY A 1 108 ? 17.83581  6.11437   12.27744  1.000 52.69848  ? 210  GLY AA CA  1 
ATOM   839  C  C   . GLY A 1 108 ? 16.64894  6.35480   13.18279  1.000 51.39773  ? 210  GLY AA C   1 
ATOM   840  O  O   . GLY A 1 108 ? 16.75907  7.12304   14.13396  1.000 55.68863  ? 210  GLY AA O   1 
ATOM   841  N  N   . CYS A 1 109 ? 15.49884  5.73756   12.88184  1.000 51.84464  ? 211  CYS AA N   1 
ATOM   842  C  CA  . CYS A 1 109 ? 14.35043  5.83172   13.78598  1.000 62.16939  ? 211  CYS AA CA  1 
ATOM   843  C  C   . CYS A 1 109 ? 14.65934  5.19624   15.14299  1.000 58.10108  ? 211  CYS AA C   1 
ATOM   844  O  O   . CYS A 1 109 ? 14.24611  5.72033   16.18096  1.000 59.34492  ? 211  CYS AA O   1 
ATOM   845  C  CB  . CYS A 1 109 ? 13.12936  5.16169   13.15104  1.000 61.65362  ? 211  CYS AA CB  1 
ATOM   846  S  SG  . CYS A 1 109 ? 11.52294  5.63068   13.83239  1.000 69.63807  ? 211  CYS AA SG  1 
ATOM   847  N  N   . TYR A 1 110 ? 15.36906  4.05726   15.14996  1.000 51.96302  ? 212  TYR AA N   1 
ATOM   848  C  CA  . TYR A 1 110 ? 15.66930  3.37209   16.40296  1.000 57.36604  ? 212  TYR AA CA  1 
ATOM   849  C  C   . TYR A 1 110 ? 16.56585  4.22596   17.28548  1.000 58.89025  ? 212  TYR AA C   1 
ATOM   850  O  O   . TYR A 1 110 ? 16.29860  4.39524   18.48270  1.000 54.40451  ? 212  TYR AA O   1 
ATOM   851  C  CB  . TYR A 1 110 ? 16.32276  2.00682   16.13531  1.000 45.57113  ? 212  TYR AA CB  1 
ATOM   852  C  CG  . TYR A 1 110 ? 16.86049  1.34453   17.41309  1.000 56.67061  ? 212  TYR AA CG  1 
ATOM   853  C  CD1 . TYR A 1 110 ? 15.99839  0.80373   18.37290  1.000 55.23883  ? 212  TYR AA CD1 1 
ATOM   854  C  CD2 . TYR A 1 110 ? 18.21795  1.29325   17.66809  1.000 55.43863  ? 212  TYR AA CD2 1 
ATOM   855  C  CE1 . TYR A 1 110 ? 16.49085  0.20433   19.52614  1.000 48.97221  ? 212  TYR AA CE1 1 
ATOM   856  C  CE2 . TYR A 1 110 ? 18.71787  0.70047   18.80579  1.000 55.72718  ? 212  TYR AA CE2 1 
ATOM   857  C  CZ  . TYR A 1 110 ? 17.85636  0.15382   19.73473  1.000 57.89180  ? 212  TYR AA CZ  1 
ATOM   858  O  OH  . TYR A 1 110 ? 18.36964  -0.43410  20.87999  1.000 58.87845  ? 212  TYR AA OH  1 
ATOM   859  N  N   . LEU A 1 111 ? 17.63410  4.77496   16.69752  1.000 53.32092  ? 213  LEU AA N   1 
ATOM   860  C  CA  . LEU A 1 111 ? 18.61098  5.54438   17.45351  1.000 55.82202  ? 213  LEU AA CA  1 
ATOM   861  C  C   . LEU A 1 111 ? 18.02407  6.82245   18.01007  1.000 56.72038  ? 213  LEU AA C   1 
ATOM   862  O  O   . LEU A 1 111 ? 18.43464  7.26285   19.08380  1.000 58.71003  ? 213  LEU AA O   1 
ATOM   863  C  CB  . LEU A 1 111 ? 19.80846  5.85320   16.55690  1.000 61.19006  ? 213  LEU AA CB  1 
ATOM   864  C  CG  . LEU A 1 111 ? 21.11643  6.28413   17.22032  1.000 72.69987  ? 213  LEU AA CG  1 
ATOM   865  C  CD1 . LEU A 1 111 ? 21.90206  5.08042   17.76710  1.000 62.64573  ? 213  LEU AA CD1 1 
ATOM   866  C  CD2 . LEU A 1 111 ? 21.96806  7.09917   16.21291  1.000 67.60673  ? 213  LEU AA CD2 1 
ATOM   867  N  N   . HIS A 1 112 ? 17.08245  7.43271   17.29366  1.000 56.38543  ? 214  HIS AA N   1 
ATOM   868  C  CA  . HIS A 1 112 ? 16.42100  8.61721   17.81940  1.000 60.78473  ? 214  HIS AA CA  1 
ATOM   869  C  C   . HIS A 1 112 ? 15.48353  8.25558   18.97613  1.000 66.82862  ? 214  HIS AA C   1 
ATOM   870  O  O   . HIS A 1 112 ? 15.40462  8.98882   19.97373  1.000 68.32295  ? 214  HIS AA O   1 
ATOM   871  C  CB  . HIS A 1 112 ? 15.67038  9.32169   16.68927  1.000 61.53086  ? 214  HIS AA CB  1 
ATOM   872  C  CG  . HIS A 1 112 ? 14.92498  10.54194  17.12861  1.000 75.25944  ? 214  HIS AA CG  1 
ATOM   873  N  ND1 . HIS A 1 112 ? 13.54952  10.57275  17.25019  1.000 77.86586  ? 214  HIS AA ND1 1 
ATOM   874  C  CD2 . HIS A 1 112 ? 15.36428  11.77063  17.49109  1.000 71.54077  ? 214  HIS AA CD2 1 
ATOM   875  C  CE1 . HIS A 1 112 ? 13.17671  11.76709  17.67336  1.000 81.58529  ? 214  HIS AA CE1 1 
ATOM   876  N  NE2 . HIS A 1 112 ? 14.25833  12.51285  17.82554  1.000 84.59033  ? 214  HIS AA NE2 1 
ATOM   877  N  N   . THR A 1 113 ? 14.77375  7.11496   18.86350  1.000 63.61015  ? 215  THR AA N   1 
ATOM   878  C  CA  . THR A 1 113 ? 13.81451  6.71193   19.88646  1.000 63.99588  ? 215  THR AA CA  1 
ATOM   879  C  C   . THR A 1 113 ? 14.53090  6.16333   21.12116  1.000 64.97560  ? 215  THR AA C   1 
ATOM   880  O  O   . THR A 1 113 ? 14.08507  6.37830   22.26254  1.000 54.02790  ? 215  THR AA O   1 
ATOM   881  C  CB  . THR A 1 113 ? 12.85717  5.67398   19.32028  1.000 56.17775  ? 215  THR AA CB  1 
ATOM   882  O  OG1 . THR A 1 113 ? 12.09008  6.28843   18.28195  1.000 58.94858  ? 215  THR AA OG1 1 
ATOM   883  C  CG2 . THR A 1 113 ? 11.89587  5.17411   20.40682  1.000 57.05726  ? 215  THR AA CG2 1 
ATOM   884  N  N   . ALA A 1 114 ? 15.65020  5.45669   20.89790  1.000 59.54960  ? 216  ALA AA N   1 
ATOM   885  C  CA  . ALA A 1 114 ? 16.35745  4.79905   21.99586  1.000 58.77088  ? 216  ALA AA CA  1 
ATOM   886  C  C   . ALA A 1 114 ? 16.90236  5.80195   23.01065  1.000 64.88988  ? 216  ALA AA C   1 
ATOM   887  O  O   . ALA A 1 114 ? 16.93362  5.51819   24.20866  1.000 68.60387  ? 216  ALA AA O   1 
ATOM   888  C  CB  . ALA A 1 114 ? 17.49081  3.93801   21.46247  1.000 51.61641  ? 216  ALA AA CB  1 
ATOM   889  N  N   . ILE A 1 115 ? 17.36552  6.95960   22.54732  1.000 62.82248  ? 217  ILE AA N   1 
ATOM   890  C  CA  . ILE A 1 115 ? 17.91378  7.94068   23.46983  1.000 60.11329  ? 217  ILE AA CA  1 
ATOM   891  C  C   . ILE A 1 115 ? 16.85353  8.84933   24.05868  1.000 59.92936  ? 217  ILE AA C   1 
ATOM   892  O  O   . ILE A 1 115 ? 17.20204  9.74175   24.84580  1.000 65.37697  ? 217  ILE AA O   1 
ATOM   893  C  CB  . ILE A 1 115 ? 18.99241  8.81398   22.80134  1.000 65.34058  ? 217  ILE AA CB  1 
ATOM   894  C  CG1 . ILE A 1 115 ? 18.39897  9.62230   21.64767  1.000 56.82350  ? 217  ILE AA CG1 1 
ATOM   895  C  CG2 . ILE A 1 115 ? 20.14136  7.98432   22.34764  1.000 61.58887  ? 217  ILE AA CG2 1 
ATOM   896  C  CD1 . ILE A 1 115 ? 19.36173  10.66363  21.18150  1.000 57.37702  ? 217  ILE AA CD1 1 
ATOM   897  N  N   . VAL A 1 116 ? 15.57324  8.66312   23.72406  1.000 60.60094  ? 218  VAL AA N   1 
ATOM   898  C  CA  . VAL A 1 116 ? 14.53037  9.58716   24.18759  1.000 61.79300  ? 218  VAL AA CA  1 
ATOM   899  C  C   . VAL A 1 116 ? 13.39908  8.88869   24.95579  1.000 63.26303  ? 218  VAL AA C   1 
ATOM   900  O  O   . VAL A 1 116 ? 12.72027  9.50870   25.78011  1.000 66.61806  ? 218  VAL AA O   1 
ATOM   901  C  CB  . VAL A 1 116 ? 13.93657  10.35533  22.98756  1.000 63.40148  ? 218  VAL AA CB  1 
ATOM   902  C  CG1 . VAL A 1 116 ? 12.78059  11.23033  23.43455  1.000 72.04968  ? 218  VAL AA CG1 1 
ATOM   903  C  CG2 . VAL A 1 116 ? 14.99088  11.18926  22.30385  1.000 61.82145  ? 218  VAL AA CG2 1 
ATOM   904  N  N   . LEU A 1 117 ? 13.16561  7.60382   24.69076  1.000 62.00704  ? 219  LEU AA N   1 
ATOM   905  C  CA  . LEU A 1 117 ? 12.12862  6.82857   25.36365  1.000 59.46070  ? 219  LEU AA CA  1 
ATOM   906  C  C   . LEU A 1 117 ? 12.79703  5.61062   25.97410  1.000 55.53518  ? 219  LEU AA C   1 
ATOM   907  O  O   . LEU A 1 117 ? 13.39015  4.79702   25.25635  1.000 57.45039  ? 219  LEU AA O   1 
ATOM   908  C  CB  . LEU A 1 117 ? 11.00516  6.41383   24.40361  1.000 53.61346  ? 219  LEU AA CB  1 
ATOM   909  C  CG  . LEU A 1 117 ? 10.37237  7.58079   23.65164  1.000 50.14377  ? 219  LEU AA CG  1 
ATOM   910  C  CD1 . LEU A 1 117 ? 9.31208   7.09627   22.71538  1.000 51.73118  ? 219  LEU AA CD1 1 
ATOM   911  C  CD2 . LEU A 1 117 ? 9.77893   8.52225   24.63882  1.000 58.64179  ? 219  LEU AA CD2 1 
ATOM   912  N  N   . THR A 1 118 ? 12.69013  5.48513   27.28666  1.000 52.22978  ? 220  THR AA N   1 
ATOM   913  C  CA  . THR A 1 118 ? 13.37463  4.43699   27.98989  1.000 49.03856  ? 220  THR AA CA  1 
ATOM   914  C  C   . THR A 1 118 ? 12.82367  3.11606   27.51845  1.000 41.66212  ? 220  THR AA C   1 
ATOM   915  O  O   . THR A 1 118 ? 11.62950  2.85210   27.57319  1.000 44.85330  ? 220  THR AA O   1 
ATOM   916  C  CB  . THR A 1 118 ? 13.20354  4.57558   29.51428  1.000 53.57161  ? 220  THR AA CB  1 
ATOM   917  O  OG1 . THR A 1 118 ? 11.82531  4.85046   29.81626  1.000 58.74251  ? 220  THR AA OG1 1 
ATOM   918  C  CG2 . THR A 1 118 ? 14.05655  5.74236   29.99023  1.000 40.08792  ? 220  THR AA CG2 1 
ATOM   919  N  N   . ASP A 1 122 ? 10.73509  -6.82762  22.87648  1.000 52.39062  ? 224  ASP AA N   1 
ATOM   920  C  CA  . ASP A 1 122 ? 11.38945  -6.36275  21.66781  1.000 50.13270  ? 224  ASP AA CA  1 
ATOM   921  C  C   . ASP A 1 122 ? 10.69566  -6.98074  20.43956  1.000 52.55757  ? 224  ASP AA C   1 
ATOM   922  O  O   . ASP A 1 122 ? 10.60265  -6.36827  19.35544  1.000 47.57528  ? 224  ASP AA O   1 
ATOM   923  C  CB  . ASP A 1 122 ? 12.86849  -6.72509  21.71812  1.000 45.09746  ? 224  ASP AA CB  1 
ATOM   924  C  CG  . ASP A 1 122 ? 13.65389  -5.75669  22.52208  1.000 43.10806  ? 224  ASP AA CG  1 
ATOM   925  O  OD1 . ASP A 1 122 ? 13.07249  -4.73316  22.90486  1.000 52.34722  ? 224  ASP AA OD1 1 
ATOM   926  O  OD2 . ASP A 1 122 ? 14.84806  -5.97812  22.77358  1.000 55.69284  ? 224  ASP AA OD2 1 
ATOM   927  N  N   . ARG A 1 123 ? 10.15202  -8.18559  20.62558  1.000 49.13802  ? 225  ARG AA N   1 
ATOM   928  C  CA  . ARG A 1 123 ? 9.62137   -8.92897  19.48542  1.000 52.99220  ? 225  ARG AA CA  1 
ATOM   929  C  C   . ARG A 1 123 ? 8.33867   -8.30096  18.96789  1.000 59.37458  ? 225  ARG AA C   1 
ATOM   930  O  O   . ARG A 1 123 ? 8.02993   -8.41337  17.77167  1.000 60.84329  ? 225  ARG AA O   1 
ATOM   931  C  CB  . ARG A 1 123 ? 9.39121   -10.39161 19.85380  1.000 47.87210  ? 225  ARG AA CB  1 
ATOM   932  N  N   . LEU A 1 124 ? 7.57478   -7.64476  19.84057  1.000 55.90260  ? 226  LEU AA N   1 
ATOM   933  C  CA  . LEU A 1 124 ? 6.36427   -6.98158  19.36771  1.000 58.84878  ? 226  LEU AA CA  1 
ATOM   934  C  C   . LEU A 1 124 ? 6.69554   -5.68107  18.62583  1.000 56.51857  ? 226  LEU AA C   1 
ATOM   935  O  O   . LEU A 1 124 ? 6.10378   -5.38568  17.58306  1.000 58.74442  ? 226  LEU AA O   1 
ATOM   936  C  CB  . LEU A 1 124 ? 5.42089   -6.70951  20.53951  1.000 52.44699  ? 226  LEU AA CB  1 
ATOM   937  C  CG  . LEU A 1 124 ? 4.70929   -7.91389  21.16091  1.000 62.66547  ? 226  LEU AA CG  1 
ATOM   938  C  CD1 . LEU A 1 124 ? 3.81428   -7.47919  22.33118  1.000 56.15175  ? 226  LEU AA CD1 1 
ATOM   939  C  CD2 . LEU A 1 124 ? 3.91150   -8.75000  20.13625  1.000 52.23539  ? 226  LEU AA CD2 1 
ATOM   940  N  N   . ARG A 1 125 ? 7.60981   -4.87090  19.16266  1.000 53.72087  ? 227  ARG AA N   1 
ATOM   941  C  CA  . ARG A 1 125 ? 7.86804   -3.55658  18.58578  1.000 55.31797  ? 227  ARG AA CA  1 
ATOM   942  C  C   . ARG A 1 125 ? 8.50974   -3.65846  17.20781  1.000 56.05193  ? 227  ARG AA C   1 
ATOM   943  O  O   . ARG A 1 125 ? 8.41814   -2.71606  16.40541  1.000 49.71307  ? 227  ARG AA O   1 
ATOM   944  C  CB  . ARG A 1 125 ? 8.79479   -2.74619  19.50585  1.000 50.96411  ? 227  ARG AA CB  1 
ATOM   945  C  CG  . ARG A 1 125 ? 8.18618   -2.34672  20.79760  1.000 44.95452  ? 227  ARG AA CG  1 
ATOM   946  C  CD  . ARG A 1 125 ? 9.24466   -1.94223  21.78026  1.000 46.60000  ? 227  ARG AA CD  1 
ATOM   947  N  NE  . ARG A 1 125 ? 9.89371   -0.68589  21.43269  1.000 43.72947  ? 227  ARG AA NE  1 
ATOM   948  C  CZ  . ARG A 1 125 ? 11.10937  -0.33665  21.84178  1.000 45.68896  ? 227  ARG AA CZ  1 
ATOM   949  N  NH1 . ARG A 1 125 ? 11.82616  -1.10460  22.64636  1.000 46.25838  ? 227  ARG AA NH1 1 
ATOM   950  N  NH2 . ARG A 1 125 ? 11.62243  0.81645   21.44364  1.000 55.45949  ? 227  ARG AA NH2 1 
ATOM   951  N  N   . ALA A 1 126 ? 9.16548   -4.78723  16.93654  1.000 54.68024  ? 228  ALA AA N   1 
ATOM   952  C  CA  . ALA A 1 126 ? 9.83990   -4.99003  15.66637  1.000 53.05505  ? 228  ALA AA CA  1 
ATOM   953  C  C   . ALA A 1 126 ? 8.87354   -4.88424  14.48726  1.000 56.81812  ? 228  ALA AA C   1 
ATOM   954  O  O   . ALA A 1 126 ? 9.25109   -4.42169  13.40206  1.000 51.53815  ? 228  ALA AA O   1 
ATOM   955  C  CB  . ALA A 1 126 ? 10.53030  -6.34665  15.67322  1.000 43.48643  ? 228  ALA AA CB  1 
ATOM   956  N  N   . TRP A 1 127 ? 7.62604   -5.30176  14.67506  1.000 55.21005  ? 229  TRP AA N   1 
ATOM   957  C  CA  . TRP A 1 127 ? 6.70630   -5.29772  13.55071  1.000 52.85378  ? 229  TRP AA CA  1 
ATOM   958  C  C   . TRP A 1 127 ? 6.58340   -3.91167  12.94633  1.000 53.93239  ? 229  TRP AA C   1 
ATOM   959  O  O   . TRP A 1 127 ? 6.35110   -3.78345  11.73716  1.000 61.13740  ? 229  TRP AA O   1 
ATOM   960  C  CB  . TRP A 1 127 ? 5.35947   -5.84956  13.99190  1.000 55.69923  ? 229  TRP AA CB  1 
ATOM   961  C  CG  . TRP A 1 127 ? 5.53400   -7.26518  14.38130  1.000 61.65591  ? 229  TRP AA CG  1 
ATOM   962  C  CD1 . TRP A 1 127 ? 5.80794   -7.73029  15.61979  1.000 67.37575  ? 229  TRP AA CD1 1 
ATOM   963  C  CD2 . TRP A 1 127 ? 5.54595   -8.40795  13.50915  1.000 75.63643  ? 229  TRP AA CD2 1 
ATOM   964  N  NE1 . TRP A 1 127 ? 5.96043   -9.09478  15.59136  1.000 69.96841  ? 229  TRP AA NE1 1 
ATOM   965  C  CE2 . TRP A 1 127 ? 5.80198   -9.53763  14.30803  1.000 68.21471  ? 229  TRP AA CE2 1 
ATOM   966  C  CE3 . TRP A 1 127 ? 5.36549   -8.58622  12.12348  1.000 77.06137  ? 229  TRP AA CE3 1 
ATOM   967  C  CZ2 . TRP A 1 127 ? 5.86536   -10.83272 13.78625  1.000 74.98355  ? 229  TRP AA CZ2 1 
ATOM   968  C  CZ3 . TRP A 1 127 ? 5.43442   -9.89295  11.60319  1.000 73.25825  ? 229  TRP AA CZ3 1 
ATOM   969  C  CH2 . TRP A 1 127 ? 5.68137   -10.98760 12.43358  1.000 74.21198  ? 229  TRP AA CH2 1 
ATOM   970  N  N   . MET A 1 128 ? 6.78075   -2.86194  13.73468  1.000 49.57260  ? 230  MET AA N   1 
ATOM   971  C  CA  . MET A 1 128 ? 6.72458   -1.52852  13.15106  1.000 56.47149  ? 230  MET AA CA  1 
ATOM   972  C  C   . MET A 1 128 ? 7.85533   -1.33275  12.14132  1.000 50.47906  ? 230  MET AA C   1 
ATOM   973  O  O   . MET A 1 128 ? 7.63434   -0.80380  11.04859  1.000 45.96198  ? 230  MET AA O   1 
ATOM   974  C  CB  . MET A 1 128 ? 6.76073   -0.47045  14.25725  1.000 56.76305  ? 230  MET AA CB  1 
ATOM   975  C  CG  . MET A 1 128 ? 6.78374   0.96244   13.77246  1.000 59.86517  ? 230  MET AA CG  1 
ATOM   976  S  SD  . MET A 1 128 ? 5.12826   1.55383   13.38616  1.000 75.27021  ? 230  MET AA SD  1 
ATOM   977  C  CE  . MET A 1 128 ? 5.44653   2.35281   11.79312  1.000 60.44499  ? 230  MET AA CE  1 
ATOM   978  N  N   . PHE A 1 129 ? 9.06127   -1.80015  12.47623  1.000 49.98617  ? 231  PHE AA N   1 
ATOM   979  C  CA  . PHE A 1 129 ? 10.20718  -1.66848  11.57729  1.000 46.68740  ? 231  PHE AA CA  1 
ATOM   980  C  C   . PHE A 1 129 ? 10.12366  -2.60433  10.37193  1.000 51.54022  ? 231  PHE AA C   1 
ATOM   981  O  O   . PHE A 1 129 ? 10.57385  -2.23860  9.26596   1.000 48.57103  ? 231  PHE AA O   1 
ATOM   982  C  CB  . PHE A 1 129 ? 11.48886  -1.90961  12.35828  1.000 41.36456  ? 231  PHE AA CB  1 
ATOM   983  C  CG  . PHE A 1 129 ? 11.71630  -0.89243  13.43232  1.000 49.41167  ? 231  PHE AA CG  1 
ATOM   984  C  CD1 . PHE A 1 129 ? 11.07127  -1.01236  14.66067  1.000 51.85230  ? 231  PHE AA CD1 1 
ATOM   985  C  CD2 . PHE A 1 129 ? 12.51852  0.21696   13.19717  1.000 40.14332  ? 231  PHE AA CD2 1 
ATOM   986  C  CE1 . PHE A 1 129 ? 11.25049  -0.07048  15.66956  1.000 44.77595  ? 231  PHE AA CE1 1 
ATOM   987  C  CE2 . PHE A 1 129 ? 12.69008  1.15119   14.18315  1.000 50.08981  ? 231  PHE AA CE2 1 
ATOM   988  C  CZ  . PHE A 1 129 ? 12.04531  1.00446   15.45193  1.000 45.81293  ? 231  PHE AA CZ  1 
ATOM   989  N  N   . ILE A 1 130 ? 9.56462   -3.80350  10.55481  1.000 52.07119  ? 232  ILE AA N   1 
ATOM   990  C  CA  . ILE A 1 130 ? 9.36314   -4.71028  9.43123   1.000 51.00962  ? 232  ILE AA CA  1 
ATOM   991  C  C   . ILE A 1 130 ? 8.33455   -4.15279  8.45988   1.000 49.99796  ? 232  ILE AA C   1 
ATOM   992  O  O   . ILE A 1 130 ? 8.40795   -4.38441  7.26390   1.000 48.09319  ? 232  ILE AA O   1 
ATOM   993  C  CB  . ILE A 1 130 ? 8.93251   -6.08460  9.94047   1.000 45.75451  ? 232  ILE AA CB  1 
ATOM   994  C  CG1 . ILE A 1 130 ? 10.10855  -6.76768  10.60109  1.000 46.72786  ? 232  ILE AA CG1 1 
ATOM   995  C  CG2 . ILE A 1 130 ? 8.40403   -6.92346  8.79638   1.000 50.19720  ? 232  ILE AA CG2 1 
ATOM   996  C  CD1 . ILE A 1 130 ? 9.71636   -8.02797  11.26717  1.000 57.80696  ? 232  ILE AA CD1 1 
ATOM   997  N  N   . CYS A 1 131 ? 7.33278   -3.46277  8.97034   1.000 52.92643  ? 233  CYS AA N   1 
ATOM   998  C  CA  . CYS A 1 131 ? 6.31061   -2.87916  8.12656   1.000 53.54336  ? 233  CYS AA CA  1 
ATOM   999  C  C   . CYS A 1 131 ? 6.83630   -1.67470  7.36039   1.000 49.07577  ? 233  CYS AA C   1 
ATOM   1000 O  O   . CYS A 1 131 ? 6.38671   -1.41764  6.24038   1.000 56.71507  ? 233  CYS AA O   1 
ATOM   1001 C  CB  . CYS A 1 131 ? 5.10288   -2.51254  9.01897   1.000 55.71686  ? 233  CYS AA CB  1 
ATOM   1002 S  SG  . CYS A 1 131 ? 3.73330   -1.65514  8.25577   1.000 69.72676  ? 233  CYS AA SG  1 
ATOM   1003 N  N   . ILE A 1 132 ? 7.78037   -0.93484  7.93639   1.000 44.60973  ? 234  ILE AA N   1 
ATOM   1004 C  CA  . ILE A 1 132 ? 8.39418   0.18558   7.23715   1.000 47.89993  ? 234  ILE AA CA  1 
ATOM   1005 C  C   . ILE A 1 132 ? 9.46705   -0.30517  6.26312   1.000 43.90736  ? 234  ILE AA C   1 
ATOM   1006 O  O   . ILE A 1 132 ? 9.50452   0.11977   5.11344   1.000 43.29701  ? 234  ILE AA O   1 
ATOM   1007 C  CB  . ILE A 1 132 ? 8.97010   1.18955   8.25730   1.000 46.32518  ? 234  ILE AA CB  1 
ATOM   1008 C  CG1 . ILE A 1 132 ? 7.82723   1.88775   9.00606   1.000 49.34010  ? 234  ILE AA CG1 1 
ATOM   1009 C  CG2 . ILE A 1 132 ? 9.83856   2.25020   7.55218   1.000 45.10426  ? 234  ILE AA CG2 1 
ATOM   1010 C  CD1 . ILE A 1 132 ? 8.27420   3.00643   9.90769   1.000 48.90898  ? 234  ILE AA CD1 1 
ATOM   1011 N  N   . GLY A 1 133 ? 10.33925  -1.20645  6.70814   1.000 44.72499  ? 235  GLY AA N   1 
ATOM   1012 C  CA  . GLY A 1 133 ? 11.42112  -1.66301  5.86265   1.000 42.55299  ? 235  GLY AA CA  1 
ATOM   1013 C  C   . GLY A 1 133 ? 10.94431  -2.46271  4.66982   1.000 44.78565  ? 235  GLY AA C   1 
ATOM   1014 O  O   . GLY A 1 133 ? 11.31568  -2.17089  3.52998   1.000 43.61055  ? 235  GLY AA O   1 
ATOM   1015 N  N   . TRP A 1 134 ? 10.12942  -3.48216  4.91023   1.000 40.35505  ? 236  TRP AA N   1 
ATOM   1016 C  CA  . TRP A 1 134 ? 9.71872   -4.41942  3.87398   1.000 41.86516  ? 236  TRP AA CA  1 
ATOM   1017 C  C   . TRP A 1 134 ? 8.38215   -4.08953  3.23289   1.000 45.74629  ? 236  TRP AA C   1 
ATOM   1018 O  O   . TRP A 1 134 ? 8.24924   -4.26338  2.01516   1.000 44.87389  ? 236  TRP AA O   1 
ATOM   1019 C  CB  . TRP A 1 134 ? 9.63034   -5.85064  4.42392   1.000 41.48079  ? 236  TRP AA CB  1 
ATOM   1020 C  CG  . TRP A 1 134 ? 10.93240  -6.48050  4.79443   1.000 41.40088  ? 236  TRP AA CG  1 
ATOM   1021 C  CD1 . TRP A 1 134 ? 11.33961  -6.80287  6.04447   1.000 42.16753  ? 236  TRP AA CD1 1 
ATOM   1022 C  CD2 . TRP A 1 134 ? 12.00032  -6.87497  3.91265   1.000 45.38718  ? 236  TRP AA CD2 1 
ATOM   1023 N  NE1 . TRP A 1 134 ? 12.59482  -7.36972  6.01488   1.000 42.06761  ? 236  TRP AA NE1 1 
ATOM   1024 C  CE2 . TRP A 1 134 ? 13.02611  -7.41421  4.71656   1.000 44.80946  ? 236  TRP AA CE2 1 
ATOM   1025 C  CE3 . TRP A 1 134 ? 12.19267  -6.81961  2.52255   1.000 42.74006  ? 236  TRP AA CE3 1 
ATOM   1026 C  CZ2 . TRP A 1 134 ? 14.20587  -7.91074  4.18027   1.000 40.90501  ? 236  TRP AA CZ2 1 
ATOM   1027 C  CZ3 . TRP A 1 134 ? 13.37852  -7.30414  1.99271   1.000 38.02013  ? 236  TRP AA CZ3 1 
ATOM   1028 C  CH2 . TRP A 1 134 ? 14.36493  -7.83318  2.81413   1.000 36.16879  ? 236  TRP AA CH2 1 
ATOM   1029 N  N   . GLY A 1 135 ? 7.39475   -3.62199  4.01724   1.000 48.92577  ? 237  GLY AA N   1 
ATOM   1030 C  CA  . GLY A 1 135 ? 6.00723   -3.45929  3.58602   1.000 42.15093  ? 237  GLY AA CA  1 
ATOM   1031 C  C   . GLY A 1 135 ? 5.64878   -2.16331  2.86574   1.000 41.13778  ? 237  GLY AA C   1 
ATOM   1032 O  O   . GLY A 1 135 ? 4.89910   -2.18957  1.88899   1.000 45.17537  ? 237  GLY AA O   1 
ATOM   1033 N  N   . VAL A 1 136 ? 6.15155   -1.02326  3.32023   1.000 42.89289  ? 238  VAL AA N   1 
ATOM   1034 C  CA  . VAL A 1 136 ? 5.84901   0.22879   2.62317   1.000 46.03811  ? 238  VAL AA CA  1 
ATOM   1035 C  C   . VAL A 1 136 ? 6.37653   0.23256   1.19616   1.000 46.52236  ? 238  VAL AA C   1 
ATOM   1036 O  O   . VAL A 1 136 ? 5.70631   0.78855   0.30054   1.000 43.30296  ? 238  VAL AA O   1 
ATOM   1037 C  CB  . VAL A 1 136 ? 6.36049   1.41178   3.47156   1.000 43.43052  ? 238  VAL AA CB  1 
ATOM   1038 C  CG1 . VAL A 1 136 ? 6.24059   2.75372   2.68640   1.000 40.49560  ? 238  VAL AA CG1 1 
ATOM   1039 C  CG2 . VAL A 1 136 ? 5.61077   1.47738   4.77065   1.000 39.46402  ? 238  VAL AA CG2 1 
ATOM   1040 N  N   . PRO A 1 137 ? 7.56865   -0.28134  0.89461   1.000 40.15904  ? 239  PRO AA N   1 
ATOM   1041 C  CA  . PRO A 1 137 ? 8.03694   -0.20005  -0.50237  1.000 50.62858  ? 239  PRO AA CA  1 
ATOM   1042 C  C   . PRO A 1 137 ? 7.19024   -0.98522  -1.49953  1.000 44.25585  ? 239  PRO AA C   1 
ATOM   1043 O  O   . PRO A 1 137 ? 7.06408   -0.54558  -2.64830  1.000 48.08236  ? 239  PRO AA O   1 
ATOM   1044 C  CB  . PRO A 1 137 ? 9.48376   -0.72369  -0.42587  1.000 50.62958  ? 239  PRO AA CB  1 
ATOM   1045 C  CG  . PRO A 1 137 ? 9.83652   -0.51305  1.03281   1.000 48.98758  ? 239  PRO AA CG  1 
ATOM   1046 C  CD  . PRO A 1 137 ? 8.59990   -0.84863  1.76698   1.000 41.12227  ? 239  PRO AA CD  1 
ATOM   1047 N  N   . PHE A 1 138 ? 6.55811   -2.06903  -1.08773  1.000 43.42917  ? 240  PHE AA N   1 
ATOM   1048 C  CA  . PHE A 1 138 ? 5.81718   -2.88937  -2.04581  1.000 48.59493  ? 240  PHE AA CA  1 
ATOM   1049 C  C   . PHE A 1 138 ? 4.78154   -2.09140  -2.82632  1.000 45.90898  ? 240  PHE AA C   1 
ATOM   1050 O  O   . PHE A 1 138 ? 4.84737   -2.08771  -4.06458  1.000 48.65994  ? 240  PHE AA O   1 
ATOM   1051 C  CB  . PHE A 1 138 ? 5.20298   -4.09049  -1.30293  1.000 44.50074  ? 240  PHE AA CB  1 
ATOM   1052 C  CG  . PHE A 1 138 ? 4.71708   -5.20340  -2.21528  1.000 52.15712  ? 240  PHE AA CG  1 
ATOM   1053 C  CD1 . PHE A 1 138 ? 5.60562   -6.09049  -2.80129  1.000 51.68771  ? 240  PHE AA CD1 1 
ATOM   1054 C  CD2 . PHE A 1 138 ? 3.36591   -5.34784  -2.49760  1.000 57.45407  ? 240  PHE AA CD2 1 
ATOM   1055 C  CE1 . PHE A 1 138 ? 5.15286   -7.10301  -3.63696  1.000 58.18559  ? 240  PHE AA CE1 1 
ATOM   1056 C  CE2 . PHE A 1 138 ? 2.91347   -6.36077  -3.34136  1.000 55.32566  ? 240  PHE AA CE2 1 
ATOM   1057 C  CZ  . PHE A 1 138 ? 3.80398   -7.23343  -3.90470  1.000 49.63325  ? 240  PHE AA CZ  1 
ATOM   1058 N  N   . PRO A 1 139 ? 3.85675   -1.37244  -2.20596  1.000 48.87748  ? 241  PRO AA N   1 
ATOM   1059 C  CA  . PRO A 1 139 ? 2.88922   -0.58074  -2.98732  1.000 45.43394  ? 241  PRO AA CA  1 
ATOM   1060 C  C   . PRO A 1 139 ? 3.51328   0.52517   -3.81474  1.000 43.89737  ? 241  PRO AA C   1 
ATOM   1061 O  O   . PRO A 1 139 ? 2.90882   0.94027   -4.80866  1.000 48.03551  ? 241  PRO AA O   1 
ATOM   1062 C  CB  . PRO A 1 139 ? 1.95238   -0.00459  -1.90805  1.000 43.83400  ? 241  PRO AA CB  1 
ATOM   1063 C  CG  . PRO A 1 139 ? 2.71910   -0.09143  -0.62883  1.000 44.93096  ? 241  PRO AA CG  1 
ATOM   1064 C  CD  . PRO A 1 139 ? 3.58714   -1.31951  -0.76025  1.000 49.04224  ? 241  PRO AA CD  1 
ATOM   1065 N  N   . ILE A 1 140 ? 4.67080   1.04519   -3.41405  1.000 44.29793  ? 242  ILE AA N   1 
ATOM   1066 C  CA  . ILE A 1 140 ? 5.36465   2.05130   -4.20124  1.000 42.33009  ? 242  ILE AA CA  1 
ATOM   1067 C  C   . ILE A 1 140 ? 5.86051   1.43716   -5.48763  1.000 49.96560  ? 242  ILE AA C   1 
ATOM   1068 O  O   . ILE A 1 140 ? 5.78101   2.04307   -6.56406  1.000 43.23938  ? 242  ILE AA O   1 
ATOM   1069 C  CB  . ILE A 1 140 ? 6.52839   2.63874   -3.38246  1.000 48.25495  ? 242  ILE AA CB  1 
ATOM   1070 C  CG1 . ILE A 1 140 ? 6.01681   3.32627   -2.10706  1.000 48.58141  ? 242  ILE AA CG1 1 
ATOM   1071 C  CG2 . ILE A 1 140 ? 7.39506   3.60666   -4.23946  1.000 51.35620  ? 242  ILE AA CG2 1 
ATOM   1072 C  CD1 . ILE A 1 140 ? 7.13726   3.83153   -1.24782  1.000 48.86547  ? 242  ILE AA CD1 1 
ATOM   1073 N  N   . ILE A 1 141 ? 6.37905   0.20964   -5.38873  1.000 46.98715  ? 243  ILE AA N   1 
ATOM   1074 C  CA  . ILE A 1 141 ? 6.86966   -0.49732  -6.55030  1.000 47.23604  ? 243  ILE AA CA  1 
ATOM   1075 C  C   . ILE A 1 141 ? 5.71196   -0.90358  -7.44957  1.000 49.36573  ? 243  ILE AA C   1 
ATOM   1076 O  O   . ILE A 1 141 ? 5.80110   -0.82942  -8.67292  1.000 50.34308  ? 243  ILE AA O   1 
ATOM   1077 C  CB  . ILE A 1 141 ? 7.71434   -1.70056  -6.10754  1.000 44.46897  ? 243  ILE AA CB  1 
ATOM   1078 C  CG1 . ILE A 1 141 ? 9.06375   -1.19131  -5.67493  1.000 44.28811  ? 243  ILE AA CG1 1 
ATOM   1079 C  CG2 . ILE A 1 141 ? 7.97695   -2.60951  -7.31389  1.000 53.57674  ? 243  ILE AA CG2 1 
ATOM   1080 C  CD1 . ILE A 1 141 ? 9.75933   -0.38840  -6.78367  1.000 50.40691  ? 243  ILE AA CD1 1 
ATOM   1081 N  N   . VAL A 1 142 ? 4.61706   -1.37457  -6.86931  1.000 46.31931  ? 244  VAL AA N   1 
ATOM   1082 C  CA  . VAL A 1 142 ? 3.45095   -1.66459  -7.68949  1.000 47.74652  ? 244  VAL AA CA  1 
ATOM   1083 C  C   . VAL A 1 142 ? 3.00176   -0.41040  -8.42044  1.000 54.89967  ? 244  VAL AA C   1 
ATOM   1084 O  O   . VAL A 1 142 ? 2.83120   -0.40768  -9.64298  1.000 60.28674  ? 244  VAL AA O   1 
ATOM   1085 C  CB  . VAL A 1 142 ? 2.32659   -2.25377  -6.83235  1.000 51.38481  ? 244  VAL AA CB  1 
ATOM   1086 C  CG1 . VAL A 1 142 ? 1.07687   -2.40989  -7.68114  1.000 56.00541  ? 244  VAL AA CG1 1 
ATOM   1087 C  CG2 . VAL A 1 142 ? 2.75761   -3.58810  -6.25933  1.000 48.47086  ? 244  VAL AA CG2 1 
ATOM   1088 N  N   . ALA A 1 143 ? 2.86137   0.68859   -7.69700  1.000 50.90141  ? 245  ALA AA N   1 
ATOM   1089 C  CA  . ALA A 1 143 ? 2.46055   1.92466   -8.36322  1.000 51.68310  ? 245  ALA AA CA  1 
ATOM   1090 C  C   . ALA A 1 143 ? 3.42916   2.28206   -9.48452  1.000 54.81779  ? 245  ALA AA C   1 
ATOM   1091 O  O   . ALA A 1 143 ? 3.01535   2.69016   -10.57846 1.000 58.80712  ? 245  ALA AA O   1 
ATOM   1092 C  CB  . ALA A 1 143 ? 2.36757   3.06574   -7.34768  1.000 44.75295  ? 245  ALA AA CB  1 
ATOM   1093 N  N   . TRP A 1 144 ? 4.72687   2.15455   -9.22428  1.000 52.59225  ? 246  TRP AA N   1 
ATOM   1094 C  CA  . TRP A 1 144 ? 5.69493   2.43204   -10.26750 1.000 51.15880  ? 246  TRP AA CA  1 
ATOM   1095 C  C   . TRP A 1 144 ? 5.46982   1.48907   -11.43834 1.000 56.26675  ? 246  TRP AA C   1 
ATOM   1096 O  O   . TRP A 1 144 ? 5.58740   1.88381   -12.60533 1.000 57.06344  ? 246  TRP AA O   1 
ATOM   1097 C  CB  . TRP A 1 144 ? 7.11208   2.29492   -9.71852  1.000 48.53719  ? 246  TRP AA CB  1 
ATOM   1098 C  CG  . TRP A 1 144 ? 8.20692   2.16237   -10.78407 1.000 49.82191  ? 246  TRP AA CG  1 
ATOM   1099 C  CD1 . TRP A 1 144 ? 8.79698   3.16517   -11.47453 1.000 52.89720  ? 246  TRP AA CD1 1 
ATOM   1100 C  CD2 . TRP A 1 144 ? 8.83614   0.95253   -11.23026 1.000 46.68729  ? 246  TRP AA CD2 1 
ATOM   1101 N  NE1 . TRP A 1 144 ? 9.74754   2.65745   -12.34945 1.000 55.85714  ? 246  TRP AA NE1 1 
ATOM   1102 C  CE2 . TRP A 1 144 ? 9.78696   1.30118   -12.20615 1.000 54.40921  ? 246  TRP AA CE2 1 
ATOM   1103 C  CE3 . TRP A 1 144 ? 8.68677   -0.39465  -10.89581 1.000 48.04640  ? 246  TRP AA CE3 1 
ATOM   1104 C  CZ2 . TRP A 1 144 ? 10.59929  0.35549   -12.83591 1.000 56.98706  ? 246  TRP AA CZ2 1 
ATOM   1105 C  CZ3 . TRP A 1 144 ? 9.48177   -1.33723  -11.52184 1.000 44.84559  ? 246  TRP AA CZ3 1 
ATOM   1106 C  CH2 . TRP A 1 144 ? 10.41875  -0.95476  -12.48734 1.000 53.39321  ? 246  TRP AA CH2 1 
ATOM   1107 N  N   . ALA A 1 145 ? 5.13679   0.23678   -11.13904 1.000 49.04257  ? 247  ALA AA N   1 
ATOM   1108 C  CA  . ALA A 1 145 ? 4.91290   -0.74168  -12.19229 1.000 54.67862  ? 247  ALA AA CA  1 
ATOM   1109 C  C   . ALA A 1 145 ? 3.69729   -0.38821  -13.03575 1.000 60.91896  ? 247  ALA AA C   1 
ATOM   1110 O  O   . ALA A 1 145 ? 3.75305   -0.46758  -14.26598 1.000 60.76284  ? 247  ALA AA O   1 
ATOM   1111 C  CB  . ALA A 1 145 ? 4.76463   -2.13779  -11.60317 1.000 52.26716  ? 247  ALA AA CB  1 
ATOM   1112 N  N   . ILE A 1 146 ? 2.58337   -0.02416  -12.40361 1.000 59.90703  ? 248  ILE AA N   1 
ATOM   1113 C  CA  . ILE A 1 146 ? 1.42342   0.41714   -13.17633 1.000 59.54845  ? 248  ILE AA CA  1 
ATOM   1114 C  C   . ILE A 1 146 ? 1.81950   1.57874   -14.07452 1.000 62.69202  ? 248  ILE AA C   1 
ATOM   1115 O  O   . ILE A 1 146 ? 1.37447   1.67835   -15.22241 1.000 65.59522  ? 248  ILE AA O   1 
ATOM   1116 C  CB  . ILE A 1 146 ? 0.24376   0.80170   -12.25584 1.000 63.82012  ? 248  ILE AA CB  1 
ATOM   1117 C  CG1 . ILE A 1 146 ? -0.21493  -0.36399  -11.34305 1.000 58.43052  ? 248  ILE AA CG1 1 
ATOM   1118 C  CG2 . ILE A 1 146 ? -0.92606  1.35852   -13.07536 1.000 63.14231  ? 248  ILE AA CG2 1 
ATOM   1119 C  CD1 . ILE A 1 146 ? -0.73515  -1.60429  -12.04506 1.000 54.29427  ? 248  ILE AA CD1 1 
ATOM   1120 N  N   . GLY A 1 147 ? 2.65441   2.47953   -13.56960 1.000 60.68998  ? 249  GLY AA N   1 
ATOM   1121 C  CA  . GLY A 1 147 ? 3.08461   3.59375   -14.40091 1.000 59.54049  ? 249  GLY AA CA  1 
ATOM   1122 C  C   . GLY A 1 147 ? 3.98761   3.15675   -15.53995 1.000 72.11416  ? 249  GLY AA C   1 
ATOM   1123 O  O   . GLY A 1 147 ? 3.91825   3.69563   -16.65232 1.000 75.62210  ? 249  GLY AA O   1 
ATOM   1124 N  N   . LYS A 1 148 ? 4.86822   2.19200   -15.27273 1.000 66.92221  ? 250  LYS AA N   1 
ATOM   1125 C  CA  . LYS A 1 148 ? 5.69733   1.64269   -16.33387 1.000 65.09021  ? 250  LYS AA CA  1 
ATOM   1126 C  C   . LYS A 1 148 ? 4.83435   0.95317   -17.38952 1.000 68.54075  ? 250  LYS AA C   1 
ATOM   1127 O  O   . LYS A 1 148 ? 5.04161   1.13239   -18.59581 1.000 67.66196  ? 250  LYS AA O   1 
ATOM   1128 C  CB  . LYS A 1 148 ? 6.71534   0.66790   -15.73525 1.000 60.22991  ? 250  LYS AA CB  1 
ATOM   1129 C  CG  . LYS A 1 148 ? 7.97246   1.34081   -15.21421 1.000 58.92881  ? 250  LYS AA CG  1 
ATOM   1130 C  CD  . LYS A 1 148 ? 8.67383   2.05105   -16.35794 1.000 60.91437  ? 250  LYS AA CD  1 
ATOM   1131 C  CE  . LYS A 1 148 ? 9.95686   2.69632   -15.91811 1.000 66.95410  ? 250  LYS AA CE  1 
ATOM   1132 N  NZ  . LYS A 1 148 ? 10.66411  3.36032   -17.05468 1.000 60.45307  ? 250  LYS AA NZ  1 
ATOM   1133 N  N   . LEU A 1 149 ? 3.85573   0.16590   -16.94205 1.000 66.37161  ? 251  LEU AA N   1 
ATOM   1134 C  CA  . LEU A 1 149 ? 2.99510   -0.56654  -17.84517 1.000 63.31330  ? 251  LEU AA CA  1 
ATOM   1135 C  C   . LEU A 1 149 ? 2.28149   0.35302   -18.79959 1.000 73.57581  ? 251  LEU AA C   1 
ATOM   1136 O  O   . LEU A 1 149 ? 1.89744   -0.07618  -19.89075 1.000 78.72750  ? 251  LEU AA O   1 
ATOM   1137 C  CB  . LEU A 1 149 ? 1.95598   -1.33041  -17.05344 1.000 59.29078  ? 251  LEU AA CB  1 
ATOM   1138 C  CG  . LEU A 1 149 ? 1.45744   -2.56134  -17.79835 1.000 65.89653  ? 251  LEU AA CG  1 
ATOM   1139 C  CD1 . LEU A 1 149 ? 2.64052   -3.45231  -18.03186 1.000 56.11655  ? 251  LEU AA CD1 1 
ATOM   1140 C  CD2 . LEU A 1 149 ? 0.39702   -3.27910  -16.97052 1.000 71.72350  ? 251  LEU AA CD2 1 
ATOM   1141 N  N   . TYR A 1 150 ? 2.11754   1.60241   -18.43463 1.000 77.26656  ? 252  TYR AA N   1 
ATOM   1142 C  CA  . TYR A 1 150 ? 1.13280   2.42710   -19.06912 1.000 78.75688  ? 252  TYR AA CA  1 
ATOM   1143 C  C   . TYR A 1 150 ? 1.75856   3.59942   -19.82168 1.000 79.25013  ? 252  TYR AA C   1 
ATOM   1144 O  O   . TYR A 1 150 ? 1.18756   4.06363   -20.80869 1.000 86.85578  ? 252  TYR AA O   1 
ATOM   1145 C  CB  . TYR A 1 150 ? 0.13786   2.90409   -17.98918 1.000 81.76023  ? 252  TYR AA CB  1 
ATOM   1146 C  CG  . TYR A 1 150 ? -1.06309  3.51619   -18.61270 1.000 88.50514  ? 252  TYR AA CG  1 
ATOM   1147 C  CD1 . TYR A 1 150 ? -0.96220  4.73537   -19.27780 1.000 94.88815  ? 252  TYR AA CD1 1 
ATOM   1148 C  CD2 . TYR A 1 150 ? -2.30947  2.97014   -18.42755 1.000 91.90335  ? 252  TYR AA CD2 1 
ATOM   1149 C  CE1 . TYR A 1 150 ? -1.99678  5.32739   -19.62707 1.000 96.95980  ? 252  TYR AA CE1 1 
ATOM   1150 C  CE2 . TYR A 1 150 ? -3.45818  3.53285   -18.90776 1.000 97.97007  ? 252  TYR AA CE2 1 
ATOM   1151 C  CZ  . TYR A 1 150 ? -3.33395  4.71446   -19.31712 1.000 100.57081 ? 252  TYR AA CZ  1 
ATOM   1152 O  OH  . TYR A 1 150 ? -4.45692  5.27897   -20.15819 1.000 103.57898 ? 252  TYR AA OH  1 
ATOM   1153 N  N   . TYR A 1 151 ? 2.92848   4.11431   -19.39330 1.000 81.62139  ? 253  TYR AA N   1 
ATOM   1154 C  CA  . TYR A 1 151 ? 3.60227   5.20378   -20.08712 1.000 73.33414  ? 253  TYR AA CA  1 
ATOM   1155 C  C   . TYR A 1 151 ? 4.99666   4.86800   -20.57550 1.000 72.45128  ? 253  TYR AA C   1 
ATOM   1156 O  O   . TYR A 1 151 ? 5.50954   5.62196   -21.39317 1.000 84.59796  ? 253  TYR AA O   1 
ATOM   1157 C  CB  . TYR A 1 151 ? 3.72565   6.43894   -19.17445 1.000 81.64091  ? 253  TYR AA CB  1 
ATOM   1158 C  CG  . TYR A 1 151 ? 2.41600   7.01456   -18.66992 1.000 92.79348  ? 253  TYR AA CG  1 
ATOM   1159 C  CD1 . TYR A 1 151 ? 2.14763   7.12893   -17.29057 1.000 88.68236  ? 253  TYR AA CD1 1 
ATOM   1160 C  CD2 . TYR A 1 151 ? 1.45087   7.45654   -19.55803 1.000 91.34165  ? 253  TYR AA CD2 1 
ATOM   1161 C  CE1 . TYR A 1 151 ? 0.96807   7.65267   -16.82770 1.000 86.58612  ? 253  TYR AA CE1 1 
ATOM   1162 C  CE2 . TYR A 1 151 ? 0.23409   7.99160   -19.08262 1.000 94.45157  ? 253  TYR AA CE2 1 
ATOM   1163 C  CZ  . TYR A 1 151 ? 0.01075   8.07595   -17.71334 1.000 85.14197  ? 253  TYR AA CZ  1 
ATOM   1164 O  OH  . TYR A 1 151 ? -1.17667  8.59195   -17.25335 1.000 87.16674  ? 253  TYR AA OH  1 
ATOM   1165 N  N   . ASP A 1 152 ? 5.65342   3.81435   -20.07619 1.000 72.95482  ? 254  ASP AA N   1 
ATOM   1166 C  CA  . ASP A 1 152 ? 7.01457   3.48774   -20.51868 1.000 74.87851  ? 254  ASP AA CA  1 
ATOM   1167 C  C   . ASP A 1 152 ? 7.23945   1.97235   -20.63650 1.000 69.86074  ? 254  ASP AA C   1 
ATOM   1168 O  O   . ASP A 1 152 ? 8.17884   1.42246   -20.07145 1.000 70.66394  ? 254  ASP AA O   1 
ATOM   1169 C  CB  . ASP A 1 152 ? 8.06303   4.10187   -19.58895 1.000 77.67015  ? 254  ASP AA CB  1 
ATOM   1170 C  CG  . ASP A 1 152 ? 9.43990   4.15526   -20.23032 1.000 83.35964  ? 254  ASP AA CG  1 
ATOM   1171 O  OD1 . ASP A 1 152 ? 9.88132   5.26357   -20.60710 1.000 87.33241  ? 254  ASP AA OD1 1 
ATOM   1172 O  OD2 . ASP A 1 152 ? 10.07838  3.08364   -20.37359 1.000 87.73698  ? 254  ASP AA OD2 1 
ATOM   1173 N  N   . ASN A 1 153 ? 6.36576   1.26373   -21.37581 1.000 63.00890  ? 255  ASN AA N   1 
ATOM   1174 C  CA  . ASN A 1 153 ? 6.52057   -0.18951  -21.45227 1.000 62.07884  ? 255  ASN AA CA  1 
ATOM   1175 C  C   . ASN A 1 153 ? 7.58982   -0.57157  -22.47727 1.000 68.87061  ? 255  ASN AA C   1 
ATOM   1176 O  O   . ASN A 1 153 ? 7.30589   -1.09670  -23.55391 1.000 76.82176  ? 255  ASN AA O   1 
ATOM   1177 C  CB  . ASN A 1 153 ? 5.20165   -0.85733  -21.78422 1.000 57.72145  ? 255  ASN AA CB  1 
ATOM   1178 C  CG  . ASN A 1 153 ? 5.19669   -2.32072  -21.40563 1.000 66.58839  ? 255  ASN AA CG  1 
ATOM   1179 O  OD1 . ASN A 1 153 ? 6.03197   -2.76668  -20.61086 1.000 71.98901  ? 255  ASN AA OD1 1 
ATOM   1180 N  ND2 . ASN A 1 153 ? 4.27516   -3.08099  -21.96991 1.000 67.14567  ? 255  ASN AA ND2 1 
ATOM   1181 N  N   . GLU A 1 154 ? 8.84991   -0.34857  -22.10627 1.000 67.99562  ? 256  GLU AA N   1 
ATOM   1182 C  CA  . GLU A 1 154 ? 9.96414   -0.59382  -23.01633 1.000 65.75603  ? 256  GLU AA CA  1 
ATOM   1183 C  C   . GLU A 1 154 ? 11.23491  -0.95675  -22.25274 1.000 68.26067  ? 256  GLU AA C   1 
ATOM   1184 O  O   . GLU A 1 154 ? 11.41541  -0.60279  -21.08082 1.000 70.51056  ? 256  GLU AA O   1 
ATOM   1185 C  CB  . GLU A 1 154 ? 10.22633  0.64741   -23.86049 1.000 69.23897  ? 256  GLU AA CB  1 
ATOM   1186 C  CG  . GLU A 1 154 ? 10.24615  1.90959   -23.02829 1.000 74.96467  ? 256  GLU AA CG  1 
ATOM   1187 C  CD  . GLU A 1 154 ? 11.18072  2.96055   -23.57728 1.000 81.68588  ? 256  GLU AA CD  1 
ATOM   1188 O  OE1 . GLU A 1 154 ? 12.00027  3.49544   -22.79042 1.000 88.24337  ? 256  GLU AA OE1 1 
ATOM   1189 O  OE2 . GLU A 1 154 ? 11.08624  3.26164   -24.78506 1.000 85.94016  ? 256  GLU AA OE2 1 
ATOM   1190 N  N   . LYS A 1 155 ? 12.14076  -1.63488  -22.94686 1.000 72.35716  ? 257  LYS AA N   1 
ATOM   1191 C  CA  . LYS A 1 155 ? 13.51355  -1.79996  -22.47529 1.000 69.71526  ? 257  LYS AA CA  1 
ATOM   1192 C  C   . LYS A 1 155 ? 13.56685  -2.45020  -21.09307 1.000 68.43270  ? 257  LYS AA C   1 
ATOM   1193 O  O   . LYS A 1 155 ? 14.48511  -2.18617  -20.29635 1.000 69.34096  ? 257  LYS AA O   1 
ATOM   1194 C  CB  . LYS A 1 155 ? 14.25570  -0.45065  -22.48387 1.000 65.31157  ? 257  LYS AA CB  1 
ATOM   1195 C  CG  . LYS A 1 155 ? 14.72445  -0.00266  -23.85886 1.000 67.35466  ? 257  LYS AA CG  1 
ATOM   1196 C  CD  . LYS A 1 155 ? 15.73933  1.14827   -23.75709 1.000 73.50930  ? 257  LYS AA CD  1 
ATOM   1197 C  CE  . LYS A 1 155 ? 16.23715  1.61348   -25.11970 1.000 75.98353  ? 257  LYS AA CE  1 
ATOM   1198 N  NZ  . LYS A 1 155 ? 15.32923  1.18250   -26.23741 1.000 78.87893  ? 257  LYS AA NZ  1 
ATOM   1199 N  N   . CYS A 1 156 ? 12.58648  -3.29780  -20.78985 1.000 63.81428  ? 258  CYS AA N   1 
ATOM   1200 C  CA  . CYS A 1 156 ? 12.53573  -3.99283  -19.50130 1.000 63.26941  ? 258  CYS AA CA  1 
ATOM   1201 C  C   . CYS A 1 156 ? 12.39732  -3.04899  -18.32640 1.000 61.90576  ? 258  CYS AA C   1 
ATOM   1202 O  O   . CYS A 1 156 ? 12.84336  -3.37706  -17.23428 1.000 66.01000  ? 258  CYS AA O   1 
ATOM   1203 C  CB  . CYS A 1 156 ? 13.74948  -4.89048  -19.28863 1.000 63.62674  ? 258  CYS AA CB  1 
ATOM   1204 S  SG  . CYS A 1 156 ? 14.08275  -5.90664  -20.72461 1.000 59.19425  ? 258  CYS AA SG  1 
ATOM   1205 N  N   . TRP A 1 157 ? 11.80081  -1.88461  -18.53961 1.000 60.59087  ? 259  TRP AA N   1 
ATOM   1206 C  CA  . TRP A 1 157 ? 11.61121  -0.88209  -17.49647 1.000 60.86424  ? 259  TRP AA CA  1 
ATOM   1207 C  C   . TRP A 1 157 ? 12.92403  -0.34156  -16.95861 1.000 62.56161  ? 259  TRP AA C   1 
ATOM   1208 O  O   . TRP A 1 157 ? 12.91674  0.40762   -15.97339 1.000 62.51377  ? 259  TRP AA O   1 
ATOM   1209 C  CB  . TRP A 1 157 ? 10.75587  -1.41831  -16.35625 1.000 60.40076  ? 259  TRP AA CB  1 
ATOM   1210 C  CG  . TRP A 1 157 ? 9.40111   -1.80272  -16.81250 1.000 56.42791  ? 259  TRP AA CG  1 
ATOM   1211 C  CD1 . TRP A 1 157 ? 8.83428   -1.48725  -17.99712 1.000 62.91680  ? 259  TRP AA CD1 1 
ATOM   1212 C  CD2 . TRP A 1 157 ? 8.42946   -2.56577  -16.08833 1.000 55.99652  ? 259  TRP AA CD2 1 
ATOM   1213 N  NE1 . TRP A 1 157 ? 7.56076   -2.00276  -18.06855 1.000 63.47256  ? 259  TRP AA NE1 1 
ATOM   1214 C  CE2 . TRP A 1 157 ? 7.29478   -2.67776  -16.91109 1.000 56.93241  ? 259  TRP AA CE2 1 
ATOM   1215 C  CE3 . TRP A 1 157 ? 8.41016   -3.16376  -14.82325 1.000 55.83036  ? 259  TRP AA CE3 1 
ATOM   1216 C  CZ2 . TRP A 1 157 ? 6.16008   -3.37287  -16.52356 1.000 57.27455  ? 259  TRP AA CZ2 1 
ATOM   1217 C  CZ3 . TRP A 1 157 ? 7.28770   -3.84887  -14.44075 1.000 55.06273  ? 259  TRP AA CZ3 1 
ATOM   1218 C  CH2 . TRP A 1 157 ? 6.17497   -3.94586  -15.28662 1.000 53.55760  ? 259  TRP AA CH2 1 
ATOM   1219 N  N   . ALA A 1 158 ? 14.05242  -0.71181  -17.55896 1.000 62.06731  ? 260  ALA AA N   1 
ATOM   1220 C  CA  . ALA A 1 158 ? 15.32468  -0.09716  -17.21425 1.000 65.82702  ? 260  ALA AA CA  1 
ATOM   1221 C  C   . ALA A 1 158 ? 15.72440  0.94521   -18.23983 1.000 75.50587  ? 260  ALA AA C   1 
ATOM   1222 O  O   . ALA A 1 158 ? 16.89958  1.30732   -18.33944 1.000 80.60319  ? 260  ALA AA O   1 
ATOM   1223 C  CB  . ALA A 1 158 ? 16.41349  -1.15691  -17.06339 1.000 60.03941  ? 260  ALA AA CB  1 
ATOM   1224 N  N   . GLY A 1 159 ? 14.76927  1.41353   -19.02352 1.000 74.70511  ? 261  GLY AA N   1 
ATOM   1225 C  CA  . GLY A 1 159 ? 15.06185  2.43395   -19.99150 1.000 79.65326  ? 261  GLY AA CA  1 
ATOM   1226 C  C   . GLY A 1 159 ? 15.22523  3.79826   -19.35154 1.000 86.00793  ? 261  GLY AA C   1 
ATOM   1227 O  O   . GLY A 1 159 ? 14.66451  4.10303   -18.30109 1.000 88.75528  ? 261  GLY AA O   1 
ATOM   1228 N  N   . LYS A 1 160 ? 16.02632  4.63044   -19.99479 1.000 96.24628  ? 262  LYS AA N   1 
ATOM   1229 C  CA  . LYS A 1 160 ? 16.18415  6.02093   -19.58916 1.000 101.13961 ? 262  LYS AA CA  1 
ATOM   1230 C  C   . LYS A 1 160 ? 15.88039  6.90151   -20.79400 1.000 101.62178 ? 262  LYS AA C   1 
ATOM   1231 O  O   . LYS A 1 160 ? 16.57454  6.81903   -21.81326 1.000 102.32639 ? 262  LYS AA O   1 
ATOM   1232 C  CB  . LYS A 1 160 ? 17.59860  6.27948   -19.04657 1.000 95.63093  ? 262  LYS AA CB  1 
ATOM   1233 N  N   . ARG A 1 161 ? 14.81205  7.69573   -20.69268 1.000 103.42657 ? 263  ARG AA N   1 
ATOM   1234 C  CA  . ARG A 1 161 ? 14.41097  8.63074   -21.72723 1.000 102.15553 ? 263  ARG AA CA  1 
ATOM   1235 C  C   . ARG A 1 161 ? 14.06547  9.95831   -21.06593 1.000 110.62448 ? 263  ARG AA C   1 
ATOM   1236 O  O   . ARG A 1 161 ? 13.32428  9.97769   -20.06732 1.000 112.50417 ? 263  ARG AA O   1 
ATOM   1237 C  CB  . ARG A 1 161 ? 13.21053  8.10293   -22.52418 1.000 100.00658 ? 263  ARG AA CB  1 
ATOM   1238 N  N   . PRO A 1 162 ? 14.58919  11.07700  -21.55920 1.000 114.29701 ? 264  PRO AA N   1 
ATOM   1239 C  CA  . PRO A 1 162 ? 14.21664  12.36889  -20.97173 1.000 113.93382 ? 264  PRO AA CA  1 
ATOM   1240 C  C   . PRO A 1 162 ? 12.72773  12.63771  -21.15270 1.000 110.18012 ? 264  PRO AA C   1 
ATOM   1241 O  O   . PRO A 1 162 ? 12.13184  12.28894  -22.17458 1.000 107.04029 ? 264  PRO AA O   1 
ATOM   1242 C  CB  . PRO A 1 162 ? 15.07661  13.37899  -21.74644 1.000 118.99212 ? 264  PRO AA CB  1 
ATOM   1243 C  CG  . PRO A 1 162 ? 16.15063  12.56114  -22.41067 1.000 120.86854 ? 264  PRO AA CG  1 
ATOM   1244 C  CD  . PRO A 1 162 ? 15.51973  11.23231  -22.69018 1.000 116.31808 ? 264  PRO AA CD  1 
ATOM   1245 N  N   . GLY A 1 163 ? 12.12809  13.27706  -20.14907 1.000 106.65046 ? 265  GLY AA N   1 
ATOM   1246 C  CA  . GLY A 1 163 ? 10.74460  13.68055  -20.22475 1.000 103.28463 ? 265  GLY AA CA  1 
ATOM   1247 C  C   . GLY A 1 163 ? 9.75026   12.71493  -19.62536 1.000 98.27245  ? 265  GLY AA C   1 
ATOM   1248 O  O   . GLY A 1 163 ? 8.56511   13.05900  -19.51643 1.000 100.34020 ? 265  GLY AA O   1 
ATOM   1249 N  N   . VAL A 1 164 ? 10.16930  11.51251  -19.26006 1.000 98.16342  ? 266  VAL AA N   1 
ATOM   1250 C  CA  . VAL A 1 164 ? 9.33653   10.61817  -18.47060 1.000 92.98459  ? 266  VAL AA CA  1 
ATOM   1251 C  C   . VAL A 1 164 ? 9.80581   10.73326  -17.03529 1.000 90.83738  ? 266  VAL AA C   1 
ATOM   1252 O  O   . VAL A 1 164 ? 11.01150  10.74709  -16.76497 1.000 99.14044  ? 266  VAL AA O   1 
ATOM   1253 C  CB  . VAL A 1 164 ? 9.42295   9.16972   -18.97113 1.000 89.33875  ? 266  VAL AA CB  1 
ATOM   1254 C  CG1 . VAL A 1 164 ? 8.49862   8.98263   -20.15039 1.000 91.32560  ? 266  VAL AA CG1 1 
ATOM   1255 C  CG2 . VAL A 1 164 ? 10.85396  8.82461   -19.33828 1.000 93.14589  ? 266  VAL AA CG2 1 
ATOM   1256 N  N   . TYR A 1 165 ? 8.86977   10.86762  -16.12570 1.000 78.15466  ? 267  TYR AA N   1 
ATOM   1257 C  CA  . TYR A 1 165 ? 9.21102   10.96880  -14.71902 1.000 82.72247  ? 267  TYR AA CA  1 
ATOM   1258 C  C   . TYR A 1 165 ? 8.56844   9.84166   -13.93413 1.000 75.60240  ? 267  TYR AA C   1 
ATOM   1259 O  O   . TYR A 1 165 ? 8.19904   10.02047  -12.78028 1.000 76.55755  ? 267  TYR AA O   1 
ATOM   1260 C  CB  . TYR A 1 165 ? 8.80697   12.33287  -14.17067 1.000 90.11926  ? 267  TYR AA CB  1 
ATOM   1261 C  CG  . TYR A 1 165 ? 9.27817   13.44123  -15.07324 1.000 88.99093  ? 267  TYR AA CG  1 
ATOM   1262 C  CD1 . TYR A 1 165 ? 10.63497  13.70439  -15.22041 1.000 88.65543  ? 267  TYR AA CD1 1 
ATOM   1263 C  CD2 . TYR A 1 165 ? 8.37622   14.21044  -15.79047 1.000 95.36153  ? 267  TYR AA CD2 1 
ATOM   1264 C  CE1 . TYR A 1 165 ? 11.08095  14.71913  -16.05247 1.000 94.50894  ? 267  TYR AA CE1 1 
ATOM   1265 C  CE2 . TYR A 1 165 ? 8.81531   15.22685  -16.62990 1.000 99.19718  ? 267  TYR AA CE2 1 
ATOM   1266 C  CZ  . TYR A 1 165 ? 10.16376  15.47404  -16.75586 1.000 94.15329  ? 267  TYR AA CZ  1 
ATOM   1267 O  OH  . TYR A 1 165 ? 10.58742  16.48027  -17.58392 1.000 92.27678  ? 267  TYR AA OH  1 
ATOM   1268 N  N   . THR A 1 166 ? 8.42394   8.67890   -14.57409 1.000 72.27623  ? 268  THR AA N   1 
ATOM   1269 C  CA  . THR A 1 166 ? 7.83906   7.53565   -13.88772 1.000 68.06144  ? 268  THR AA CA  1 
ATOM   1270 C  C   . THR A 1 166 ? 8.70413   7.10161   -12.71050 1.000 61.97046  ? 268  THR AA C   1 
ATOM   1271 O  O   . THR A 1 166 ? 8.17848   6.69401   -11.67033 1.000 62.71797  ? 268  THR AA O   1 
ATOM   1272 C  CB  . THR A 1 166 ? 7.64642   6.37452   -14.85445 1.000 69.67135  ? 268  THR AA CB  1 
ATOM   1273 O  OG1 . THR A 1 166 ? 6.80955   6.80051   -15.92677 1.000 74.14775  ? 268  THR AA OG1 1 
ATOM   1274 C  CG2 . THR A 1 166 ? 6.96738   5.20278   -14.14633 1.000 73.36782  ? 268  THR AA CG2 1 
ATOM   1275 N  N   . ASP A 1 167 ? 10.02970  7.16804   -12.85384 1.000 55.84025  ? 269  ASP AA N   1 
ATOM   1276 C  CA  . ASP A 1 167 ? 10.89521  6.62729   -11.82555 1.000 54.76722  ? 269  ASP AA CA  1 
ATOM   1277 C  C   . ASP A 1 167 ? 10.82830  7.45449   -10.55692 1.000 61.36663  ? 269  ASP AA C   1 
ATOM   1278 O  O   . ASP A 1 167 ? 11.14316  6.94099   -9.47165  1.000 54.88767  ? 269  ASP AA O   1 
ATOM   1279 C  CB  . ASP A 1 167 ? 12.31536  6.52298   -12.35635 1.000 52.29781  ? 269  ASP AA CB  1 
ATOM   1280 C  CG  . ASP A 1 167 ? 12.47622  5.38522   -13.33216 1.000 54.03269  ? 269  ASP AA CG  1 
ATOM   1281 O  OD1 . ASP A 1 167 ? 11.45858  4.66228   -13.55081 1.000 55.83504  ? 269  ASP AA OD1 1 
ATOM   1282 O  OD2 . ASP A 1 167 ? 13.59105  5.20757   -13.86985 1.000 51.59294  ? 269  ASP AA OD2 1 
ATOM   1283 N  N   . TYR A 1 168 ? 10.38914  8.71269   -10.67126 1.000 60.93707  ? 270  TYR AA N   1 
ATOM   1284 C  CA  . TYR A 1 168 ? 10.16258  9.51567   -9.48839  1.000 55.54352  ? 270  TYR AA CA  1 
ATOM   1285 C  C   . TYR A 1 168 ? 9.18055   8.84251   -8.53941  1.000 57.95626  ? 270  TYR AA C   1 
ATOM   1286 O  O   . TYR A 1 168 ? 9.23679   9.08933   -7.32431  1.000 55.01887  ? 270  TYR AA O   1 
ATOM   1287 C  CB  . TYR A 1 168 ? 9.67150   10.90317  -9.87721  1.000 59.31669  ? 270  TYR AA CB  1 
ATOM   1288 C  CG  . TYR A 1 168 ? 10.71341  11.74094  -10.57266 1.000 70.48028  ? 270  TYR AA CG  1 
ATOM   1289 C  CD1 . TYR A 1 168 ? 12.01714  11.26811  -10.74778 1.000 72.84124  ? 270  TYR AA CD1 1 
ATOM   1290 C  CD2 . TYR A 1 168 ? 10.39415  12.99856  -11.07980 1.000 72.35822  ? 270  TYR AA CD2 1 
ATOM   1291 C  CE1 . TYR A 1 168 ? 12.98341  12.03565  -11.40722 1.000 75.38338  ? 270  TYR AA CE1 1 
ATOM   1292 C  CE2 . TYR A 1 168 ? 11.34332  13.77235  -11.73802 1.000 74.38595  ? 270  TYR AA CE2 1 
ATOM   1293 C  CZ  . TYR A 1 168 ? 12.63411  13.28873  -11.89727 1.000 81.84535  ? 270  TYR AA CZ  1 
ATOM   1294 O  OH  . TYR A 1 168 ? 13.56887  14.05999  -12.54114 1.000 82.17511  ? 270  TYR AA OH  1 
ATOM   1295 N  N   . ILE A 1 169 ? 8.29511   7.98329   -9.04604  1.000 53.15008  ? 271  ILE AA N   1 
ATOM   1296 C  CA  . ILE A 1 169 ? 7.37197   7.32948   -8.12434  1.000 55.44746  ? 271  ILE AA CA  1 
ATOM   1297 C  C   . ILE A 1 169 ? 8.13503   6.62835   -7.02335  1.000 54.40138  ? 271  ILE AA C   1 
ATOM   1298 O  O   . ILE A 1 169 ? 7.70967   6.64333   -5.86436  1.000 53.97122  ? 271  ILE AA O   1 
ATOM   1299 C  CB  . ILE A 1 169 ? 6.43713   6.34996   -8.84525  1.000 53.88108  ? 271  ILE AA CB  1 
ATOM   1300 C  CG1 . ILE A 1 169 ? 5.44894   7.11999   -9.72034  1.000 54.72377  ? 271  ILE AA CG1 1 
ATOM   1301 C  CG2 . ILE A 1 169 ? 5.68648   5.53041   -7.79457  1.000 54.97354  ? 271  ILE AA CG2 1 
ATOM   1302 C  CD1 . ILE A 1 169 ? 4.29327   6.26977   -10.24292 1.000 62.68218  ? 271  ILE AA CD1 1 
ATOM   1303 N  N   . TYR A 1 170 ? 9.24741   5.99517   -7.35782  1.000 51.80573  ? 272  TYR AA N   1 
ATOM   1304 C  CA  . TYR A 1 170 ? 10.04762  5.35801   -6.34161  1.000 50.13809  ? 272  TYR AA CA  1 
ATOM   1305 C  C   . TYR A 1 170 ? 11.27139  6.17536   -5.94139  1.000 52.79372  ? 272  TYR AA C   1 
ATOM   1306 O  O   . TYR A 1 170 ? 11.75754  6.00317   -4.82611  1.000 49.07193  ? 272  TYR AA O   1 
ATOM   1307 C  CB  . TYR A 1 170 ? 10.44619  3.94155   -6.80247  1.000 47.48251  ? 272  TYR AA CB  1 
ATOM   1308 C  CG  . TYR A 1 170 ? 11.61539  3.82793   -7.77123  1.000 54.89492  ? 272  TYR AA CG  1 
ATOM   1309 C  CD1 . TYR A 1 170 ? 12.92920  3.79823   -7.31624  1.000 55.07448  ? 272  TYR AA CD1 1 
ATOM   1310 C  CD2 . TYR A 1 170 ? 11.39798  3.72903   -9.15250  1.000 60.62191  ? 272  TYR AA CD2 1 
ATOM   1311 C  CE1 . TYR A 1 170 ? 13.99170  3.70245   -8.20952  1.000 53.10337  ? 272  TYR AA CE1 1 
ATOM   1312 C  CE2 . TYR A 1 170 ? 12.45739  3.62746   -10.05324 1.000 51.10828  ? 272  TYR AA CE2 1 
ATOM   1313 C  CZ  . TYR A 1 170 ? 13.75016  3.61448   -9.56704  1.000 55.78866  ? 272  TYR AA CZ  1 
ATOM   1314 O  OH  . TYR A 1 170 ? 14.82524  3.52062   -10.42477 1.000 54.10307  ? 272  TYR AA OH  1 
ATOM   1315 N  N   . GLN A 1 171 ? 11.76706  7.08656   -6.78570  1.000 56.41395  ? 273  GLN AA N   1 
ATOM   1316 C  CA  . GLN A 1 171 ? 12.99428  7.78504   -6.40908  1.000 53.81675  ? 273  GLN AA CA  1 
ATOM   1317 C  C   . GLN A 1 171 ? 12.73447  8.89931   -5.40701  1.000 52.63172  ? 273  GLN AA C   1 
ATOM   1318 O  O   . GLN A 1 171 ? 13.53766  9.11477   -4.49795  1.000 54.44554  ? 273  GLN AA O   1 
ATOM   1319 C  CB  . GLN A 1 171 ? 13.70584  8.32201   -7.64279  1.000 51.93950  ? 273  GLN AA CB  1 
ATOM   1320 C  CG  . GLN A 1 171 ? 14.31113  7.21421   -8.46992  1.000 54.76570  ? 273  GLN AA CG  1 
ATOM   1321 C  CD  . GLN A 1 171 ? 15.01791  7.73188   -9.71236  1.000 60.90163  ? 273  GLN AA CD  1 
ATOM   1322 O  OE1 . GLN A 1 171 ? 14.93306  8.92211   -10.03522 1.000 60.79529  ? 273  GLN AA OE1 1 
ATOM   1323 N  NE2 . GLN A 1 171 ? 15.72416  6.83875   -10.41686 1.000 54.89216  ? 273  GLN AA NE2 1 
ATOM   1324 N  N   . GLY A 1 172 ? 11.60772  9.61615   -5.53642  1.000 52.56245  ? 274  GLY AA N   1 
ATOM   1325 C  CA  . GLY A 1 172 ? 11.28109  10.66346  -4.59734  1.000 53.34520  ? 274  GLY AA CA  1 
ATOM   1326 C  C   . GLY A 1 172 ? 11.03017  10.20271  -3.18627  1.000 57.45656  ? 274  GLY AA C   1 
ATOM   1327 O  O   . GLY A 1 172 ? 11.47543  10.85796  -2.23509  1.000 59.26931  ? 274  GLY AA O   1 
ATOM   1328 N  N   . PRO A 1 173 ? 10.30448  9.09963   -2.97286  1.000 54.00159  ? 275  PRO AA N   1 
ATOM   1329 C  CA  . PRO A 1 173 ? 10.27317  8.52119   -1.62878  1.000 52.95402  ? 275  PRO AA CA  1 
ATOM   1330 C  C   . PRO A 1 173 ? 11.66810  8.27457   -1.08461  1.000 55.41822  ? 275  PRO AA C   1 
ATOM   1331 O  O   . PRO A 1 173 ? 11.91954  8.48746   0.10872   1.000 53.90048  ? 275  PRO AA O   1 
ATOM   1332 C  CB  . PRO A 1 173 ? 9.47783   7.22067   -1.83947  1.000 50.94854  ? 275  PRO AA CB  1 
ATOM   1333 C  CG  . PRO A 1 173 ? 8.55427   7.53429   -2.96892  1.000 53.92910  ? 275  PRO AA CG  1 
ATOM   1334 C  CD  . PRO A 1 173 ? 9.42991   8.35779   -3.90620  1.000 55.39310  ? 275  PRO AA CD  1 
ATOM   1335 N  N   . MET A 1 174 ? 12.59889  7.85134   -1.93518  1.000 49.21636  ? 276  MET AA N   1 
ATOM   1336 C  CA  . MET A 1 174 ? 13.95059  7.61365   -1.44703  1.000 48.60872  ? 276  MET AA CA  1 
ATOM   1337 C  C   . MET A 1 174 ? 14.53541  8.88833   -0.85493  1.000 45.33652  ? 276  MET AA C   1 
ATOM   1338 O  O   . MET A 1 174 ? 15.01965  8.89211   0.27630   1.000 52.84571  ? 276  MET AA O   1 
ATOM   1339 C  CB  . MET A 1 174 ? 14.85557  7.07869   -2.57419  1.000 50.22288  ? 276  MET AA CB  1 
ATOM   1340 C  CG  . MET A 1 174 ? 14.48241  5.71925   -3.17907  1.000 48.70396  ? 276  MET AA CG  1 
ATOM   1341 S  SD  . MET A 1 174 ? 15.67203  5.26977   -4.50845  1.000 52.37573  ? 276  MET AA SD  1 
ATOM   1342 C  CE  . MET A 1 174 ? 15.49912  3.50647   -4.48659  1.000 50.85812  ? 276  MET AA CE  1 
ATOM   1343 N  N   . ALA A 1 175 ? 14.45119  9.99599   -1.58738  1.000 50.76350  ? 277  ALA AA N   1 
ATOM   1344 C  CA  . ALA A 1 175 ? 15.05826  11.24447  -1.12900  1.000 53.15465  ? 277  ALA AA CA  1 
ATOM   1345 C  C   . ALA A 1 175 ? 14.39664  11.74599  0.15366   1.000 54.69495  ? 277  ALA AA C   1 
ATOM   1346 O  O   . ALA A 1 175 ? 15.06738  12.30318  1.03141   1.000 48.38866  ? 277  ALA AA O   1 
ATOM   1347 C  CB  . ALA A 1 175 ? 14.97375  12.31248  -2.22088  1.000 51.51273  ? 277  ALA AA CB  1 
ATOM   1348 N  N   . LEU A 1 176 ? 13.08620  11.54065  0.27881   1.000 47.12141  ? 278  LEU AA N   1 
ATOM   1349 C  CA  . LEU A 1 176 ? 12.37921  12.04124  1.44523   1.000 53.48520  ? 278  LEU AA CA  1 
ATOM   1350 C  C   . LEU A 1 176 ? 12.89495  11.38683  2.74204   1.000 57.60587  ? 278  LEU AA C   1 
ATOM   1351 O  O   . LEU A 1 176 ? 13.11750  12.08360  3.75436   1.000 52.59320  ? 278  LEU AA O   1 
ATOM   1352 C  CB  . LEU A 1 176 ? 10.87733  11.81940  1.23851   1.000 49.90632  ? 278  LEU AA CB  1 
ATOM   1353 C  CG  . LEU A 1 176 ? 9.99131   12.22712  2.40884   1.000 58.06659  ? 278  LEU AA CG  1 
ATOM   1354 C  CD1 . LEU A 1 176 ? 9.99477   13.75760  2.60428   1.000 56.32117  ? 278  LEU AA CD1 1 
ATOM   1355 C  CD2 . LEU A 1 176 ? 8.60110   11.70925  2.15998   1.000 60.62677  ? 278  LEU AA CD2 1 
ATOM   1356 N  N   . VAL A 1 177 ? 13.08674  10.05417  2.74515   1.000 53.22828  ? 279  VAL AA N   1 
ATOM   1357 C  CA  . VAL A 1 177 ? 13.52690  9.38334   3.98081   1.000 48.82371  ? 279  VAL AA CA  1 
ATOM   1358 C  C   . VAL A 1 177 ? 14.96422  9.75011   4.29988   1.000 47.85442  ? 279  VAL AA C   1 
ATOM   1359 O  O   . VAL A 1 177 ? 15.38748  9.67741   5.45091   1.000 54.05857  ? 279  VAL AA O   1 
ATOM   1360 C  CB  . VAL A 1 177 ? 13.35462  7.84243   3.92559   1.000 46.56855  ? 279  VAL AA CB  1 
ATOM   1361 C  CG1 . VAL A 1 177 ? 11.90842  7.47940   3.78678   1.000 45.35146  ? 279  VAL AA CG1 1 
ATOM   1362 C  CG2 . VAL A 1 177 ? 14.18718  7.17372   2.80569   1.000 48.05978  ? 279  VAL AA CG2 1 
ATOM   1363 N  N   . LEU A 1 178 ? 15.73992  10.14686  3.30244   1.000 48.26446  ? 280  LEU AA N   1 
ATOM   1364 C  CA  . LEU A 1 178 ? 17.06845  10.66087  3.59080   1.000 50.54339  ? 280  LEU AA CA  1 
ATOM   1365 C  C   . LEU A 1 178 ? 16.99896  12.06039  4.20309   1.000 54.35811  ? 280  LEU AA C   1 
ATOM   1366 O  O   . LEU A 1 178 ? 17.75826  12.37506  5.12990   1.000 57.13843  ? 280  LEU AA O   1 
ATOM   1367 C  CB  . LEU A 1 178 ? 17.90364  10.66218  2.31584   1.000 51.44368  ? 280  LEU AA CB  1 
ATOM   1368 C  CG  . LEU A 1 178 ? 19.31307  11.22806  2.43586   1.000 54.91065  ? 280  LEU AA CG  1 
ATOM   1369 C  CD1 . LEU A 1 178 ? 20.19001  10.34990  3.33659   1.000 53.46436  ? 280  LEU AA CD1 1 
ATOM   1370 C  CD2 . LEU A 1 178 ? 19.90154  11.35450  1.00733   1.000 48.44474  ? 280  LEU AA CD2 1 
ATOM   1371 N  N   . LEU A 1 179 ? 16.11985  12.92397  3.68646   1.000 47.51022  ? 281  LEU AA N   1 
ATOM   1372 C  CA  . LEU A 1 179 ? 15.91745  14.20446  4.34142   1.000 52.87561  ? 281  LEU AA CA  1 
ATOM   1373 C  C   . LEU A 1 179 ? 15.59697  13.99201  5.82140   1.000 54.22218  ? 281  LEU AA C   1 
ATOM   1374 O  O   . LEU A 1 179 ? 16.29798  14.51157  6.70350   1.000 50.57219  ? 281  LEU AA O   1 
ATOM   1375 C  CB  . LEU A 1 179 ? 14.80628  14.99368  3.63701   1.000 53.37685  ? 281  LEU AA CB  1 
ATOM   1376 C  CG  . LEU A 1 179 ? 14.40617  16.28791  4.39382   1.000 54.69148  ? 281  LEU AA CG  1 
ATOM   1377 C  CD1 . LEU A 1 179 ? 15.43296  17.37356  4.14319   1.000 59.87974  ? 281  LEU AA CD1 1 
ATOM   1378 C  CD2 . LEU A 1 179 ? 13.03218  16.79403  4.02355   1.000 46.96093  ? 281  LEU AA CD2 1 
ATOM   1379 N  N   . ILE A 1 180 ? 14.59634  13.15834  6.11829   1.000 50.06401  ? 282  ILE AA N   1 
ATOM   1380 C  CA  . ILE A 1 180 ? 14.21299  12.93712  7.51346   1.000 55.14513  ? 282  ILE AA CA  1 
ATOM   1381 C  C   . ILE A 1 180 ? 15.36788  12.34312  8.31855   1.000 52.35181  ? 282  ILE AA C   1 
ATOM   1382 O  O   . ILE A 1 180 ? 15.54671  12.67384  9.49589   1.000 58.17024  ? 282  ILE AA O   1 
ATOM   1383 C  CB  . ILE A 1 180 ? 12.95310  12.05831  7.60209   1.000 51.66595  ? 282  ILE AA CB  1 
ATOM   1384 C  CG1 . ILE A 1 180 ? 11.80531  12.70799  6.84142   1.000 51.79816  ? 282  ILE AA CG1 1 
ATOM   1385 C  CG2 . ILE A 1 180 ? 12.54187  11.87334  9.04278   1.000 50.31345  ? 282  ILE AA CG2 1 
ATOM   1386 C  CD1 . ILE A 1 180 ? 10.60703  11.79718  6.69561   1.000 53.08646  ? 282  ILE AA CD1 1 
ATOM   1387 N  N   . ASN A 1 181 ? 16.16408  11.45791  7.72353   1.000 48.33952  ? 283  ASN AA N   1 
ATOM   1388 C  CA  . ASN A 1 181 ? 17.28088  10.91512  8.47721   1.000 46.79869  ? 283  ASN AA CA  1 
ATOM   1389 C  C   . ASN A 1 181 ? 18.30969  11.99064  8.80860   1.000 48.52175  ? 283  ASN AA C   1 
ATOM   1390 O  O   . ASN A 1 181 ? 19.02356  11.85753  9.79025   1.000 55.41384  ? 283  ASN AA O   1 
ATOM   1391 C  CB  . ASN A 1 181 ? 17.91280  9.75686   7.71390   1.000 50.12206  ? 283  ASN AA CB  1 
ATOM   1392 C  CG  . ASN A 1 181 ? 17.93928  8.43861   8.52587   1.000 56.13388  ? 283  ASN AA CG  1 
ATOM   1393 O  OD1 . ASN A 1 181 ? 17.05221  8.19750   9.34735   1.000 54.05056  ? 283  ASN AA OD1 1 
ATOM   1394 N  ND2 . ASN A 1 181 ? 18.94644  7.58124   8.28478   1.000 48.25199  ? 283  ASN AA ND2 1 
ATOM   1395 N  N   . PHE A 1 182 ? 18.41600  13.05891  8.00231   1.000 57.43019  ? 284  PHE AA N   1 
ATOM   1396 C  CA  . PHE A 1 182 ? 19.31915  14.16797  8.34777   1.000 55.30526  ? 284  PHE AA CA  1 
ATOM   1397 C  C   . PHE A 1 182 ? 18.77674  14.98415  9.52274   1.000 56.07210  ? 284  PHE AA C   1 
ATOM   1398 O  O   . PHE A 1 182 ? 19.53781  15.40760  10.40607  1.000 54.57158  ? 284  PHE AA O   1 
ATOM   1399 C  CB  . PHE A 1 182 ? 19.54993  15.08591  7.13629   1.000 51.97640  ? 284  PHE AA CB  1 
ATOM   1400 C  CG  . PHE A 1 182 ? 20.77701  14.73710  6.32163   1.000 56.25843  ? 284  PHE AA CG  1 
ATOM   1401 C  CD1 . PHE A 1 182 ? 22.05089  14.87914  6.85056   1.000 49.14065  ? 284  PHE AA CD1 1 
ATOM   1402 C  CD2 . PHE A 1 182 ? 20.64523  14.26440  5.01540   1.000 54.80900  ? 284  PHE AA CD2 1 
ATOM   1403 C  CE1 . PHE A 1 182 ? 23.16457  14.54340  6.09542   1.000 55.27087  ? 284  PHE AA CE1 1 
ATOM   1404 C  CE2 . PHE A 1 182 ? 21.76442  13.91759  4.25575   1.000 46.49385  ? 284  PHE AA CE2 1 
ATOM   1405 C  CZ  . PHE A 1 182 ? 23.02157  14.05537  4.78815   1.000 47.32894  ? 284  PHE AA CZ  1 
ATOM   1406 N  N   . ILE A 1 183 ? 17.46966  15.22365  9.55057   1.000 46.54406  ? 285  ILE AA N   1 
ATOM   1407 C  CA  . ILE A 1 183 ? 16.89807  15.87703  10.71802  1.000 57.02319  ? 285  ILE AA CA  1 
ATOM   1408 C  C   . ILE A 1 183 ? 17.14706  15.05269  11.97958  1.000 62.83341  ? 285  ILE AA C   1 
ATOM   1409 O  O   . ILE A 1 183 ? 17.41484  15.60892  13.05549  1.000 64.54159  ? 285  ILE AA O   1 
ATOM   1410 C  CB  . ILE A 1 183 ? 15.39814  16.12808  10.51325  1.000 59.11301  ? 285  ILE AA CB  1 
ATOM   1411 C  CG1 . ILE A 1 183 ? 15.15925  16.89045  9.22150   1.000 51.36335  ? 285  ILE AA CG1 1 
ATOM   1412 C  CG2 . ILE A 1 183 ? 14.83082  16.86345  11.73213  1.000 52.59056  ? 285  ILE AA CG2 1 
ATOM   1413 C  CD1 . ILE A 1 183 ? 13.71400  16.91894  8.83508   1.000 49.93429  ? 285  ILE AA CD1 1 
ATOM   1414 N  N   . PHE A 1 184 ? 17.01647  13.72374  11.88562  1.000 60.28897  ? 286  PHE AA N   1 
ATOM   1415 C  CA  . PHE A 1 184 ? 17.25084  12.88033  13.05182  1.000 60.84751  ? 286  PHE AA CA  1 
ATOM   1416 C  C   . PHE A 1 184 ? 18.68396  13.02943  13.54655  1.000 60.80988  ? 286  PHE AA C   1 
ATOM   1417 O  O   . PHE A 1 184 ? 18.93587  13.08669  14.75669  1.000 65.43786  ? 286  PHE AA O   1 
ATOM   1418 C  CB  . PHE A 1 184 ? 16.97743  11.41295  12.71762  1.000 61.96577  ? 286  PHE AA CB  1 
ATOM   1419 C  CG  . PHE A 1 184 ? 15.52002  11.01447  12.72223  1.000 58.08458  ? 286  PHE AA CG  1 
ATOM   1420 C  CD1 . PHE A 1 184 ? 14.56604  11.76263  13.37503  1.000 64.75160  ? 286  PHE AA CD1 1 
ATOM   1421 C  CD2 . PHE A 1 184 ? 15.11427  9.85879   12.06169  1.000 58.03363  ? 286  PHE AA CD2 1 
ATOM   1422 C  CE1 . PHE A 1 184 ? 13.21087  11.36707  13.38288  1.000 62.26996  ? 286  PHE AA CE1 1 
ATOM   1423 C  CE2 . PHE A 1 184 ? 13.77653  9.45875   12.05656  1.000 58.19780  ? 286  PHE AA CE2 1 
ATOM   1424 C  CZ  . PHE A 1 184 ? 12.82599  10.21597  12.73235  1.000 59.21989  ? 286  PHE AA CZ  1 
ATOM   1425 N  N   . LEU A 1 185 ? 19.63359  13.07906  12.62258  1.000 56.57657  ? 287  LEU AA N   1 
ATOM   1426 C  CA  . LEU A 1 185 ? 21.04093  13.12278  13.00258  1.000 62.23128  ? 287  LEU AA CA  1 
ATOM   1427 C  C   . LEU A 1 185 ? 21.42016  14.41970  13.67260  1.000 57.25666  ? 287  LEU AA C   1 
ATOM   1428 O  O   . LEU A 1 185 ? 22.35058  14.43162  14.47732  1.000 51.98773  ? 287  LEU AA O   1 
ATOM   1429 C  CB  . LEU A 1 185 ? 21.92610  12.93465  11.76078  1.000 60.88022  ? 287  LEU AA CB  1 
ATOM   1430 C  CG  . LEU A 1 185 ? 23.43047  12.92801  12.04509  1.000 60.54820  ? 287  LEU AA CG  1 
ATOM   1431 C  CD1 . LEU A 1 185 ? 23.77669  11.87051  13.08812  1.000 58.02215  ? 287  LEU AA CD1 1 
ATOM   1432 C  CD2 . LEU A 1 185 ? 24.19643  12.71161  10.76636  1.000 54.39885  ? 287  LEU AA CD2 1 
ATOM   1433 N  N   . PHE A 1 186 ? 20.74909  15.52049  13.31003  1.000 60.59296  ? 288  PHE AA N   1 
ATOM   1434 C  CA  . PHE A 1 186 ? 21.05174  16.80396  13.92557  1.000 67.97297  ? 288  PHE AA CA  1 
ATOM   1435 C  C   . PHE A 1 186 ? 20.53012  16.82802  15.34785  1.000 60.18282  ? 288  PHE AA C   1 
ATOM   1436 O  O   . PHE A 1 186 ? 21.22587  17.28928  16.25924  1.000 58.11456  ? 288  PHE AA O   1 
ATOM   1437 C  CB  . PHE A 1 186 ? 20.47408  17.96776  13.09333  1.000 69.51386  ? 288  PHE AA CB  1 
ATOM   1438 C  CG  . PHE A 1 186 ? 20.79867  19.34454  13.63873  1.000 68.56339  ? 288  PHE AA CG  1 
ATOM   1439 C  CD1 . PHE A 1 186 ? 22.06358  19.89282  13.47411  1.000 65.86961  ? 288  PHE AA CD1 1 
ATOM   1440 C  CD2 . PHE A 1 186 ? 19.84636  20.07937  14.33741  1.000 74.52914  ? 288  PHE AA CD2 1 
ATOM   1441 C  CE1 . PHE A 1 186 ? 22.36831  21.15404  14.00928  1.000 71.04723  ? 288  PHE AA CE1 1 
ATOM   1442 C  CE2 . PHE A 1 186 ? 20.14491  21.34476  14.86297  1.000 71.76390  ? 288  PHE AA CE2 1 
ATOM   1443 C  CZ  . PHE A 1 186 ? 21.40489  21.87636  14.69761  1.000 68.16639  ? 288  PHE AA CZ  1 
ATOM   1444 N  N   . ASN A 1 187 ? 19.33221  16.27888  15.55841  1.000 60.61137  ? 289  ASN AA N   1 
ATOM   1445 C  CA  . ASN A 1 187 ? 18.76279  16.23876  16.90194  1.000 66.62426  ? 289  ASN AA CA  1 
ATOM   1446 C  C   . ASN A 1 187 ? 19.53663  15.29509  17.81210  1.000 66.32197  ? 289  ASN AA C   1 
ATOM   1447 O  O   . ASN A 1 187 ? 19.74872  15.59798  18.99369  1.000 63.67337  ? 289  ASN AA O   1 
ATOM   1448 C  CB  . ASN A 1 187 ? 17.29263  15.84704  16.83298  1.000 66.47234  ? 289  ASN AA CB  1 
ATOM   1449 C  CG  . ASN A 1 187 ? 16.40603  17.03479  16.55150  1.000 76.93474  ? 289  ASN AA CG  1 
ATOM   1450 O  OD1 . ASN A 1 187 ? 16.68813  18.14981  16.99480  1.000 83.88054  ? 289  ASN AA OD1 1 
ATOM   1451 N  ND2 . ASN A 1 187 ? 15.33571  16.81443  15.79726  1.000 79.51290  ? 289  ASN AA ND2 1 
ATOM   1452 N  N   . ILE A 1 188 ? 19.97373  14.15044  17.27888  1.000 61.52892  ? 290  ILE AA N   1 
ATOM   1453 C  CA  . ILE A 1 188 ? 20.77278  13.23979  18.08966  1.000 57.25723  ? 290  ILE AA CA  1 
ATOM   1454 C  C   . ILE A 1 188 ? 22.03937  13.94078  18.52959  1.000 63.25884  ? 290  ILE AA C   1 
ATOM   1455 O  O   . ILE A 1 188 ? 22.44500  13.85994  19.70112  1.000 64.74881  ? 290  ILE AA O   1 
ATOM   1456 C  CB  . ILE A 1 188 ? 21.09789  11.95163  17.31063  1.000 53.31567  ? 290  ILE AA CB  1 
ATOM   1457 C  CG1 . ILE A 1 188 ? 19.88907  11.03562  17.21778  1.000 58.77779  ? 290  ILE AA CG1 1 
ATOM   1458 C  CG2 . ILE A 1 188 ? 22.24018  11.22958  17.97097  1.000 49.90553  ? 290  ILE AA CG2 1 
ATOM   1459 C  CD1 . ILE A 1 188 ? 20.05040  9.94286   16.11821  1.000 55.68130  ? 290  ILE AA CD1 1 
ATOM   1460 N  N   . VAL A 1 189 ? 22.69784  14.63762  17.59435  1.000 58.80698  ? 291  VAL AA N   1 
ATOM   1461 C  CA  . VAL A 1 189 ? 23.93460  15.35688  17.90549  1.000 58.42758  ? 291  VAL AA CA  1 
ATOM   1462 C  C   . VAL A 1 189 ? 23.66258  16.48072  18.90472  1.000 56.86345  ? 291  VAL AA C   1 
ATOM   1463 O  O   . VAL A 1 189 ? 24.44149  16.69716  19.83630  1.000 54.16958  ? 291  VAL AA O   1 
ATOM   1464 C  CB  . VAL A 1 189 ? 24.59574  15.88330  16.60958  1.000 58.03543  ? 291  VAL AA CB  1 
ATOM   1465 C  CG1 . VAL A 1 189 ? 25.79871  16.76192  16.91091  1.000 56.24066  ? 291  VAL AA CG1 1 
ATOM   1466 C  CG2 . VAL A 1 189 ? 25.03196  14.72736  15.74027  1.000 65.53961  ? 291  VAL AA CG2 1 
ATOM   1467 N  N   . ARG A 1 190 ? 22.57060  17.22768  18.70764  1.000 58.28775  ? 292  ARG AA N   1 
ATOM   1468 C  CA  . ARG A 1 190 ? 22.20048  18.29086  19.63826  1.000 58.77198  ? 292  ARG AA CA  1 
ATOM   1469 C  C   . ARG A 1 190 ? 21.88196  17.71046  21.00490  1.000 68.35875  ? 292  ARG AA C   1 
ATOM   1470 O  O   . ARG A 1 190 ? 22.39044  18.17445  22.03335  1.000 64.86004  ? 292  ARG AA O   1 
ATOM   1471 C  CB  . ARG A 1 190 ? 20.99712  19.07069  19.09721  1.000 60.71399  ? 292  ARG AA CB  1 
ATOM   1472 C  CG  . ARG A 1 190 ? 20.81519  20.48641  19.64376  1.000 63.65427  ? 292  ARG AA CG  1 
ATOM   1473 C  CD  . ARG A 1 190 ? 19.40697  21.04297  19.34347  1.000 72.70024  ? 292  ARG AA CD  1 
ATOM   1474 N  NE  . ARG A 1 190 ? 18.35272  20.07270  19.63481  1.000 87.22575  ? 292  ARG AA NE  1 
ATOM   1475 C  CZ  . ARG A 1 190 ? 17.13864  20.37038  20.09230  1.000 93.12345  ? 292  ARG AA CZ  1 
ATOM   1476 N  NH1 . ARG A 1 190 ? 16.76806  21.62411  20.32364  1.000 97.60584  ? 292  ARG AA NH1 1 
ATOM   1477 N  NH2 . ARG A 1 190 ? 16.26871  19.38606  20.31107  1.000 81.43142  ? 292  ARG AA NH2 1 
ATOM   1478 N  N   . ILE A 1 191 ? 21.04299  16.67553  21.03065  1.000 68.98418  ? 293  ILE AA N   1 
ATOM   1479 C  CA  . ILE A 1 191 ? 20.70987  16.03233  22.29579  1.000 63.77897  ? 293  ILE AA CA  1 
ATOM   1480 C  C   . ILE A 1 191 ? 21.98229  15.55466  22.97998  1.000 68.17144  ? 293  ILE AA C   1 
ATOM   1481 O  O   . ILE A 1 191 ? 22.21785  15.83559  24.15910  1.000 70.73575  ? 293  ILE AA O   1 
ATOM   1482 C  CB  . ILE A 1 191 ? 19.72286  14.87183  22.06877  1.000 64.49789  ? 293  ILE AA CB  1 
ATOM   1483 C  CG1 . ILE A 1 191 ? 18.32630  15.40192  21.72111  1.000 59.51639  ? 293  ILE AA CG1 1 
ATOM   1484 C  CG2 . ILE A 1 191 ? 19.68844  13.96829  23.27787  1.000 60.62364  ? 293  ILE AA CG2 1 
ATOM   1485 C  CD1 . ILE A 1 191 ? 17.38595  14.31548  21.18359  1.000 60.05306  ? 293  ILE AA CD1 1 
ATOM   1486 N  N   . LEU A 1 192 ? 22.83981  14.85225  22.24310  1.000 64.35753  ? 294  LEU AA N   1 
ATOM   1487 C  CA  . LEU A 1 192 ? 24.03318  14.28092  22.85477  1.000 65.87511  ? 294  LEU AA CA  1 
ATOM   1488 C  C   . LEU A 1 192 ? 25.01657  15.34443  23.31690  1.000 69.68952  ? 294  LEU AA C   1 
ATOM   1489 O  O   . LEU A 1 192 ? 25.82110  15.08327  24.21628  1.000 72.27061  ? 294  LEU AA O   1 
ATOM   1490 C  CB  . LEU A 1 192 ? 24.73099  13.35469  21.86637  1.000 66.57552  ? 294  LEU AA CB  1 
ATOM   1491 C  CG  . LEU A 1 192 ? 24.22305  11.91488  21.83029  1.000 69.38661  ? 294  LEU AA CG  1 
ATOM   1492 C  CD1 . LEU A 1 192 ? 25.12321  11.10619  20.89812  1.000 68.69528  ? 294  LEU AA CD1 1 
ATOM   1493 C  CD2 . LEU A 1 192 ? 24.15328  11.29766  23.23359  1.000 71.88775  ? 294  LEU AA CD2 1 
ATOM   1494 N  N   . MET A 1 193 ? 25.00342  16.52750  22.69988  1.000 67.49222  ? 295  MET AA N   1 
ATOM   1495 C  CA  . MET A 1 193 ? 25.99731  17.52320  23.07378  1.000 66.58372  ? 295  MET AA CA  1 
ATOM   1496 C  C   . MET A 1 193 ? 25.51832  18.35570  24.25591  1.000 75.20404  ? 295  MET AA C   1 
ATOM   1497 O  O   . MET A 1 193 ? 26.32241  18.76072  25.10147  1.000 81.54460  ? 295  MET AA O   1 
ATOM   1498 C  CB  . MET A 1 193 ? 26.32494  18.43496  21.89215  1.000 65.69879  ? 295  MET AA CB  1 
ATOM   1499 C  CG  . MET A 1 193 ? 27.68801  18.13059  21.24785  1.000 71.38630  ? 295  MET AA CG  1 
ATOM   1500 S  SD  . MET A 1 193 ? 28.38805  19.50981  20.33199  1.000 79.54837  ? 295  MET AA SD  1 
ATOM   1501 C  CE  . MET A 1 193 ? 29.91480  18.80302  19.73165  1.000 75.79720  ? 295  MET AA CE  1 
ATOM   1502 N  N   . THR A 1 194 ? 24.21356  18.63820  24.34005  1.000 69.67768  ? 296  THR AA N   1 
ATOM   1503 C  CA  . THR A 1 194 ? 23.69177  19.48405  25.42469  1.000 64.41201  ? 296  THR AA CA  1 
ATOM   1504 C  C   . THR A 1 194 ? 23.34145  18.66138  26.66521  1.000 71.80642  ? 296  THR AA C   1 
ATOM   1505 O  O   . THR A 1 194 ? 24.12768  18.58828  27.61408  1.000 73.38892  ? 296  THR AA O   1 
ATOM   1506 C  CB  . THR A 1 194 ? 22.48580  20.26101  24.90338  1.000 62.90383  ? 296  THR AA CB  1 
ATOM   1507 O  OG1 . THR A 1 194 ? 21.53120  19.32966  24.39786  1.000 64.42823  ? 296  THR AA OG1 1 
ATOM   1508 C  CG2 . THR A 1 194 ? 22.91230  21.18654  23.77479  1.000 57.91297  ? 296  THR AA CG2 1 
ATOM   1509 N  N   . LYS A 1 195 ? 22.22696  17.93975  26.62239  1.000 70.13904  ? 297  LYS AA N   1 
ATOM   1510 C  CA  . LYS A 1 195 ? 21.96834  16.90312  27.60661  1.000 65.58578  ? 297  LYS AA CA  1 
ATOM   1511 C  C   . LYS A 1 195 ? 22.80045  15.67683  27.25823  1.000 77.26804  ? 297  LYS AA C   1 
ATOM   1512 O  O   . LYS A 1 195 ? 23.42752  15.59822  26.20161  1.000 82.87722  ? 297  LYS AA O   1 
ATOM   1513 C  CB  . LYS A 1 195 ? 20.48912  16.54491  27.64389  1.000 62.88361  ? 297  LYS AA CB  1 
ATOM   1514 N  N   . LEU A 1 196 ? 22.84755  14.71519  28.15494  1.000 80.16265  ? 298  LEU AA N   1 
ATOM   1515 C  CA  . LEU A 1 196 ? 23.60148  13.49474  27.87904  1.000 79.14005  ? 298  LEU AA CA  1 
ATOM   1516 C  C   . LEU A 1 196 ? 25.08285  13.76205  27.61422  1.000 74.77208  ? 298  LEU AA C   1 
ATOM   1517 O  O   . LEU A 1 196 ? 25.81931  12.84186  27.24511  1.000 75.17742  ? 298  LEU AA O   1 
ATOM   1518 C  CB  . LEU A 1 196 ? 23.00129  12.72965  26.70474  1.000 71.50997  ? 298  LEU AA CB  1 
ATOM   1519 C  CG  . LEU A 1 196 ? 21.51033  12.37001  26.83061  1.000 80.25067  ? 298  LEU AA CG  1 
ATOM   1520 C  CD1 . LEU A 1 196 ? 21.22531  11.04578  26.12063  1.000 86.31936  ? 298  LEU AA CD1 1 
ATOM   1521 C  CD2 . LEU A 1 196 ? 21.04543  12.30723  28.28234  1.000 73.50942  ? 298  LEU AA CD2 1 
ATOM   1522 N  N   . ARG A 1 197 ? 25.54599  14.99820  27.80894  1.000 74.06029  ? 299  ARG AA N   1 
ATOM   1523 C  CA  . ARG A 1 197 ? 26.97387  15.28760  27.69365  1.000 82.54991  ? 299  ARG AA CA  1 
ATOM   1524 C  C   . ARG A 1 197 ? 27.77836  14.49721  28.71642  1.000 84.51025  ? 299  ARG AA C   1 
ATOM   1525 O  O   . ARG A 1 197 ? 28.87530  14.02213  28.41101  1.000 91.63494  ? 299  ARG AA O   1 
ATOM   1526 C  CB  . ARG A 1 197 ? 27.22992  16.79113  27.85989  1.000 85.26085  ? 299  ARG AA CB  1 
ATOM   1527 N  N   . ALA A 1 198 ? 27.26320  14.35740  29.93771  1.000 87.80645  ? 300  ALA AA N   1 
ATOM   1528 C  CA  . ALA A 1 198 ? 27.89993  13.53242  30.96273  1.000 92.65626  ? 300  ALA AA CA  1 
ATOM   1529 C  C   . ALA A 1 198 ? 27.24713  12.16728  31.12441  1.000 91.75607  ? 300  ALA AA C   1 
ATOM   1530 O  O   . ALA A 1 198 ? 27.72316  11.36261  31.93050  1.000 93.70712  ? 300  ALA AA O   1 
ATOM   1531 C  CB  . ALA A 1 198 ? 27.89091  14.26006  32.31557  1.000 91.28806  ? 300  ALA AA CB  1 
ATOM   1532 N  N   . SER A 1 199 ? 26.17272  11.88932  30.38639  1.000 94.17210  ? 301  SER AA N   1 
ATOM   1533 C  CA  . SER A 1 199 ? 25.47384  10.62053  30.53077  1.000 89.36842  ? 301  SER AA CA  1 
ATOM   1534 C  C   . SER A 1 199 ? 26.38642  9.46508   30.15054  1.000 91.98529  ? 301  SER AA C   1 
ATOM   1535 O  O   . SER A 1 199 ? 27.12642  9.53670   29.16326  1.000 97.54692  ? 301  SER AA O   1 
ATOM   1536 C  CB  . SER A 1 199 ? 24.21384  10.61128  29.66297  1.000 84.60363  ? 301  SER AA CB  1 
ATOM   1537 O  OG  . SER A 1 199 ? 23.36275  9.54155   30.04468  1.000 93.66341  ? 301  SER AA OG  1 
ATOM   1538 N  N   . THR A 1 200 ? 26.32283  8.39149   30.93685  1.000 96.07309  ? 302  THR AA N   1 
ATOM   1539 C  CA  . THR A 1 200 ? 27.13576  7.21082   30.67674  1.000 96.51600  ? 302  THR AA CA  1 
ATOM   1540 C  C   . THR A 1 200 ? 26.26960  5.94963   30.62790  1.000 99.31197  ? 302  THR AA C   1 
ATOM   1541 O  O   . THR A 1 200 ? 26.74564  4.83568   30.88528  1.000 99.91388  ? 302  THR AA O   1 
ATOM   1542 C  CB  . THR A 1 200 ? 28.24060  7.06432   31.71315  1.000 104.50755 ? 302  THR AA CB  1 
ATOM   1543 O  OG1 . THR A 1 200 ? 29.12190  6.00472   31.31235  1.000 104.97423 ? 302  THR AA OG1 1 
ATOM   1544 C  CG2 . THR A 1 200 ? 27.65134  6.77619   33.12399  1.000 99.13262  ? 302  THR AA CG2 1 
ATOM   1545 N  N   . THR A 1 201 ? 24.99327  6.09525   30.27523  1.000 94.00852  ? 303  THR AA N   1 
ATOM   1546 C  CA  . THR A 1 201 ? 24.11829  4.94653   30.04175  1.000 90.44024  ? 303  THR AA CA  1 
ATOM   1547 C  C   . THR A 1 201 ? 24.57417  4.14290   28.81807  1.000 94.34340  ? 303  THR AA C   1 
ATOM   1548 O  O   . THR A 1 201 ? 25.22206  4.66711   27.90042  1.000 91.95711  ? 303  THR AA O   1 
ATOM   1549 C  CB  . THR A 1 201 ? 22.67802  5.42205   29.85114  1.000 89.47952  ? 303  THR AA CB  1 
ATOM   1550 O  OG1 . THR A 1 201 ? 22.17441  5.90087   31.10135  1.000 98.55818  ? 303  THR AA OG1 1 
ATOM   1551 C  CG2 . THR A 1 201 ? 21.79651  4.30792   29.35823  1.000 90.51154  ? 303  THR AA CG2 1 
ATOM   1552 N  N   . SER A 1 202 ? 24.23268  2.84834   28.81440  1.000 94.69278  ? 304  SER AA N   1 
ATOM   1553 C  CA  . SER A 1 202 ? 24.65197  1.97648   27.71869  1.000 94.24719  ? 304  SER AA CA  1 
ATOM   1554 C  C   . SER A 1 202 ? 24.10307  2.46985   26.38583  1.000 87.43524  ? 304  SER AA C   1 
ATOM   1555 O  O   . SER A 1 202 ? 24.77504  2.37279   25.35267  1.000 86.26066  ? 304  SER AA O   1 
ATOM   1556 C  CB  . SER A 1 202 ? 24.20281  0.53740   27.98387  1.000 92.50083  ? 304  SER AA CB  1 
ATOM   1557 O  OG  . SER A 1 202 ? 22.94351  0.27420   27.38137  1.000 94.87289  ? 304  SER AA OG  1 
ATOM   1558 N  N   . GLU A 1 203 ? 22.87271  2.98753   26.38576  1.000 84.68113  ? 305  GLU AA N   1 
ATOM   1559 C  CA  . GLU A 1 203 ? 22.31437  3.54781   25.16339  1.000 88.98957  ? 305  GLU AA CA  1 
ATOM   1560 C  C   . GLU A 1 203 ? 23.15158  4.73103   24.67751  1.000 86.16180  ? 305  GLU AA C   1 
ATOM   1561 O  O   . GLU A 1 203 ? 23.37762  4.88346   23.47491  1.000 87.49443  ? 305  GLU AA O   1 
ATOM   1562 C  CB  . GLU A 1 203 ? 20.85722  3.94861   25.39622  1.000 87.34346  ? 305  GLU AA CB  1 
ATOM   1563 C  CG  . GLU A 1 203 ? 19.88142  2.76013   25.44408  1.000 88.20112  ? 305  GLU AA CG  1 
ATOM   1564 C  CD  . GLU A 1 203 ? 19.60114  2.26888   26.86344  1.000 91.03811  ? 305  GLU AA CD  1 
ATOM   1565 O  OE1 . GLU A 1 203 ? 20.25076  2.73477   27.82544  1.000 83.13845  ? 305  GLU AA OE1 1 
ATOM   1566 O  OE2 . GLU A 1 203 ? 18.72282  1.39575   27.01780  1.000 97.33512  ? 305  GLU AA OE2 1 
ATOM   1567 N  N   . THR A 1 204 ? 23.65042  5.55871   25.60547  1.000 83.04162  ? 306  THR AA N   1 
ATOM   1568 C  CA  . THR A 1 204 ? 24.44258  6.73026   25.23874  1.000 80.74223  ? 306  THR AA CA  1 
ATOM   1569 C  C   . THR A 1 204 ? 25.78212  6.34184   24.61735  1.000 82.77560  ? 306  THR AA C   1 
ATOM   1570 O  O   . THR A 1 204 ? 26.21136  6.94841   23.62916  1.000 85.22716  ? 306  THR AA O   1 
ATOM   1571 C  CB  . THR A 1 204 ? 24.67734  7.61830   26.46450  1.000 88.37418  ? 306  THR AA CB  1 
ATOM   1572 O  OG1 . THR A 1 204 ? 23.42247  8.07630   26.98866  1.000 86.69611  ? 306  THR AA OG1 1 
ATOM   1573 C  CG2 . THR A 1 204 ? 25.53150  8.82903   26.09488  1.000 82.17830  ? 306  THR AA CG2 1 
ATOM   1574 N  N   . ILE A 1 205 ? 26.47884  5.35436   25.19039  1.000 85.29893  ? 307  ILE AA N   1 
ATOM   1575 C  CA  . ILE A 1 205 ? 27.76896  4.96351   24.62087  1.000 80.27814  ? 307  ILE AA CA  1 
ATOM   1576 C  C   . ILE A 1 205 ? 27.56501  4.39233   23.23179  1.000 79.30676  ? 307  ILE AA C   1 
ATOM   1577 O  O   . ILE A 1 205 ? 28.29030  4.73078   22.28856  1.000 80.92659  ? 307  ILE AA O   1 
ATOM   1578 C  CB  . ILE A 1 205 ? 28.50543  3.96939   25.54408  1.000 86.44917  ? 307  ILE AA CB  1 
ATOM   1579 C  CG1 . ILE A 1 205 ? 27.65848  2.72030   25.80498  1.000 87.85021  ? 307  ILE AA CG1 1 
ATOM   1580 C  CG2 . ILE A 1 205 ? 28.84188  4.62653   26.86909  1.000 88.05911  ? 307  ILE AA CG2 1 
ATOM   1581 C  CD1 . ILE A 1 205 ? 28.40041  1.41800   25.56759  1.000 91.06908  ? 307  ILE AA CD1 1 
ATOM   1582 N  N   . GLN A 1 206 ? 26.56088  3.53004   23.07680  1.000 76.94280  ? 308  GLN AA N   1 
ATOM   1583 C  CA  . GLN A 1 206 ? 26.30012  2.95151   21.76549  1.000 82.16942  ? 308  GLN AA CA  1 
ATOM   1584 C  C   . GLN A 1 206 ? 25.88594  4.03369   20.76681  1.000 80.01434  ? 308  GLN AA C   1 
ATOM   1585 O  O   . GLN A 1 206 ? 26.28246  3.99098   19.58427  1.000 76.28253  ? 308  GLN AA O   1 
ATOM   1586 C  CB  . GLN A 1 206 ? 25.24691  1.85063   21.87705  1.000 81.89859  ? 308  GLN AA CB  1 
ATOM   1587 C  CG  . GLN A 1 206 ? 25.46140  0.68698   20.89497  1.000 85.92164  ? 308  GLN AA CG  1 
ATOM   1588 C  CD  . GLN A 1 206 ? 26.59027  -0.23170  21.31546  1.000 87.82491  ? 308  GLN AA CD  1 
ATOM   1589 O  OE1 . GLN A 1 206 ? 26.74162  -0.53634  22.50055  1.000 87.73165  ? 308  GLN AA OE1 1 
ATOM   1590 N  NE2 . GLN A 1 206 ? 27.39525  -0.67914  20.34443  1.000 84.49404  ? 308  GLN AA NE2 1 
ATOM   1591 N  N   . ALA A 1 207 ? 25.11261  5.02475   21.23038  1.000 69.95803  ? 309  ALA AA N   1 
ATOM   1592 C  CA  . ALA A 1 207 ? 24.68245  6.09400   20.33314  1.000 73.36856  ? 309  ALA AA CA  1 
ATOM   1593 C  C   . ALA A 1 207 ? 25.87639  6.86813   19.79282  1.000 71.29457  ? 309  ALA AA C   1 
ATOM   1594 O  O   . ALA A 1 207 ? 25.95395  7.16308   18.59050  1.000 66.33424  ? 309  ALA AA O   1 
ATOM   1595 C  CB  . ALA A 1 207 ? 23.72305  7.03358   21.05014  1.000 69.65403  ? 309  ALA AA CB  1 
ATOM   1596 N  N   . ARG A 1 208 ? 26.82220  7.19378   20.67071  1.000 67.04883  ? 310  ARG AA N   1 
ATOM   1597 C  CA  . ARG A 1 208 ? 28.03203  7.87654   20.23770  1.000 68.01265  ? 310  ARG AA CA  1 
ATOM   1598 C  C   . ARG A 1 208 ? 28.84562  7.02086   19.26468  1.000 64.03195  ? 310  ARG AA C   1 
ATOM   1599 O  O   . ARG A 1 208 ? 29.42384  7.54719   18.31264  1.000 60.74917  ? 310  ARG AA O   1 
ATOM   1600 C  CB  . ARG A 1 208 ? 28.86451  8.26059   21.46011  1.000 67.55081  ? 310  ARG AA CB  1 
ATOM   1601 N  N   . LYS A 1 209 ? 28.93436  5.70492   19.50769  1.000 71.87033  ? 311  LYS AA N   1 
ATOM   1602 C  CA  . LYS A 1 209 ? 29.62089  4.82662   18.56119  1.000 71.57773  ? 311  LYS AA CA  1 
ATOM   1603 C  C   . LYS A 1 209 ? 28.91882  4.86142   17.21194  1.000 68.54153  ? 311  LYS AA C   1 
ATOM   1604 O  O   . LYS A 1 209 ? 29.56823  4.93929   16.15697  1.000 68.68473  ? 311  LYS AA O   1 
ATOM   1605 C  CB  . LYS A 1 209 ? 29.68093  3.39334   19.09101  1.000 72.79975  ? 311  LYS AA CB  1 
ATOM   1606 C  CG  . LYS A 1 209 ? 30.70320  3.15114   20.19658  1.000 81.22342  ? 311  LYS AA CG  1 
ATOM   1607 C  CD  . LYS A 1 209 ? 32.13241  3.07170   19.64993  1.000 92.92260  ? 311  LYS AA CD  1 
ATOM   1608 C  CE  . LYS A 1 209 ? 33.16947  2.77428   20.75163  1.000 88.31586  ? 311  LYS AA CE  1 
ATOM   1609 N  NZ  . LYS A 1 209 ? 34.55361  2.66788   20.18556  1.000 79.27474  ? 311  LYS AA NZ  1 
ATOM   1610 N  N   . ALA A 1 210 ? 27.58443  4.83806   17.23157  1.000 61.51834  ? 312  ALA AA N   1 
ATOM   1611 C  CA  . ALA A 1 210 ? 26.82607  4.96318   15.99530  1.000 64.06897  ? 312  ALA AA CA  1 
ATOM   1612 C  C   . ALA A 1 210 ? 27.14857  6.26471   15.26860  1.000 63.53903  ? 312  ALA AA C   1 
ATOM   1613 O  O   . ALA A 1 210 ? 27.45361  6.26146   14.06603  1.000 67.27147  ? 312  ALA AA O   1 
ATOM   1614 C  CB  . ALA A 1 210 ? 25.33997  4.86459   16.29197  1.000 71.69027  ? 312  ALA AA CB  1 
ATOM   1615 N  N   . VAL A 1 211 ? 27.09488  7.38905   15.98341  1.000 60.29855  ? 313  VAL AA N   1 
ATOM   1616 C  CA  . VAL A 1 211 ? 27.27592  8.68901   15.34257  1.000 58.53063  ? 313  VAL AA CA  1 
ATOM   1617 C  C   . VAL A 1 211 ? 28.63758  8.77246   14.67043  1.000 60.15453  ? 313  VAL AA C   1 
ATOM   1618 O  O   . VAL A 1 211 ? 28.77808  9.37924   13.59831  1.000 65.09744  ? 313  VAL AA O   1 
ATOM   1619 C  CB  . VAL A 1 211 ? 27.07345  9.82564   16.36323  1.000 55.98863  ? 313  VAL AA CB  1 
ATOM   1620 C  CG1 . VAL A 1 211 ? 27.54644  11.15174  15.78714  1.000 56.36775  ? 313  VAL AA CG1 1 
ATOM   1621 C  CG2 . VAL A 1 211 ? 25.60866  9.93323   16.73472  1.000 59.57372  ? 313  VAL AA CG2 1 
ATOM   1622 N  N   . LYS A 1 212 ? 29.66480  8.19047   15.28488  1.000 55.12511  ? 314  LYS AA N   1 
ATOM   1623 C  CA  . LYS A 1 212 ? 30.97971  8.21573   14.66003  1.000 68.39095  ? 314  LYS AA CA  1 
ATOM   1624 C  C   . LYS A 1 212 ? 30.99210  7.37456   13.38686  1.000 66.03044  ? 314  LYS AA C   1 
ATOM   1625 O  O   . LYS A 1 212 ? 31.44351  7.82413   12.33482  1.000 59.69761  ? 314  LYS AA O   1 
ATOM   1626 C  CB  . LYS A 1 212 ? 32.03354  7.72178   15.64687  1.000 67.87396  ? 314  LYS AA CB  1 
ATOM   1627 C  CG  . LYS A 1 212 ? 32.13675  8.55069   16.89988  1.000 73.84312  ? 314  LYS AA CG  1 
ATOM   1628 C  CD  . LYS A 1 212 ? 33.39346  8.18110   17.69025  1.000 82.45236  ? 314  LYS AA CD  1 
ATOM   1629 C  CE  . LYS A 1 212 ? 33.18202  6.91404   18.52328  1.000 86.53098  ? 314  LYS AA CE  1 
ATOM   1630 N  NZ  . LYS A 1 212 ? 34.43610  6.43524   19.20639  1.000 90.49591  ? 314  LYS AA NZ  1 
ATOM   1631 N  N   . ALA A 1 213 ? 30.47503  6.14153   13.46737  1.000 67.22031  ? 315  ALA AA N   1 
ATOM   1632 C  CA  . ALA A 1 213 ? 30.44916  5.27000   12.29651  1.000 62.91375  ? 315  ALA AA CA  1 
ATOM   1633 C  C   . ALA A 1 213 ? 29.62102  5.88844   11.17599  1.000 62.70231  ? 315  ALA AA C   1 
ATOM   1634 O  O   . ALA A 1 213 ? 30.06046  5.95058   10.02336  1.000 60.83023  ? 315  ALA AA O   1 
ATOM   1635 C  CB  . ALA A 1 213 ? 29.91377  3.90038   12.68717  1.000 62.69034  ? 315  ALA AA CB  1 
ATOM   1636 N  N   . THR A 1 214 ? 28.42738  6.37784   11.50734  1.000 63.28605  ? 316  THR AA N   1 
ATOM   1637 C  CA  . THR A 1 214 ? 27.56939  6.99942   10.50233  1.000 59.92366  ? 316  THR AA CA  1 
ATOM   1638 C  C   . THR A 1 214 ? 28.29386  8.13969   9.80466   1.000 65.27113  ? 316  THR AA C   1 
ATOM   1639 O  O   . THR A 1 214 ? 28.18442  8.30153   8.57806   1.000 63.27577  ? 316  THR AA O   1 
ATOM   1640 C  CB  . THR A 1 214 ? 26.27264  7.52602   11.12851  1.000 57.62419  ? 316  THR AA CB  1 
ATOM   1641 O  OG1 . THR A 1 214 ? 25.51115  6.46279   11.70959  1.000 50.67882  ? 316  THR AA OG1 1 
ATOM   1642 C  CG2 . THR A 1 214 ? 25.43074  8.21859   10.08308  1.000 57.27237  ? 316  THR AA CG2 1 
ATOM   1643 N  N   . LEU A 1 215 ? 28.99359  8.97319   10.57781  1.000 65.26744  ? 317  LEU AA N   1 
ATOM   1644 C  CA  . LEU A 1 215 ? 29.76894  10.04068  9.96691   1.000 57.72080  ? 317  LEU AA CA  1 
ATOM   1645 C  C   . LEU A 1 215 ? 30.85197  9.48541   9.05708   1.000 63.59671  ? 317  LEU AA C   1 
ATOM   1646 O  O   . LEU A 1 215 ? 31.19042  10.11639  8.04358   1.000 66.88298  ? 317  LEU AA O   1 
ATOM   1647 C  CB  . LEU A 1 215 ? 30.36362  10.93944  11.04345  1.000 59.31029  ? 317  LEU AA CB  1 
ATOM   1648 C  CG  . LEU A 1 215 ? 29.32265  11.80414  11.80108  1.000 68.16025  ? 317  LEU AA CG  1 
ATOM   1649 C  CD1 . LEU A 1 215 ? 29.95639  12.79094  12.79500  1.000 61.56835  ? 317  LEU AA CD1 1 
ATOM   1650 C  CD2 . LEU A 1 215 ? 28.42287  12.55319  10.83529  1.000 59.56494  ? 317  LEU AA CD2 1 
ATOM   1651 N  N   . VAL A 1 216 ? 31.42252  8.33014   9.38682   1.000 60.00092  ? 318  VAL AA N   1 
ATOM   1652 C  CA  . VAL A 1 216 ? 32.44522  7.77721   8.49838   1.000 63.11925  ? 318  VAL AA CA  1 
ATOM   1653 C  C   . VAL A 1 216 ? 31.80917  7.25299   7.21984   1.000 65.92694  ? 318  VAL AA C   1 
ATOM   1654 O  O   . VAL A 1 216 ? 32.33073  7.44648   6.11789   1.000 63.88190  ? 318  VAL AA O   1 
ATOM   1655 C  CB  . VAL A 1 216 ? 33.27359  6.68038   9.19391   1.000 61.17584  ? 318  VAL AA CB  1 
ATOM   1656 C  CG1 . VAL A 1 216 ? 34.19927  6.01637   8.17223   1.000 67.71789  ? 318  VAL AA CG1 1 
ATOM   1657 C  CG2 . VAL A 1 216 ? 34.10641  7.25951   10.32389  1.000 60.68880  ? 318  VAL AA CG2 1 
ATOM   1658 N  N   . LEU A 1 217 ? 30.67281  6.57891   7.34798   1.000 65.64070  ? 319  LEU AA N   1 
ATOM   1659 C  CA  . LEU A 1 217 ? 30.05625  5.94153   6.19516   1.000 63.29937  ? 319  LEU AA CA  1 
ATOM   1660 C  C   . LEU A 1 217 ? 29.44671  6.95952   5.23107   1.000 66.59526  ? 319  LEU AA C   1 
ATOM   1661 O  O   . LEU A 1 217 ? 29.42167  6.72288   4.01098   1.000 64.75714  ? 319  LEU AA O   1 
ATOM   1662 C  CB  . LEU A 1 217 ? 28.99797  4.94486   6.67621   1.000 57.68695  ? 319  LEU AA CB  1 
ATOM   1663 C  CG  . LEU A 1 217 ? 28.38613  3.98084   5.63999   1.000 67.48800  ? 319  LEU AA CG  1 
ATOM   1664 C  CD1 . LEU A 1 217 ? 29.41375  2.99833   5.04683   1.000 60.01563  ? 319  LEU AA CD1 1 
ATOM   1665 C  CD2 . LEU A 1 217 ? 27.20169  3.23276   6.24545   1.000 63.23724  ? 319  LEU AA CD2 1 
ATOM   1666 N  N   . LEU A 1 218 ? 28.94410  8.08596   5.75582   1.000 66.16504  ? 320  LEU AA N   1 
ATOM   1667 C  CA  . LEU A 1 218 ? 28.18686  9.02133   4.92298   1.000 65.25234  ? 320  LEU AA CA  1 
ATOM   1668 C  C   . LEU A 1 218 ? 29.01851  9.53958   3.75174   1.000 70.70773  ? 320  LEU AA C   1 
ATOM   1669 O  O   . LEU A 1 218 ? 28.49522  9.59542   2.62248   1.000 71.50983  ? 320  LEU AA O   1 
ATOM   1670 C  CB  . LEU A 1 218 ? 27.66255  10.17587  5.78828   1.000 62.35083  ? 320  LEU AA CB  1 
ATOM   1671 C  CG  . LEU A 1 218 ? 26.30670  10.83797  5.49435   1.000 64.94060  ? 320  LEU AA CG  1 
ATOM   1672 C  CD1 . LEU A 1 218 ? 25.16906  9.85618   5.28445   1.000 54.99239  ? 320  LEU AA CD1 1 
ATOM   1673 C  CD2 . LEU A 1 218 ? 25.95731  11.76253  6.64670   1.000 61.43148  ? 320  LEU AA CD2 1 
ATOM   1674 N  N   . PRO A 1 219 ? 30.25697  9.96503   3.93992   1.000 69.97972  ? 321  PRO AA N   1 
ATOM   1675 C  CA  . PRO A 1 219 ? 31.07373  10.30734  2.76410   1.000 72.33793  ? 321  PRO AA CA  1 
ATOM   1676 C  C   . PRO A 1 219 ? 31.31650  9.12106   1.84734   1.000 75.54010  ? 321  PRO AA C   1 
ATOM   1677 O  O   . PRO A 1 219 ? 31.25328  9.27140   0.61821   1.000 76.46979  ? 321  PRO AA O   1 
ATOM   1678 C  CB  . PRO A 1 219 ? 32.37529  10.82755  3.39570   1.000 75.48449  ? 321  PRO AA CB  1 
ATOM   1679 C  CG  . PRO A 1 219 ? 31.95125  11.30994  4.76182   1.000 72.04482  ? 321  PRO AA CG  1 
ATOM   1680 C  CD  . PRO A 1 219 ? 30.93879  10.30477  5.19995   1.000 67.92065  ? 321  PRO AA CD  1 
ATOM   1681 N  N   . LEU A 1 220 ? 31.57850  7.93515   2.40551   1.000 71.40544  ? 322  LEU AA N   1 
ATOM   1682 C  CA  . LEU A 1 220 ? 31.94459  6.80376   1.56328   1.000 65.30996  ? 322  LEU AA CA  1 
ATOM   1683 C  C   . LEU A 1 220 ? 30.83543  6.45921   0.57696   1.000 72.20544  ? 322  LEU AA C   1 
ATOM   1684 O  O   . LEU A 1 220 ? 31.10631  6.20709   -0.59865  1.000 79.11001  ? 322  LEU AA O   1 
ATOM   1685 C  CB  . LEU A 1 220 ? 32.27879  5.59355   2.42823   1.000 64.96085  ? 322  LEU AA CB  1 
ATOM   1686 C  CG  . LEU A 1 220 ? 33.76650  5.25666   2.57163   1.000 69.97083  ? 322  LEU AA CG  1 
ATOM   1687 C  CD1 . LEU A 1 220 ? 33.98859  4.30663   3.72895   1.000 64.85039  ? 322  LEU AA CD1 1 
ATOM   1688 C  CD2 . LEU A 1 220 ? 34.29940  4.64491   1.28263   1.000 64.85531  ? 322  LEU AA CD2 1 
ATOM   1689 N  N   . LEU A 1 221 ? 29.58138  6.45424   1.04622   1.000 71.20839  ? 323  LEU AA N   1 
ATOM   1690 C  CA  . LEU A 1 221 ? 28.44170  6.14147   0.19962   1.000 67.07431  ? 323  LEU AA CA  1 
ATOM   1691 C  C   . LEU A 1 221 ? 28.00125  7.30690   -0.66822  1.000 74.03366  ? 323  LEU AA C   1 
ATOM   1692 O  O   . LEU A 1 221 ? 27.38471  7.08800   -1.72313  1.000 78.06013  ? 323  LEU AA O   1 
ATOM   1693 C  CB  . LEU A 1 221 ? 27.26400  5.67825   1.06808   1.000 65.98316  ? 323  LEU AA CB  1 
ATOM   1694 C  CG  . LEU A 1 221 ? 27.46865  4.44692   1.96259   1.000 62.63352  ? 323  LEU AA CG  1 
ATOM   1695 C  CD1 . LEU A 1 221 ? 26.21481  4.14316   2.70466   1.000 56.94771  ? 323  LEU AA CD1 1 
ATOM   1696 C  CD2 . LEU A 1 221 ? 27.85833  3.24357   1.15338   1.000 65.13679  ? 323  LEU AA CD2 1 
ATOM   1697 N  N   . GLY A 1 222 ? 28.33495  8.52974   -0.27657  1.000 71.62781  ? 324  GLY AA N   1 
ATOM   1698 C  CA  . GLY A 1 222 ? 27.79888  9.68190   -0.96954  1.000 76.54332  ? 324  GLY AA CA  1 
ATOM   1699 C  C   . GLY A 1 222 ? 28.47087  10.01862  -2.28264  1.000 74.95865  ? 324  GLY AA C   1 
ATOM   1700 O  O   . GLY A 1 222 ? 27.81042  10.51812  -3.19612  1.000 80.98914  ? 324  GLY AA O   1 
ATOM   1701 N  N   . ILE A 1 223 ? 29.77790  9.76324   -2.40538  1.000 72.94279  ? 325  ILE AA N   1 
ATOM   1702 C  CA  . ILE A 1 223 ? 30.48236  10.10870  -3.64337  1.000 79.29671  ? 325  ILE AA CA  1 
ATOM   1703 C  C   . ILE A 1 223 ? 29.80525  9.46530   -4.84901  1.000 78.74794  ? 325  ILE AA C   1 
ATOM   1704 O  O   . ILE A 1 223 ? 29.57686  10.11809  -5.87755  1.000 82.37447  ? 325  ILE AA O   1 
ATOM   1705 C  CB  . ILE A 1 223 ? 31.95775  9.68545   -3.55740  1.000 79.63460  ? 325  ILE AA CB  1 
ATOM   1706 C  CG1 . ILE A 1 223 ? 32.69941  10.53658  -2.53664  1.000 76.85963  ? 325  ILE AA CG1 1 
ATOM   1707 C  CG2 . ILE A 1 223 ? 32.59005  9.78965   -4.94540  1.000 79.97148  ? 325  ILE AA CG2 1 
ATOM   1708 C  CD1 . ILE A 1 223 ? 34.19632  10.28250  -2.54611  1.000 82.27458  ? 325  ILE AA CD1 1 
ATOM   1709 N  N   . THR A 1 224 ? 29.47582  8.18086   -4.74683  1.000 74.39459  ? 326  THR AA N   1 
ATOM   1710 C  CA  . THR A 1 224 ? 28.88739  7.47968   -5.87691  1.000 80.55106  ? 326  THR AA CA  1 
ATOM   1711 C  C   . THR A 1 224 ? 27.52891  8.04569   -6.25916  1.000 79.77914  ? 326  THR AA C   1 
ATOM   1712 O  O   . THR A 1 224 ? 27.17987  8.03808   -7.44031  1.000 84.63454  ? 326  THR AA O   1 
ATOM   1713 C  CB  . THR A 1 224 ? 28.77760  5.97788   -5.58468  1.000 77.74117  ? 326  THR AA CB  1 
ATOM   1714 O  OG1 . THR A 1 224 ? 28.46130  5.26860   -6.79087  1.000 76.96225  ? 326  THR AA OG1 1 
ATOM   1715 C  CG2 . THR A 1 224 ? 27.69826  5.69593   -4.53972  1.000 78.21273  ? 326  THR AA CG2 1 
ATOM   1716 N  N   . TYR A 1 225 ? 26.74289  8.52823   -5.29017  1.000 79.61151  ? 327  TYR AA N   1 
ATOM   1717 C  CA  . TYR A 1 225 ? 25.43937  9.07716   -5.65308  1.000 80.18913  ? 327  TYR AA CA  1 
ATOM   1718 C  C   . TYR A 1 225 ? 25.61356  10.38073  -6.42050  1.000 90.07084  ? 327  TYR AA C   1 
ATOM   1719 O  O   . TYR A 1 225 ? 24.98423  10.58019  -7.46382  1.000 95.32067  ? 327  TYR AA O   1 
ATOM   1720 C  CB  . TYR A 1 225 ? 24.53485  9.22658   -4.41901  1.000 70.54189  ? 327  TYR AA CB  1 
ATOM   1721 C  CG  . TYR A 1 225 ? 23.88814  7.89238   -4.08781  1.000 73.46188  ? 327  TYR AA CG  1 
ATOM   1722 C  CD1 . TYR A 1 225 ? 22.74662  7.46603   -4.75855  1.000 82.06282  ? 327  TYR AA CD1 1 
ATOM   1723 C  CD2 . TYR A 1 225 ? 24.46126  7.02230   -3.17651  1.000 68.34383  ? 327  TYR AA CD2 1 
ATOM   1724 C  CE1 . TYR A 1 225 ? 22.17756  6.21716   -4.50143  1.000 61.95638  ? 327  TYR AA CE1 1 
ATOM   1725 C  CE2 . TYR A 1 225 ? 23.91247  5.78444   -2.94176  1.000 57.31910  ? 327  TYR AA CE2 1 
ATOM   1726 C  CZ  . TYR A 1 225 ? 22.78073  5.39030   -3.61745  1.000 54.86882  ? 327  TYR AA CZ  1 
ATOM   1727 O  OH  . TYR A 1 225 ? 22.23708  4.13240   -3.40726  1.000 60.28689  ? 327  TYR AA OH  1 
ATOM   1728 N  N   . MET A 1 226 ? 26.51728  11.24895  -5.97038  1.000 87.52975  ? 328  MET AA N   1 
ATOM   1729 C  CA  . MET A 1 226 ? 26.78987  12.46466  -6.72730  1.000 88.91111  ? 328  MET AA CA  1 
ATOM   1730 C  C   . MET A 1 226 ? 27.47745  12.15208  -8.05401  1.000 91.66630  ? 328  MET AA C   1 
ATOM   1731 O  O   . MET A 1 226 ? 27.13751  12.74927  -9.08115  1.000 99.12861  ? 328  MET AA O   1 
ATOM   1732 C  CB  . MET A 1 226 ? 27.63382  13.42999  -5.89220  1.000 93.31324  ? 328  MET AA CB  1 
ATOM   1733 C  CG  . MET A 1 226 ? 27.62110  14.86574  -6.40746  1.000 101.20506 ? 328  MET AA CG  1 
ATOM   1734 S  SD  . MET A 1 226 ? 26.28329  15.87396  -5.69446  1.000 117.51154 ? 328  MET AA SD  1 
ATOM   1735 C  CE  . MET A 1 226 ? 26.72581  15.87795  -3.96422  1.000 102.61849 ? 328  MET AA CE  1 
ATOM   1736 N  N   . LEU A 1 227 ? 28.44415  11.21930  -8.05719  1.000 91.14172  ? 329  LEU AA N   1 
ATOM   1737 C  CA  . LEU A 1 227 ? 29.21318  10.93722  -9.27189  1.000 90.07290  ? 329  LEU AA CA  1 
ATOM   1738 C  C   . LEU A 1 227 ? 28.30130  10.60129  -10.44271 1.000 90.07601  ? 329  LEU AA C   1 
ATOM   1739 O  O   . LEU A 1 227 ? 28.63572  10.89267  -11.59633 1.000 92.02159  ? 329  LEU AA O   1 
ATOM   1740 C  CB  . LEU A 1 227 ? 30.19857  9.79589   -9.02197  1.000 84.05465  ? 329  LEU AA CB  1 
ATOM   1741 C  CG  . LEU A 1 227 ? 31.46747  10.24448  -8.30079  1.000 80.40252  ? 329  LEU AA CG  1 
ATOM   1742 C  CD1 . LEU A 1 227 ? 32.53267  9.16015   -8.25838  1.000 74.79219  ? 329  LEU AA CD1 1 
ATOM   1743 C  CD2 . LEU A 1 227 ? 32.00297  11.48835  -8.96095  1.000 87.16457  ? 329  LEU AA CD2 1 
ATOM   1744 N  N   . ALA A 1 228 ? 27.14127  10.00401  -10.16318 1.000 90.71540  ? 330  ALA AA N   1 
ATOM   1745 C  CA  . ALA A 1 228 ? 26.17621  9.71304   -11.21846 1.000 96.26639  ? 330  ALA AA CA  1 
ATOM   1746 C  C   . ALA A 1 228 ? 25.81088  10.95854  -12.01225 1.000 97.30517  ? 330  ALA AA C   1 
ATOM   1747 O  O   . ALA A 1 228 ? 25.58085  10.86900  -13.22452 1.000 106.38298 ? 330  ALA AA O   1 
ATOM   1748 C  CB  . ALA A 1 228 ? 24.91441  9.07552   -10.62734 1.000 92.72152  ? 330  ALA AA CB  1 
ATOM   1749 N  N   . PHE A 1 229 ? 25.75375  12.12004  -11.36273 1.000 97.76814  ? 331  PHE AA N   1 
ATOM   1750 C  CA  . PHE A 1 229 ? 25.35410  13.35395  -12.02871 1.000 97.58461  ? 331  PHE AA CA  1 
ATOM   1751 C  C   . PHE A 1 229 ? 26.53014  14.09639  -12.65473 1.000 97.35826  ? 331  PHE AA C   1 
ATOM   1752 O  O   . PHE A 1 229 ? 26.33192  15.16006  -13.25065 1.000 100.79355 ? 331  PHE AA O   1 
ATOM   1753 C  CB  . PHE A 1 229 ? 24.64262  14.30114  -11.05523 1.000 93.28048  ? 331  PHE AA CB  1 
ATOM   1754 C  CG  . PHE A 1 229 ? 23.69291  13.62802  -10.09931 1.000 93.18266  ? 331  PHE AA CG  1 
ATOM   1755 C  CD1 . PHE A 1 229 ? 22.33048  13.57687  -10.36761 1.000 95.86729  ? 331  PHE AA CD1 1 
ATOM   1756 C  CD2 . PHE A 1 229 ? 24.15184  13.08433  -8.91053  1.000 95.22673  ? 331  PHE AA CD2 1 
ATOM   1757 C  CE1 . PHE A 1 229 ? 21.44721  12.98313  -9.47562  1.000 96.37627  ? 331  PHE AA CE1 1 
ATOM   1758 C  CE2 . PHE A 1 229 ? 23.26591  12.49405  -8.01444  1.000 98.27665  ? 331  PHE AA CE2 1 
ATOM   1759 C  CZ  . PHE A 1 229 ? 21.91694  12.43609  -8.30035  1.000 99.38042  ? 331  PHE AA CZ  1 
ATOM   1760 N  N   . VAL A 1 230 ? 27.74580  13.55509  -12.56761 1.000 97.35551  ? 332  VAL AA N   1 
ATOM   1761 C  CA  . VAL A 1 230 ? 28.93420  14.34282  -12.90473 1.000 99.88580  ? 332  VAL AA CA  1 
ATOM   1762 C  C   . VAL A 1 230 ? 28.94674  14.71740  -14.38305 1.000 106.62893 ? 332  VAL AA C   1 
ATOM   1763 O  O   . VAL A 1 230 ? 29.13005  15.89544  -14.74779 1.000 108.94728 ? 332  VAL AA O   1 
ATOM   1764 C  CB  . VAL A 1 230 ? 30.20106  13.56958  -12.50259 1.000 99.83984  ? 332  VAL AA CB  1 
ATOM   1765 C  CG1 . VAL A 1 230 ? 31.41802  14.11618  -13.22890 1.000 103.39881 ? 332  VAL AA CG1 1 
ATOM   1766 C  CG2 . VAL A 1 230 ? 30.36875  13.64143  -10.98305 1.000 99.14309  ? 332  VAL AA CG2 1 
ATOM   1767 N  N   . ASN A 1 231 ? 28.74856  13.72879  -15.27119 1.000 106.84782 ? 333  ASN AA N   1 
ATOM   1768 C  CA  . ASN A 1 231 ? 28.97089  13.93248  -16.71667 1.000 109.56021 ? 333  ASN AA CA  1 
ATOM   1769 C  C   . ASN A 1 231 ? 30.39079  14.43846  -16.96884 1.000 115.94819 ? 333  ASN AA C   1 
ATOM   1770 O  O   . ASN A 1 231 ? 30.57416  15.52588  -17.53980 1.000 120.63341 ? 333  ASN AA O   1 
ATOM   1771 C  CB  . ASN A 1 231 ? 27.92335  14.91658  -17.28845 1.000 97.50393  ? 333  ASN AA CB  1 
ATOM   1772 N  N   . PRO A 1 232 ? 31.43386  13.65356  -16.60436 1.000 115.62823 ? 334  PRO AA N   1 
ATOM   1773 C  CA  . PRO A 1 232 ? 32.79783  14.18922  -16.49256 1.000 115.41278 ? 334  PRO AA CA  1 
ATOM   1774 C  C   . PRO A 1 232 ? 33.41486  14.73754  -17.77708 1.000 122.04523 ? 334  PRO AA C   1 
ATOM   1775 O  O   . PRO A 1 232 ? 33.80154  15.90957  -17.80097 1.000 124.36204 ? 334  PRO AA O   1 
ATOM   1776 C  CB  . PRO A 1 232 ? 33.60392  12.98564  -15.98078 1.000 113.21084 ? 334  PRO AA CB  1 
ATOM   1777 C  CG  . PRO A 1 232 ? 32.82284  11.79090  -16.42631 1.000 110.30064 ? 334  PRO AA CG  1 
ATOM   1778 C  CD  . PRO A 1 232 ? 31.38491  12.21327  -16.27444 1.000 116.01853 ? 334  PRO AA CD  1 
ATOM   1779 N  N   . GLY A 1 233 ? 33.55518  13.92979  -18.81939 1.000 121.28182 ? 335  GLY AA N   1 
ATOM   1780 C  CA  . GLY A 1 233 ? 34.15013  14.40448  -20.05095 1.000 122.44997 ? 335  GLY AA CA  1 
ATOM   1781 C  C   . GLY A 1 233 ? 34.87528  13.30283  -20.79969 1.000 124.52117 ? 335  GLY AA C   1 
ATOM   1782 O  O   . GLY A 1 233 ? 34.70037  12.11894  -20.52763 1.000 125.00625 ? 335  GLY AA O   1 
ATOM   1783 N  N   . GLU A 1 234 ? 35.70574  13.73385  -21.75413 1.000 129.04704 ? 336  GLU AA N   1 
ATOM   1784 C  CA  . GLU A 1 234 ? 36.36235  12.83903  -22.70231 1.000 128.90592 ? 336  GLU AA CA  1 
ATOM   1785 C  C   . GLU A 1 234 ? 37.88422  12.80210  -22.55769 1.000 128.10680 ? 336  GLU AA C   1 
ATOM   1786 O  O   . GLU A 1 234 ? 38.56140  12.22540  -23.41714 1.000 122.77589 ? 336  GLU AA O   1 
ATOM   1787 C  CB  . GLU A 1 234 ? 35.99404  13.23084  -24.13569 1.000 125.76205 ? 336  GLU AA CB  1 
ATOM   1788 N  N   . ASP A 1 235 ? 38.44692  13.40270  -21.50738 1.000 130.42401 ? 337  ASP AA N   1 
ATOM   1789 C  CA  . ASP A 1 235 ? 39.86568  13.20318  -21.22977 1.000 124.95972 ? 337  ASP AA CA  1 
ATOM   1790 C  C   . ASP A 1 235 ? 40.12378  11.71995  -21.00059 1.000 124.10383 ? 337  ASP AA C   1 
ATOM   1791 O  O   . ASP A 1 235 ? 39.42594  11.07362  -20.21478 1.000 123.13943 ? 337  ASP AA O   1 
ATOM   1792 C  CB  . ASP A 1 235 ? 40.30348  14.00098  -19.99890 1.000 124.94356 ? 337  ASP AA CB  1 
ATOM   1793 C  CG  . ASP A 1 235 ? 39.76883  15.41800  -19.99183 1.000 129.44996 ? 337  ASP AA CG  1 
ATOM   1794 O  OD1 . ASP A 1 235 ? 39.39612  15.92222  -21.07762 1.000 129.33131 ? 337  ASP AA OD1 1 
ATOM   1795 O  OD2 . ASP A 1 235 ? 39.73143  16.02660  -18.89563 1.000 126.33453 ? 337  ASP AA OD2 1 
ATOM   1796 N  N   . GLU A 1 236 ? 41.13366  11.17386  -21.68012 1.000 124.96880 ? 338  GLU AA N   1 
ATOM   1797 C  CA  . GLU A 1 236 ? 41.40681  9.75035   -21.52084 1.000 122.66058 ? 338  GLU AA CA  1 
ATOM   1798 C  C   . GLU A 1 236 ? 41.81623  9.43324   -20.08720 1.000 119.11954 ? 338  GLU AA C   1 
ATOM   1799 O  O   . GLU A 1 236 ? 41.41374  8.40420   -19.53350 1.000 118.31729 ? 338  GLU AA O   1 
ATOM   1800 C  CB  . GLU A 1 236 ? 42.47781  9.29723   -22.51215 1.000 120.05298 ? 338  GLU AA CB  1 
ATOM   1801 C  CG  . GLU A 1 236 ? 41.93748  8.97360   -23.89905 1.000 120.91362 ? 338  GLU AA CG  1 
ATOM   1802 C  CD  . GLU A 1 236 ? 40.88994  7.86700   -23.88218 1.000 123.10017 ? 338  GLU AA CD  1 
ATOM   1803 O  OE1 . GLU A 1 236 ? 41.24869  6.70350   -23.58702 1.000 117.41550 ? 338  GLU AA OE1 1 
ATOM   1804 O  OE2 . GLU A 1 236 ? 39.70937  8.16018   -24.17678 1.000 121.54743 ? 338  GLU AA OE2 1 
ATOM   1805 N  N   . VAL A 1 237 ? 42.61574  10.30601  -19.46702 1.000 119.46585 ? 339  VAL AA N   1 
ATOM   1806 C  CA  . VAL A 1 237 ? 42.99155  10.10203  -18.07004 1.000 122.45551 ? 339  VAL AA CA  1 
ATOM   1807 C  C   . VAL A 1 237 ? 41.77697  10.25023  -17.15903 1.000 119.96515 ? 339  VAL AA C   1 
ATOM   1808 O  O   . VAL A 1 237 ? 41.57766  9.45562   -16.23410 1.000 114.58007 ? 339  VAL AA O   1 
ATOM   1809 C  CB  . VAL A 1 237 ? 44.11649  11.07372  -17.67058 1.000 124.44264 ? 339  VAL AA CB  1 
ATOM   1810 C  CG1 . VAL A 1 237 ? 45.42654  10.67855  -18.33269 1.000 123.69546 ? 339  VAL AA CG1 1 
ATOM   1811 C  CG2 . VAL A 1 237 ? 43.73654  12.51226  -18.02282 1.000 125.43063 ? 339  VAL AA CG2 1 
ATOM   1812 N  N   . SER A 1 238 ? 40.94830  11.27191  -17.40363 1.000 121.80791 ? 340  SER AA N   1 
ATOM   1813 C  CA  . SER A 1 238 ? 39.74455  11.46789  -16.59994 1.000 117.35017 ? 340  SER AA CA  1 
ATOM   1814 C  C   . SER A 1 238 ? 38.79991  10.28324  -16.73716 1.000 113.33376 ? 340  SER AA C   1 
ATOM   1815 O  O   . SER A 1 238 ? 38.19449  9.84145   -15.75296 1.000 112.69391 ? 340  SER AA O   1 
ATOM   1816 C  CB  . SER A 1 238 ? 39.03800  12.76451  -17.00638 1.000 121.53683 ? 340  SER AA CB  1 
ATOM   1817 O  OG  . SER A 1 238 ? 37.76076  12.87565  -16.39472 1.000 119.34974 ? 340  SER AA OG  1 
ATOM   1818 N  N   . ARG A 1 239 ? 38.65076  9.76373   -17.95550 1.000 114.22716 ? 341  ARG AA N   1 
ATOM   1819 C  CA  . ARG A 1 239 ? 37.74966  8.63829   -18.17108 1.000 114.99206 ? 341  ARG AA CA  1 
ATOM   1820 C  C   . ARG A 1 239 ? 38.23564  7.38709   -17.44113 1.000 110.02635 ? 341  ARG AA C   1 
ATOM   1821 O  O   . ARG A 1 239 ? 37.44922  6.71379   -16.76199 1.000 109.74277 ? 341  ARG AA O   1 
ATOM   1822 C  CB  . ARG A 1 239 ? 37.58942  8.37658   -19.67219 1.000 114.18927 ? 341  ARG AA CB  1 
ATOM   1823 N  N   . VAL A 1 240 ? 39.52726  7.05875   -17.55960 1.000 105.08024 ? 342  VAL AA N   1 
ATOM   1824 C  CA  . VAL A 1 240 ? 40.01272  5.79934   -16.99744 1.000 104.06108 ? 342  VAL AA CA  1 
ATOM   1825 C  C   . VAL A 1 240 ? 39.80851  5.77109   -15.48666 1.000 101.68181 ? 342  VAL AA C   1 
ATOM   1826 O  O   . VAL A 1 240 ? 39.27118  4.80321   -14.93657 1.000 99.76823  ? 342  VAL AA O   1 
ATOM   1827 C  CB  . VAL A 1 240 ? 41.48588  5.56715   -17.37170 1.000 105.38769 ? 342  VAL AA CB  1 
ATOM   1828 C  CG1 . VAL A 1 240 ? 42.31685  6.78808   -17.03897 1.000 107.99152 ? 342  VAL AA CG1 1 
ATOM   1829 C  CG2 . VAL A 1 240 ? 42.02912  4.33730   -16.64849 1.000 98.58497  ? 342  VAL AA CG2 1 
ATOM   1830 N  N   . VAL A 1 241 ? 40.21356  6.83987   -14.79738 1.000 102.53548 ? 343  VAL AA N   1 
ATOM   1831 C  CA  . VAL A 1 241 ? 40.09322  6.87670   -13.34160 1.000 99.91202  ? 343  VAL AA CA  1 
ATOM   1832 C  C   . VAL A 1 241 ? 38.63007  6.99818   -12.91646 1.000 97.15679  ? 343  VAL AA C   1 
ATOM   1833 O  O   . VAL A 1 241 ? 38.18332  6.31659   -11.98668 1.000 93.02886  ? 343  VAL AA O   1 
ATOM   1834 C  CB  . VAL A 1 241 ? 40.95274  8.01954   -12.76785 1.000 102.18989 ? 343  VAL AA CB  1 
ATOM   1835 C  CG1 . VAL A 1 241 ? 42.39547  7.88364   -13.24274 1.000 103.59551 ? 343  VAL AA CG1 1 
ATOM   1836 C  CG2 . VAL A 1 241 ? 40.37942  9.38027   -13.16062 1.000 101.24030 ? 343  VAL AA CG2 1 
ATOM   1837 N  N   . PHE A 1 242 ? 37.86748  7.86870   -13.58103 1.000 96.73079  ? 344  PHE AA N   1 
ATOM   1838 C  CA  . PHE A 1 242 ? 36.46608  8.06889   -13.22245 1.000 92.97415  ? 344  PHE AA CA  1 
ATOM   1839 C  C   . PHE A 1 242 ? 35.71499  6.74205   -13.21990 1.000 92.67594  ? 344  PHE AA C   1 
ATOM   1840 O  O   . PHE A 1 242 ? 35.04442  6.39347   -12.24049 1.000 90.74180  ? 344  PHE AA O   1 
ATOM   1841 C  CB  . PHE A 1 242 ? 35.83547  9.05448   -14.20590 1.000 97.39902  ? 344  PHE AA CB  1 
ATOM   1842 C  CG  . PHE A 1 242 ? 34.51258  9.60345   -13.76922 1.000 98.80479  ? 344  PHE AA CG  1 
ATOM   1843 C  CD1 . PHE A 1 242 ? 34.43533  10.54531  -12.75045 1.000 101.48862 ? 344  PHE AA CD1 1 
ATOM   1844 C  CD2 . PHE A 1 242 ? 33.33973  9.19931   -14.39845 1.000 99.59637  ? 344  PHE AA CD2 1 
ATOM   1845 C  CE1 . PHE A 1 242 ? 33.20576  11.06409  -12.34952 1.000 100.76808 ? 344  PHE AA CE1 1 
ATOM   1846 C  CE2 . PHE A 1 242 ? 32.10409  9.71205   -14.00980 1.000 101.73689 ? 344  PHE AA CE2 1 
ATOM   1847 C  CZ  . PHE A 1 242 ? 32.03878  10.64683  -12.98087 1.000 104.11668 ? 344  PHE AA CZ  1 
ATOM   1848 N  N   . ILE A 1 243 ? 35.83776  5.97562   -14.30450 1.000 92.65405  ? 345  ILE AA N   1 
ATOM   1849 C  CA  . ILE A 1 243 ? 35.14143  4.69954   -14.41855 1.000 89.98393  ? 345  ILE AA CA  1 
ATOM   1850 C  C   . ILE A 1 243 ? 35.68433  3.69042   -13.41199 1.000 85.45266  ? 345  ILE AA C   1 
ATOM   1851 O  O   . ILE A 1 243 ? 34.92381  2.93377   -12.80340 1.000 84.69035  ? 345  ILE AA O   1 
ATOM   1852 C  CB  . ILE A 1 243 ? 35.24866  4.17121   -15.85940 1.000 91.48712  ? 345  ILE AA CB  1 
ATOM   1853 C  CG1 . ILE A 1 243 ? 34.47758  5.08393   -16.80927 1.000 94.06295  ? 345  ILE AA CG1 1 
ATOM   1854 C  CG2 . ILE A 1 243 ? 34.74080  2.73165   -15.95203 1.000 91.06941  ? 345  ILE AA CG2 1 
ATOM   1855 C  CD1 . ILE A 1 243 ? 33.02320  5.27398   -16.42894 1.000 96.17780  ? 345  ILE AA CD1 1 
ATOM   1856 N  N   . TYR A 1 244 ? 37.00707  3.63951   -13.23851 1.000 83.57089  ? 346  TYR AA N   1 
ATOM   1857 C  CA  . TYR A 1 244 ? 37.58363  2.67032   -12.31348 1.000 84.84965  ? 346  TYR AA CA  1 
ATOM   1858 C  C   . TYR A 1 244 ? 37.19634  2.99747   -10.87209 1.000 83.56720  ? 346  TYR AA C   1 
ATOM   1859 O  O   . TYR A 1 244 ? 36.73612  2.12595   -10.12045 1.000 77.57206  ? 346  TYR AA O   1 
ATOM   1860 C  CB  . TYR A 1 244 ? 39.10727  2.62621   -12.47772 1.000 83.08013  ? 346  TYR AA CB  1 
ATOM   1861 C  CG  . TYR A 1 244 ? 39.57606  1.98250   -13.76079 1.000 87.54579  ? 346  TYR AA CG  1 
ATOM   1862 C  CD1 . TYR A 1 244 ? 38.66561  1.60969   -14.74570 1.000 91.12767  ? 346  TYR AA CD1 1 
ATOM   1863 C  CD2 . TYR A 1 244 ? 40.92641  1.75728   -13.99492 1.000 90.17239  ? 346  TYR AA CD2 1 
ATOM   1864 C  CE1 . TYR A 1 244 ? 39.08767  1.02750   -15.93542 1.000 93.33182  ? 346  TYR AA CE1 1 
ATOM   1865 C  CE2 . TYR A 1 244 ? 41.36435  1.17753   -15.17971 1.000 95.52561  ? 346  TYR AA CE2 1 
ATOM   1866 C  CZ  . TYR A 1 244 ? 40.43696  0.81429   -16.14870 1.000 97.97643  ? 346  TYR AA CZ  1 
ATOM   1867 O  OH  . TYR A 1 244 ? 40.85176  0.23771   -17.33488 1.000 102.85723 ? 346  TYR AA OH  1 
ATOM   1868 N  N   . PHE A 1 245 ? 37.36827  4.25625   -10.47365 1.000 79.83916  ? 347  PHE AA N   1 
ATOM   1869 C  CA  . PHE A 1 245 ? 37.08095  4.62964   -9.09645  1.000 78.07110  ? 347  PHE AA CA  1 
ATOM   1870 C  C   . PHE A 1 245 ? 35.59939  4.45318   -8.78175  1.000 80.31204  ? 347  PHE AA C   1 
ATOM   1871 O  O   . PHE A 1 245 ? 35.23397  3.97470   -7.69576  1.000 74.27458  ? 347  PHE AA O   1 
ATOM   1872 C  CB  . PHE A 1 245 ? 37.51778  6.06771   -8.84863  1.000 79.15542  ? 347  PHE AA CB  1 
ATOM   1873 C  CG  . PHE A 1 245 ? 37.63802  6.41725   -7.39848  1.000 84.56987  ? 347  PHE AA CG  1 
ATOM   1874 C  CD1 . PHE A 1 245 ? 38.35706  5.60098   -6.53095  1.000 86.90905  ? 347  PHE AA CD1 1 
ATOM   1875 C  CD2 . PHE A 1 245 ? 37.01168  7.54474   -6.88856  1.000 88.53721  ? 347  PHE AA CD2 1 
ATOM   1876 C  CE1 . PHE A 1 245 ? 38.46253  5.91285   -5.18266  1.000 79.60492  ? 347  PHE AA CE1 1 
ATOM   1877 C  CE2 . PHE A 1 245 ? 37.10891  7.86445   -5.53071  1.000 82.52288  ? 347  PHE AA CE2 1 
ATOM   1878 C  CZ  . PHE A 1 245 ? 37.83749  7.05249   -4.68259  1.000 77.42499  ? 347  PHE AA CZ  1 
ATOM   1879 N  N   . ASN A 1 246 ? 34.72692  4.83888   -9.71732  1.000 78.53874  ? 348  ASN AA N   1 
ATOM   1880 C  CA  . ASN A 1 246 ? 33.29766  4.68851   -9.46756  1.000 77.43616  ? 348  ASN AA CA  1 
ATOM   1881 C  C   . ASN A 1 246 ? 32.89602  3.21899   -9.42132  1.000 75.82043  ? 348  ASN AA C   1 
ATOM   1882 O  O   . ASN A 1 246 ? 32.04750  2.83261   -8.60505  1.000 74.99164  ? 348  ASN AA O   1 
ATOM   1883 C  CB  . ASN A 1 246 ? 32.48913  5.43648   -10.51990 1.000 76.35869  ? 348  ASN AA CB  1 
ATOM   1884 C  CG  . ASN A 1 246 ? 30.99224  5.37294   -10.25381 1.000 84.95699  ? 348  ASN AA CG  1 
ATOM   1885 O  OD1 . ASN A 1 246 ? 30.49219  5.90569   -9.24439  1.000 86.08474  ? 348  ASN AA OD1 1 
ATOM   1886 N  ND2 . ASN A 1 246 ? 30.26862  4.70986   -11.14308 1.000 86.96255  ? 348  ASN AA ND2 1 
ATOM   1887 N  N   . ALA A 1 247 ? 33.50134  2.38183   -10.27608 1.000 72.08588  ? 349  ALA AA N   1 
ATOM   1888 C  CA  . ALA A 1 247 ? 33.16995  0.95806   -10.26397 1.000 72.57120  ? 349  ALA AA CA  1 
ATOM   1889 C  C   . ALA A 1 247 ? 33.58315  0.32247   -8.94490  1.000 69.60447  ? 349  ALA AA C   1 
ATOM   1890 O  O   . ALA A 1 247 ? 32.85284  -0.49898  -8.38230  1.000 69.61656  ? 349  ALA AA O   1 
ATOM   1891 C  CB  . ALA A 1 247 ? 33.83136  0.23563   -11.43639 1.000 61.57634  ? 349  ALA AA CB  1 
ATOM   1892 N  N   . PHE A 1 248 ? 34.75308  0.69774   -8.42927  1.000 68.99708  ? 350  PHE AA N   1 
ATOM   1893 C  CA  . PHE A 1 248 ? 35.15313  0.21427   -7.11616  1.000 67.00666  ? 350  PHE AA CA  1 
ATOM   1894 C  C   . PHE A 1 248 ? 34.12779  0.61696   -6.05575  1.000 66.45269  ? 350  PHE AA C   1 
ATOM   1895 O  O   . PHE A 1 248 ? 33.70442  -0.21547  -5.24488  1.000 64.05917  ? 350  PHE AA O   1 
ATOM   1896 C  CB  . PHE A 1 248 ? 36.55574  0.73488   -6.80057  1.000 69.98256  ? 350  PHE AA CB  1 
ATOM   1897 C  CG  . PHE A 1 248 ? 37.01743  0.43508   -5.41180  1.000 69.26183  ? 350  PHE AA CG  1 
ATOM   1898 C  CD1 . PHE A 1 248 ? 37.29959  -0.86084  -5.02086  1.000 68.65538  ? 350  PHE AA CD1 1 
ATOM   1899 C  CD2 . PHE A 1 248 ? 37.14991  1.45524   -4.48786  1.000 67.65724  ? 350  PHE AA CD2 1 
ATOM   1900 C  CE1 . PHE A 1 248 ? 37.69920  -1.12653  -3.72008  1.000 72.64417  ? 350  PHE AA CE1 1 
ATOM   1901 C  CE2 . PHE A 1 248 ? 37.55756  1.19630   -3.20309  1.000 64.87990  ? 350  PHE AA CE2 1 
ATOM   1902 C  CZ  . PHE A 1 248 ? 37.82992  -0.09309  -2.81329  1.000 60.92462  ? 350  PHE AA CZ  1 
ATOM   1903 N  N   . LEU A 1 249 ? 33.66054  1.86577   -6.09257  1.000 67.12393  ? 351  LEU AA N   1 
ATOM   1904 C  CA  . LEU A 1 249 ? 32.79320  2.37285   -5.03506  1.000 64.18700  ? 351  LEU AA CA  1 
ATOM   1905 C  C   . LEU A 1 249 ? 31.40940  1.74884   -5.07154  1.000 65.21680  ? 351  LEU AA C   1 
ATOM   1906 O  O   . LEU A 1 249 ? 30.85664  1.41024   -4.02536  1.000 66.49802  ? 351  LEU AA O   1 
ATOM   1907 C  CB  . LEU A 1 249 ? 32.67046  3.89158   -5.13242  1.000 61.89799  ? 351  LEU AA CB  1 
ATOM   1908 C  CG  . LEU A 1 249 ? 33.92375  4.63941   -4.70294  1.000 69.21765  ? 351  LEU AA CG  1 
ATOM   1909 C  CD1 . LEU A 1 249 ? 33.68530  6.11191   -4.80254  1.000 72.01401  ? 351  LEU AA CD1 1 
ATOM   1910 C  CD2 . LEU A 1 249 ? 34.32461  4.22778   -3.29072  1.000 69.42397  ? 351  LEU AA CD2 1 
ATOM   1911 N  N   . GLU A 1 250 ? 30.80460  1.63655   -6.26040  1.000 61.73885  ? 352  GLU AA N   1 
ATOM   1912 C  CA  . GLU A 1 250 ? 29.50464  0.98423   -6.33600  1.000 58.53004  ? 352  GLU AA CA  1 
ATOM   1913 C  C   . GLU A 1 250 ? 29.60829  -0.48199  -5.92641  1.000 62.09657  ? 352  GLU AA C   1 
ATOM   1914 O  O   . GLU A 1 250 ? 28.76925  -0.98208  -5.17127  1.000 60.47804  ? 352  GLU AA O   1 
ATOM   1915 C  CB  . GLU A 1 250 ? 28.92488  1.12345   -7.73957  1.000 61.62993  ? 352  GLU AA CB  1 
ATOM   1916 C  CG  . GLU A 1 250 ? 27.88098  0.06472   -8.12026  1.000 67.23045  ? 352  GLU AA CG  1 
ATOM   1917 C  CD  . GLU A 1 250 ? 27.98714  -0.41591  -9.59196  1.000 80.66109  ? 352  GLU AA CD  1 
ATOM   1918 O  OE1 . GLU A 1 250 ? 28.80259  0.14124   -10.36279 1.000 78.71284  ? 352  GLU AA OE1 1 
ATOM   1919 O  OE2 . GLU A 1 250 ? 27.24381  -1.34688  -9.99020  1.000 80.83440  ? 352  GLU AA OE2 1 
ATOM   1920 N  N   . SER A 1 251 ? 30.65560  -1.16661  -6.37174  1.000 61.43214  ? 353  SER AA N   1 
ATOM   1921 C  CA  . SER A 1 251 ? 30.74268  -2.61354  -6.20977  1.000 60.85301  ? 353  SER AA CA  1 
ATOM   1922 C  C   . SER A 1 251 ? 31.12848  -3.06177  -4.79707  1.000 58.76178  ? 353  SER AA C   1 
ATOM   1923 O  O   . SER A 1 251 ? 30.78705  -4.18631  -4.42195  1.000 56.52748  ? 353  SER AA O   1 
ATOM   1924 C  CB  . SER A 1 251 ? 31.72109  -3.18716  -7.26998  1.000 55.05008  ? 353  SER AA CB  1 
ATOM   1925 O  OG  . SER A 1 251 ? 32.99962  -3.51381  -6.72472  1.000 57.53587  ? 353  SER AA OG  1 
ATOM   1926 N  N   . PHE A 1 252 ? 31.76995  -2.21419  -3.99516  1.000 61.83563  ? 354  PHE AA N   1 
ATOM   1927 C  CA  . PHE A 1 252 ? 32.16781  -2.56831  -2.63858  1.000 59.59237  ? 354  PHE AA CA  1 
ATOM   1928 C  C   . PHE A 1 252 ? 31.20448  -2.01470  -1.57891  1.000 58.99073  ? 354  PHE AA C   1 
ATOM   1929 O  O   . PHE A 1 252 ? 31.45845  -2.13695  -0.37315  1.000 51.72185  ? 354  PHE AA O   1 
ATOM   1930 C  CB  . PHE A 1 252 ? 33.59656  -2.09660  -2.39251  1.000 58.95786  ? 354  PHE AA CB  1 
ATOM   1931 C  CG  . PHE A 1 252 ? 34.62913  -3.10788  -2.78790  1.000 59.67492  ? 354  PHE AA CG  1 
ATOM   1932 C  CD1 . PHE A 1 252 ? 35.05478  -3.19846  -4.09980  1.000 63.08775  ? 354  PHE AA CD1 1 
ATOM   1933 C  CD2 . PHE A 1 252 ? 35.16397  -3.97748  -1.85246  1.000 56.51087  ? 354  PHE AA CD2 1 
ATOM   1934 C  CE1 . PHE A 1 252 ? 36.00885  -4.14089  -4.46611  1.000 69.02266  ? 354  PHE AA CE1 1 
ATOM   1935 C  CE2 . PHE A 1 252 ? 36.10053  -4.91993  -2.20809  1.000 61.06299  ? 354  PHE AA CE2 1 
ATOM   1936 C  CZ  . PHE A 1 252 ? 36.53172  -5.00844  -3.50969  1.000 61.81107  ? 354  PHE AA CZ  1 
ATOM   1937 N  N   . GLN A 1 253 ? 30.08344  -1.44178  -2.01268  1.000 57.77204  ? 355  GLN AA N   1 
ATOM   1938 C  CA  . GLN A 1 253 ? 29.14877  -0.82920  -1.08059  1.000 56.54083  ? 355  GLN AA CA  1 
ATOM   1939 C  C   . GLN A 1 253 ? 28.64467  -1.83480  -0.04766  1.000 54.06829  ? 355  GLN AA C   1 
ATOM   1940 O  O   . GLN A 1 253 ? 28.52312  -1.51168  1.14714   1.000 55.33375  ? 355  GLN AA O   1 
ATOM   1941 C  CB  . GLN A 1 253 ? 27.99352  -0.21632  -1.87737  1.000 53.02142  ? 355  GLN AA CB  1 
ATOM   1942 C  CG  . GLN A 1 253 ? 26.99675  0.55974   -1.05543  1.000 55.25953  ? 355  GLN AA CG  1 
ATOM   1943 C  CD  . GLN A 1 253 ? 26.07837  1.38610   -1.90726  1.000 58.07391  ? 355  GLN AA CD  1 
ATOM   1944 O  OE1 . GLN A 1 253 ? 24.92730  1.02078   -2.11377  1.000 58.78845  ? 355  GLN AA OE1 1 
ATOM   1945 N  NE2 . GLN A 1 253 ? 26.58556  2.49713   -2.44023  1.000 64.50775  ? 355  GLN AA NE2 1 
ATOM   1946 N  N   . GLY A 1 254 ? 28.34119  -3.05769  -0.48666  1.000 49.09993  ? 356  GLY AA N   1 
ATOM   1947 C  CA  . GLY A 1 254 ? 27.86674  -4.07122  0.44957   1.000 50.41853  ? 356  GLY AA CA  1 
ATOM   1948 C  C   . GLY A 1 254 ? 28.91037  -4.41849  1.49331   1.000 53.38289  ? 356  GLY AA C   1 
ATOM   1949 O  O   . GLY A 1 254 ? 28.59510  -4.60759  2.67436   1.000 50.71413  ? 356  GLY AA O   1 
ATOM   1950 N  N   . PHE A 1 255 ? 30.16826  -4.49697  1.07122   1.000 53.87243  ? 357  PHE AA N   1 
ATOM   1951 C  CA  . PHE A 1 255 ? 31.26465  -4.74683  1.99547   1.000 54.12859  ? 357  PHE AA CA  1 
ATOM   1952 C  C   . PHE A 1 255 ? 31.34969  -3.64023  3.05165   1.000 54.37889  ? 357  PHE AA C   1 
ATOM   1953 O  O   . PHE A 1 255 ? 31.53555  -3.92177  4.24585   1.000 51.38402  ? 357  PHE AA O   1 
ATOM   1954 C  CB  . PHE A 1 255 ? 32.56101  -4.89660  1.18299   1.000 49.63092  ? 357  PHE AA CB  1 
ATOM   1955 C  CG  . PHE A 1 255 ? 33.80667  -4.99511  2.01102   1.000 51.56587  ? 357  PHE AA CG  1 
ATOM   1956 C  CD1 . PHE A 1 255 ? 34.19300  -6.19328  2.58509   1.000 52.98059  ? 357  PHE AA CD1 1 
ATOM   1957 C  CD2 . PHE A 1 255 ? 34.60366  -3.88417  2.19746   1.000 55.22016  ? 357  PHE AA CD2 1 
ATOM   1958 C  CE1 . PHE A 1 255 ? 35.35157  -6.27903  3.33074   1.000 48.10395  ? 357  PHE AA CE1 1 
ATOM   1959 C  CE2 . PHE A 1 255 ? 35.75471  -3.96216  2.94978   1.000 54.66638  ? 357  PHE AA CE2 1 
ATOM   1960 C  CZ  . PHE A 1 255 ? 36.12714  -5.16454  3.51841   1.000 50.55334  ? 357  PHE AA CZ  1 
ATOM   1961 N  N   . PHE A 1 256 ? 31.17377  -2.37889  2.63901   1.000 50.65172  ? 358  PHE AA N   1 
ATOM   1962 C  CA  . PHE A 1 256 ? 31.24483  -1.28816  3.60446   1.000 52.33301  ? 358  PHE AA CA  1 
ATOM   1963 C  C   . PHE A 1 256 ? 30.14021  -1.40627  4.65234   1.000 58.43266  ? 358  PHE AA C   1 
ATOM   1964 O  O   . PHE A 1 256 ? 30.37723  -1.18015  5.84451   1.000 55.99109  ? 358  PHE AA O   1 
ATOM   1965 C  CB  . PHE A 1 256 ? 31.14910  0.04979   2.89256   1.000 48.36668  ? 358  PHE AA CB  1 
ATOM   1966 C  CG  . PHE A 1 256 ? 32.25506  0.29945   1.92482   1.000 57.04021  ? 358  PHE AA CG  1 
ATOM   1967 C  CD1 . PHE A 1 256 ? 33.55242  -0.05690  2.23772   1.000 58.86225  ? 358  PHE AA CD1 1 
ATOM   1968 C  CD2 . PHE A 1 256 ? 31.99688  0.89177   0.69380   1.000 56.15418  ? 358  PHE AA CD2 1 
ATOM   1969 C  CE1 . PHE A 1 256 ? 34.58763  0.17194   1.32950   1.000 58.31960  ? 358  PHE AA CE1 1 
ATOM   1970 C  CE2 . PHE A 1 256 ? 33.01173  1.11880   -0.19990  1.000 53.39290  ? 358  PHE AA CE2 1 
ATOM   1971 C  CZ  . PHE A 1 256 ? 34.31770  0.76503   0.11045   1.000 54.02817  ? 358  PHE AA CZ  1 
ATOM   1972 N  N   . VAL A 1 257 ? 28.92099  -1.75017  4.21620   1.000 57.69152  ? 359  VAL AA N   1 
ATOM   1973 C  CA  . VAL A 1 257 ? 27.76979  -1.86836  5.10799   1.000 54.05727  ? 359  VAL AA CA  1 
ATOM   1974 C  C   . VAL A 1 257 ? 27.92568  -3.04554  6.05794   1.000 56.38174  ? 359  VAL AA C   1 
ATOM   1975 O  O   . VAL A 1 257 ? 27.33208  -3.04865  7.14312   1.000 50.11853  ? 359  VAL AA O   1 
ATOM   1976 C  CB  . VAL A 1 257 ? 26.46394  -1.99489  4.28055   1.000 52.48014  ? 359  VAL AA CB  1 
ATOM   1977 C  CG1 . VAL A 1 257 ? 25.22273  -2.15836  5.18024   1.000 42.75462  ? 359  VAL AA CG1 1 
ATOM   1978 C  CG2 . VAL A 1 257 ? 26.28809  -0.78012  3.37624   1.000 51.26057  ? 359  VAL AA CG2 1 
ATOM   1979 N  N   . SER A 1 258 ? 28.68317  -4.07870  5.66248   1.000 57.00609  ? 360  SER AA N   1 
ATOM   1980 C  CA  . SER A 1 258 ? 28.83447  -5.23941  6.53963   1.000 57.67421  ? 360  SER AA CA  1 
ATOM   1981 C  C   . SER A 1 258 ? 29.83762  -4.95957  7.65682   1.000 57.36550  ? 360  SER AA C   1 
ATOM   1982 O  O   . SER A 1 258 ? 29.65448  -5.41880  8.78412   1.000 56.29081  ? 360  SER AA O   1 
ATOM   1983 C  CB  . SER A 1 258 ? 29.22556  -6.48710  5.71459   1.000 52.84154  ? 360  SER AA CB  1 
ATOM   1984 O  OG  . SER A 1 258 ? 30.59741  -6.47982  5.33722   1.000 56.81236  ? 360  SER AA OG  1 
ATOM   1985 N  N   . VAL A 1 259 ? 30.89300  -4.18839  7.37188   1.000 58.04394  ? 361  VAL AA N   1 
ATOM   1986 C  CA  . VAL A 1 259 ? 31.78280  -3.73006  8.43664   1.000 63.95786  ? 361  VAL AA CA  1 
ATOM   1987 C  C   . VAL A 1 259 ? 31.01492  -2.82536  9.39292   1.000 62.52302  ? 361  VAL AA C   1 
ATOM   1988 O  O   . VAL A 1 259 ? 31.12560  -2.95574  10.61902  1.000 60.62594  ? 361  VAL AA O   1 
ATOM   1989 C  CB  . VAL A 1 259 ? 33.02409  -3.02975  7.83194   1.000 58.90187  ? 361  VAL AA CB  1 
ATOM   1990 C  CG1 . VAL A 1 259 ? 33.95679  -2.48534  8.91804   1.000 61.27213  ? 361  VAL AA CG1 1 
ATOM   1991 C  CG2 . VAL A 1 259 ? 33.78839  -3.99150  6.97190   1.000 55.03828  ? 361  VAL AA CG2 1 
ATOM   1992 N  N   . PHE A 1 260 ? 30.18905  -1.92710  8.83545   1.000 57.34153  ? 362  PHE AA N   1 
ATOM   1993 C  CA  . PHE A 1 260 ? 29.40982  -0.97287  9.62182   1.000 58.68913  ? 362  PHE AA CA  1 
ATOM   1994 C  C   . PHE A 1 260 ? 28.49658  -1.68576  10.61369  1.000 58.97158  ? 362  PHE AA C   1 
ATOM   1995 O  O   . PHE A 1 260 ? 28.43657  -1.31963  11.78911  1.000 63.38254  ? 362  PHE AA O   1 
ATOM   1996 C  CB  . PHE A 1 260 ? 28.60608  -0.09072  8.65626   1.000 58.97998  ? 362  PHE AA CB  1 
ATOM   1997 C  CG  . PHE A 1 260 ? 27.59034  0.81855   9.30708   1.000 61.02879  ? 362  PHE AA CG  1 
ATOM   1998 C  CD1 . PHE A 1 260 ? 27.96694  2.05969   9.79257   1.000 62.39775  ? 362  PHE AA CD1 1 
ATOM   1999 C  CD2 . PHE A 1 260 ? 26.26343  0.46575   9.37580   1.000 60.04681  ? 362  PHE AA CD2 1 
ATOM   2000 C  CE1 . PHE A 1 260 ? 27.04657  2.91257   10.37394  1.000 58.58455  ? 362  PHE AA CE1 1 
ATOM   2001 C  CE2 . PHE A 1 260 ? 25.32982  1.31765   9.94542   1.000 65.74403  ? 362  PHE AA CE2 1 
ATOM   2002 C  CZ  . PHE A 1 260 ? 25.73066  2.54475   10.44879  1.000 62.02736  ? 362  PHE AA CZ  1 
ATOM   2003 N  N   . ALA A 1 261 ? 27.78540  -2.71343  10.15944  1.000 58.02155  ? 363  ALA AA N   1 
ATOM   2004 C  CA  . ALA A 1 261 ? 26.88298  -3.45301  11.03072  1.000 56.79571  ? 363  ALA AA CA  1 
ATOM   2005 C  C   . ALA A 1 261 ? 27.63670  -4.26910  12.06548  1.000 63.29553  ? 363  ALA AA C   1 
ATOM   2006 O  O   . ALA A 1 261 ? 27.25724  -4.28433  13.24201  1.000 67.35574  ? 363  ALA AA O   1 
ATOM   2007 C  CB  . ALA A 1 261 ? 25.98199  -4.35491  10.20520  1.000 57.90351  ? 363  ALA AA CB  1 
ATOM   2008 N  N   . CYS A 1 262 ? 28.71198  -4.95486  11.65394  1.000 59.46580  ? 364  CYS AA N   1 
ATOM   2009 C  CA  . CYS A 1 262 ? 29.43749  -5.76575  12.62982  1.000 67.11648  ? 364  CYS AA CA  1 
ATOM   2010 C  C   . CYS A 1 262 ? 30.05153  -4.90284  13.72844  1.000 71.04396  ? 364  CYS AA C   1 
ATOM   2011 O  O   . CYS A 1 262 ? 29.92507  -5.21697  14.91733  1.000 75.77947  ? 364  CYS AA O   1 
ATOM   2012 C  CB  . CYS A 1 262 ? 30.47374  -6.62902  11.92854  1.000 64.16553  ? 364  CYS AA CB  1 
ATOM   2013 S  SG  . CYS A 1 262 ? 29.71784  -8.16563  11.30352  1.000 73.85357  ? 364  CYS AA SG  1 
ATOM   2014 N  N   . PHE A 1 263 ? 30.67060  -3.78887  13.34537  1.000 71.53920  ? 365  PHE AA N   1 
ATOM   2015 C  CA  . PHE A 1 263 ? 31.24552  -2.85517  14.31678  1.000 72.85642  ? 365  PHE AA CA  1 
ATOM   2016 C  C   . PHE A 1 263 ? 30.20978  -2.45571  15.37444  1.000 72.10079  ? 365  PHE AA C   1 
ATOM   2017 O  O   . PHE A 1 263 ? 30.47586  -2.54291  16.58586  1.000 78.31035  ? 365  PHE AA O   1 
ATOM   2018 C  CB  . PHE A 1 263 ? 31.82563  -1.64525  13.55471  1.000 64.28766  ? 365  PHE AA CB  1 
ATOM   2019 C  CG  . PHE A 1 263 ? 32.21579  -0.46275  14.42028  1.000 74.42974  ? 365  PHE AA CG  1 
ATOM   2020 C  CD1 . PHE A 1 263 ? 33.42095  -0.43740  15.10778  1.000 73.59388  ? 365  PHE AA CD1 1 
ATOM   2021 C  CD2 . PHE A 1 263 ? 31.38635  0.65910   14.49172  1.000 76.47492  ? 365  PHE AA CD2 1 
ATOM   2022 C  CE1 . PHE A 1 263 ? 33.77249  0.67289   15.88753  1.000 78.16687  ? 365  PHE AA CE1 1 
ATOM   2023 C  CE2 . PHE A 1 263 ? 31.73740  1.77302   15.27899  1.000 71.18875  ? 365  PHE AA CE2 1 
ATOM   2024 C  CZ  . PHE A 1 263 ? 32.92683  1.77174   15.97739  1.000 70.69706  ? 365  PHE AA CZ  1 
ATOM   2025 N  N   . LEU A 1 264 ? 29.00994  -2.06232  14.94435  1.000 64.46385  ? 366  LEU AA N   1 
ATOM   2026 C  CA  . LEU A 1 264 ? 27.98358  -1.63779  15.89270  1.000 65.60763  ? 366  LEU AA CA  1 
ATOM   2027 C  C   . LEU A 1 264 ? 27.57885  -2.75611  16.85379  1.000 81.58616  ? 366  LEU AA C   1 
ATOM   2028 O  O   . LEU A 1 264 ? 27.09255  -2.47502  17.95761  1.000 82.92247  ? 366  LEU AA O   1 
ATOM   2029 C  CB  . LEU A 1 264 ? 26.75630  -1.13911  15.15187  1.000 57.52168  ? 366  LEU AA CB  1 
ATOM   2030 C  CG  . LEU A 1 264 ? 26.83156  0.28779   14.63865  1.000 60.99271  ? 366  LEU AA CG  1 
ATOM   2031 C  CD1 . LEU A 1 264 ? 25.53651  0.69591   13.94650  1.000 54.72284  ? 366  LEU AA CD1 1 
ATOM   2032 C  CD2 . LEU A 1 264 ? 27.16972  1.23333   15.77658  1.000 70.66643  ? 366  LEU AA CD2 1 
ATOM   2033 N  N   . ASN A 1 265 ? 27.77811  -4.01487  16.46699  1.000 80.61012  ? 367  ASN AA N   1 
ATOM   2034 C  CA  . ASN A 1 265 ? 27.33557  -5.12110  17.30364  1.000 78.30074  ? 367  ASN AA CA  1 
ATOM   2035 C  C   . ASN A 1 265 ? 28.03126  -5.10209  18.65610  1.000 86.16763  ? 367  ASN AA C   1 
ATOM   2036 O  O   . ASN A 1 265 ? 27.40526  -5.37363  19.68765  1.000 94.38593  ? 367  ASN AA O   1 
ATOM   2037 C  CB  . ASN A 1 265 ? 27.59793  -6.44465  16.59851  1.000 80.08764  ? 367  ASN AA CB  1 
ATOM   2038 C  CG  . ASN A 1 265 ? 26.89949  -7.60797  17.27835  1.000 83.24778  ? 367  ASN AA CG  1 
ATOM   2039 O  OD1 . ASN A 1 265 ? 25.89653  -7.42812  17.98003  1.000 81.82210  ? 367  ASN AA OD1 1 
ATOM   2040 N  ND2 . ASN A 1 265 ? 27.42728  -8.81000  17.08005  1.000 85.39616  ? 367  ASN AA ND2 1 
ATOM   2041 N  N   . SER A 1 266 ? 29.33000  -4.81462  18.66831  1.000 85.56658  ? 368  SER AA N   1 
ATOM   2042 C  CA  . SER A 1 266 ? 30.10243  -4.70718  19.90572  1.000 87.78438  ? 368  SER AA CA  1 
ATOM   2043 C  C   . SER A 1 266 ? 29.26501  -4.24752  21.11316  1.000 89.36001  ? 368  SER AA C   1 
ATOM   2044 O  O   . SER A 1 266 ? 29.03907  -5.00386  22.06575  1.000 95.00540  ? 368  SER AA O   1 
ATOM   2045 C  CB  . SER A 1 266 ? 31.27424  -3.74338  19.70157  1.000 84.84929  ? 368  SER AA CB  1 
ATOM   2046 O  OG  . SER A 1 266 ? 30.96562  -2.46175  20.21871  1.000 96.03732  ? 368  SER AA OG  1 
ATOM   2047 N  N   . ASN B 2 1   ? 13.75234  1.14119   28.84269  1.000 60.82626  ? 1000 ASN BA N   1 
ATOM   2048 C  CA  . ASN B 2 1   ? 12.72616  0.42290   28.08861  1.000 51.48551  ? 1000 ASN BA CA  1 
ATOM   2049 C  C   . ASN B 2 1   ? 11.39139  0.36680   28.84472  1.000 53.59746  ? 1000 ASN BA C   1 
ATOM   2050 O  O   . ASN B 2 1   ? 10.35005  0.12455   28.24876  1.000 50.68147  ? 1000 ASN BA O   1 
ATOM   2051 C  CB  . ASN B 2 1   ? 13.27199  -0.95999  27.74887  1.000 50.89197  ? 1000 ASN BA CB  1 
ATOM   2052 C  CG  . ASN B 2 1   ? 14.39917  -0.87619  26.71447  1.000 55.60156  ? 1000 ASN BA CG  1 
ATOM   2053 O  OD1 . ASN B 2 1   ? 14.14805  -1.03716  25.53122  1.000 58.21075  ? 1000 ASN BA OD1 1 
ATOM   2054 N  ND2 . ASN B 2 1   ? 15.61778  -0.51863  27.15416  1.000 55.49473  ? 1000 ASN BA ND2 1 
ATOM   2055 N  N   . ILE B 2 2   ? 11.44406  0.67957   30.14950  1.000 53.08554  ? 1001 ILE BA N   1 
ATOM   2056 C  CA  . ILE B 2 2   ? 10.28951  0.52834   31.02390  1.000 51.12420  ? 1001 ILE BA CA  1 
ATOM   2057 C  C   . ILE B 2 2   ? 9.13157   1.34668   30.51869  1.000 50.56855  ? 1001 ILE BA C   1 
ATOM   2058 O  O   . ILE B 2 2   ? 7.96718   0.95354   30.68770  1.000 45.40310  ? 1001 ILE BA O   1 
ATOM   2059 C  CB  . ILE B 2 2   ? 10.65489  0.90450   32.47613  1.000 49.53871  ? 1001 ILE BA CB  1 
ATOM   2060 C  CG1 . ILE B 2 2   ? 9.47222   0.60975   33.41059  1.000 48.00178  ? 1001 ILE BA CG1 1 
ATOM   2061 C  CG2 . ILE B 2 2   ? 11.04420  2.36276   32.57364  1.000 45.11130  ? 1001 ILE BA CG2 1 
ATOM   2062 C  CD1 . ILE B 2 2   ? 9.64492   1.16536   34.78612  1.000 47.27544  ? 1001 ILE BA CD1 1 
ATOM   2063 N  N   . PHE B 2 3   ? 9.42650   2.50705   29.92151  1.000 48.30345  ? 1002 PHE BA N   1 
ATOM   2064 C  CA  . PHE B 2 3   ? 8.35646   3.36263   29.42930  1.000 50.94882  ? 1002 PHE BA CA  1 
ATOM   2065 C  C   . PHE B 2 3   ? 7.59326   2.67800   28.29549  1.000 57.56729  ? 1002 PHE BA C   1 
ATOM   2066 O  O   . PHE B 2 3   ? 6.34894   2.67384   28.28361  1.000 54.78379  ? 1002 PHE BA O   1 
ATOM   2067 C  CB  . PHE B 2 3   ? 8.91720   4.71296   28.98468  1.000 50.50487  ? 1002 PHE BA CB  1 
ATOM   2068 C  CG  . PHE B 2 3   ? 7.88233   5.62498   28.39323  1.000 57.28400  ? 1002 PHE BA CG  1 
ATOM   2069 C  CD1 . PHE B 2 3   ? 7.04957   6.37355   29.20542  1.000 62.49478  ? 1002 PHE BA CD1 1 
ATOM   2070 C  CD2 . PHE B 2 3   ? 7.73217   5.73081   27.02460  1.000 58.59604  ? 1002 PHE BA CD2 1 
ATOM   2071 C  CE1 . PHE B 2 3   ? 6.07905   7.21683   28.66575  1.000 59.04549  ? 1002 PHE BA CE1 1 
ATOM   2072 C  CE2 . PHE B 2 3   ? 6.76529   6.57824   26.46940  1.000 61.57372  ? 1002 PHE BA CE2 1 
ATOM   2073 C  CZ  . PHE B 2 3   ? 5.93817   7.31343   27.29104  1.000 62.85905  ? 1002 PHE BA CZ  1 
ATOM   2074 N  N   . GLU B 2 4   ? 8.32145   2.08117   27.33625  1.000 46.48272  ? 1003 GLU BA N   1 
ATOM   2075 C  CA  . GLU B 2 4   ? 7.63375   1.38835   26.25722  1.000 48.79866  ? 1003 GLU BA CA  1 
ATOM   2076 C  C   . GLU B 2 4   ? 6.88312   0.16436   26.76710  1.000 54.18560  ? 1003 GLU BA C   1 
ATOM   2077 O  O   . GLU B 2 4   ? 5.83214   -0.21915  26.20092  1.000 51.41114  ? 1003 GLU BA O   1 
ATOM   2078 C  CB  . GLU B 2 4   ? 8.62449   0.96931   25.18101  1.000 53.00810  ? 1003 GLU BA CB  1 
ATOM   2079 C  CG  . GLU B 2 4   ? 9.47003   2.09250   24.65041  1.000 55.63835  ? 1003 GLU BA CG  1 
ATOM   2080 C  CD  . GLU B 2 4   ? 8.73835   2.90713   23.62312  1.000 53.08048  ? 1003 GLU BA CD  1 
ATOM   2081 O  OE1 . GLU B 2 4   ? 7.54235   2.60834   23.41755  1.000 55.53228  ? 1003 GLU BA OE1 1 
ATOM   2082 O  OE2 . GLU B 2 4   ? 9.35338   3.82750   23.03511  1.000 53.83689  ? 1003 GLU BA OE2 1 
ATOM   2083 N  N   . MET B 2 5   ? 7.42904   -0.47852  27.80836  1.000 51.79654  ? 1004 MET BA N   1 
ATOM   2084 C  CA  . MET B 2 5   ? 6.79214   -1.66321  28.37580  1.000 50.83910  ? 1004 MET BA CA  1 
ATOM   2085 C  C   . MET B 2 5   ? 5.38686   -1.35216  28.89377  1.000 52.43950  ? 1004 MET BA C   1 
ATOM   2086 O  O   . MET B 2 5   ? 4.40568   -2.02857  28.52699  1.000 48.99664  ? 1004 MET BA O   1 
ATOM   2087 C  CB  . MET B 2 5   ? 7.67432   -2.23323  29.48542  1.000 42.28580  ? 1004 MET BA CB  1 
ATOM   2088 C  CG  . MET B 2 5   ? 7.06800   -3.44759  30.19082  1.000 46.74188  ? 1004 MET BA CG  1 
ATOM   2089 S  SD  . MET B 2 5   ? 7.77439   -3.75813  31.86150  1.000 43.09231  ? 1004 MET BA SD  1 
ATOM   2090 C  CE  . MET B 2 5   ? 7.82347   -5.58263  31.81145  1.000 43.64548  ? 1004 MET BA CE  1 
ATOM   2091 N  N   . LEU B 2 6   ? 5.26939   -0.32305  29.73922  1.000 48.18275  ? 1005 LEU BA N   1 
ATOM   2092 C  CA  . LEU B 2 6   ? 3.96538   -0.00718  30.31891  1.000 52.03177  ? 1005 LEU BA CA  1 
ATOM   2093 C  C   . LEU B 2 6   ? 3.01731   0.49449   29.25777  1.000 56.29923  ? 1005 LEU BA C   1 
ATOM   2094 O  O   . LEU B 2 6   ? 1.79349   0.34607   29.33694  1.000 54.71205  ? 1005 LEU BA O   1 
ATOM   2095 C  CB  . LEU B 2 6   ? 4.11841   1.04859   31.39946  1.000 49.64168  ? 1005 LEU BA CB  1 
ATOM   2096 C  CG  . LEU B 2 6   ? 4.26133   0.40458   32.76805  1.000 43.48242  ? 1005 LEU BA CG  1 
ATOM   2097 C  CD1 . LEU B 2 6   ? 3.02939   -0.44965  33.01724  1.000 47.05658  ? 1005 LEU BA CD1 1 
ATOM   2098 C  CD2 . LEU B 2 6   ? 5.49667   -0.43701  32.83458  1.000 41.26674  ? 1005 LEU BA CD2 1 
ATOM   2099 N  N   . ARG B 2 7   ? 3.60067   1.05423   28.23935  1.000 58.60201  ? 1006 ARG BA N   1 
ATOM   2100 C  CA  . ARG B 2 7   ? 2.84901   1.62757   27.15390  1.000 57.76547  ? 1006 ARG BA CA  1 
ATOM   2101 C  C   . ARG B 2 7   ? 2.18651   0.58703   26.26430  1.000 55.54609  ? 1006 ARG BA C   1 
ATOM   2102 O  O   . ARG B 2 7   ? 1.03809   0.77009   25.84560  1.000 57.45331  ? 1006 ARG BA O   1 
ATOM   2103 C  CB  . ARG B 2 7   ? 3.80965   2.48012   26.41248  1.000 62.70598  ? 1006 ARG BA CB  1 
ATOM   2104 C  CG  . ARG B 2 7   ? 3.13966   3.42322   25.77504  1.000 72.16561  ? 1006 ARG BA CG  1 
ATOM   2105 C  CD  . ARG B 2 7   ? 3.19317   2.90985   24.53775  1.000 73.46481  ? 1006 ARG BA CD  1 
ATOM   2106 N  NE  . ARG B 2 7   ? 3.13789   3.96981   23.72938  1.000 82.83379  ? 1006 ARG BA NE  1 
ATOM   2107 C  CZ  . ARG B 2 7   ? 3.24623   3.89849   22.48897  1.000 94.24879  ? 1006 ARG BA CZ  1 
ATOM   2108 N  NH1 . ARG B 2 7   ? 3.42620   2.66976   21.79173  1.000 95.68511  ? 1006 ARG BA NH1 1 
ATOM   2109 N  NH2 . ARG B 2 7   ? 3.26928   5.05524   21.93441  1.000 91.74002  ? 1006 ARG BA NH2 1 
ATOM   2110 N  N   . ILE B 2 8   ? 2.88314   -0.49323  25.97694  1.000 56.62854  ? 1007 ILE BA N   1 
ATOM   2111 C  CA  . ILE B 2 8   ? 2.24262   -1.65136  25.38365  1.000 55.22841  ? 1007 ILE BA CA  1 
ATOM   2112 C  C   . ILE B 2 8   ? 1.16237   -2.22401  26.30734  1.000 52.41333  ? 1007 ILE BA C   1 
ATOM   2113 O  O   . ILE B 2 8   ? 0.06733   -2.55300  25.85513  1.000 47.14540  ? 1007 ILE BA O   1 
ATOM   2114 C  CB  . ILE B 2 8   ? 3.31653   -2.68649  25.03945  1.000 50.42638  ? 1007 ILE BA CB  1 
ATOM   2115 C  CG1 . ILE B 2 8   ? 4.28482   -2.07086  24.04655  1.000 47.05183  ? 1007 ILE BA CG1 1 
ATOM   2116 C  CG2 . ILE B 2 8   ? 2.68917   -3.95334  24.51423  1.000 50.65748  ? 1007 ILE BA CG2 1 
ATOM   2117 C  CD1 . ILE B 2 8   ? 5.52988   -2.86725  23.81446  1.000 52.53555  ? 1007 ILE BA CD1 1 
ATOM   2118 N  N   . ASP B 2 9   ? 1.45081   -2.34257  27.60662  1.000 53.26106  ? 1008 ASP BA N   1 
ATOM   2119 C  CA  . ASP B 2 9   ? 0.56518   -3.11017  28.49063  1.000 52.71459  ? 1008 ASP BA CA  1 
ATOM   2120 C  C   . ASP B 2 9   ? -0.64826  -2.31637  28.95095  1.000 59.21018  ? 1008 ASP BA C   1 
ATOM   2121 O  O   . ASP B 2 9   ? -1.71394  -2.91454  29.15647  1.000 54.94580  ? 1008 ASP BA O   1 
ATOM   2122 C  CB  . ASP B 2 9   ? 1.33757   -3.64456  29.71680  1.000 49.51204  ? 1008 ASP BA CB  1 
ATOM   2123 C  CG  . ASP B 2 9   ? 2.29270   -4.81274  29.35573  1.000 52.35853  ? 1008 ASP BA CG  1 
ATOM   2124 O  OD1 . ASP B 2 9   ? 2.09807   -5.43296  28.27517  1.000 51.50132  ? 1008 ASP BA OD1 1 
ATOM   2125 O  OD2 . ASP B 2 9   ? 3.21819   -5.12393  30.14863  1.000 45.80979  ? 1008 ASP BA OD2 1 
ATOM   2126 N  N   . GLU B 2 10  ? -0.53528  -0.98622  29.06662  1.000 61.01920  ? 1009 GLU BA N   1 
ATOM   2127 C  CA  . GLU B 2 10  ? -1.64449  -0.16836  29.53308  1.000 58.36945  ? 1009 GLU BA CA  1 
ATOM   2128 C  C   . GLU B 2 10  ? -2.16028  0.83421   28.51098  1.000 58.90194  ? 1009 GLU BA C   1 
ATOM   2129 O  O   . GLU B 2 10  ? -3.35693  1.10724   28.51950  1.000 66.58948  ? 1009 GLU BA O   1 
ATOM   2130 C  CB  . GLU B 2 10  ? -1.26755  0.57083   30.84061  1.000 54.79782  ? 1009 GLU BA CB  1 
ATOM   2131 C  CG  . GLU B 2 10  ? -1.06649  -0.37834  32.01063  1.000 58.05015  ? 1009 GLU BA CG  1 
ATOM   2132 C  CD  . GLU B 2 10  ? -1.31060  0.23223   33.37298  1.000 60.46172  ? 1009 GLU BA CD  1 
ATOM   2133 O  OE1 . GLU B 2 10  ? -1.51960  1.46660   33.43727  1.000 56.29591  ? 1009 GLU BA OE1 1 
ATOM   2134 O  OE2 . GLU B 2 10  ? -1.28810  -0.53424  34.37046  1.000 57.36563  ? 1009 GLU BA OE2 1 
ATOM   2135 N  N   . GLY B 2 11  ? -1.31669  1.41332   27.66109  1.000 59.41182  ? 1010 GLY BA N   1 
ATOM   2136 C  CA  . GLY B 2 11  ? -1.78103  2.38202   26.69565  1.000 50.24257  ? 1010 GLY BA CA  1 
ATOM   2137 C  C   . GLY B 2 11  ? -1.29919  3.79181   27.01275  1.000 60.67210  ? 1010 GLY BA C   1 
ATOM   2138 O  O   . GLY B 2 11  ? -0.87380  4.11476   28.13694  1.000 65.97761  ? 1010 GLY BA O   1 
ATOM   2139 N  N   . LEU B 2 12  ? -1.38592  4.66275   26.01536  1.000 63.39838  ? 1011 LEU BA N   1 
ATOM   2140 C  CA  . LEU B 2 12  ? -0.98443  6.05317   26.15295  1.000 69.28868  ? 1011 LEU BA CA  1 
ATOM   2141 C  C   . LEU B 2 12  ? -2.05186  6.96731   25.56373  1.000 74.08998  ? 1011 LEU BA C   1 
ATOM   2142 O  O   . LEU B 2 12  ? -2.45970  6.79290   24.40866  1.000 81.32435  ? 1011 LEU BA O   1 
ATOM   2143 C  CB  . LEU B 2 12  ? 0.36599   6.30813   25.46629  1.000 68.57538  ? 1011 LEU BA CB  1 
ATOM   2144 C  CG  . LEU B 2 12  ? 0.91417   7.72451   25.54542  1.000 67.30745  ? 1011 LEU BA CG  1 
ATOM   2145 C  CD1 . LEU B 2 12  ? 1.27400   8.10224   26.97400  1.000 62.88237  ? 1011 LEU BA CD1 1 
ATOM   2146 C  CD2 . LEU B 2 12  ? 2.11421   7.87964   24.61273  1.000 69.40598  ? 1011 LEU BA CD2 1 
ATOM   2147 N  N   . ARG B 2 13  ? -2.49734  7.93977   26.35459  1.000 73.71859  ? 1012 ARG BA N   1 
ATOM   2148 C  CA  . ARG B 2 13  ? -3.47865  8.94934   25.96735  1.000 70.30063  ? 1012 ARG BA CA  1 
ATOM   2149 C  C   . ARG B 2 13  ? -2.86845  10.33571  26.19392  1.000 71.13190  ? 1012 ARG BA C   1 
ATOM   2150 O  O   . ARG B 2 13  ? -2.33433  10.62602  27.27474  1.000 68.96078  ? 1012 ARG BA O   1 
ATOM   2151 C  CB  . ARG B 2 13  ? -4.77120  8.80365   26.78769  1.000 76.50408  ? 1012 ARG BA CB  1 
ATOM   2152 C  CG  . ARG B 2 13  ? -5.94359  8.17460   26.06261  1.000 79.44741  ? 1012 ARG BA CG  1 
ATOM   2153 C  CD  . ARG B 2 13  ? -5.66836  6.72656   25.70159  1.000 88.81946  ? 1012 ARG BA CD  1 
ATOM   2154 N  NE  . ARG B 2 13  ? -6.89649  5.95682   25.52833  1.000 95.35998  ? 1012 ARG BA NE  1 
ATOM   2155 C  CZ  . ARG B 2 13  ? -6.96259  4.75486   24.96650  1.000 90.57689  ? 1012 ARG BA CZ  1 
ATOM   2156 N  NH1 . ARG B 2 13  ? -5.88210  4.14031   24.51080  1.000 83.51262  ? 1012 ARG BA NH1 1 
ATOM   2157 N  NH2 . ARG B 2 13  ? -8.14230  4.14793   24.87113  1.000 88.55217  ? 1012 ARG BA NH2 1 
ATOM   2158 N  N   . LEU B 2 14  ? -2.94710  11.20159  25.18957  1.000 76.65421  ? 1013 LEU BA N   1 
ATOM   2159 C  CA  . LEU B 2 14  ? -2.27603  12.49924  25.25613  1.000 80.48642  ? 1013 LEU BA CA  1 
ATOM   2160 C  C   . LEU B 2 14  ? -3.20407  13.66526  25.58875  1.000 83.54336  ? 1013 LEU BA C   1 
ATOM   2161 O  O   . LEU B 2 14  ? -2.72571  14.79927  25.71417  1.000 82.26171  ? 1013 LEU BA O   1 
ATOM   2162 C  CB  . LEU B 2 14  ? -1.55784  12.78595  23.94206  1.000 73.30047  ? 1013 LEU BA CB  1 
ATOM   2163 C  CG  . LEU B 2 14  ? -0.29415  11.96606  23.70731  1.000 81.24089  ? 1013 LEU BA CG  1 
ATOM   2164 C  CD1 . LEU B 2 14  ? 0.47116   11.77949  25.01348  1.000 77.84746  ? 1013 LEU BA CD1 1 
ATOM   2165 C  CD2 . LEU B 2 14  ? -0.63771  10.63075  23.05098  1.000 80.86819  ? 1013 LEU BA CD2 1 
ATOM   2166 N  N   . LYS B 2 15  ? -4.50678  13.42126  25.75401  1.000 80.75781  ? 1014 LYS BA N   1 
ATOM   2167 C  CA  . LYS B 2 15  ? -5.44431  14.45073  26.19283  1.000 88.48651  ? 1014 LYS BA CA  1 
ATOM   2168 C  C   . LYS B 2 15  ? -6.22163  13.95165  27.40550  1.000 83.20253  ? 1014 LYS BA C   1 
ATOM   2169 O  O   . LYS B 2 15  ? -6.31664  12.74560  27.64627  1.000 78.95985  ? 1014 LYS BA O   1 
ATOM   2170 C  CB  . LYS B 2 15  ? -6.41113  14.84750  25.07339  1.000 86.88949  ? 1014 LYS BA CB  1 
ATOM   2171 N  N   . ILE B 2 16  ? -6.78849  14.89865  28.16101  1.000 81.79675  ? 1015 ILE BA N   1 
ATOM   2172 C  CA  . ILE B 2 16  ? -7.48996  14.56073  29.39703  1.000 81.52824  ? 1015 ILE BA CA  1 
ATOM   2173 C  C   . ILE B 2 16  ? -8.71192  13.70133  29.10126  1.000 76.01906  ? 1015 ILE BA C   1 
ATOM   2174 O  O   . ILE B 2 16  ? -9.52312  14.02404  28.22308  1.000 73.68511  ? 1015 ILE BA O   1 
ATOM   2175 C  CB  . ILE B 2 16  ? -7.88879  15.83846  30.14729  1.000 85.98832  ? 1015 ILE BA CB  1 
ATOM   2176 C  CG1 . ILE B 2 16  ? -6.67473  16.45384  30.84058  1.000 92.90541  ? 1015 ILE BA CG1 1 
ATOM   2177 C  CG2 . ILE B 2 16  ? -8.95653  15.53598  31.18912  1.000 82.77404  ? 1015 ILE BA CG2 1 
ATOM   2178 C  CD1 . ILE B 2 16  ? -7.03684  17.54030  31.83846  1.000 98.63276  ? 1015 ILE BA CD1 1 
ATOM   2179 N  N   . TYR B 2 17  ? -8.85207  12.60653  29.84873  1.000 76.25801  ? 1016 TYR BA N   1 
ATOM   2180 C  CA  . TYR B 2 17  ? -9.99106  11.69749  29.75713  1.000 81.89532  ? 1016 TYR BA CA  1 
ATOM   2181 C  C   . TYR B 2 17  ? -10.44812 11.29484  31.16329  1.000 83.70142  ? 1016 TYR BA C   1 
ATOM   2182 O  O   . TYR B 2 17  ? -9.74603  11.50899  32.16093  1.000 79.30940  ? 1016 TYR BA O   1 
ATOM   2183 C  CB  . TYR B 2 17  ? -9.65692  10.45474  28.90826  1.000 80.09915  ? 1016 TYR BA CB  1 
ATOM   2184 C  CG  . TYR B 2 17  ? -8.73934  9.42264   29.53324  1.000 84.33989  ? 1016 TYR BA CG  1 
ATOM   2185 C  CD1 . TYR B 2 17  ? -7.43720  9.74223   29.90950  1.000 83.64742  ? 1016 TYR BA CD1 1 
ATOM   2186 C  CD2 . TYR B 2 17  ? -9.17173  8.11351   29.71766  1.000 82.45922  ? 1016 TYR BA CD2 1 
ATOM   2187 C  CE1 . TYR B 2 17  ? -6.59982  8.79299   30.46249  1.000 83.72589  ? 1016 TYR BA CE1 1 
ATOM   2188 C  CE2 . TYR B 2 17  ? -8.33459  7.15521   30.27415  1.000 82.32598  ? 1016 TYR BA CE2 1 
ATOM   2189 C  CZ  . TYR B 2 17  ? -7.05452  7.50572   30.65201  1.000 81.56287  ? 1016 TYR BA CZ  1 
ATOM   2190 O  OH  . TYR B 2 17  ? -6.20793  6.58103   31.21349  1.000 84.79228  ? 1016 TYR BA OH  1 
ATOM   2191 N  N   . LYS B 2 18  ? -11.65011 10.71951  31.24634  1.000 83.37862  ? 1017 LYS BA N   1 
ATOM   2192 C  CA  . LYS B 2 18  ? -12.27973 10.38656  32.52297  1.000 85.69202  ? 1017 LYS BA CA  1 
ATOM   2193 C  C   . LYS B 2 18  ? -12.33951 8.87268   32.67160  1.000 81.84339  ? 1017 LYS BA C   1 
ATOM   2194 O  O   . LYS B 2 18  ? -12.71098 8.16926   31.72580  1.000 84.45794  ? 1017 LYS BA O   1 
ATOM   2195 C  CB  . LYS B 2 18  ? -13.68435 10.99223  32.62686  1.000 81.28941  ? 1017 LYS BA CB  1 
ATOM   2196 N  N   . ASP B 2 19  ? -11.96214 8.37416   33.84807  1.000 74.87877  ? 1018 ASP BA N   1 
ATOM   2197 C  CA  . ASP B 2 19  ? -11.84901 6.93494   34.04373  1.000 72.00643  ? 1018 ASP BA CA  1 
ATOM   2198 C  C   . ASP B 2 19  ? -13.21727 6.33139   34.35386  1.000 78.28130  ? 1018 ASP BA C   1 
ATOM   2199 O  O   . ASP B 2 19  ? -14.22661 7.04149   34.45708  1.000 78.60818  ? 1018 ASP BA O   1 
ATOM   2200 C  CB  . ASP B 2 19  ? -10.82795 6.61906   35.13464  1.000 76.20442  ? 1018 ASP BA CB  1 
ATOM   2201 C  CG  . ASP B 2 19  ? -11.16397 7.25984   36.47442  1.000 81.02986  ? 1018 ASP BA CG  1 
ATOM   2202 O  OD1 . ASP B 2 19  ? -12.34184 7.62517   36.71367  1.000 82.70072  ? 1018 ASP BA OD1 1 
ATOM   2203 O  OD2 . ASP B 2 19  ? -10.23048 7.37325   37.29958  1.000 81.98961  ? 1018 ASP BA OD2 1 
ATOM   2204 N  N   . THR B 2 20  ? -13.26771 4.99714   34.49525  1.000 77.00985  ? 1019 THR BA N   1 
ATOM   2205 C  CA  . THR B 2 20  ? -14.55779 4.34336   34.71795  1.000 78.24742  ? 1019 THR BA CA  1 
ATOM   2206 C  C   . THR B 2 20  ? -15.26000 4.85194   35.95637  1.000 68.23521  ? 1019 THR BA C   1 
ATOM   2207 O  O   . THR B 2 20  ? -16.48999 4.91621   35.96292  1.000 70.14161  ? 1019 THR BA O   1 
ATOM   2208 C  CB  . THR B 2 20  ? -14.41869 2.82236   34.81368  1.000 76.77487  ? 1019 THR BA CB  1 
ATOM   2209 O  OG1 . THR B 2 20  ? -13.46090 2.47787   35.82497  1.000 80.75752  ? 1019 THR BA OG1 1 
ATOM   2210 C  CG2 . THR B 2 20  ? -14.00292 2.24781   33.46206  1.000 74.32764  ? 1019 THR BA CG2 1 
ATOM   2211 N  N   . GLU B 2 21  ? -14.51725 5.23502   36.99205  1.000 67.86317  ? 1020 GLU BA N   1 
ATOM   2212 C  CA  . GLU B 2 21  ? -15.17652 5.79976   38.16441  1.000 69.13041  ? 1020 GLU BA CA  1 
ATOM   2213 C  C   . GLU B 2 21  ? -15.43661 7.29060   38.02765  1.000 77.14193  ? 1020 GLU BA C   1 
ATOM   2214 O  O   . GLU B 2 21  ? -16.11403 7.86283   38.88735  1.000 76.39506  ? 1020 GLU BA O   1 
ATOM   2215 C  CB  . GLU B 2 21  ? -14.34396 5.53675   39.40245  1.000 70.18755  ? 1020 GLU BA CB  1 
ATOM   2216 C  CG  . GLU B 2 21  ? -14.06006 4.08973   39.59884  1.000 67.88656  ? 1020 GLU BA CG  1 
ATOM   2217 C  CD  . GLU B 2 21  ? -13.64468 3.78679   41.00541  1.000 68.04884  ? 1020 GLU BA CD  1 
ATOM   2218 O  OE1 . GLU B 2 21  ? -13.63497 4.72505   41.83301  1.000 73.02316  ? 1020 GLU BA OE1 1 
ATOM   2219 O  OE2 . GLU B 2 21  ? -13.33979 2.60946   41.26375  1.000 65.31827  ? 1020 GLU BA OE2 1 
ATOM   2220 N  N   . GLY B 2 22  ? -14.90890 7.93394   36.97736  1.000 80.01251  ? 1021 GLY BA N   1 
ATOM   2221 C  CA  . GLY B 2 22  ? -15.27698 9.29676   36.65381  1.000 78.31459  ? 1021 GLY BA CA  1 
ATOM   2222 C  C   . GLY B 2 22  ? -14.28118 10.38433  37.02356  1.000 82.22442  ? 1021 GLY BA C   1 
ATOM   2223 O  O   . GLY B 2 22  ? -14.58877 11.56901  36.83275  1.000 88.10900  ? 1021 GLY BA O   1 
ATOM   2224 N  N   . TYR B 2 23  ? -13.10649 10.03997  37.54180  1.000 76.52547  ? 1022 TYR BA N   1 
ATOM   2225 C  CA  . TYR B 2 23  ? -12.12023 11.07188  37.80880  1.000 81.26161  ? 1022 TYR BA CA  1 
ATOM   2226 C  C   . TYR B 2 23  ? -11.35016 11.41394  36.51801  1.000 88.08700  ? 1022 TYR BA C   1 
ATOM   2227 O  O   . TYR B 2 23  ? -11.51005 10.76826  35.47296  1.000 83.97185  ? 1022 TYR BA O   1 
ATOM   2228 C  CB  . TYR B 2 23  ? -11.19845 10.61168  38.93096  1.000 82.78184  ? 1022 TYR BA CB  1 
ATOM   2229 C  CG  . TYR B 2 23  ? -11.90121 9.85960   40.05349  1.000 82.94676  ? 1022 TYR BA CG  1 
ATOM   2230 C  CD1 . TYR B 2 23  ? -12.69309 10.52677  40.99554  1.000 83.47988  ? 1022 TYR BA CD1 1 
ATOM   2231 C  CD2 . TYR B 2 23  ? -11.74263 8.48444   40.19115  1.000 80.84385  ? 1022 TYR BA CD2 1 
ATOM   2232 C  CE1 . TYR B 2 23  ? -13.31326 9.83659   42.02157  1.000 75.32564  ? 1022 TYR BA CE1 1 
ATOM   2233 C  CE2 . TYR B 2 23  ? -12.36055 7.78779   41.22245  1.000 75.91740  ? 1022 TYR BA CE2 1 
ATOM   2234 C  CZ  . TYR B 2 23  ? -13.13233 8.46184   42.12369  1.000 76.02274  ? 1022 TYR BA CZ  1 
ATOM   2235 O  OH  . TYR B 2 23  ? -13.72057 7.74320   43.12607  1.000 84.79123  ? 1022 TYR BA OH  1 
ATOM   2236 N  N   . TYR B 2 24  ? -10.51447 12.45394  36.58370  1.000 85.79265  ? 1023 TYR BA N   1 
ATOM   2237 C  CA  . TYR B 2 24  ? -9.79405  12.96131  35.41469  1.000 87.43318  ? 1023 TYR BA CA  1 
ATOM   2238 C  C   . TYR B 2 24  ? -8.35863  12.43026  35.38515  1.000 87.07277  ? 1023 TYR BA C   1 
ATOM   2239 O  O   . TYR B 2 24  ? -7.60961  12.57638  36.36450  1.000 85.35977  ? 1023 TYR BA O   1 
ATOM   2240 C  CB  . TYR B 2 24  ? -9.77257  14.49584  35.38902  1.000 85.97599  ? 1023 TYR BA CB  1 
ATOM   2241 C  CG  . TYR B 2 24  ? -11.09281 15.15279  35.03605  1.000 91.44430  ? 1023 TYR BA CG  1 
ATOM   2242 C  CD1 . TYR B 2 24  ? -11.57737 16.21849  35.79377  1.000 99.54708  ? 1023 TYR BA CD1 1 
ATOM   2243 C  CD2 . TYR B 2 24  ? -11.85650 14.71755  33.94766  1.000 91.87597  ? 1023 TYR BA CD2 1 
ATOM   2244 C  CE1 . TYR B 2 24  ? -12.79456 16.84192  35.48274  1.000 102.32438 ? 1023 TYR BA CE1 1 
ATOM   2245 C  CE2 . TYR B 2 24  ? -13.07737 15.33280  33.62663  1.000 98.79635  ? 1023 TYR BA CE2 1 
ATOM   2246 C  CZ  . TYR B 2 24  ? -13.53781 16.39603  34.39888  1.000 101.77585 ? 1023 TYR BA CZ  1 
ATOM   2247 O  OH  . TYR B 2 24  ? -14.73371 17.01116  34.09583  1.000 91.93644  ? 1023 TYR BA OH  1 
ATOM   2248 N  N   . THR B 2 25  ? -7.96118  11.85591  34.24581  1.000 79.77371  ? 1024 THR BA N   1 
ATOM   2249 C  CA  . THR B 2 25  ? -6.68182  11.16507  34.13972  1.000 81.96673  ? 1024 THR BA CA  1 
ATOM   2250 C  C   . THR B 2 25  ? -6.03505  11.45270  32.78907  1.000 81.68974  ? 1024 THR BA C   1 
ATOM   2251 O  O   . THR B 2 25  ? -6.68578  11.92567  31.85453  1.000 83.64035  ? 1024 THR BA O   1 
ATOM   2252 C  CB  . THR B 2 25  ? -6.85661  9.65775   34.34084  1.000 84.93722  ? 1024 THR BA CB  1 
ATOM   2253 O  OG1 . THR B 2 25  ? -7.13194  9.03317   33.08790  1.000 82.91089  ? 1024 THR BA OG1 1 
ATOM   2254 C  CG2 . THR B 2 25  ? -8.00980  9.38935   35.29383  1.000 78.34708  ? 1024 THR BA CG2 1 
ATOM   2255 N  N   . ILE B 2 26  ? -4.74167  11.15146  32.68173  1.000 78.87125  ? 1025 ILE BA N   1 
ATOM   2256 C  CA  . ILE B 2 26  ? -3.99052  11.44976  31.46352  1.000 75.92107  ? 1025 ILE BA CA  1 
ATOM   2257 C  C   . ILE B 2 26  ? -2.70415  10.61853  31.46175  1.000 71.73416  ? 1025 ILE BA C   1 
ATOM   2258 O  O   . ILE B 2 26  ? -2.26426  10.12458  32.50597  1.000 71.46621  ? 1025 ILE BA O   1 
ATOM   2259 C  CB  . ILE B 2 26  ? -3.68785  12.96821  31.35152  1.000 75.17008  ? 1025 ILE BA CB  1 
ATOM   2260 C  CG1 . ILE B 2 26  ? -3.46438  13.37286  29.88717  1.000 77.64388  ? 1025 ILE BA CG1 1 
ATOM   2261 C  CG2 . ILE B 2 26  ? -2.50083  13.34914  32.22776  1.000 71.12998  ? 1025 ILE BA CG2 1 
ATOM   2262 C  CD1 . ILE B 2 26  ? -3.45217  14.87910  29.64306  1.000 83.83994  ? 1025 ILE BA CD1 1 
ATOM   2263 N  N   . GLY B 2 27  ? -2.12415  10.44520  30.27108  1.000 64.95665  ? 1026 GLY BA N   1 
ATOM   2264 C  CA  . GLY B 2 27  ? -0.84694  9.79579   30.11683  1.000 62.43445  ? 1026 GLY BA CA  1 
ATOM   2265 C  C   . GLY B 2 27  ? -0.92824  8.29020   30.14140  1.000 61.69017  ? 1026 GLY BA C   1 
ATOM   2266 O  O   . GLY B 2 27  ? -1.83881  7.72936   29.52955  1.000 61.72610  ? 1026 GLY BA O   1 
ATOM   2267 N  N   . ILE B 2 28  ? 0.01394   7.63056   30.82364  1.000 58.68426  ? 1027 ILE BA N   1 
ATOM   2268 C  CA  . ILE B 2 28  ? -0.15162  6.20491   31.17659  1.000 67.03469  ? 1027 ILE BA CA  1 
ATOM   2269 C  C   . ILE B 2 28  ? -0.79263  6.17193   32.55958  1.000 61.48990  ? 1027 ILE BA C   1 
ATOM   2270 O  O   . ILE B 2 28  ? -0.13432  5.99634   33.58461  1.000 63.81572  ? 1027 ILE BA O   1 
ATOM   2271 C  CB  . ILE B 2 28  ? 1.17476   5.44931   31.13182  1.000 60.00348  ? 1027 ILE BA CB  1 
ATOM   2272 C  CG1 . ILE B 2 28  ? 1.68517   5.33240   29.70837  1.000 56.77657  ? 1027 ILE BA CG1 1 
ATOM   2273 C  CG2 . ILE B 2 28  ? 1.02273   4.08204   31.75254  1.000 58.22955  ? 1027 ILE BA CG2 1 
ATOM   2274 C  CD1 . ILE B 2 28  ? 3.08343   4.77703   29.65765  1.000 54.33248  ? 1027 ILE BA CD1 1 
ATOM   2275 N  N   . GLY B 2 29  ? -2.11463  6.33581   32.58515  1.000 61.20093  ? 1028 GLY BA N   1 
ATOM   2276 C  CA  . GLY B 2 29  ? -2.88823  6.23095   33.82179  1.000 62.10046  ? 1028 GLY BA CA  1 
ATOM   2277 C  C   . GLY B 2 29  ? -2.52877  7.17140   34.95574  1.000 65.93632  ? 1028 GLY BA C   1 
ATOM   2278 O  O   . GLY B 2 29  ? -2.48144  6.73684   36.10920  1.000 71.38372  ? 1028 GLY BA O   1 
ATOM   2279 N  N   . HIS B 2 30  ? -2.31596  8.45723   34.67401  1.000 66.87648  ? 1029 HIS BA N   1 
ATOM   2280 C  CA  . HIS B 2 30  ? -2.00292  9.44110   35.71303  1.000 71.07017  ? 1029 HIS BA CA  1 
ATOM   2281 C  C   . HIS B 2 30  ? -3.26993  10.19345  36.11161  1.000 74.79690  ? 1029 HIS BA C   1 
ATOM   2282 O  O   . HIS B 2 30  ? -3.77718  11.01004  35.33167  1.000 71.04242  ? 1029 HIS BA O   1 
ATOM   2283 C  CB  . HIS B 2 30  ? -0.94047  10.42512  35.23746  1.000 69.36916  ? 1029 HIS BA CB  1 
ATOM   2284 C  CG  . HIS B 2 30  ? -0.49655  11.38683  36.29424  1.000 72.79218  ? 1029 HIS BA CG  1 
ATOM   2285 N  ND1 . HIS B 2 30  ? 0.57256   11.13732  37.12838  1.000 75.00322  ? 1029 HIS BA ND1 1 
ATOM   2286 C  CD2 . HIS B 2 30  ? -0.98164  12.59638  36.65709  1.000 78.49634  ? 1029 HIS BA CD2 1 
ATOM   2287 C  CE1 . HIS B 2 30  ? 0.72772   12.15413  37.95876  1.000 78.23659  ? 1029 HIS BA CE1 1 
ATOM   2288 N  NE2 . HIS B 2 30  ? -0.20549  13.05130  37.69602  1.000 83.16769  ? 1029 HIS BA NE2 1 
ATOM   2289 N  N   . LEU B 2 31  ? -3.76735  9.92838   37.33358  1.000 79.64878  ? 1030 LEU BA N   1 
ATOM   2290 C  CA  . LEU B 2 31  ? -4.90744  10.65129  37.89499  1.000 75.72070  ? 1030 LEU BA CA  1 
ATOM   2291 C  C   . LEU B 2 31  ? -4.47047  12.03077  38.37301  1.000 78.48494  ? 1030 LEU BA C   1 
ATOM   2292 O  O   . LEU B 2 31  ? -3.48160  12.15468  39.10413  1.000 83.11915  ? 1030 LEU BA O   1 
ATOM   2293 C  CB  . LEU B 2 31  ? -5.50559  9.87111   39.06395  1.000 79.41940  ? 1030 LEU BA CB  1 
ATOM   2294 C  CG  . LEU B 2 31  ? -6.80097  10.35203  39.73109  1.000 82.40528  ? 1030 LEU BA CG  1 
ATOM   2295 C  CD1 . LEU B 2 31  ? -7.40074  9.21490   40.54029  1.000 78.05360  ? 1030 LEU BA CD1 1 
ATOM   2296 C  CD2 . LEU B 2 31  ? -6.59136  11.57999  40.60893  1.000 82.89473  ? 1030 LEU BA CD2 1 
ATOM   2297 N  N   . LEU B 2 32  ? -5.21808  13.06721  37.98156  1.000 79.51986  ? 1031 LEU BA N   1 
ATOM   2298 C  CA  . LEU B 2 32  ? -4.89319  14.44565  38.35599  1.000 87.17481  ? 1031 LEU BA CA  1 
ATOM   2299 C  C   . LEU B 2 32  ? -5.59499  14.90325  39.63734  1.000 88.86821  ? 1031 LEU BA C   1 
ATOM   2300 O  O   . LEU B 2 32  ? -4.95140  15.43456  40.54614  1.000 92.50737  ? 1031 LEU BA O   1 
ATOM   2301 C  CB  . LEU B 2 32  ? -5.25373  15.38693  37.21021  1.000 87.39562  ? 1031 LEU BA CB  1 
ATOM   2302 C  CG  . LEU B 2 32  ? -4.58274  15.01841  35.89064  1.000 84.56400  ? 1031 LEU BA CG  1 
ATOM   2303 C  CD1 . LEU B 2 32  ? -5.56578  15.13407  34.74201  1.000 84.24225  ? 1031 LEU BA CD1 1 
ATOM   2304 C  CD2 . LEU B 2 32  ? -3.34937  15.88873  35.64708  1.000 84.49252  ? 1031 LEU BA CD2 1 
ATOM   2305 N  N   . THR B 2 33  ? -6.91196  14.71447  39.71606  1.000 92.25577  ? 1032 THR BA N   1 
ATOM   2306 C  CA  . THR B 2 33  ? -7.71080  15.14638  40.85342  1.000 94.75713  ? 1032 THR BA CA  1 
ATOM   2307 C  C   . THR B 2 33  ? -9.07089  14.47501  40.76659  1.000 95.68067  ? 1032 THR BA C   1 
ATOM   2308 O  O   . THR B 2 33  ? -9.62891  14.33806  39.67220  1.000 93.39675  ? 1032 THR BA O   1 
ATOM   2309 C  CB  . THR B 2 33  ? -7.87552  16.67517  40.87325  1.000 97.68761  ? 1032 THR BA CB  1 
ATOM   2310 O  OG1 . THR B 2 33  ? -8.26751  17.09744  42.18714  1.000 101.76893 ? 1032 THR BA OG1 1 
ATOM   2311 C  CG2 . THR B 2 33  ? -8.93091  17.10735  39.86697  1.000 97.47253  ? 1032 THR BA CG2 1 
ATOM   2312 N  N   . LYS B 2 34  ? -9.59499  14.06295  41.92224  1.000 98.13661  ? 1033 LYS BA N   1 
ATOM   2313 C  CA  . LYS B 2 34  ? -10.87571 13.37074  41.97206  1.000 94.56753  ? 1033 LYS BA CA  1 
ATOM   2314 C  C   . LYS B 2 34  ? -12.06205 14.32240  41.87088  1.000 98.08902  ? 1033 LYS BA C   1 
ATOM   2315 O  O   . LYS B 2 34  ? -13.19925 13.85279  41.74831  1.000 100.64305 ? 1033 LYS BA O   1 
ATOM   2316 C  CB  . LYS B 2 34  ? -10.98433 12.54835  43.26198  1.000 91.34830  ? 1033 LYS BA CB  1 
ATOM   2317 N  N   . SER B 2 35  ? -11.82557 15.63524  41.89790  1.000 101.87876 ? 1034 SER BA N   1 
ATOM   2318 C  CA  . SER B 2 35  ? -12.90751 16.60104  41.83179  1.000 104.31799 ? 1034 SER BA CA  1 
ATOM   2319 C  C   . SER B 2 35  ? -13.64851 16.47014  40.50993  1.000 104.26182 ? 1034 SER BA C   1 
ATOM   2320 O  O   . SER B 2 35  ? -13.04569 16.17363  39.47158  1.000 104.08155 ? 1034 SER BA O   1 
ATOM   2321 C  CB  . SER B 2 35  ? -12.36529 18.02408  41.97906  1.000 103.24135 ? 1034 SER BA CB  1 
ATOM   2322 O  OG  . SER B 2 35  ? -13.32291 18.98359  41.56654  1.000 102.74171 ? 1034 SER BA OG  1 
ATOM   2323 N  N   . PRO B 2 36  ? -14.96656 16.67799  40.50608  1.000 108.47617 ? 1035 PRO BA N   1 
ATOM   2324 C  CA  . PRO B 2 36  ? -15.69434 16.72662  39.22577  1.000 103.82266 ? 1035 PRO BA CA  1 
ATOM   2325 C  C   . PRO B 2 36  ? -15.37370 17.95891  38.41787  1.000 102.35302 ? 1035 PRO BA C   1 
ATOM   2326 O  O   . PRO B 2 36  ? -15.74343 18.01894  37.23798  1.000 104.05320 ? 1035 PRO BA O   1 
ATOM   2327 C  CB  . PRO B 2 36  ? -17.17327 16.70360  39.64307  1.000 102.90728 ? 1035 PRO BA CB  1 
ATOM   2328 C  CG  . PRO B 2 36  ? -17.20157 17.08046  41.08974  1.000 102.47328 ? 1035 PRO BA CG  1 
ATOM   2329 C  CD  . PRO B 2 36  ? -15.80976 17.08753  41.65488  1.000 101.63673 ? 1035 PRO BA CD  1 
ATOM   2330 N  N   . SER B 2 37  ? -14.69041 18.93437  39.00787  1.000 103.78641 ? 1036 SER BA N   1 
ATOM   2331 C  CA  . SER B 2 37  ? -14.35135 20.16131  38.30121  1.000 108.10824 ? 1036 SER BA CA  1 
ATOM   2332 C  C   . SER B 2 37  ? -13.09362 19.95504  37.46737  1.000 107.88848 ? 1036 SER BA C   1 
ATOM   2333 O  O   . SER B 2 37  ? -12.05270 19.53982  37.99092  1.000 107.10401 ? 1036 SER BA O   1 
ATOM   2334 C  CB  . SER B 2 37  ? -14.13571 21.30291  39.29207  1.000 108.21098 ? 1036 SER BA CB  1 
ATOM   2335 O  OG  . SER B 2 37  ? -12.90150 21.13832  39.97050  1.000 111.75003 ? 1036 SER BA OG  1 
ATOM   2336 N  N   . LEU B 2 38  ? -13.19227 20.24863  36.16666  1.000 107.19974 ? 1037 LEU BA N   1 
ATOM   2337 C  CA  . LEU B 2 38  ? -12.03343 20.13590  35.28705  1.000 102.34036 ? 1037 LEU BA CA  1 
ATOM   2338 C  C   . LEU B 2 38  ? -10.98374 21.18753  35.60295  1.000 104.07591 ? 1037 LEU BA C   1 
ATOM   2339 O  O   . LEU B 2 38  ? -9.78341  20.94329  35.42034  1.000 102.40558 ? 1037 LEU BA O   1 
ATOM   2340 C  CB  . LEU B 2 38  ? -12.46151 20.25953  33.82987  1.000 99.29488  ? 1037 LEU BA CB  1 
ATOM   2341 C  CG  . LEU B 2 38  ? -11.29289 20.29038  32.84449  1.000 104.41636 ? 1037 LEU BA CG  1 
ATOM   2342 C  CD1 . LEU B 2 38  ? -10.72566 21.69232  32.68239  1.000 101.29852 ? 1037 LEU BA CD1 1 
ATOM   2343 C  CD2 . LEU B 2 38  ? -10.20396 19.30735  33.27159  1.000 104.37422 ? 1037 LEU BA CD2 1 
ATOM   2344 N  N   . SER B 2 39  ? -11.41581 22.36676  36.04540  1.000 105.90643 ? 1038 SER BA N   1 
ATOM   2345 C  CA  . SER B 2 39  ? -10.47145 23.43166  36.35584  1.000 104.93527 ? 1038 SER BA CA  1 
ATOM   2346 C  C   . SER B 2 39  ? -9.40492  22.95367  37.32926  1.000 108.96332 ? 1038 SER BA C   1 
ATOM   2347 O  O   . SER B 2 39  ? -8.20359  23.12218  37.08107  1.000 104.54203 ? 1038 SER BA O   1 
ATOM   2348 C  CB  . SER B 2 39  ? -11.22350 24.62900  36.92291  1.000 107.03125 ? 1038 SER BA CB  1 
ATOM   2349 O  OG  . SER B 2 39  ? -12.49457 24.73550  36.31336  1.000 114.32514 ? 1038 SER BA OG  1 
ATOM   2350 N  N   . VAL B 2 40  ? -9.82862  22.32719  38.43364  1.000 107.95470 ? 1039 VAL BA N   1 
ATOM   2351 C  CA  . VAL B 2 40  ? -8.86385  21.79097  39.38886  1.000 105.25607 ? 1039 VAL BA CA  1 
ATOM   2352 C  C   . VAL B 2 40  ? -8.01335  20.70452  38.73301  1.000 107.60216 ? 1039 VAL BA C   1 
ATOM   2353 O  O   . VAL B 2 40  ? -6.81546  20.57266  39.02699  1.000 106.62803 ? 1039 VAL BA O   1 
ATOM   2354 C  CB  . VAL B 2 40  ? -9.58831  21.28186  40.65352  1.000 101.69417 ? 1039 VAL BA CB  1 
ATOM   2355 C  CG1 . VAL B 2 40  ? -10.58956 22.31756  41.13898  1.000 101.96744 ? 1039 VAL BA CG1 1 
ATOM   2356 C  CG2 . VAL B 2 40  ? -10.27406 19.95156  40.39556  1.000 101.99759 ? 1039 VAL BA CG2 1 
ATOM   2357 N  N   . ALA B 2 41  ? -8.60448  19.91759  37.82964  1.000 108.33313 ? 1040 ALA BA N   1 
ATOM   2358 C  CA  . ALA B 2 41  ? -7.82856  18.91193  37.10968  1.000 108.62699 ? 1040 ALA BA CA  1 
ATOM   2359 C  C   . ALA B 2 41  ? -6.76361  19.56283  36.23162  1.000 109.87813 ? 1040 ALA BA C   1 
ATOM   2360 O  O   . ALA B 2 41  ? -5.57874  19.20963  36.30080  1.000 111.51235 ? 1040 ALA BA O   1 
ATOM   2361 C  CB  . ALA B 2 41  ? -8.75987  18.03668  36.27183  1.000 100.72004 ? 1040 ALA BA CB  1 
ATOM   2362 N  N   . LYS B 2 42  ? -7.16172  20.53555  35.41128  1.000 102.60572 ? 1041 LYS BA N   1 
ATOM   2363 C  CA  . LYS B 2 42  ? -6.19970  21.16177  34.51140  1.000 107.35378 ? 1041 LYS BA CA  1 
ATOM   2364 C  C   . LYS B 2 42  ? -5.08234  21.86142  35.28304  1.000 111.26821 ? 1041 LYS BA C   1 
ATOM   2365 O  O   . LYS B 2 42  ? -3.91102  21.80791  34.88480  1.000 110.95528 ? 1041 LYS BA O   1 
ATOM   2366 C  CB  . LYS B 2 42  ? -6.91488  22.14780  33.59001  1.000 104.51839 ? 1041 LYS BA CB  1 
ATOM   2367 N  N   . SER B 2 43  ? -5.42425  22.53798  36.38161  1.000 109.99429 ? 1042 SER BA N   1 
ATOM   2368 C  CA  . SER B 2 43  ? -4.41169  23.26681  37.14042  1.000 111.25991 ? 1042 SER BA CA  1 
ATOM   2369 C  C   . SER B 2 43  ? -3.42473  22.31042  37.80581  1.000 112.60892 ? 1042 SER BA C   1 
ATOM   2370 O  O   . SER B 2 43  ? -2.20403  22.52096  37.74519  1.000 114.31782 ? 1042 SER BA O   1 
ATOM   2371 C  CB  . SER B 2 43  ? -5.08065  24.17737  38.17520  1.000 112.35217 ? 1042 SER BA CB  1 
ATOM   2372 O  OG  . SER B 2 43  ? -5.57299  23.44169  39.28038  1.000 110.49309 ? 1042 SER BA OG  1 
ATOM   2373 N  N   . GLU B 2 44  ? -3.93313  21.24829  38.44728  1.000 109.35458 ? 1043 GLU BA N   1 
ATOM   2374 C  CA  . GLU B 2 44  ? -3.04205  20.19557  38.91989  1.000 107.30121 ? 1043 GLU BA CA  1 
ATOM   2375 C  C   . GLU B 2 44  ? -2.06670  19.79871  37.82492  1.000 107.07234 ? 1043 GLU BA C   1 
ATOM   2376 O  O   . GLU B 2 44  ? -0.93800  19.38579  38.10830  1.000 104.11211 ? 1043 GLU BA O   1 
ATOM   2377 C  CB  . GLU B 2 44  ? -3.85466  18.98555  39.37970  1.000 106.12756 ? 1043 GLU BA CB  1 
ATOM   2378 N  N   . LEU B 2 45  ? -2.49040  19.93290  36.56642  1.000 108.00637 ? 1044 LEU BA N   1 
ATOM   2379 C  CA  . LEU B 2 45  ? -1.62015  19.66526  35.42973  1.000 108.37850 ? 1044 LEU BA CA  1 
ATOM   2380 C  C   . LEU B 2 45  ? -0.60041  20.78232  35.22668  1.000 111.61966 ? 1044 LEU BA C   1 
ATOM   2381 O  O   . LEU B 2 45  ? 0.56846   20.51397  34.91511  1.000 112.48900 ? 1044 LEU BA O   1 
ATOM   2382 C  CB  . LEU B 2 45  ? -2.47691  19.47768  34.17524  1.000 107.85229 ? 1044 LEU BA CB  1 
ATOM   2383 C  CG  . LEU B 2 45  ? -1.84540  19.06650  32.83681  1.000 107.93737 ? 1044 LEU BA CG  1 
ATOM   2384 C  CD1 . LEU B 2 45  ? -2.93850  18.69617  31.83552  1.000 97.40565  ? 1044 LEU BA CD1 1 
ATOM   2385 C  CD2 . LEU B 2 45  ? -0.95359  20.17108  32.27530  1.000 108.64872 ? 1044 LEU BA CD2 1 
ATOM   2386 N  N   . ASP B 2 46  ? -1.02233  22.04219  35.38076  1.000 111.51734 ? 1045 ASP BA N   1 
ATOM   2387 C  CA  . ASP B 2 46  ? -0.13263  23.15245  35.05531  1.000 110.08869 ? 1045 ASP BA CA  1 
ATOM   2388 C  C   . ASP B 2 46  ? 1.12556   23.11864  35.91150  1.000 109.94702 ? 1045 ASP BA C   1 
ATOM   2389 O  O   . ASP B 2 46  ? 2.23247   23.35539  35.40706  1.000 113.14221 ? 1045 ASP BA O   1 
ATOM   2390 C  CB  . ASP B 2 46  ? -0.86214  24.48111  35.23546  1.000 111.83189 ? 1045 ASP BA CB  1 
ATOM   2391 N  N   . LYS B 2 47  ? 0.97982   22.82066  37.20790  1.000 108.35739 ? 1046 LYS BA N   1 
ATOM   2392 C  CA  . LYS B 2 47  ? 2.13958   22.79154  38.09188  1.000 109.94470 ? 1046 LYS BA CA  1 
ATOM   2393 C  C   . LYS B 2 47  ? 3.12095   21.69651  37.69660  1.000 111.00061 ? 1046 LYS BA C   1 
ATOM   2394 O  O   . LYS B 2 47  ? 4.33175   21.92651  37.65562  1.000 116.03789 ? 1046 LYS BA O   1 
ATOM   2395 C  CB  . LYS B 2 47  ? 1.68919   22.60537  39.54083  1.000 109.15999 ? 1046 LYS BA CB  1 
ATOM   2396 N  N   . ALA B 2 48  ? 2.61392   20.49697  37.39594  1.000 109.82021 ? 1047 ALA BA N   1 
ATOM   2397 C  CA  . ALA B 2 48  ? 3.49226   19.40954  36.98498  1.000 106.77879 ? 1047 ALA BA CA  1 
ATOM   2398 C  C   . ALA B 2 48  ? 4.12500   19.69849  35.63287  1.000 109.37589 ? 1047 ALA BA C   1 
ATOM   2399 O  O   . ALA B 2 48  ? 5.33682   19.53276  35.46340  1.000 115.65875 ? 1047 ALA BA O   1 
ATOM   2400 C  CB  . ALA B 2 48  ? 2.71806   18.09721  36.94774  1.000 102.68540 ? 1047 ALA BA CB  1 
ATOM   2401 N  N   . ILE B 2 49  ? 3.32310   20.13151  34.65593  1.000 111.40858 ? 1048 ILE BA N   1 
ATOM   2402 C  CA  . ILE B 2 49  ? 3.84984   20.35883  33.31413  1.000 111.02154 ? 1048 ILE BA CA  1 
ATOM   2403 C  C   . ILE B 2 49  ? 4.76830   21.56966  33.28663  1.000 113.91522 ? 1048 ILE BA C   1 
ATOM   2404 O  O   . ILE B 2 49  ? 5.75711   21.59148  32.54616  1.000 113.33253 ? 1048 ILE BA O   1 
ATOM   2405 C  CB  . ILE B 2 49  ? 2.69662   20.48313  32.29597  1.000 107.59660 ? 1048 ILE BA CB  1 
ATOM   2406 C  CG1 . ILE B 2 49  ? 3.15942   20.02878  30.90975  1.000 101.58503 ? 1048 ILE BA CG1 1 
ATOM   2407 C  CG2 . ILE B 2 49  ? 2.17361   21.91233  32.24147  1.000 112.14148 ? 1048 ILE BA CG2 1 
ATOM   2408 C  CD1 . ILE B 2 49  ? 2.07025   20.03659  29.87477  1.000 98.20517  ? 1048 ILE BA CD1 1 
ATOM   2409 N  N   . GLY B 2 50  ? 4.46854   22.59033  34.09080  1.000 112.42296 ? 1049 GLY BA N   1 
ATOM   2410 C  CA  . GLY B 2 50  ? 5.27097   23.80276  34.04942  1.000 118.73631 ? 1049 GLY BA CA  1 
ATOM   2411 C  C   . GLY B 2 50  ? 5.21139   24.49765  32.70944  1.000 116.01172 ? 1049 GLY BA C   1 
ATOM   2412 O  O   . GLY B 2 50  ? 6.21202   25.06704  32.26010  1.000 113.78547 ? 1049 GLY BA O   1 
ATOM   2413 N  N   . ARG B 2 51  ? 4.05574   24.45344  32.05602  1.000 117.17687 ? 1050 ARG BA N   1 
ATOM   2414 C  CA  . ARG B 2 51  ? 3.85752   25.07190  30.75438  1.000 118.02890 ? 1050 ARG BA CA  1 
ATOM   2415 C  C   . ARG B 2 51  ? 2.41384   25.54690  30.68831  1.000 118.70149 ? 1050 ARG BA C   1 
ATOM   2416 O  O   . ARG B 2 51  ? 1.66366   25.45281  31.66596  1.000 113.63203 ? 1050 ARG BA O   1 
ATOM   2417 C  CB  . ARG B 2 51  ? 4.17568   24.09745  29.61709  1.000 112.04170 ? 1050 ARG BA CB  1 
ATOM   2418 N  N   . ASN B 2 52  ? 2.03055   26.07320  29.53123  1.000 121.99543 ? 1051 ASN BA N   1 
ATOM   2419 C  CA  . ASN B 2 52  ? 0.62893   26.37052  29.29444  1.000 121.76906 ? 1051 ASN BA CA  1 
ATOM   2420 C  C   . ASN B 2 52  ? -0.18841  25.13528  29.60682  1.000 119.88349 ? 1051 ASN BA C   1 
ATOM   2421 O  O   . ASN B 2 52  ? -0.02265  24.09583  28.97072  1.000 121.07706 ? 1051 ASN BA O   1 
ATOM   2422 C  CB  . ASN B 2 52  ? 0.40752   26.80563  27.84335  1.000 127.49823 ? 1051 ASN BA CB  1 
ATOM   2423 C  CG  . ASN B 2 52  ? 0.04553   28.27731  27.72114  1.000 130.27821 ? 1051 ASN BA CG  1 
ATOM   2424 O  OD1 . ASN B 2 52  ? 0.10915   29.03557  28.69656  1.000 127.47049 ? 1051 ASN BA OD1 1 
ATOM   2425 N  ND2 . ASN B 2 52  ? -0.33259  28.69023  26.51605  1.000 130.09808 ? 1051 ASN BA ND2 1 
ATOM   2426 N  N   . SER B 2 53  ? -1.04217  25.23458  30.61679  1.000 120.77826 ? 1052 SER BA N   1 
ATOM   2427 C  CA  . SER B 2 53  ? -1.82922  24.09065  31.06007  1.000 116.13591 ? 1052 SER BA CA  1 
ATOM   2428 C  C   . SER B 2 53  ? -2.96067  23.87456  30.06465  1.000 118.76902 ? 1052 SER BA C   1 
ATOM   2429 O  O   . SER B 2 53  ? -3.88513  24.68659  29.97496  1.000 117.21033 ? 1052 SER BA O   1 
ATOM   2430 C  CB  . SER B 2 53  ? -2.35485  24.32129  32.47044  1.000 114.97345 ? 1052 SER BA CB  1 
ATOM   2431 O  OG  . SER B 2 53  ? -2.84838  23.12621  33.04595  1.000 116.15971 ? 1052 SER BA OG  1 
ATOM   2432 N  N   . ASN B 2 54  ? -2.87473  22.79757  29.28655  1.000 117.92126 ? 1053 ASN BA N   1 
ATOM   2433 C  CA  . ASN B 2 54  ? -3.88246  22.50049  28.28042  1.000 118.40214 ? 1053 ASN BA CA  1 
ATOM   2434 C  C   . ASN B 2 54  ? -4.22694  21.01437  28.36522  1.000 115.46958 ? 1053 ASN BA C   1 
ATOM   2435 O  O   . ASN B 2 54  ? -3.53253  20.22125  29.01593  1.000 111.83305 ? 1053 ASN BA O   1 
ATOM   2436 C  CB  . ASN B 2 54  ? -3.42344  22.90771  26.86611  1.000 116.21846 ? 1053 ASN BA CB  1 
ATOM   2437 C  CG  . ASN B 2 54  ? -1.96977  22.52422  26.56597  1.000 118.43530 ? 1053 ASN BA CG  1 
ATOM   2438 O  OD1 . ASN B 2 54  ? -1.17833  22.27324  27.47497  1.000 121.74007 ? 1053 ASN BA OD1 1 
ATOM   2439 N  ND2 . ASN B 2 54  ? -1.62082  22.47214  25.27840  1.000 105.92279 ? 1053 ASN BA ND2 1 
ATOM   2440 N  N   . GLY B 2 55  ? -5.33046  20.64138  27.71644  1.000 116.23819 ? 1054 GLY BA N   1 
ATOM   2441 C  CA  . GLY B 2 55  ? -5.75992  19.25118  27.74949  1.000 107.81596 ? 1054 GLY BA CA  1 
ATOM   2442 C  C   . GLY B 2 55  ? -4.75010  18.30974  27.12532  1.000 103.04734 ? 1054 GLY BA C   1 
ATOM   2443 O  O   . GLY B 2 55  ? -4.51021  17.21508  27.64155  1.000 102.06981 ? 1054 GLY BA O   1 
ATOM   2444 N  N   . VAL B 2 56  ? -4.14515  18.72263  26.00783  1.000 100.63660 ? 1055 VAL BA N   1 
ATOM   2445 C  CA  . VAL B 2 56  ? -3.16259  17.91520  25.29578  1.000 95.86207  ? 1055 VAL BA CA  1 
ATOM   2446 C  C   . VAL B 2 56  ? -1.78996  18.14245  25.91108  1.000 95.80915  ? 1055 VAL BA C   1 
ATOM   2447 O  O   . VAL B 2 56  ? -1.45170  19.26350  26.31451  1.000 101.56351 ? 1055 VAL BA O   1 
ATOM   2448 C  CB  . VAL B 2 56  ? -3.16364  18.25663  23.79408  1.000 98.08308  ? 1055 VAL BA CB  1 
ATOM   2449 C  CG1 . VAL B 2 56  ? -2.51622  17.12587  22.98456  1.000 90.58860  ? 1055 VAL BA CG1 1 
ATOM   2450 C  CG2 . VAL B 2 56  ? -4.58248  18.53099  23.31978  1.000 95.96657  ? 1055 VAL BA CG2 1 
ATOM   2451 N  N   . ILE B 2 57  ? -0.99076  17.07375  25.97726  1.000 89.21366  ? 1056 ILE BA N   1 
ATOM   2452 C  CA  . ILE B 2 57  ? 0.37011   17.13147  26.48772  1.000 82.65135  ? 1056 ILE BA CA  1 
ATOM   2453 C  C   . ILE B 2 57  ? 1.29401   16.50550  25.45598  1.000 84.03382  ? 1056 ILE BA C   1 
ATOM   2454 O  O   . ILE B 2 57  ? 0.86778   15.75222  24.57900  1.000 87.89769  ? 1056 ILE BA O   1 
ATOM   2455 C  CB  . ILE B 2 57  ? 0.52216   16.41257  27.84331  1.000 86.25920  ? 1056 ILE BA CB  1 
ATOM   2456 C  CG1 . ILE B 2 57  ? -0.00366  14.98167  27.74996  1.000 79.03431  ? 1056 ILE BA CG1 1 
ATOM   2457 C  CG2 . ILE B 2 57  ? -0.19765  17.17425  28.94174  1.000 83.31670  ? 1056 ILE BA CG2 1 
ATOM   2458 C  CD1 . ILE B 2 57  ? 0.71757   14.03364  28.65664  1.000 74.92914  ? 1056 ILE BA CD1 1 
ATOM   2459 N  N   . THR B 2 58  ? 2.57522   16.82657  25.56683  1.000 85.86875  ? 1057 THR BA N   1 
ATOM   2460 C  CA  . THR B 2 58  ? 3.55355   16.21884  24.67337  1.000 87.46342  ? 1057 THR BA CA  1 
ATOM   2461 C  C   . THR B 2 58  ? 3.85362   14.78459  25.10718  1.000 88.30472  ? 1057 THR BA C   1 
ATOM   2462 O  O   . THR B 2 58  ? 3.78274   14.43976  26.29612  1.000 86.08835  ? 1057 THR BA O   1 
ATOM   2463 C  CB  . THR B 2 58  ? 4.83333   17.04572  24.65094  1.000 84.98524  ? 1057 THR BA CB  1 
ATOM   2464 O  OG1 . THR B 2 58  ? 5.70907   16.60484  25.69560  1.000 83.99282  ? 1057 THR BA OG1 1 
ATOM   2465 C  CG2 . THR B 2 58  ? 4.49745   18.50854  24.87951  1.000 91.89080  ? 1057 THR BA CG2 1 
ATOM   2466 N  N   . LYS B 2 59  ? 4.17895   13.94169  24.12367  1.000 83.05845  ? 1058 LYS BA N   1 
ATOM   2467 C  CA  . LYS B 2 59  ? 4.63117   12.59279  24.44942  1.000 81.16693  ? 1058 LYS BA CA  1 
ATOM   2468 C  C   . LYS B 2 59  ? 5.78620   12.63823  25.43609  1.000 81.59972  ? 1058 LYS BA C   1 
ATOM   2469 O  O   . LYS B 2 59  ? 5.87359   11.80525  26.34056  1.000 85.99045  ? 1058 LYS BA O   1 
ATOM   2470 C  CB  . LYS B 2 59  ? 5.04490   11.83382  23.18868  1.000 76.48195  ? 1058 LYS BA CB  1 
ATOM   2471 C  CG  . LYS B 2 59  ? 5.13540   10.33502  23.38166  1.000 82.33574  ? 1058 LYS BA CG  1 
ATOM   2472 C  CD  . LYS B 2 59  ? 4.81226   9.54594   22.10960  1.000 84.45612  ? 1058 LYS BA CD  1 
ATOM   2473 C  CE  . LYS B 2 59  ? 5.54826   10.07873  20.88268  1.000 85.49833  ? 1058 LYS BA CE  1 
ATOM   2474 N  NZ  . LYS B 2 59  ? 5.54979   9.07693   19.77073  1.000 83.79405  ? 1058 LYS BA NZ  1 
ATOM   2475 N  N   . ASP B 2 60  ? 6.67684   13.61368  25.28540  1.000 84.11798  ? 1059 ASP BA N   1 
ATOM   2476 C  CA  . ASP B 2 60  ? 7.72996   13.80778  26.27146  1.000 79.51607  ? 1059 ASP BA CA  1 
ATOM   2477 C  C   . ASP B 2 60  ? 7.14056   14.13581  27.63151  1.000 81.17471  ? 1059 ASP BA C   1 
ATOM   2478 O  O   . ASP B 2 60  ? 7.63006   13.65613  28.66175  1.000 87.46418  ? 1059 ASP BA O   1 
ATOM   2479 C  CB  . ASP B 2 60  ? 8.67151   14.92469  25.82802  1.000 85.99596  ? 1059 ASP BA CB  1 
ATOM   2480 C  CG  . ASP B 2 60  ? 9.16137   14.74447  24.41428  1.000 92.72850  ? 1059 ASP BA CG  1 
ATOM   2481 O  OD1 . ASP B 2 60  ? 8.41581   14.17591  23.57933  1.000 95.33116  ? 1059 ASP BA OD1 1 
ATOM   2482 O  OD2 . ASP B 2 60  ? 10.29597  15.18190  24.13448  1.000 97.82910  ? 1059 ASP BA OD2 1 
ATOM   2483 N  N   . GLU B 2 61  ? 6.10585   14.97791  27.66148  1.000 79.22482  ? 1060 GLU BA N   1 
ATOM   2484 C  CA  . GLU B 2 61  ? 5.49501   15.30816  28.94247  1.000 84.17152  ? 1060 GLU BA CA  1 
ATOM   2485 C  C   . GLU B 2 61  ? 4.93761   14.05743  29.61704  1.000 81.28690  ? 1060 GLU BA C   1 
ATOM   2486 O  O   . GLU B 2 61  ? 4.98212   13.93579  30.85405  1.000 73.66686  ? 1060 GLU BA O   1 
ATOM   2487 C  CB  . GLU B 2 61  ? 4.40271   16.36122  28.74566  1.000 86.99394  ? 1060 GLU BA CB  1 
ATOM   2488 N  N   . ALA B 2 62  ? 4.43901   13.11103  28.81398  1.000 75.89921  ? 1061 ALA BA N   1 
ATOM   2489 C  CA  . ALA B 2 62  ? 3.93277   11.85981  29.36173  1.000 71.98862  ? 1061 ALA BA CA  1 
ATOM   2490 C  C   . ALA B 2 62  ? 5.01021   11.11914  30.15040  1.000 71.38724  ? 1061 ALA BA C   1 
ATOM   2491 O  O   . ALA B 2 62  ? 4.72785   10.54435  31.21360  1.000 72.43289  ? 1061 ALA BA O   1 
ATOM   2492 C  CB  . ALA B 2 62  ? 3.38753   10.98346  28.23722  1.000 63.75666  ? 1061 ALA BA CB  1 
ATOM   2493 N  N   . GLU B 2 63  ? 6.25621   11.13535  29.65536  1.000 70.12928  ? 1062 GLU BA N   1 
ATOM   2494 C  CA  . GLU B 2 63  ? 7.30918   10.34059  30.27755  1.000 67.53109  ? 1062 GLU BA CA  1 
ATOM   2495 C  C   . GLU B 2 63  ? 7.78483   10.96074  31.58205  1.000 68.60146  ? 1062 GLU BA C   1 
ATOM   2496 O  O   . GLU B 2 63  ? 8.22831   10.23391  32.47919  1.000 71.02678  ? 1062 GLU BA O   1 
ATOM   2497 C  CB  . GLU B 2 63  ? 8.48824   10.14654  29.31667  1.000 65.31872  ? 1062 GLU BA CB  1 
ATOM   2498 C  CG  . GLU B 2 63  ? 9.33693   8.88864   29.59792  1.000 63.86332  ? 1062 GLU BA CG  1 
ATOM   2499 C  CD  . GLU B 2 63  ? 10.48158  8.63994   28.59480  1.000 69.73634  ? 1062 GLU BA CD  1 
ATOM   2500 O  OE1 . GLU B 2 63  ? 10.76945  9.52885   27.75495  1.000 66.61360  ? 1062 GLU BA OE1 1 
ATOM   2501 O  OE2 . GLU B 2 63  ? 11.10401  7.53355   28.64603  1.000 65.38218  ? 1062 GLU BA OE2 1 
ATOM   2502 N  N   . LYS B 2 64  ? 7.69044   12.28486  31.73040  1.000 71.60986  ? 1063 LYS BA N   1 
ATOM   2503 C  CA  . LYS B 2 64  ? 7.99743   12.86000  33.04155  1.000 74.02237  ? 1063 LYS BA CA  1 
ATOM   2504 C  C   . LYS B 2 64  ? 6.90375   12.54580  34.06527  1.000 65.87295  ? 1063 LYS BA C   1 
ATOM   2505 O  O   . LYS B 2 64  ? 7.20570   12.19397  35.21060  1.000 69.16880  ? 1063 LYS BA O   1 
ATOM   2506 C  CB  . LYS B 2 64  ? 8.22389   14.36358  32.93809  1.000 74.10670  ? 1063 LYS BA CB  1 
ATOM   2507 C  CG  . LYS B 2 64  ? 8.72870   14.98605  34.24659  1.000 81.69913  ? 1063 LYS BA CG  1 
ATOM   2508 C  CD  . LYS B 2 64  ? 9.65656   14.03113  35.01931  1.000 82.23948  ? 1063 LYS BA CD  1 
ATOM   2509 C  CE  . LYS B 2 64  ? 10.99988  13.87009  34.28779  1.000 87.46662  ? 1063 LYS BA CE  1 
ATOM   2510 N  NZ  . LYS B 2 64  ? 11.92377  12.89280  34.93009  1.000 80.73030  ? 1063 LYS BA NZ  1 
ATOM   2511 N  N   . LEU B 2 65  ? 5.62833   12.66102  33.68236  1.000 64.41156  ? 1064 LEU BA N   1 
ATOM   2512 C  CA  . LEU B 2 65  ? 4.57333   12.17936  34.57111  1.000 66.22517  ? 1064 LEU BA CA  1 
ATOM   2513 C  C   . LEU B 2 65  ? 4.77166   10.70582  34.86600  1.000 66.84230  ? 1064 LEU BA C   1 
ATOM   2514 O  O   . LEU B 2 65  ? 4.79700   10.28507  36.02903  1.000 64.43438  ? 1064 LEU BA O   1 
ATOM   2515 C  CB  . LEU B 2 65  ? 3.20022   12.40839  33.96119  1.000 63.57253  ? 1064 LEU BA CB  1 
ATOM   2516 C  CG  . LEU B 2 65  ? 2.78348   13.85567  33.77295  1.000 72.51483  ? 1064 LEU BA CG  1 
ATOM   2517 C  CD1 . LEU B 2 65  ? 1.81900   13.94860  32.61286  1.000 68.08699  ? 1064 LEU BA CD1 1 
ATOM   2518 C  CD2 . LEU B 2 65  ? 2.16278   14.41546  35.05551  1.000 75.13957  ? 1064 LEU BA CD2 1 
ATOM   2519 N  N   . PHE B 2 66  ? 4.95138   9.90992   33.81245  1.000 66.04677  ? 1065 PHE BA N   1 
ATOM   2520 C  CA  . PHE B 2 66  ? 5.19916   8.49280   34.01213  1.000 58.95029  ? 1065 PHE BA CA  1 
ATOM   2521 C  C   . PHE B 2 66  ? 6.33903   8.28783   34.98930  1.000 58.79467  ? 1065 PHE BA C   1 
ATOM   2522 O  O   . PHE B 2 66  ? 6.24431   7.44949   35.89449  1.000 61.81295  ? 1065 PHE BA O   1 
ATOM   2523 C  CB  . PHE B 2 66  ? 5.49005   7.81807   32.67790  1.000 53.25345  ? 1065 PHE BA CB  1 
ATOM   2524 C  CG  . PHE B 2 66  ? 5.95664   6.38713   32.80009  1.000 54.79474  ? 1065 PHE BA CG  1 
ATOM   2525 C  CD1 . PHE B 2 66  ? 5.06765   5.36662   33.09595  1.000 52.51332  ? 1065 PHE BA CD1 1 
ATOM   2526 C  CD2 . PHE B 2 66  ? 7.28718   6.06750   32.62330  1.000 52.94814  ? 1065 PHE BA CD2 1 
ATOM   2527 C  CE1 . PHE B 2 66  ? 5.50367   4.04243   33.20510  1.000 48.38620  ? 1065 PHE BA CE1 1 
ATOM   2528 C  CE2 . PHE B 2 66  ? 7.71992   4.76286   32.72532  1.000 51.39961  ? 1065 PHE BA CE2 1 
ATOM   2529 C  CZ  . PHE B 2 66  ? 6.82435   3.74799   33.01789  1.000 48.79765  ? 1065 PHE BA CZ  1 
ATOM   2530 N  N   . ASN B 2 67  ? 7.41487   9.06265   34.84707  1.000 60.13054  ? 1066 ASN BA N   1 
ATOM   2531 C  CA  . ASN B 2 67  ? 8.56034   8.85179   35.72081  1.000 60.26628  ? 1066 ASN BA CA  1 
ATOM   2532 C  C   . ASN B 2 67  ? 8.20607   9.16956   37.16006  1.000 64.55721  ? 1066 ASN BA C   1 
ATOM   2533 O  O   . ASN B 2 67  ? 8.56908   8.42715   38.07893  1.000 65.33337  ? 1066 ASN BA O   1 
ATOM   2534 C  CB  . ASN B 2 67  ? 9.74329   9.66046   35.23742  1.000 60.79696  ? 1066 ASN BA CB  1 
ATOM   2535 C  CG  . ASN B 2 67  ? 10.40957  9.01436   34.03889  1.000 67.23322  ? 1066 ASN BA CG  1 
ATOM   2536 O  OD1 . ASN B 2 67  ? 10.50820  7.79083   33.97039  1.000 70.36962  ? 1066 ASN BA OD1 1 
ATOM   2537 N  ND2 . ASN B 2 67  ? 10.83301  9.82335   33.07407  1.000 62.91995  ? 1066 ASN BA ND2 1 
ATOM   2538 N  N   . GLN B 2 68  ? 7.44901   10.24082  37.37446  1.000 66.27128  ? 1067 GLN BA N   1 
ATOM   2539 C  CA  . GLN B 2 68  ? 7.01119   10.56469  38.72238  1.000 62.96321  ? 1067 GLN BA CA  1 
ATOM   2540 C  C   . GLN B 2 68  ? 6.21237   9.42475   39.33752  1.000 59.69892  ? 1067 GLN BA C   1 
ATOM   2541 O  O   . GLN B 2 68  ? 6.37048   9.12331   40.52427  1.000 65.86786  ? 1067 GLN BA O   1 
ATOM   2542 C  CB  . GLN B 2 68  ? 6.18703   11.83518  38.68637  1.000 60.25990  ? 1067 GLN BA CB  1 
ATOM   2543 C  CG  . GLN B 2 68  ? 6.98339   12.98088  38.19524  1.000 66.30664  ? 1067 GLN BA CG  1 
ATOM   2544 C  CD  . GLN B 2 68  ? 6.17195   14.22742  38.17365  1.000 74.38453  ? 1067 GLN BA CD  1 
ATOM   2545 O  OE1 . GLN B 2 68  ? 4.93573   14.16923  38.15426  1.000 76.90171  ? 1067 GLN BA OE1 1 
ATOM   2546 N  NE2 . GLN B 2 68  ? 6.84638   15.37638  38.18996  1.000 80.45812  ? 1067 GLN BA NE2 1 
ATOM   2547 N  N   . ASP B 2 69  ? 5.32916   8.80127   38.55787  1.000 53.92448  ? 1068 ASP BA N   1 
ATOM   2548 C  CA  . ASP B 2 69  ? 4.57141   7.66621   39.05683  1.000 53.31834  ? 1068 ASP BA CA  1 
ATOM   2549 C  C   . ASP B 2 69  ? 5.46827   6.46594   39.32786  1.000 56.03109  ? 1068 ASP BA C   1 
ATOM   2550 O  O   . ASP B 2 69  ? 5.20145   5.67803   40.24374  1.000 59.44123  ? 1068 ASP BA O   1 
ATOM   2551 C  CB  . ASP B 2 69  ? 3.47654   7.31485   38.06662  1.000 52.60024  ? 1068 ASP BA CB  1 
ATOM   2552 C  CG  . ASP B 2 69  ? 2.54745   8.48378   37.79396  1.000 56.86379  ? 1068 ASP BA CG  1 
ATOM   2553 O  OD1 . ASP B 2 69  ? 2.62220   9.48289   38.53015  1.000 62.58935  ? 1068 ASP BA OD1 1 
ATOM   2554 O  OD2 . ASP B 2 69  ? 1.75123   8.41862   36.83458  1.000 63.64483  ? 1068 ASP BA OD2 1 
ATOM   2555 N  N   . VAL B 2 70  ? 6.53694   6.31296   38.56289  1.000 58.27428  ? 1069 VAL BA N   1 
ATOM   2556 C  CA  . VAL B 2 70  ? 7.43516   5.18800   38.78148  1.000 59.99748  ? 1069 VAL BA CA  1 
ATOM   2557 C  C   . VAL B 2 70  ? 8.18431   5.35556   40.09842  1.000 62.00709  ? 1069 VAL BA C   1 
ATOM   2558 O  O   . VAL B 2 70  ? 8.42509   4.37633   40.81730  1.000 63.39356  ? 1069 VAL BA O   1 
ATOM   2559 C  CB  . VAL B 2 70  ? 8.38841   5.04024   37.58199  1.000 56.31216  ? 1069 VAL BA CB  1 
ATOM   2560 C  CG1 . VAL B 2 70  ? 9.54596   4.09240   37.92350  1.000 52.38948  ? 1069 VAL BA CG1 1 
ATOM   2561 C  CG2 . VAL B 2 70  ? 7.61104   4.55117   36.39304  1.000 51.64867  ? 1069 VAL BA CG2 1 
ATOM   2562 N  N   . ASP B 2 71  ? 8.56533   6.59823   40.43880  1.000 60.52747  ? 1070 ASP BA N   1 
ATOM   2563 C  CA  . ASP B 2 71  ? 9.09693   6.85485   41.77098  1.000 65.29098  ? 1070 ASP BA CA  1 
ATOM   2564 C  C   . ASP B 2 71  ? 8.09909   6.40690   42.82188  1.000 62.84840  ? 1070 ASP BA C   1 
ATOM   2565 O  O   . ASP B 2 71  ? 8.41099   5.57933   43.67610  1.000 66.56274  ? 1070 ASP BA O   1 
ATOM   2566 C  CB  . ASP B 2 71  ? 9.40227   8.33736   41.96992  1.000 70.20798  ? 1070 ASP BA CB  1 
ATOM   2567 C  CG  . ASP B 2 71  ? 10.34214  8.89086   40.93321  1.000 74.74079  ? 1070 ASP BA CG  1 
ATOM   2568 O  OD1 . ASP B 2 71  ? 11.50837  9.18062   41.27004  1.000 75.75627  ? 1070 ASP BA OD1 1 
ATOM   2569 O  OD2 . ASP B 2 71  ? 9.89879   9.05889   39.77949  1.000 73.02854  ? 1070 ASP BA OD2 1 
ATOM   2570 N  N   . ALA B 2 72  ? 6.86839   6.91741   42.74375  1.000 61.37052  ? 1071 ALA BA N   1 
ATOM   2571 C  CA  . ALA B 2 72  ? 5.86121   6.56426   43.73602  1.000 62.10124  ? 1071 ALA BA CA  1 
ATOM   2572 C  C   . ALA B 2 72  ? 5.70400   5.05553   43.84980  1.000 63.69820  ? 1071 ALA BA C   1 
ATOM   2573 O  O   . ALA B 2 72  ? 5.49055   4.53526   44.94860  1.000 65.56179  ? 1071 ALA BA O   1 
ATOM   2574 C  CB  . ALA B 2 72  ? 4.53152   7.21997   43.39169  1.000 60.23224  ? 1071 ALA BA CB  1 
ATOM   2575 N  N   . ALA B 2 73  ? 5.81800   4.32841   42.73380  1.000 60.67476  ? 1072 ALA BA N   1 
ATOM   2576 C  CA  . ALA B 2 73  ? 5.66986   2.87917   42.82691  1.000 62.63120  ? 1072 ALA BA CA  1 
ATOM   2577 C  C   . ALA B 2 73  ? 6.83568   2.25119   43.58539  1.000 61.33807  ? 1072 ALA BA C   1 
ATOM   2578 O  O   . ALA B 2 73  ? 6.62661   1.38629   44.44686  1.000 58.89445  ? 1072 ALA BA O   1 
ATOM   2579 C  CB  . ALA B 2 73  ? 5.52214   2.25649   41.43984  1.000 59.15993  ? 1072 ALA BA CB  1 
ATOM   2580 N  N   . VAL B 2 74  ? 8.06950   2.65998   43.28639  1.000 55.57963  ? 1073 VAL BA N   1 
ATOM   2581 C  CA  . VAL B 2 74  ? 9.20704   2.05472   43.96168  1.000 57.97969  ? 1073 VAL BA CA  1 
ATOM   2582 C  C   . VAL B 2 74  ? 9.18876   2.39059   45.44585  1.000 62.91749  ? 1073 VAL BA C   1 
ATOM   2583 O  O   . VAL B 2 74  ? 9.59433   1.57616   46.28868  1.000 60.75402  ? 1073 VAL BA O   1 
ATOM   2584 C  CB  . VAL B 2 74  ? 10.52716  2.49619   43.28934  1.000 69.38606  ? 1073 VAL BA CB  1 
ATOM   2585 C  CG1 . VAL B 2 74  ? 11.73812  1.77299   43.90954  1.000 61.11859  ? 1073 VAL BA CG1 1 
ATOM   2586 C  CG2 . VAL B 2 74  ? 10.47788  2.21864   41.77148  1.000 57.42843  ? 1073 VAL BA CG2 1 
ATOM   2587 N  N   . ARG B 2 75  ? 8.71422   3.59500   45.78251  1.000 61.90268  ? 1074 ARG BA N   1 
ATOM   2588 C  CA  . ARG B 2 75  ? 8.60887   4.00442   47.16873  1.000 56.21256  ? 1074 ARG BA CA  1 
ATOM   2589 C  C   . ARG B 2 75  ? 7.63018   3.11079   47.93211  1.000 61.92351  ? 1074 ARG BA C   1 
ATOM   2590 O  O   . ARG B 2 75  ? 7.91805   2.65259   49.03620  1.000 64.65455  ? 1074 ARG BA O   1 
ATOM   2591 C  CB  . ARG B 2 75  ? 8.19360   5.47032   47.20619  1.000 63.09091  ? 1074 ARG BA CB  1 
ATOM   2592 N  N   . GLY B 2 76  ? 6.46825   2.83168   47.35360  1.000 61.56688  ? 1075 GLY BA N   1 
ATOM   2593 C  CA  . GLY B 2 76  ? 5.59383   1.83061   47.94873  1.000 58.62991  ? 1075 GLY BA CA  1 
ATOM   2594 C  C   . GLY B 2 76  ? 6.25585   0.46830   48.07437  1.000 59.24938  ? 1075 GLY BA C   1 
ATOM   2595 O  O   . GLY B 2 76  ? 6.14146   -0.19783  49.10710  1.000 66.27178  ? 1075 GLY BA O   1 
ATOM   2596 N  N   . ILE B 2 77  ? 6.95822   0.03344   47.02692  1.000 59.79962  ? 1076 ILE BA N   1 
ATOM   2597 C  CA  . ILE B 2 77  ? 7.53537   -1.30873  47.04284  1.000 58.07796  ? 1076 ILE BA CA  1 
ATOM   2598 C  C   . ILE B 2 77  ? 8.50096   -1.44749  48.20260  1.000 59.66076  ? 1076 ILE BA C   1 
ATOM   2599 O  O   . ILE B 2 77  ? 8.47690   -2.43717  48.95142  1.000 59.25469  ? 1076 ILE BA O   1 
ATOM   2600 C  CB  . ILE B 2 77  ? 8.22416   -1.59865  45.69760  1.000 54.27620  ? 1076 ILE BA CB  1 
ATOM   2601 C  CG1 . ILE B 2 77  ? 7.15139   -1.77595  44.61882  1.000 54.47920  ? 1076 ILE BA CG1 1 
ATOM   2602 C  CG2 . ILE B 2 77  ? 9.11620   -2.83032  45.78042  1.000 47.99077  ? 1076 ILE BA CG2 1 
ATOM   2603 C  CD1 . ILE B 2 77  ? 7.71820   -1.78581  43.19219  1.000 52.94803  ? 1076 ILE BA CD1 1 
ATOM   2604 N  N   . LEU B 2 78  ? 9.36388   -0.44591  48.38682  1.000 61.00891  ? 1077 LEU BA N   1 
ATOM   2605 C  CA  . LEU B 2 78  ? 10.34475  -0.48627  49.46538  1.000 60.27032  ? 1077 LEU BA CA  1 
ATOM   2606 C  C   . LEU B 2 78  ? 9.68759   -0.49345  50.84809  1.000 67.25654  ? 1077 LEU BA C   1 
ATOM   2607 O  O   . LEU B 2 78  ? 10.26619  -1.02183  51.80861  1.000 66.70162  ? 1077 LEU BA O   1 
ATOM   2608 C  CB  . LEU B 2 78  ? 11.29637  0.69635   49.33113  1.000 55.23819  ? 1077 LEU BA CB  1 
ATOM   2609 C  CG  . LEU B 2 78  ? 12.19336  0.65687   48.10069  1.000 63.69858  ? 1077 LEU BA CG  1 
ATOM   2610 C  CD1 . LEU B 2 78  ? 13.10904  1.86123   48.11272  1.000 66.74743  ? 1077 LEU BA CD1 1 
ATOM   2611 C  CD2 . LEU B 2 78  ? 12.99141  -0.64366  47.99743  1.000 60.46953  ? 1077 LEU BA CD2 1 
ATOM   2612 N  N   . ARG B 2 79  ? 8.50406   0.09495   50.97766  1.000 63.37353  ? 1078 ARG BA N   1 
ATOM   2613 C  CA  . ARG B 2 79  ? 7.84329   0.12199   52.27810  1.000 68.70492  ? 1078 ARG BA CA  1 
ATOM   2614 C  C   . ARG B 2 79  ? 7.25076   -1.23450  52.64601  1.000 66.29229  ? 1078 ARG BA C   1 
ATOM   2615 O  O   . ARG B 2 79  ? 7.06157   -1.51598  53.83397  1.000 75.40072  ? 1078 ARG BA O   1 
ATOM   2616 C  CB  . ARG B 2 79  ? 6.74427   1.19064   52.30479  1.000 67.50225  ? 1078 ARG BA CB  1 
ATOM   2617 N  N   . ASN B 2 80  ? 6.96327   -2.08728  51.66826  1.000 56.05965  ? 1079 ASN BA N   1 
ATOM   2618 C  CA  . ASN B 2 80  ? 6.28441   -3.34552  51.95012  1.000 58.56043  ? 1079 ASN BA CA  1 
ATOM   2619 C  C   . ASN B 2 80  ? 7.32438   -4.40111  52.29362  1.000 62.46639  ? 1079 ASN BA C   1 
ATOM   2620 O  O   . ASN B 2 80  ? 8.30610   -4.58299  51.57022  1.000 65.52810  ? 1079 ASN BA O   1 
ATOM   2621 C  CB  . ASN B 2 80  ? 5.44168   -3.78076  50.75937  1.000 59.22153  ? 1079 ASN BA CB  1 
ATOM   2622 C  CG  . ASN B 2 80  ? 4.56796   -4.94033  51.07382  1.000 57.33002  ? 1079 ASN BA CG  1 
ATOM   2623 O  OD1 . ASN B 2 80  ? 5.05858   -6.02644  51.39046  1.000 59.66255  ? 1079 ASN BA OD1 1 
ATOM   2624 N  ND2 . ASN B 2 80  ? 3.24879   -4.73235  50.98103  1.000 45.76339  ? 1079 ASN BA ND2 1 
ATOM   2625 N  N   . ALA B 2 81  ? 7.12793   -5.08304  53.41092  1.000 65.13487  ? 1080 ALA BA N   1 
ATOM   2626 C  CA  . ALA B 2 81  ? 8.15392   -5.97297  53.95099  1.000 62.08315  ? 1080 ALA BA CA  1 
ATOM   2627 C  C   . ALA B 2 81  ? 8.27502   -7.27049  53.16525  1.000 59.59615  ? 1080 ALA BA C   1 
ATOM   2628 O  O   . ALA B 2 81  ? 9.33797   -7.89904  53.17997  1.000 61.27261  ? 1080 ALA BA O   1 
ATOM   2629 C  CB  . ALA B 2 81  ? 7.84504   -6.28046  55.43037  1.000 71.84851  ? 1080 ALA BA CB  1 
ATOM   2630 N  N   . LYS B 2 82  ? 7.20443   -7.69853  52.50398  1.000 61.67521  ? 1081 LYS BA N   1 
ATOM   2631 C  CA  . LYS B 2 82  ? 7.32183   -8.80456  51.57331  1.000 63.76820  ? 1081 LYS BA CA  1 
ATOM   2632 C  C   . LYS B 2 82  ? 7.87198   -8.37064  50.20825  1.000 61.32486  ? 1081 LYS BA C   1 
ATOM   2633 O  O   . LYS B 2 82  ? 8.50385   -9.17935  49.52742  1.000 64.27706  ? 1081 LYS BA O   1 
ATOM   2634 C  CB  . LYS B 2 82  ? 5.96117   -9.49303  51.41566  1.000 61.80493  ? 1081 LYS BA CB  1 
ATOM   2635 N  N   . LEU B 2 83  ? 7.66821   -7.12649  49.78363  1.000 59.61806  ? 1082 LEU BA N   1 
ATOM   2636 C  CA  . LEU B 2 83  ? 8.15168   -6.74369  48.45770  1.000 59.23113  ? 1082 LEU BA CA  1 
ATOM   2637 C  C   . LEU B 2 83  ? 9.60900   -6.29842  48.46218  1.000 61.69600  ? 1082 LEU BA C   1 
ATOM   2638 O  O   . LEU B 2 83  ? 10.34662  -6.60116  47.52351  1.000 57.31790  ? 1082 LEU BA O   1 
ATOM   2639 C  CB  . LEU B 2 83  ? 7.27397   -5.62413  47.87267  1.000 55.38452  ? 1082 LEU BA CB  1 
ATOM   2640 C  CG  . LEU B 2 83  ? 5.80723   -6.01264  47.60836  1.000 53.93904  ? 1082 LEU BA CG  1 
ATOM   2641 C  CD1 . LEU B 2 83  ? 5.01080   -4.90021  46.91933  1.000 52.15067  ? 1082 LEU BA CD1 1 
ATOM   2642 C  CD2 . LEU B 2 83  ? 5.73458   -7.30302  46.81660  1.000 48.01205  ? 1082 LEU BA CD2 1 
ATOM   2643 N  N   . LYS B 2 84  ? 10.05525  -5.63780  49.52617  1.000 69.25972  ? 1083 LYS BA N   1 
ATOM   2644 C  CA  . LYS B 2 84  ? 11.37542  -5.00583  49.50823  1.000 65.26657  ? 1083 LYS BA CA  1 
ATOM   2645 C  C   . LYS B 2 84  ? 12.51624  -5.98845  49.27973  1.000 64.51380  ? 1083 LYS BA C   1 
ATOM   2646 O  O   . LYS B 2 84  ? 13.33198  -5.74877  48.37927  1.000 64.22085  ? 1083 LYS BA O   1 
ATOM   2647 C  CB  . LYS B 2 84  ? 11.59332  -4.22304  50.80463  1.000 60.38573  ? 1083 LYS BA CB  1 
ATOM   2648 C  CG  . LYS B 2 84  ? 13.02222  -3.75134  50.93875  1.000 67.10838  ? 1083 LYS BA CG  1 
ATOM   2649 C  CD  . LYS B 2 84  ? 13.27361  -2.94561  52.18108  1.000 59.94350  ? 1083 LYS BA CD  1 
ATOM   2650 C  CE  . LYS B 2 84  ? 14.67590  -2.35802  52.18053  1.000 65.29165  ? 1083 LYS BA CE  1 
ATOM   2651 N  NZ  . LYS B 2 84  ? 15.27139  -2.34657  53.56556  1.000 85.75937  ? 1083 LYS BA NZ  1 
ATOM   2652 N  N   . PRO B 2 85  ? 12.64843  -7.08462  50.03534  1.000 68.57392  ? 1084 PRO BA N   1 
ATOM   2653 C  CA  . PRO B 2 85  ? 13.78615  -7.99828  49.79369  1.000 62.29788  ? 1084 PRO BA CA  1 
ATOM   2654 C  C   . PRO B 2 85  ? 13.81005  -8.63415  48.39837  1.000 56.22009  ? 1084 PRO BA C   1 
ATOM   2655 O  O   . PRO B 2 85  ? 14.89370  -8.90975  47.89365  1.000 63.18801  ? 1084 PRO BA O   1 
ATOM   2656 C  CB  . PRO B 2 85  ? 13.61968  -9.05966  50.89658  1.000 45.56130  ? 1084 PRO BA CB  1 
ATOM   2657 C  CG  . PRO B 2 85  ? 12.17865  -9.00332  51.23543  1.000 56.16767  ? 1084 PRO BA CG  1 
ATOM   2658 C  CD  . PRO B 2 85  ? 11.79384  -7.55941  51.12907  1.000 53.70878  ? 1084 PRO BA CD  1 
ATOM   2659 N  N   . VAL B 2 86  ? 12.67123  -8.92057  47.76915  1.000 56.37734  ? 1085 VAL BA N   1 
ATOM   2660 C  CA  . VAL B 2 86  ? 12.71697  -9.52536  46.44022  1.000 62.13700  ? 1085 VAL BA CA  1 
ATOM   2661 C  C   . VAL B 2 86  ? 13.18584  -8.50571  45.40609  1.000 59.87290  ? 1085 VAL BA C   1 
ATOM   2662 O  O   . VAL B 2 86  ? 13.94458  -8.82805  44.48829  1.000 57.84690  ? 1085 VAL BA O   1 
ATOM   2663 C  CB  . VAL B 2 86  ? 11.34732  -10.12517 46.06942  1.000 62.14949  ? 1085 VAL BA CB  1 
ATOM   2664 C  CG1 . VAL B 2 86  ? 11.43386  -10.75252 44.67753  1.000 63.42508  ? 1085 VAL BA CG1 1 
ATOM   2665 C  CG2 . VAL B 2 86  ? 10.90825  -11.16507 47.10646  1.000 55.52981  ? 1085 VAL BA CG2 1 
ATOM   2666 N  N   . TYR B 2 87  ? 12.75448  -7.25863  45.55364  1.000 59.34794  ? 1086 TYR BA N   1 
ATOM   2667 C  CA  . TYR B 2 87  ? 13.17861  -6.18562  44.66493  1.000 57.71413  ? 1086 TYR BA CA  1 
ATOM   2668 C  C   . TYR B 2 87  ? 14.68345  -5.95780  44.72363  1.000 61.86737  ? 1086 TYR BA C   1 
ATOM   2669 O  O   . TYR B 2 87  ? 15.31650  -5.69392  43.69430  1.000 68.42862  ? 1086 TYR BA O   1 
ATOM   2670 C  CB  . TYR B 2 87  ? 12.42327  -4.90939  45.02861  1.000 56.66986  ? 1086 TYR BA CB  1 
ATOM   2671 C  CG  . TYR B 2 87  ? 12.72088  -3.70692  44.17846  1.000 58.47641  ? 1086 TYR BA CG  1 
ATOM   2672 C  CD1 . TYR B 2 87  ? 12.02704  -3.48001  42.99203  1.000 57.66732  ? 1086 TYR BA CD1 1 
ATOM   2673 C  CD2 . TYR B 2 87  ? 13.67481  -2.77891  44.56832  1.000 59.71437  ? 1086 TYR BA CD2 1 
ATOM   2674 C  CE1 . TYR B 2 87  ? 12.28860  -2.36659  42.20974  1.000 56.07621  ? 1086 TYR BA CE1 1 
ATOM   2675 C  CE2 . TYR B 2 87  ? 13.94470  -1.66383  43.80062  1.000 62.49936  ? 1086 TYR BA CE2 1 
ATOM   2676 C  CZ  . TYR B 2 87  ? 13.24876  -1.46598  42.62256  1.000 64.52386  ? 1086 TYR BA CZ  1 
ATOM   2677 O  OH  . TYR B 2 87  ? 13.52239  -0.37018  41.83966  1.000 68.51561  ? 1086 TYR BA OH  1 
ATOM   2678 N  N   . ASP B 2 88  ? 15.27834  -6.02742  45.91282  1.000 69.20936  ? 1087 ASP BA N   1 
ATOM   2679 C  CA  . ASP B 2 88  ? 16.71442  -5.75778  46.01595  1.000 67.21571  ? 1087 ASP BA CA  1 
ATOM   2680 C  C   . ASP B 2 88  ? 17.55188  -6.87704  45.42248  1.000 64.38705  ? 1087 ASP BA C   1 
ATOM   2681 O  O   . ASP B 2 88  ? 18.67242  -6.62766  44.96872  1.000 68.68606  ? 1087 ASP BA O   1 
ATOM   2682 C  CB  . ASP B 2 88  ? 17.09829  -5.52341  47.46973  1.000 66.74461  ? 1087 ASP BA CB  1 
ATOM   2683 C  CG  . ASP B 2 88  ? 16.42133  -4.30826  48.05051  1.000 68.60281  ? 1087 ASP BA CG  1 
ATOM   2684 O  OD1 . ASP B 2 88  ? 15.74322  -3.60193  47.29071  1.000 72.00407  ? 1087 ASP BA OD1 1 
ATOM   2685 O  OD2 . ASP B 2 88  ? 16.55065  -4.05680  49.25886  1.000 75.59051  ? 1087 ASP BA OD2 1 
ATOM   2686 N  N   . SER B 2 89  ? 17.03732  -8.09823  45.40198  1.000 63.98667  ? 1088 SER BA N   1 
ATOM   2687 C  CA  . SER B 2 89  ? 17.76997  -9.23450  44.85388  1.000 60.21762  ? 1088 SER BA CA  1 
ATOM   2688 C  C   . SER B 2 89  ? 17.62441  -9.37056  43.35999  1.000 60.15998  ? 1088 SER BA C   1 
ATOM   2689 O  O   . SER B 2 89  ? 18.04737  -10.39040 42.82409  1.000 70.67429  ? 1088 SER BA O   1 
ATOM   2690 C  CB  . SER B 2 89  ? 17.27303  -10.52622 45.49888  1.000 63.25457  ? 1088 SER BA CB  1 
ATOM   2691 O  OG  . SER B 2 89  ? 15.95625  -10.81643 45.03823  1.000 59.08396  ? 1088 SER BA OG  1 
ATOM   2692 N  N   . LEU B 2 90  ? 17.00120  -8.41808  42.67332  1.000 62.00634  ? 1089 LEU BA N   1 
ATOM   2693 C  CA  . LEU B 2 90  ? 16.62068  -8.61654  41.28308  1.000 61.06574  ? 1089 LEU BA CA  1 
ATOM   2694 C  C   . LEU B 2 90  ? 17.38175  -7.64739  40.39299  1.000 58.02254  ? 1089 LEU BA C   1 
ATOM   2695 O  O   . LEU B 2 90  ? 17.69585  -6.52773  40.80032  1.000 58.34446  ? 1089 LEU BA O   1 
ATOM   2696 C  CB  . LEU B 2 90  ? 15.11724  -8.42354  41.08623  1.000 54.34506  ? 1089 LEU BA CB  1 
ATOM   2697 C  CG  . LEU B 2 90  ? 14.17082  -9.52577  41.50725  1.000 49.77978  ? 1089 LEU BA CG  1 
ATOM   2698 C  CD1 . LEU B 2 90  ? 12.76353  -9.17300  41.10080  1.000 43.67495  ? 1089 LEU BA CD1 1 
ATOM   2699 C  CD2 . LEU B 2 90  ? 14.59010  -10.83412 40.91693  1.000 51.89779  ? 1089 LEU BA CD2 1 
ATOM   2700 N  N   . ASP B 2 91  ? 17.67990  -8.09516  39.17474  1.000 56.41744  ? 1090 ASP BA N   1 
ATOM   2701 C  CA  . ASP B 2 91  ? 18.26899  -7.23414  38.15974  1.000 55.92997  ? 1090 ASP BA CA  1 
ATOM   2702 C  C   . ASP B 2 91  ? 17.27004  -6.16939  37.70002  1.000 52.04759  ? 1090 ASP BA C   1 
ATOM   2703 O  O   . ASP B 2 91  ? 16.08565  -6.19480  38.01853  1.000 58.45699  ? 1090 ASP BA O   1 
ATOM   2704 C  CB  . ASP B 2 91  ? 18.69590  -8.06346  36.95966  1.000 48.53183  ? 1090 ASP BA CB  1 
ATOM   2705 C  CG  . ASP B 2 91  ? 17.62361  -9.03412  36.54874  1.000 61.94041  ? 1090 ASP BA CG  1 
ATOM   2706 O  OD1 . ASP B 2 91  ? 17.43758  -10.08046 37.22874  1.000 63.23696  ? 1090 ASP BA OD1 1 
ATOM   2707 O  OD2 . ASP B 2 91  ? 16.93326  -8.74456  35.55210  1.000 68.13601  ? 1090 ASP BA OD2 1 
ATOM   2708 N  N   . ALA B 2 92  ? 17.76705  -5.24799  36.89041  1.000 56.64112  ? 1091 ALA BA N   1 
ATOM   2709 C  CA  . ALA B 2 92  ? 16.96026  -4.12963  36.40508  1.000 59.71057  ? 1091 ALA BA CA  1 
ATOM   2710 C  C   . ALA B 2 92  ? 15.81430  -4.57103  35.48725  1.000 59.23655  ? 1091 ALA BA C   1 
ATOM   2711 O  O   . ALA B 2 92  ? 14.74809  -3.93438  35.49077  1.000 52.69925  ? 1091 ALA BA O   1 
ATOM   2712 C  CB  . ALA B 2 92  ? 17.84593  -3.11766  35.66483  1.000 48.76027  ? 1091 ALA BA CB  1 
ATOM   2713 N  N   . VAL B 2 93  ? 16.01614  -5.61513  34.65547  1.000 53.88450  ? 1092 VAL BA N   1 
ATOM   2714 C  CA  . VAL B 2 93  ? 14.90522  -6.02572  33.79576  1.000 58.84454  ? 1092 VAL BA CA  1 
ATOM   2715 C  C   . VAL B 2 93  ? 13.79344  -6.64220  34.63796  1.000 54.94736  ? 1092 VAL BA C   1 
ATOM   2716 O  O   . VAL B 2 93  ? 12.60991  -6.36584  34.43243  1.000 57.15250  ? 1092 VAL BA O   1 
ATOM   2717 C  CB  . VAL B 2 93  ? 15.36325  -6.97776  32.66891  1.000 52.27776  ? 1092 VAL BA CB  1 
ATOM   2718 C  CG1 . VAL B 2 93  ? 14.17127  -7.43238  31.85688  1.000 42.56580  ? 1092 VAL BA CG1 1 
ATOM   2719 C  CG2 . VAL B 2 93  ? 16.36508  -6.29062  31.77611  1.000 48.84957  ? 1092 VAL BA CG2 1 
ATOM   2720 N  N   . ARG B 2 94  ? 14.14934  -7.49292  35.59956  1.000 54.38026  ? 1093 ARG BA N   1 
ATOM   2721 C  CA  . ARG B 2 94  ? 13.12426  -8.15769  36.40779  1.000 57.02777  ? 1093 ARG BA CA  1 
ATOM   2722 C  C   . ARG B 2 94  ? 12.42051  -7.18306  37.36585  1.000 55.95850  ? 1093 ARG BA C   1 
ATOM   2723 O  O   . ARG B 2 94  ? 11.22225  -7.35618  37.65957  1.000 48.98563  ? 1093 ARG BA O   1 
ATOM   2724 C  CB  . ARG B 2 94  ? 13.75200  -9.34126  37.14550  1.000 52.96459  ? 1093 ARG BA CB  1 
ATOM   2725 C  CG  . ARG B 2 94  ? 14.25327  -10.42045 36.18567  1.000 56.19923  ? 1093 ARG BA CG  1 
ATOM   2726 C  CD  . ARG B 2 94  ? 14.66906  -11.70378 36.89729  1.000 48.39619  ? 1093 ARG BA CD  1 
ATOM   2727 N  NE  . ARG B 2 94  ? 14.81429  -12.84595 35.98565  1.000 48.92249  ? 1093 ARG BA NE  1 
ATOM   2728 C  CZ  . ARG B 2 94  ? 15.98307  -13.33746 35.57167  1.000 49.83355  ? 1093 ARG BA CZ  1 
ATOM   2729 N  NH1 . ARG B 2 94  ? 17.13340  -12.74058 35.85518  1.000 53.03216  ? 1093 ARG BA NH1 1 
ATOM   2730 N  NH2 . ARG B 2 94  ? 16.00977  -14.45963 34.85844  1.000 50.47120  ? 1093 ARG BA NH2 1 
ATOM   2731 N  N   . ARG B 2 95  ? 13.11678  -6.13888  37.81205  1.000 50.04558  ? 1094 ARG BA N   1 
ATOM   2732 C  CA  . ARG B 2 95  ? 12.47228  -5.13435  38.65275  1.000 52.45296  ? 1094 ARG BA CA  1 
ATOM   2733 C  C   . ARG B 2 95  ? 11.32241  -4.46008  37.92302  1.000 54.69906  ? 1094 ARG BA C   1 
ATOM   2734 O  O   . ARG B 2 95  ? 10.26989  -4.17558  38.51845  1.000 53.99389  ? 1094 ARG BA O   1 
ATOM   2735 C  CB  . ARG B 2 95  ? 13.48959  -4.08801  39.09480  1.000 52.68724  ? 1094 ARG BA CB  1 
ATOM   2736 C  CG  . ARG B 2 95  ? 14.46075  -4.59683  40.16684  1.000 58.70314  ? 1094 ARG BA CG  1 
ATOM   2737 C  CD  . ARG B 2 95  ? 15.41245  -3.48911  40.56752  1.000 60.52625  ? 1094 ARG BA CD  1 
ATOM   2738 N  NE  . ARG B 2 95  ? 16.29569  -3.90455  41.64797  1.000 63.98412  ? 1094 ARG BA NE  1 
ATOM   2739 C  CZ  . ARG B 2 95  ? 17.13887  -3.08319  42.26072  1.000 69.29615  ? 1094 ARG BA CZ  1 
ATOM   2740 N  NH1 . ARG B 2 95  ? 17.20160  -1.78922  41.94807  1.000 66.84476  ? 1094 ARG BA NH1 1 
ATOM   2741 N  NH2 . ARG B 2 95  ? 17.93463  -3.56488  43.21258  1.000 66.83358  ? 1094 ARG BA NH2 1 
ATOM   2742 N  N   . SER B 2 96  ? 11.52517  -4.16389  36.63436  1.000 53.15262  ? 1095 SER BA N   1 
ATOM   2743 C  CA  . SER B 2 96  ? 10.49942  -3.51415  35.82966  1.000 46.08347  ? 1095 SER BA CA  1 
ATOM   2744 C  C   . SER B 2 96  ? 9.24087   -4.36708  35.76800  1.000 42.92389  ? 1095 SER BA C   1 
ATOM   2745 O  O   . SER B 2 96  ? 8.12495   -3.84898  35.80988  1.000 44.64595  ? 1095 SER BA O   1 
ATOM   2746 C  CB  . SER B 2 96  ? 11.04662  -3.25723  34.42137  1.000 54.60062  ? 1095 SER BA CB  1 
ATOM   2747 O  OG  . SER B 2 96  ? 12.29023  -2.56417  34.44627  1.000 49.10009  ? 1095 SER BA OG  1 
ATOM   2748 N  N   . ALA B 2 97  ? 9.40976   -5.68052  35.65568  1.000 46.51579  ? 1096 ALA BA N   1 
ATOM   2749 C  CA  . ALA B 2 97  ? 8.27406   -6.59761  35.63869  1.000 47.56465  ? 1096 ALA BA CA  1 
ATOM   2750 C  C   . ALA B 2 97  ? 7.51714   -6.56029  36.97225  1.000 48.37791  ? 1096 ALA BA C   1 
ATOM   2751 O  O   . ALA B 2 97  ? 6.28004   -6.65337  37.01031  1.000 44.95611  ? 1096 ALA BA O   1 
ATOM   2752 C  CB  . ALA B 2 97  ? 8.77190   -8.00535  35.33247  1.000 43.35785  ? 1096 ALA BA CB  1 
ATOM   2753 N  N   . LEU B 2 98  ? 8.24315   -6.41266  38.08014  1.000 46.59248  ? 1097 LEU BA N   1 
ATOM   2754 C  CA  . LEU B 2 98  ? 7.57048   -6.19961  39.34944  1.000 44.92515  ? 1097 LEU BA CA  1 
ATOM   2755 C  C   . LEU B 2 98  ? 6.82905   -4.86884  39.34905  1.000 46.58845  ? 1097 LEU BA C   1 
ATOM   2756 O  O   . LEU B 2 98  ? 5.68498   -4.78608  39.81404  1.000 48.53594  ? 1097 LEU BA O   1 
ATOM   2757 C  CB  . LEU B 2 98  ? 8.58474   -6.25484  40.48824  1.000 44.91999  ? 1097 LEU BA CB  1 
ATOM   2758 C  CG  . LEU B 2 98  ? 8.02337   -6.34771  41.90572  1.000 51.74545  ? 1097 LEU BA CG  1 
ATOM   2759 C  CD1 . LEU B 2 98  ? 7.26159   -7.67031  42.16273  1.000 47.02239  ? 1097 LEU BA CD1 1 
ATOM   2760 C  CD2 . LEU B 2 98  ? 9.16266   -6.20345  42.86040  1.000 53.72178  ? 1097 LEU BA CD2 1 
ATOM   2761 N  N   . ILE B 2 99  ? 7.45607   -3.80838  38.83165  1.000 41.20748  ? 1098 ILE BA N   1 
ATOM   2762 C  CA  . ILE B 2 99  ? 6.78069   -2.51352  38.80801  1.000 42.17785  ? 1098 ILE BA CA  1 
ATOM   2763 C  C   . ILE B 2 99  ? 5.55282   -2.56583  37.90921  1.000 47.77717  ? 1098 ILE BA C   1 
ATOM   2764 O  O   . ILE B 2 99  ? 4.50313   -1.96353  38.20575  1.000 45.35579  ? 1098 ILE BA O   1 
ATOM   2765 C  CB  . ILE B 2 99  ? 7.75641   -1.42392  38.35444  1.000 45.96416  ? 1098 ILE BA CB  1 
ATOM   2766 C  CG1 . ILE B 2 99  ? 8.79488   -1.19530  39.46123  1.000 42.90881  ? 1098 ILE BA CG1 1 
ATOM   2767 C  CG2 . ILE B 2 99  ? 6.98062   -0.17218  37.98377  1.000 47.64390  ? 1098 ILE BA CG2 1 
ATOM   2768 C  CD1 . ILE B 2 99  ? 10.08324  -0.58003  38.98574  1.000 48.42310  ? 1098 ILE BA CD1 1 
ATOM   2769 N  N   . ASN B 2 100 ? 5.67529   -3.28019  36.78794  1.000 44.02747  ? 1099 ASN BA N   1 
ATOM   2770 C  CA  . ASN B 2 100 ? 4.53516   -3.52948  35.91944  1.000 44.52677  ? 1099 ASN BA CA  1 
ATOM   2771 C  C   . ASN B 2 100 ? 3.36794   -4.06500  36.74061  1.000 47.92518  ? 1099 ASN BA C   1 
ATOM   2772 O  O   . ASN B 2 100 ? 2.26255   -3.48780  36.73362  1.000 46.21825  ? 1099 ASN BA O   1 
ATOM   2773 C  CB  . ASN B 2 100 ? 4.98264   -4.50696  34.83041  1.000 44.19093  ? 1099 ASN BA CB  1 
ATOM   2774 C  CG  . ASN B 2 100 ? 4.05236   -4.55892  33.63731  1.000 43.67307  ? 1099 ASN BA CG  1 
ATOM   2775 O  OD1 . ASN B 2 100 ? 2.88137   -4.91734  33.76958  1.000 48.17560  ? 1099 ASN BA OD1 1 
ATOM   2776 N  ND2 . ASN B 2 100 ? 4.56858   -4.23162  32.45935  1.000 49.24367  ? 1099 ASN BA ND2 1 
ATOM   2777 N  N   . MET B 2 101 ? 3.62580   -5.13866  37.49307  1.000 43.50988  ? 1100 MET BA N   1 
ATOM   2778 C  CA  . MET B 2 101 ? 2.57151   -5.74639  38.31430  1.000 47.17278  ? 1100 MET BA CA  1 
ATOM   2779 C  C   . MET B 2 101 ? 1.96798   -4.74058  39.29181  1.000 49.56035  ? 1100 MET BA C   1 
ATOM   2780 O  O   . MET B 2 101 ? 0.74205   -4.71333  39.48663  1.000 49.34695  ? 1100 MET BA O   1 
ATOM   2781 C  CB  . MET B 2 101 ? 3.10149   -6.96259  39.07125  1.000 39.78083  ? 1100 MET BA CB  1 
ATOM   2782 C  CG  . MET B 2 101 ? 3.14227   -8.19115  38.24065  1.000 41.07953  ? 1100 MET BA CG  1 
ATOM   2783 S  SD  . MET B 2 101 ? 3.80828   -9.61987  39.10292  1.000 42.56045  ? 1100 MET BA SD  1 
ATOM   2784 C  CE  . MET B 2 101 ? 2.25020   -10.30657 39.68398  1.000 41.00781  ? 1100 MET BA CE  1 
ATOM   2785 N  N   . VAL B 2 102 ? 2.80332   -3.90683  39.92441  1.000 47.63034  ? 1101 VAL BA N   1 
ATOM   2786 C  CA  . VAL B 2 102 ? 2.27054   -2.95044  40.89680  1.000 44.90121  ? 1101 VAL BA CA  1 
ATOM   2787 C  C   . VAL B 2 102 ? 1.35804   -1.93339  40.21388  1.000 48.40181  ? 1101 VAL BA C   1 
ATOM   2788 O  O   . VAL B 2 102 ? 0.35646   -1.49332  40.78829  1.000 50.54936  ? 1101 VAL BA O   1 
ATOM   2789 C  CB  . VAL B 2 102 ? 3.41195   -2.25701  41.66566  1.000 46.36406  ? 1101 VAL BA CB  1 
ATOM   2790 C  CG1 . VAL B 2 102 ? 2.85221   -1.03334  42.41492  1.000 40.72244  ? 1101 VAL BA CG1 1 
ATOM   2791 C  CG2 . VAL B 2 102 ? 4.11846   -3.25202  42.59528  1.000 44.74100  ? 1101 VAL BA CG2 1 
ATOM   2792 N  N   . PHE B 2 103 ? 1.71697   -1.49623  39.00152  1.000 48.44557  ? 1102 PHE BA N   1 
ATOM   2793 C  CA  . PHE B 2 103 ? 0.82724   -0.60804  38.25680  1.000 46.47402  ? 1102 PHE BA CA  1 
ATOM   2794 C  C   . PHE B 2 103 ? -0.55712  -1.25012  38.09227  1.000 45.47466  ? 1102 PHE BA C   1 
ATOM   2795 O  O   . PHE B 2 103 ? -1.59376  -0.58533  38.17466  1.000 47.60164  ? 1102 PHE BA O   1 
ATOM   2796 C  CB  . PHE B 2 103 ? 1.42736   -0.26812  36.86093  1.000 49.04244  ? 1102 PHE BA CB  1 
ATOM   2797 C  CG  . PHE B 2 103 ? 2.30027   0.98255   36.83491  1.000 49.36724  ? 1102 PHE BA CG  1 
ATOM   2798 C  CD1 . PHE B 2 103 ? 3.46036   1.07614   37.60116  1.000 56.98253  ? 1102 PHE BA CD1 1 
ATOM   2799 C  CD2 . PHE B 2 103 ? 1.93248   2.07733   36.07018  1.000 52.77206  ? 1102 PHE BA CD2 1 
ATOM   2800 C  CE1 . PHE B 2 103 ? 4.25652   2.24108   37.58867  1.000 50.90751  ? 1102 PHE BA CE1 1 
ATOM   2801 C  CE2 . PHE B 2 103 ? 2.72414   3.24647   36.04843  1.000 53.46360  ? 1102 PHE BA CE2 1 
ATOM   2802 C  CZ  . PHE B 2 103 ? 3.88590   3.31272   36.81433  1.000 53.37218  ? 1102 PHE BA CZ  1 
ATOM   2803 N  N   . GLN B 2 104 ? -0.60157  -2.54050  37.84789  1.000 46.80887  ? 1103 GLN BA N   1 
ATOM   2804 C  CA  . GLN B 2 104 ? -1.86990  -3.18111  37.54324  1.000 47.52754  ? 1103 GLN BA CA  1 
ATOM   2805 C  C   . GLN B 2 104 ? -2.68702  -3.46171  38.80179  1.000 49.76256  ? 1103 GLN BA C   1 
ATOM   2806 O  O   . GLN B 2 104 ? -3.85697  -3.08214  38.87231  1.000 51.50773  ? 1103 GLN BA O   1 
ATOM   2807 C  CB  . GLN B 2 104 ? -1.61282  -4.49061  36.77498  1.000 45.60812  ? 1103 GLN BA CB  1 
ATOM   2808 C  CG  . GLN B 2 104 ? -2.87961  -5.17069  36.28576  1.000 45.71877  ? 1103 GLN BA CG  1 
ATOM   2809 C  CD  . GLN B 2 104 ? -2.61318  -6.34884  35.35769  1.000 48.98152  ? 1103 GLN BA CD  1 
ATOM   2810 O  OE1 . GLN B 2 104 ? -1.46432  -6.72080  35.08082  1.000 47.00005  ? 1103 GLN BA OE1 1 
ATOM   2811 N  NE2 . GLN B 2 104 ? -3.68500  -6.94876  34.87578  1.000 47.31271  ? 1103 GLN BA NE2 1 
ATOM   2812 N  N   . MET B 2 105 ? -2.08773  -4.11320  39.81284  1.000 43.61463  ? 1104 MET BA N   1 
ATOM   2813 C  CA  . MET B 2 105 ? -2.83919  -4.60689  40.96196  1.000 46.33140  ? 1104 MET BA CA  1 
ATOM   2814 C  C   . MET B 2 105 ? -2.48334  -3.93087  42.29597  1.000 50.76648  ? 1104 MET BA C   1 
ATOM   2815 O  O   . MET B 2 105 ? -3.02068  -4.32238  43.32641  1.000 51.83579  ? 1104 MET BA O   1 
ATOM   2816 C  CB  . MET B 2 105 ? -2.67178  -6.15635  41.06920  1.000 43.53076  ? 1104 MET BA CB  1 
ATOM   2817 C  CG  . MET B 2 105 ? -1.23472  -6.68511  41.09249  1.000 47.83411  ? 1104 MET BA CG  1 
ATOM   2818 S  SD  . MET B 2 105 ? -1.04572  -8.49665  40.89263  1.000 60.99292  ? 1104 MET BA SD  1 
ATOM   2819 C  CE  . MET B 2 105 ? -2.00239  -8.82681  39.42623  1.000 53.69716  ? 1104 MET BA CE  1 
ATOM   2820 N  N   . GLY B 2 106 ? -1.60635  -2.94229  42.31053  1.000 48.11542  ? 1105 GLY BA N   1 
ATOM   2821 C  CA  . GLY B 2 106 ? -1.16702  -2.34235  43.55048  1.000 43.02908  ? 1105 GLY BA CA  1 
ATOM   2822 C  C   . GLY B 2 106 ? -0.16421  -3.18753  44.32907  1.000 50.56018  ? 1105 GLY BA C   1 
ATOM   2823 O  O   . GLY B 2 106 ? 0.11325   -4.35710  44.01557  1.000 52.54150  ? 1105 GLY BA O   1 
ATOM   2824 N  N   . GLU B 2 107 ? 0.36965   -2.58317  45.40080  1.000 48.95009  ? 1106 GLU BA N   1 
ATOM   2825 C  CA  . GLU B 2 107 ? 1.36193   -3.27421  46.22877  1.000 57.20243  ? 1106 GLU BA CA  1 
ATOM   2826 C  C   . GLU B 2 107 ? 0.75492   -4.42559  47.01753  1.000 50.51933  ? 1106 GLU BA C   1 
ATOM   2827 O  O   . GLU B 2 107 ? 1.42862   -5.42667  47.28783  1.000 48.13151  ? 1106 GLU BA O   1 
ATOM   2828 C  CB  . GLU B 2 107 ? 2.02444   -2.27663  47.19541  1.000 55.75857  ? 1106 GLU BA CB  1 
ATOM   2829 C  CG  . GLU B 2 107 ? 3.02700   -1.27987  46.54960  1.000 59.28084  ? 1106 GLU BA CG  1 
ATOM   2830 C  CD  . GLU B 2 107 ? 2.36755   0.03692   46.04459  1.000 63.34162  ? 1106 GLU BA CD  1 
ATOM   2831 O  OE1 . GLU B 2 107 ? 1.13382   0.18414   46.17500  1.000 60.31045  ? 1106 GLU BA OE1 1 
ATOM   2832 O  OE2 . GLU B 2 107 ? 3.08721   0.91570   45.49009  1.000 59.06081  ? 1106 GLU BA OE2 1 
ATOM   2833 N  N   . THR B 2 108 ? -0.51803  -4.30625  47.36266  1.000 48.40694  ? 1107 THR BA N   1 
ATOM   2834 C  CA  . THR B 2 108 ? -1.18327  -5.31140  48.17343  1.000 55.68837  ? 1107 THR BA CA  1 
ATOM   2835 C  C   . THR B 2 108 ? -1.46619  -6.55494  47.37134  1.000 46.98565  ? 1107 THR BA C   1 
ATOM   2836 O  O   . THR B 2 108 ? -1.35485  -7.68020  47.87571  1.000 52.96706  ? 1107 THR BA O   1 
ATOM   2837 C  CB  . THR B 2 108 ? -2.49958  -4.74221  48.68221  1.000 67.54568  ? 1107 THR BA CB  1 
ATOM   2838 O  OG1 . THR B 2 108 ? -3.10607  -4.03331  47.58650  1.000 73.61397  ? 1107 THR BA OG1 1 
ATOM   2839 C  CG2 . THR B 2 108 ? -2.25557  -3.78616  49.83913  1.000 43.13076  ? 1107 THR BA CG2 1 
ATOM   2840 N  N   . GLY B 2 109 ? -1.89849  -6.36477  46.12491  1.000 48.43100  ? 1108 GLY BA N   1 
ATOM   2841 C  CA  . GLY B 2 109 ? -2.02974  -7.49257  45.20455  1.000 55.24636  ? 1108 GLY BA CA  1 
ATOM   2842 C  C   . GLY B 2 109 ? -0.75076  -8.29175  45.02865  1.000 44.09121  ? 1108 GLY BA C   1 
ATOM   2843 O  O   . GLY B 2 109 ? -0.78631  -9.52456  45.02386  1.000 52.76828  ? 1108 GLY BA O   1 
ATOM   2844 N  N   . VAL B 2 110 ? 0.39189   -7.61943  44.88727  1.000 42.26314  ? 1109 VAL BA N   1 
ATOM   2845 C  CA  . VAL B 2 110 ? 1.58749   -8.39308  44.57886  1.000 47.56348  ? 1109 VAL BA CA  1 
ATOM   2846 C  C   . VAL B 2 110 ? 2.00970   -9.18778  45.79329  1.000 39.96312  ? 1109 VAL BA C   1 
ATOM   2847 O  O   . VAL B 2 110 ? 2.40651   -10.35010 45.67878  1.000 47.85968  ? 1109 VAL BA O   1 
ATOM   2848 C  CB  . VAL B 2 110 ? 2.71384   -7.49859  44.02016  1.000 52.10753  ? 1109 VAL BA CB  1 
ATOM   2849 C  CG1 . VAL B 2 110 ? 3.77778   -8.34392  43.32244  1.000 45.24081  ? 1109 VAL BA CG1 1 
ATOM   2850 C  CG2 . VAL B 2 110 ? 2.15097   -6.47776  43.01406  1.000 40.54676  ? 1109 VAL BA CG2 1 
ATOM   2851 N  N   . ALA B 2 111 ? 1.84574   -8.61177  46.98221  1.000 51.80896  ? 1110 ALA BA N   1 
ATOM   2852 C  CA  . ALA B 2 111 ? 2.24908   -9.28678  48.23102  1.000 48.49664  ? 1110 ALA BA CA  1 
ATOM   2853 C  C   . ALA B 2 111 ? 1.50650   -10.58708 48.46518  1.000 41.30798  ? 1110 ALA BA C   1 
ATOM   2854 O  O   . ALA B 2 111 ? 2.03504   -11.46350 49.14273  1.000 51.93718  ? 1110 ALA BA O   1 
ATOM   2855 C  CB  . ALA B 2 111 ? 2.04495   -8.35074  49.42423  1.000 39.03140  ? 1110 ALA BA CB  1 
ATOM   2856 N  N   . GLY B 2 112 ? 0.32763   -10.76504 47.87741  1.000 47.20398  ? 1111 GLY BA N   1 
ATOM   2857 C  CA  . GLY B 2 112 ? -0.35594  -12.05122 47.95364  1.000 45.18892  ? 1111 GLY BA CA  1 
ATOM   2858 C  C   . GLY B 2 112 ? 0.28940   -13.18546 47.17303  1.000 50.88120  ? 1111 GLY BA C   1 
ATOM   2859 O  O   . GLY B 2 112 ? -0.03709  -14.35000 47.43062  1.000 55.15282  ? 1111 GLY BA O   1 
ATOM   2860 N  N   . PHE B 2 113 ? 1.18230   -12.89206 46.22016  1.000 51.68264  ? 1112 PHE BA N   1 
ATOM   2861 C  CA  . PHE B 2 113 ? 1.80327   -13.98528 45.45786  1.000 53.62859  ? 1112 PHE BA CA  1 
ATOM   2862 C  C   . PHE B 2 113 ? 3.00751   -14.52469 46.24159  1.000 57.30829  ? 1112 PHE BA C   1 
ATOM   2863 O  O   . PHE B 2 113 ? 4.17519   -14.33682 45.87946  1.000 61.50284  ? 1112 PHE BA O   1 
ATOM   2864 C  CB  . PHE B 2 113 ? 2.20479   -13.52967 44.06403  1.000 50.32646  ? 1112 PHE BA CB  1 
ATOM   2865 C  CG  . PHE B 2 113 ? 1.04233   -13.30561 43.12811  1.000 53.85927  ? 1112 PHE BA CG  1 
ATOM   2866 C  CD1 . PHE B 2 113 ? 0.16753   -12.21645 43.30442  1.000 47.25856  ? 1112 PHE BA CD1 1 
ATOM   2867 C  CD2 . PHE B 2 113 ? 0.81434   -14.18692 42.06655  1.000 48.31454  ? 1112 PHE BA CD2 1 
ATOM   2868 C  CE1 . PHE B 2 113 ? -0.90249  -12.01882 42.42488  1.000 50.23239  ? 1112 PHE BA CE1 1 
ATOM   2869 C  CE2 . PHE B 2 113 ? -0.25942  -13.99218 41.17781  1.000 47.32303  ? 1112 PHE BA CE2 1 
ATOM   2870 C  CZ  . PHE B 2 113 ? -1.11653  -12.90860 41.33451  1.000 46.95202  ? 1112 PHE BA CZ  1 
ATOM   2871 N  N   . THR B 2 114 ? 2.69904   -15.24081 47.33607  1.000 54.57469  ? 1113 THR BA N   1 
ATOM   2872 C  CA  . THR B 2 114 ? 3.70544   -15.56020 48.35437  1.000 59.03404  ? 1113 THR BA CA  1 
ATOM   2873 C  C   . THR B 2 114 ? 4.72451   -16.57462 47.85687  1.000 55.98731  ? 1113 THR BA C   1 
ATOM   2874 O  O   . THR B 2 114 ? 5.93271   -16.39458 48.02636  1.000 62.92591  ? 1113 THR BA O   1 
ATOM   2875 C  CB  . THR B 2 114 ? 3.03148   -16.10801 49.62128  1.000 62.74742  ? 1113 THR BA CB  1 
ATOM   2876 O  OG1 . THR B 2 114 ? 1.87959   -16.85710 49.23489  1.000 69.82469  ? 1113 THR BA OG1 1 
ATOM   2877 C  CG2 . THR B 2 114 ? 2.61421   -14.96263 50.56769  1.000 50.83091  ? 1113 THR BA CG2 1 
ATOM   2878 N  N   . ASN B 2 115 ? 4.26087   -17.67416 47.25939  1.000 53.90451  ? 1114 ASN BA N   1 
ATOM   2879 C  CA  . ASN B 2 115 ? 5.20542   -18.66984 46.76687  1.000 59.23759  ? 1114 ASN BA CA  1 
ATOM   2880 C  C   . ASN B 2 115 ? 6.05457   -18.11206 45.62101  1.000 61.02197  ? 1114 ASN BA C   1 
ATOM   2881 O  O   . ASN B 2 115 ? 7.28642   -18.16158 45.66577  1.000 65.74437  ? 1114 ASN BA O   1 
ATOM   2882 C  CB  . ASN B 2 115 ? 4.45596   -19.92084 46.33269  1.000 69.17171  ? 1114 ASN BA CB  1 
ATOM   2883 C  CG  . ASN B 2 115 ? 4.00549   -20.75005 47.50733  1.000 78.57398  ? 1114 ASN BA CG  1 
ATOM   2884 O  OD1 . ASN B 2 115 ? 4.54993   -20.61153 48.60506  1.000 83.60159  ? 1114 ASN BA OD1 1 
ATOM   2885 N  ND2 . ASN B 2 115 ? 3.00848   -21.61394 47.29332  1.000 81.19302  ? 1114 ASN BA ND2 1 
ATOM   2886 N  N   . SER B 2 116 ? 5.41899   -17.55267 44.58850  1.000 56.52875  ? 1115 SER BA N   1 
ATOM   2887 C  CA  . SER B 2 116 ? 6.19222   -17.04029 43.47069  1.000 57.07958  ? 1115 SER BA CA  1 
ATOM   2888 C  C   . SER B 2 116 ? 7.23269   -16.03977 43.94806  1.000 60.70562  ? 1115 SER BA C   1 
ATOM   2889 O  O   . SER B 2 116 ? 8.32750   -15.96335 43.37881  1.000 57.21881  ? 1115 SER BA O   1 
ATOM   2890 C  CB  . SER B 2 116 ? 5.27583   -16.37954 42.44032  1.000 54.42536  ? 1115 SER BA CB  1 
ATOM   2891 O  OG  . SER B 2 116 ? 4.16779   -17.19402 42.09954  1.000 56.75455  ? 1115 SER BA OG  1 
ATOM   2892 N  N   . LEU B 2 117 ? 6.92263   -15.27213 45.00578  1.000 58.09585  ? 1116 LEU BA N   1 
ATOM   2893 C  CA  . LEU B 2 117 ? 7.86385   -14.25628 45.47721  1.000 59.22165  ? 1116 LEU BA CA  1 
ATOM   2894 C  C   . LEU B 2 117 ? 9.12607   -14.87292 46.07345  1.000 62.61525  ? 1116 LEU BA C   1 
ATOM   2895 O  O   . LEU B 2 117 ? 10.22111  -14.31365 45.95084  1.000 63.00210  ? 1116 LEU BA O   1 
ATOM   2896 C  CB  . LEU B 2 117 ? 7.18708   -13.35708 46.49667  1.000 54.93506  ? 1116 LEU BA CB  1 
ATOM   2897 C  CG  . LEU B 2 117 ? 6.24647   -12.34043 45.86220  1.000 60.12637  ? 1116 LEU BA CG  1 
ATOM   2898 C  CD1 . LEU B 2 117 ? 5.74229   -11.36485 46.90812  1.000 58.45212  ? 1116 LEU BA CD1 1 
ATOM   2899 C  CD2 . LEU B 2 117 ? 6.94125   -11.60367 44.73732  1.000 53.66413  ? 1116 LEU BA CD2 1 
ATOM   2900 N  N   . ARG B 2 118 ? 8.99584   -16.01561 46.73131  1.000 63.41998  ? 1117 ARG BA N   1 
ATOM   2901 C  CA  . ARG B 2 118 ? 10.17682  -16.66822 47.27849  1.000 63.43177  ? 1117 ARG BA CA  1 
ATOM   2902 C  C   . ARG B 2 118 ? 10.97104  -17.38033 46.20334  1.000 65.54533  ? 1117 ARG BA C   1 
ATOM   2903 O  O   . ARG B 2 118 ? 12.20909  -17.36166 46.22737  1.000 68.95823  ? 1117 ARG BA O   1 
ATOM   2904 C  CB  . ARG B 2 118 ? 9.77011   -17.66183 48.36300  1.000 72.63917  ? 1117 ARG BA CB  1 
ATOM   2905 C  CG  . ARG B 2 118 ? 9.61774   -17.08473 49.75396  1.000 69.30101  ? 1117 ARG BA CG  1 
ATOM   2906 C  CD  . ARG B 2 118 ? 8.97558   -18.15792 50.58283  1.000 79.70076  ? 1117 ARG BA CD  1 
ATOM   2907 N  NE  . ARG B 2 118 ? 9.05592   -19.42572 49.85546  1.000 84.18794  ? 1117 ARG BA NE  1 
ATOM   2908 C  CZ  . ARG B 2 118 ? 8.04174   -20.26656 49.68018  1.000 87.13383  ? 1117 ARG BA CZ  1 
ATOM   2909 N  NH1 . ARG B 2 118 ? 6.84355   -20.02784 50.20624  1.000 80.73288  ? 1117 ARG BA NH1 1 
ATOM   2910 N  NH2 . ARG B 2 118 ? 8.23216   -21.37034 48.95513  1.000 77.57456  ? 1117 ARG BA NH2 1 
ATOM   2911 N  N   . MET B 2 119 ? 10.27264  -18.00678 45.25443  1.000 66.47733  ? 1118 MET BA N   1 
ATOM   2912 C  CA  . MET B 2 119 ? 10.94513  -18.62101 44.11415  1.000 64.88067  ? 1118 MET BA CA  1 
ATOM   2913 C  C   . MET B 2 119 ? 11.82109  -17.60907 43.37367  1.000 68.53706  ? 1118 MET BA C   1 
ATOM   2914 O  O   . MET B 2 119 ? 12.95166  -17.93027 42.96540  1.000 65.84573  ? 1118 MET BA O   1 
ATOM   2915 C  CB  . MET B 2 119 ? 9.91004   -19.21954 43.17064  1.000 58.19926  ? 1118 MET BA CB  1 
ATOM   2916 C  CG  . MET B 2 119 ? 9.03028   -20.28571 43.78562  1.000 61.32547  ? 1118 MET BA CG  1 
ATOM   2917 S  SD  . MET B 2 119 ? 9.78580   -21.93215 43.80860  1.000 84.84913  ? 1118 MET BA SD  1 
ATOM   2918 C  CE  . MET B 2 119 ? 10.33835  -22.05477 45.53038  1.000 64.07091  ? 1118 MET BA CE  1 
ATOM   2919 N  N   . LEU B 2 120 ? 11.30990  -16.37934 43.19937  1.000 64.87618  ? 1119 LEU BA N   1 
ATOM   2920 C  CA  . LEU B 2 120 ? 12.06128  -15.32201 42.53627  1.000 60.31500  ? 1119 LEU BA CA  1 
ATOM   2921 C  C   . LEU B 2 120 ? 13.27978  -14.90665 43.35094  1.000 65.50112  ? 1119 LEU BA C   1 
ATOM   2922 O  O   . LEU B 2 120 ? 14.34993  -14.65461 42.78639  1.000 59.83929  ? 1119 LEU BA O   1 
ATOM   2923 C  CB  . LEU B 2 120 ? 11.15242  -14.11842 42.28719  1.000 59.96679  ? 1119 LEU BA CB  1 
ATOM   2924 C  CG  . LEU B 2 120 ? 10.10705  -14.25768 41.17975  1.000 59.59984  ? 1119 LEU BA CG  1 
ATOM   2925 C  CD1 . LEU B 2 120 ? 9.15796   -13.08630 41.24181  1.000 50.04610  ? 1119 LEU BA CD1 1 
ATOM   2926 C  CD2 . LEU B 2 120 ? 10.77453  -14.33500 39.82083  1.000 57.31448  ? 1119 LEU BA CD2 1 
ATOM   2927 N  N   . GLN B 2 121 ? 13.13483  -14.78912 44.68016  1.000 69.02795  ? 1120 GLN BA N   1 
ATOM   2928 C  CA  . GLN B 2 121 ? 14.29460  -14.43446 45.49750  1.000 67.90526  ? 1120 GLN BA CA  1 
ATOM   2929 C  C   . GLN B 2 121 ? 15.32614  -15.54483 45.56515  1.000 66.21720  ? 1120 GLN BA C   1 
ATOM   2930 O  O   . GLN B 2 121 ? 16.48390  -15.26654 45.88461  1.000 70.04184  ? 1120 GLN BA O   1 
ATOM   2931 C  CB  . GLN B 2 121 ? 13.85378  -14.06196 46.90975  1.000 68.66886  ? 1120 GLN BA CB  1 
ATOM   2932 C  CG  . GLN B 2 121 ? 14.91911  -13.40056 47.78834  1.000 69.46771  ? 1120 GLN BA CG  1 
ATOM   2933 C  CD  . GLN B 2 121 ? 14.49928  -13.39912 49.26466  1.000 73.85257  ? 1120 GLN BA CD  1 
ATOM   2934 O  OE1 . GLN B 2 121 ? 13.51604  -14.03479 49.61995  1.000 70.87706  ? 1120 GLN BA OE1 1 
ATOM   2935 N  NE2 . GLN B 2 121 ? 15.23092  -12.68116 50.11568  1.000 71.68498  ? 1120 GLN BA NE2 1 
ATOM   2936 N  N   . GLN B 2 122 ? 14.94171  -16.77960 45.27004  1.000 64.90251  ? 1121 GLN BA N   1 
ATOM   2937 C  CA  . GLN B 2 122 ? 15.87800  -17.89114 45.18715  1.000 63.08195  ? 1121 GLN BA CA  1 
ATOM   2938 C  C   . GLN B 2 122 ? 16.31584  -18.13997 43.77385  1.000 69.49250  ? 1121 GLN BA C   1 
ATOM   2939 O  O   . GLN B 2 122 ? 16.90982  -19.19130 43.49827  1.000 71.55969  ? 1121 GLN BA O   1 
ATOM   2940 C  CB  . GLN B 2 122 ? 15.25336  -19.17687 45.74250  1.000 72.25491  ? 1121 GLN BA CB  1 
ATOM   2941 C  CG  . GLN B 2 122 ? 15.45944  -19.39366 47.24207  1.000 75.17614  ? 1121 GLN BA CG  1 
ATOM   2942 C  CD  . GLN B 2 122 ? 14.40945  -20.29508 47.83195  1.000 80.50226  ? 1121 GLN BA CD  1 
ATOM   2943 O  OE1 . GLN B 2 122 ? 13.92924  -21.23655 47.17202  1.000 78.95730  ? 1121 GLN BA OE1 1 
ATOM   2944 N  NE2 . GLN B 2 122 ? 14.03454  -20.02131 49.08339  1.000 82.58392  ? 1121 GLN BA NE2 1 
ATOM   2945 N  N   . LYS B 2 123 ? 16.01224  -17.21282 42.85952  1.000 67.05743  ? 1122 LYS BA N   1 
ATOM   2946 C  CA  . LYS B 2 123 ? 16.42481  -17.31454 41.45461  1.000 61.21449  ? 1122 LYS BA CA  1 
ATOM   2947 C  C   . LYS B 2 123 ? 15.92231  -18.59777 40.80211  1.000 66.65680  ? 1122 LYS BA C   1 
ATOM   2948 O  O   . LYS B 2 123 ? 16.44332  -19.00312 39.75564  1.000 62.21085  ? 1122 LYS BA O   1 
ATOM   2949 C  CB  . LYS B 2 123 ? 17.94638  -17.19967 41.30810  1.000 53.08587  ? 1122 LYS BA CB  1 
ATOM   2950 C  CG  . LYS B 2 123 ? 18.46908  -15.84974 41.76114  1.000 61.69865  ? 1122 LYS BA CG  1 
ATOM   2951 C  CD  . LYS B 2 123 ? 19.96187  -15.65399 41.53836  1.000 60.60882  ? 1122 LYS BA CD  1 
ATOM   2952 C  CE  . LYS B 2 123 ? 20.32527  -14.15238 41.59301  1.000 69.11018  ? 1122 LYS BA CE  1 
ATOM   2953 N  NZ  . LYS B 2 123 ? 19.99230  -13.48262 42.87955  1.000 59.45376  ? 1122 LYS BA NZ  1 
ATOM   2954 N  N   . ARG B 2 124 ? 14.92744  -19.25053 41.41983  1.000 62.60161  ? 1123 ARG BA N   1 
ATOM   2955 C  CA  . ARG B 2 124 ? 14.27558  -20.42120 40.83258  1.000 63.67794  ? 1123 ARG BA CA  1 
ATOM   2956 C  C   . ARG B 2 124 ? 13.18610  -19.95430 39.86134  1.000 66.57646  ? 1123 ARG BA C   1 
ATOM   2957 O  O   . ARG B 2 124 ? 11.98003  -20.12232 40.08224  1.000 62.92812  ? 1123 ARG BA O   1 
ATOM   2958 C  CB  . ARG B 2 124 ? 13.70634  -21.30977 41.92700  1.000 71.23550  ? 1123 ARG BA CB  1 
ATOM   2959 C  CG  . ARG B 2 124 ? 14.66463  -21.70171 43.03639  1.000 69.85469  ? 1123 ARG BA CG  1 
ATOM   2960 C  CD  . ARG B 2 124 ? 14.14446  -22.98765 43.69266  1.000 77.66485  ? 1123 ARG BA CD  1 
ATOM   2961 N  NE  . ARG B 2 124 ? 13.57854  -23.88249 42.68171  1.000 84.62596  ? 1123 ARG BA NE  1 
ATOM   2962 C  CZ  . ARG B 2 124 ? 14.22506  -24.91250 42.13569  1.000 91.67776  ? 1123 ARG BA CZ  1 
ATOM   2963 N  NH1 . ARG B 2 124 ? 15.43198  -25.27982 42.55371  1.000 88.31983  ? 1123 ARG BA NH1 1 
ATOM   2964 N  NH2 . ARG B 2 124 ? 13.64828  -25.59506 41.14430  1.000 87.39867  ? 1123 ARG BA NH2 1 
ATOM   2965 N  N   . TRP B 2 125 ? 13.63994  -19.37037 38.74619  1.000 59.25756  ? 1124 TRP BA N   1 
ATOM   2966 C  CA  . TRP B 2 125 ? 12.72824  -18.66633 37.84981  1.000 61.86317  ? 1124 TRP BA CA  1 
ATOM   2967 C  C   . TRP B 2 125 ? 11.74704  -19.58185 37.13026  1.000 63.36021  ? 1124 TRP BA C   1 
ATOM   2968 O  O   . TRP B 2 125 ? 10.59263  -19.19081 36.91352  1.000 68.90605  ? 1124 TRP BA O   1 
ATOM   2969 C  CB  . TRP B 2 125 ? 13.53031  -17.82843 36.85399  1.000 59.40586  ? 1124 TRP BA CB  1 
ATOM   2970 C  CG  . TRP B 2 125 ? 14.33559  -16.76420 37.57046  1.000 63.20726  ? 1124 TRP BA CG  1 
ATOM   2971 C  CD1 . TRP B 2 125 ? 13.87473  -15.75905 38.41257  1.000 62.42609  ? 1124 TRP BA CD1 1 
ATOM   2972 C  CD2 . TRP B 2 125 ? 15.74291  -16.64411 37.56206  1.000 52.71957  ? 1124 TRP BA CD2 1 
ATOM   2973 N  NE1 . TRP B 2 125 ? 14.93050  -15.01352 38.90526  1.000 55.52097  ? 1124 TRP BA NE1 1 
ATOM   2974 C  CE2 . TRP B 2 125 ? 16.08777  -15.54129 38.39126  1.000 56.47284  ? 1124 TRP BA CE2 1 
ATOM   2975 C  CE3 . TRP B 2 125 ? 16.74463  -17.36041 36.95139  1.000 46.60441  ? 1124 TRP BA CE3 1 
ATOM   2976 C  CZ2 . TRP B 2 125 ? 17.38299  -15.14893 38.58458  1.000 55.38340  ? 1124 TRP BA CZ2 1 
ATOM   2977 C  CZ3 . TRP B 2 125 ? 18.03837  -16.96221 37.14762  1.000 62.76748  ? 1124 TRP BA CZ3 1 
ATOM   2978 C  CH2 . TRP B 2 125 ? 18.34697  -15.86616 37.95301  1.000 59.95236  ? 1124 TRP BA CH2 1 
ATOM   2979 N  N   . ASP B 2 126 ? 12.15179  -20.79377 36.77831  1.000 63.29824  ? 1125 ASP BA N   1 
ATOM   2980 C  CA  . ASP B 2 126 ? 11.19804  -21.69617 36.14820  1.000 60.18005  ? 1125 ASP BA CA  1 
ATOM   2981 C  C   . ASP B 2 126 ? 10.02106  -21.99669 37.07207  1.000 65.44064  ? 1125 ASP BA C   1 
ATOM   2982 O  O   . ASP B 2 126 ? 8.87363   -22.08497 36.61856  1.000 67.78550  ? 1125 ASP BA O   1 
ATOM   2983 C  CB  . ASP B 2 126 ? 11.89990  -22.98595 35.72161  1.000 66.75995  ? 1125 ASP BA CB  1 
ATOM   2984 C  CG  . ASP B 2 126 ? 12.83785  -22.77899 34.52707  1.000 80.98260  ? 1125 ASP BA CG  1 
ATOM   2985 O  OD1 . ASP B 2 126 ? 12.58686  -21.84806 33.71782  1.000 81.09217  ? 1125 ASP BA OD1 1 
ATOM   2986 O  OD2 . ASP B 2 126 ? 13.82649  -23.54059 34.40509  1.000 77.54452  ? 1125 ASP BA OD2 1 
ATOM   2987 N  N   . GLU B 2 127 ? 10.27819  -22.18452 38.37132  1.000 62.78621  ? 1126 GLU BA N   1 
ATOM   2988 C  CA  . GLU B 2 127 ? 9.16669   -22.49431 39.25535  1.000 61.90792  ? 1126 GLU BA CA  1 
ATOM   2989 C  C   . GLU B 2 127 ? 8.33204   -21.25994 39.55807  1.000 60.98054  ? 1126 GLU BA C   1 
ATOM   2990 O  O   . GLU B 2 127 ? 7.11939   -21.37293 39.75797  1.000 62.17697  ? 1126 GLU BA O   1 
ATOM   2991 C  CB  . GLU B 2 127 ? 9.67666   -23.14304 40.53502  1.000 70.80617  ? 1126 GLU BA CB  1 
ATOM   2992 C  CG  . GLU B 2 127 ? 10.21533  -24.52864 40.28439  1.000 72.34881  ? 1126 GLU BA CG  1 
ATOM   2993 C  CD  . GLU B 2 127 ? 10.61856  -25.22175 41.54232  1.000 78.75726  ? 1126 GLU BA CD  1 
ATOM   2994 O  OE1 . GLU B 2 127 ? 11.62272  -25.95058 41.50943  1.000 87.50612  ? 1126 GLU BA OE1 1 
ATOM   2995 O  OE2 . GLU B 2 127 ? 9.93469   -25.04212 42.57164  1.000 91.93247  ? 1126 GLU BA OE2 1 
ATOM   2996 N  N   . ALA B 2 128 ? 8.94001   -20.07428 39.56877  1.000 57.56540  ? 1127 ALA BA N   1 
ATOM   2997 C  CA  . ALA B 2 128 ? 8.13655   -18.87064 39.75450  1.000 54.90623  ? 1127 ALA BA CA  1 
ATOM   2998 C  C   . ALA B 2 128 ? 7.07207   -18.75137 38.67624  1.000 57.34382  ? 1127 ALA BA C   1 
ATOM   2999 O  O   . ALA B 2 128 ? 5.94630   -18.31035 38.95037  1.000 60.55864  ? 1127 ALA BA O   1 
ATOM   3000 C  CB  . ALA B 2 128 ? 9.02594   -17.63465 39.76887  1.000 54.19957  ? 1127 ALA BA CB  1 
ATOM   3001 N  N   . ALA B 2 129 ? 7.39796   -19.15809 37.45082  1.000 53.82230  ? 1128 ALA BA N   1 
ATOM   3002 C  CA  . ALA B 2 129 ? 6.47350   -18.95902 36.34279  1.000 54.87546  ? 1128 ALA BA CA  1 
ATOM   3003 C  C   . ALA B 2 129 ? 5.27964   -19.89118 36.44184  1.000 51.91315  ? 1128 ALA BA C   1 
ATOM   3004 O  O   . ALA B 2 129 ? 4.16170   -19.51271 36.08060  1.000 58.04445  ? 1128 ALA BA O   1 
ATOM   3005 C  CB  . ALA B 2 129 ? 7.19697   -19.15858 34.99886  1.000 55.97445  ? 1128 ALA BA CB  1 
ATOM   3006 N  N   . VAL B 2 130 ? 5.49517   -21.12877 36.88961  1.000 55.92374  ? 1129 VAL BA N   1 
ATOM   3007 C  CA  . VAL B 2 130 ? 4.36415   -22.03897 37.06347  1.000 59.22499  ? 1129 VAL BA CA  1 
ATOM   3008 C  C   . VAL B 2 130 ? 3.43100   -21.52853 38.15394  1.000 58.90614  ? 1129 VAL BA C   1 
ATOM   3009 O  O   . VAL B 2 130 ? 2.20818   -21.58799 38.01212  1.000 63.54055  ? 1129 VAL BA O   1 
ATOM   3010 C  CB  . VAL B 2 130 ? 4.86153   -23.45769 37.38029  1.000 64.02894  ? 1129 VAL BA CB  1 
ATOM   3011 C  CG1 . VAL B 2 130 ? 3.69123   -24.41523 37.51087  1.000 64.67506  ? 1129 VAL BA CG1 1 
ATOM   3012 C  CG2 . VAL B 2 130 ? 5.82684   -23.93269 36.30397  1.000 65.06357  ? 1129 VAL BA CG2 1 
ATOM   3013 N  N   . ASN B 2 131 ? 3.98782   -21.02428 39.25217  1.000 55.65556  ? 1130 ASN BA N   1 
ATOM   3014 C  CA  . ASN B 2 131 ? 3.13990   -20.49946 40.31682  1.000 64.24055  ? 1130 ASN BA CA  1 
ATOM   3015 C  C   . ASN B 2 131 ? 2.35017   -19.28420 39.84978  1.000 57.57054  ? 1130 ASN BA C   1 
ATOM   3016 O  O   . ASN B 2 131 ? 1.15410   -19.15256 40.15291  1.000 52.84372  ? 1130 ASN BA O   1 
ATOM   3017 C  CB  . ASN B 2 131 ? 3.99695   -20.16623 41.53540  1.000 65.50648  ? 1130 ASN BA CB  1 
ATOM   3018 C  CG  . ASN B 2 131 ? 4.44670   -21.41049 42.26066  1.000 66.70793  ? 1130 ASN BA CG  1 
ATOM   3019 O  OD1 . ASN B 2 131 ? 3.63102   -22.29444 42.53798  1.000 69.41440  ? 1130 ASN BA OD1 1 
ATOM   3020 N  ND2 . ASN B 2 131 ? 5.73648   -21.50451 42.55043  1.000 65.85316  ? 1130 ASN BA ND2 1 
ATOM   3021 N  N   . LEU B 2 132 ? 2.99637   -18.39762 39.09398  1.000 56.90173  ? 1131 LEU BA N   1 
ATOM   3022 C  CA  . LEU B 2 132 ? 2.33180   -17.16217 38.69772  1.000 55.05251  ? 1131 LEU BA CA  1 
ATOM   3023 C  C   . LEU B 2 132 ? 1.16281   -17.44628 37.76937  1.000 49.17708  ? 1131 LEU BA C   1 
ATOM   3024 O  O   . LEU B 2 132 ? 0.11950   -16.79206 37.84769  1.000 56.49873  ? 1131 LEU BA O   1 
ATOM   3025 C  CB  . LEU B 2 132 ? 3.32806   -16.21759 38.05210  1.000 46.03144  ? 1131 LEU BA CB  1 
ATOM   3026 C  CG  . LEU B 2 132 ? 4.23749   -15.55232 39.08250  1.000 45.32817  ? 1131 LEU BA CG  1 
ATOM   3027 C  CD1 . LEU B 2 132 ? 5.56811   -15.21301 38.52092  1.000 49.23501  ? 1131 LEU BA CD1 1 
ATOM   3028 C  CD2 . LEU B 2 132 ? 3.58276   -14.33795 39.54230  1.000 47.86087  ? 1131 LEU BA CD2 1 
ATOM   3029 N  N   . ALA B 2 133 ? 1.30684   -18.44339 36.91641  1.000 48.57488  ? 1132 ALA BA N   1 
ATOM   3030 C  CA  . ALA B 2 133 ? 0.29525   -18.80397 35.93628  1.000 55.19175  ? 1132 ALA BA CA  1 
ATOM   3031 C  C   . ALA B 2 133 ? -0.92756  -19.46369 36.55329  1.000 56.11456  ? 1132 ALA BA C   1 
ATOM   3032 O  O   . ALA B 2 133 ? -1.99598  -19.44979 35.93224  1.000 55.88855  ? 1132 ALA BA O   1 
ATOM   3033 C  CB  . ALA B 2 133 ? 0.93338   -19.75231 34.90712  1.000 55.14966  ? 1132 ALA BA CB  1 
ATOM   3034 N  N   . LYS B 2 134 ? -0.79193  -20.04518 37.74497  1.000 59.75427  ? 1133 LYS BA N   1 
ATOM   3035 C  CA  . LYS B 2 134 ? -1.92087  -20.63395 38.45478  1.000 58.49062  ? 1133 LYS BA CA  1 
ATOM   3036 C  C   . LYS B 2 134 ? -2.56761  -19.54753 39.31890  1.000 56.48332  ? 1133 LYS BA C   1 
ATOM   3037 O  O   . LYS B 2 134 ? -2.52099  -19.56168 40.55815  1.000 52.23826  ? 1133 LYS BA O   1 
ATOM   3038 C  CB  . LYS B 2 134 ? -1.45121  -21.82884 39.27269  1.000 59.70374  ? 1133 LYS BA CB  1 
ATOM   3039 C  CG  . LYS B 2 134 ? -2.51081  -22.92296 39.42142  1.000 68.80447  ? 1133 LYS BA CG  1 
ATOM   3040 C  CD  . LYS B 2 134 ? -3.36787  -23.08243 38.16885  1.000 69.76465  ? 1133 LYS BA CD  1 
ATOM   3041 C  CE  . LYS B 2 134 ? -4.28329  -24.30298 38.28628  1.000 69.68021  ? 1133 LYS BA CE  1 
ATOM   3042 N  NZ  . LYS B 2 134 ? -5.40111  -24.08017 39.25307  1.000 75.79206  ? 1133 LYS BA NZ  1 
ATOM   3043 N  N   . SER B 2 135 ? -3.17430  -18.56838 38.63577  1.000 52.40774  ? 1134 SER BA N   1 
ATOM   3044 C  CA  . SER B 2 135 ? -3.81433  -17.47294 39.34956  1.000 47.73492  ? 1134 SER BA CA  1 
ATOM   3045 C  C   . SER B 2 135 ? -4.97964  -16.94922 38.54818  1.000 51.14084  ? 1134 SER BA C   1 
ATOM   3046 O  O   . SER B 2 135 ? -5.10200  -17.19188 37.34180  1.000 51.93269  ? 1134 SER BA O   1 
ATOM   3047 C  CB  . SER B 2 135 ? -2.83448  -16.34005 39.61993  1.000 53.77266  ? 1134 SER BA CB  1 
ATOM   3048 O  OG  . SER B 2 135 ? -2.45835  -15.69350 38.40572  1.000 55.26643  ? 1134 SER BA OG  1 
ATOM   3049 N  N   . ARG B 2 136 ? -5.83090  -16.19924 39.24132  1.000 50.25238  ? 1135 ARG BA N   1 
ATOM   3050 C  CA  . ARG B 2 136 ? -6.92280  -15.52359 38.55308  1.000 53.55902  ? 1135 ARG BA CA  1 
ATOM   3051 C  C   . ARG B 2 136 ? -6.40633  -14.37425 37.68657  1.000 48.09141  ? 1135 ARG BA C   1 
ATOM   3052 O  O   . ARG B 2 136 ? -7.06053  -13.97964 36.71476  1.000 52.47605  ? 1135 ARG BA O   1 
ATOM   3053 C  CB  . ARG B 2 136 ? -7.94235  -15.02246 39.55958  1.000 43.37977  ? 1135 ARG BA CB  1 
ATOM   3054 C  CG  . ARG B 2 136 ? -8.58866  -16.13009 40.34466  1.000 51.79277  ? 1135 ARG BA CG  1 
ATOM   3055 C  CD  . ARG B 2 136 ? -9.25903  -15.59552 41.61908  1.000 50.98996  ? 1135 ARG BA CD  1 
ATOM   3056 N  NE  . ARG B 2 136 ? -10.25291 -16.52298 42.14273  1.000 48.74976  ? 1135 ARG BA NE  1 
ATOM   3057 C  CZ  . ARG B 2 136 ? -9.99491  -17.47041 43.02976  1.000 46.70680  ? 1135 ARG BA CZ  1 
ATOM   3058 N  NH1 . ARG B 2 136 ? -8.77981  -17.64130 43.52298  1.000 47.20611  ? 1135 ARG BA NH1 1 
ATOM   3059 N  NH2 . ARG B 2 136 ? -10.97841 -18.26584 43.42934  1.000 49.76043  ? 1135 ARG BA NH2 1 
ATOM   3060 N  N   . TRP B 2 137 ? -5.26899  -13.79781 38.04874  1.000 46.44431  ? 1136 TRP BA N   1 
ATOM   3061 C  CA  . TRP B 2 137 ? -4.67025  -12.73717 37.24202  1.000 49.23627  ? 1136 TRP BA CA  1 
ATOM   3062 C  C   . TRP B 2 137 ? -4.37056  -13.22801 35.83101  1.000 50.50015  ? 1136 TRP BA C   1 
ATOM   3063 O  O   . TRP B 2 137 ? -4.78909  -12.62253 34.83800  1.000 48.28867  ? 1136 TRP BA O   1 
ATOM   3064 C  CB  . TRP B 2 137 ? -3.40787  -12.27048 37.94414  1.000 45.99490  ? 1136 TRP BA CB  1 
ATOM   3065 C  CG  . TRP B 2 137 ? -2.44386  -11.43741 37.18460  1.000 48.69937  ? 1136 TRP BA CG  1 
ATOM   3066 C  CD1 . TRP B 2 137 ? -2.63492  -10.17966 36.71256  1.000 45.28267  ? 1136 TRP BA CD1 1 
ATOM   3067 C  CD2 . TRP B 2 137 ? -1.07708  -11.77186 36.90199  1.000 44.43601  ? 1136 TRP BA CD2 1 
ATOM   3068 N  NE1 . TRP B 2 137 ? -1.47498  -9.72019  36.14145  1.000 40.65167  ? 1136 TRP BA NE1 1 
ATOM   3069 C  CE2 . TRP B 2 137 ? -0.51041  -10.68799 36.24889  1.000 38.92763  ? 1136 TRP BA CE2 1 
ATOM   3070 C  CE3 . TRP B 2 137 ? -0.29038  -12.89208 37.14893  1.000 47.71912  ? 1136 TRP BA CE3 1 
ATOM   3071 C  CZ2 . TRP B 2 137 ? 0.80839   -10.69838 35.80977  1.000 49.69262  ? 1136 TRP BA CZ2 1 
ATOM   3072 C  CZ3 . TRP B 2 137 ? 1.01095   -12.89798 36.70556  1.000 47.23996  ? 1136 TRP BA CZ3 1 
ATOM   3073 C  CH2 . TRP B 2 137 ? 1.55012   -11.81306 36.05850  1.000 44.51072  ? 1136 TRP BA CH2 1 
ATOM   3074 N  N   . TYR B 2 138 ? -3.69413  -14.36683 35.73417  1.000 49.54503  ? 1137 TYR BA N   1 
ATOM   3075 C  CA  . TYR B 2 138 ? -3.37506  -14.94498 34.44166  1.000 49.83384  ? 1137 TYR BA CA  1 
ATOM   3076 C  C   . TYR B 2 138 ? -4.61767  -15.14244 33.57888  1.000 53.12391  ? 1137 TYR BA C   1 
ATOM   3077 O  O   . TYR B 2 138 ? -4.56287  -14.92841 32.36228  1.000 55.53990  ? 1137 TYR BA O   1 
ATOM   3078 C  CB  . TYR B 2 138 ? -2.64550  -16.25940 34.65233  1.000 50.64898  ? 1137 TYR BA CB  1 
ATOM   3079 C  CG  . TYR B 2 138 ? -2.15309  -16.88536 33.37983  1.000 59.82515  ? 1137 TYR BA CG  1 
ATOM   3080 C  CD1 . TYR B 2 138 ? -0.88212  -16.59241 32.87941  1.000 59.78908  ? 1137 TYR BA CD1 1 
ATOM   3081 C  CD2 . TYR B 2 138 ? -2.95381  -17.76815 32.67185  1.000 54.24363  ? 1137 TYR BA CD2 1 
ATOM   3082 C  CE1 . TYR B 2 138 ? -0.40977  -17.17377 31.72554  1.000 59.94253  ? 1137 TYR BA CE1 1 
ATOM   3083 C  CE2 . TYR B 2 138 ? -2.48869  -18.36967 31.52121  1.000 64.60437  ? 1137 TYR BA CE2 1 
ATOM   3084 C  CZ  . TYR B 2 138 ? -1.21137  -18.05918 31.04614  1.000 66.24745  ? 1137 TYR BA CZ  1 
ATOM   3085 O  OH  . TYR B 2 138 ? -0.74161  -18.64822 29.89652  1.000 70.62702  ? 1137 TYR BA OH  1 
ATOM   3086 N  N   . ASN B 2 139 ? -5.73245  -15.56959 34.17709  1.000 55.81293  ? 1138 ASN BA N   1 
ATOM   3087 C  CA  . ASN B 2 139 ? -6.94989  -15.82230 33.42457  1.000 45.91882  ? 1138 ASN BA CA  1 
ATOM   3088 C  C   . ASN B 2 139 ? -7.66406  -14.56012 33.01605  1.000 49.62057  ? 1138 ASN BA C   1 
ATOM   3089 O  O   . ASN B 2 139 ? -8.44281  -14.58934 32.07902  1.000 63.41129  ? 1138 ASN BA O   1 
ATOM   3090 C  CB  . ASN B 2 139 ? -7.94902  -16.64052 34.22776  1.000 54.82953  ? 1138 ASN BA CB  1 
ATOM   3091 C  CG  . ASN B 2 139 ? -7.56308  -18.09784 34.36085  1.000 62.14939  ? 1138 ASN BA CG  1 
ATOM   3092 O  OD1 . ASN B 2 139 ? -6.42044  -18.43669 34.68730  1.000 63.33179  ? 1138 ASN BA OD1 1 
ATOM   3093 N  ND2 . ASN B 2 139 ? -8.53260  -18.97258 34.16394  1.000 70.41148  ? 1138 ASN BA ND2 1 
ATOM   3094 N  N   . GLN B 2 140 ? -7.46458  -13.45371 33.69321  1.000 51.21478  ? 1139 GLN BA N   1 
ATOM   3095 C  CA  . GLN B 2 140 ? -8.25955  -12.29870 33.30034  1.000 53.18278  ? 1139 GLN BA CA  1 
ATOM   3096 C  C   . GLN B 2 140 ? -7.57522  -11.40989 32.28317  1.000 56.58596  ? 1139 GLN BA C   1 
ATOM   3097 O  O   . GLN B 2 140 ? -8.26503  -10.79672 31.46531  1.000 60.69324  ? 1139 GLN BA O   1 
ATOM   3098 C  CB  . GLN B 2 140 ? -8.63705  -11.45706 34.53906  1.000 57.23645  ? 1139 GLN BA CB  1 
ATOM   3099 C  CG  . GLN B 2 140 ? -9.81264  -10.53362 34.30320  1.000 56.50474  ? 1139 GLN BA CG  1 
ATOM   3100 C  CD  . GLN B 2 140 ? -9.64823  -9.25181  35.01849  1.000 62.63484  ? 1139 GLN BA CD  1 
ATOM   3101 O  OE1 . GLN B 2 140 ? -8.76348  -9.13003  35.87619  1.000 66.89604  ? 1139 GLN BA OE1 1 
ATOM   3102 N  NE2 . GLN B 2 140 ? -10.49702 -8.27072  34.69454  1.000 64.47710  ? 1139 GLN BA NE2 1 
ATOM   3103 N  N   . THR B 2 141 ? -6.24675  -11.33858 32.31160  1.000 56.99542  ? 1140 THR BA N   1 
ATOM   3104 C  CA  . THR B 2 141 ? -5.45284  -10.62324 31.31093  1.000 48.00028  ? 1140 THR BA CA  1 
ATOM   3105 C  C   . THR B 2 141 ? -4.28954  -11.51311 30.88302  1.000 46.52511  ? 1140 THR BA C   1 
ATOM   3106 O  O   . THR B 2 141 ? -3.14348  -11.27966 31.27344  1.000 46.87052  ? 1140 THR BA O   1 
ATOM   3107 C  CB  . THR B 2 141 ? -4.92188  -9.29805  31.86460  1.000 44.46764  ? 1140 THR BA CB  1 
ATOM   3108 O  OG1 . THR B 2 141 ? -4.45826  -9.48587  33.20939  1.000 54.94549  ? 1140 THR BA OG1 1 
ATOM   3109 C  CG2 . THR B 2 141 ? -5.99217  -8.26700  31.84179  1.000 40.35185  ? 1140 THR BA CG2 1 
ATOM   3110 N  N   . PRO B 2 142 ? -4.57701  -12.55110 30.10684  1.000 50.80796  ? 1141 PRO BA N   1 
ATOM   3111 C  CA  . PRO B 2 142 ? -3.53042  -13.54830 29.79529  1.000 51.17509  ? 1141 PRO BA CA  1 
ATOM   3112 C  C   . PRO B 2 142 ? -2.35024  -13.02847 28.96659  1.000 55.93860  ? 1141 PRO BA C   1 
ATOM   3113 O  O   . PRO B 2 142 ? -1.18786  -13.32844 29.27591  1.000 54.70398  ? 1141 PRO BA O   1 
ATOM   3114 C  CB  . PRO B 2 142 ? -4.30497  -14.62710 29.01621  1.000 45.64846  ? 1141 PRO BA CB  1 
ATOM   3115 C  CG  . PRO B 2 142 ? -5.53164  -13.93441 28.53030  1.000 54.20730  ? 1141 PRO BA CG  1 
ATOM   3116 C  CD  . PRO B 2 142 ? -5.88391  -12.92203 29.56498  1.000 48.80618  ? 1141 PRO BA CD  1 
ATOM   3117 N  N   . ASN B 2 143 ? -2.58080  -12.25356 27.91039  1.000 51.13375  ? 1142 ASN BA N   1 
ATOM   3118 C  CA  . ASN B 2 143 ? -1.44234  -11.88402 27.07247  1.000 57.76513  ? 1142 ASN BA CA  1 
ATOM   3119 C  C   . ASN B 2 143 ? -0.46853  -10.98356 27.81644  1.000 57.20778  ? 1142 ASN BA C   1 
ATOM   3120 O  O   . ASN B 2 143 ? 0.76075   -11.15994 27.70326  1.000 60.64313  ? 1142 ASN BA O   1 
ATOM   3121 C  CB  . ASN B 2 143 ? -1.89598  -11.22041 25.78337  1.000 60.97807  ? 1142 ASN BA CB  1 
ATOM   3122 C  CG  . ASN B 2 143 ? -2.72305  -12.13902 24.93802  1.000 62.10819  ? 1142 ASN BA CG  1 
ATOM   3123 O  OD1 . ASN B 2 143 ? -2.50878  -13.36315 24.91880  1.000 69.13758  ? 1142 ASN BA OD1 1 
ATOM   3124 N  ND2 . ASN B 2 143 ? -3.70330  -11.57370 24.26635  1.000 67.85922  ? 1142 ASN BA ND2 1 
ATOM   3125 N  N   . ARG B 2 144 ? -0.97940  -10.01223 28.57113  1.000 50.48561  ? 1143 ARG BA N   1 
ATOM   3126 C  CA  . ARG B 2 144 ? -0.08396  -9.23310  29.42352  1.000 47.89479  ? 1143 ARG BA CA  1 
ATOM   3127 C  C   . ARG B 2 144 ? 0.64493   -10.13381 30.41890  1.000 48.24317  ? 1143 ARG BA C   1 
ATOM   3128 O  O   . ARG B 2 144 ? 1.85505   -9.98303  30.61963  1.000 52.09505  ? 1143 ARG BA O   1 
ATOM   3129 C  CB  . ARG B 2 144 ? -0.86074  -8.14325  30.16071  1.000 45.93116  ? 1143 ARG BA CB  1 
ATOM   3130 C  CG  . ARG B 2 144 ? -0.00030  -7.26464  31.06668  1.000 50.17530  ? 1143 ARG BA CG  1 
ATOM   3131 C  CD  . ARG B 2 144 ? -0.86551  -6.13861  31.72402  1.000 45.70387  ? 1143 ARG BA CD  1 
ATOM   3132 N  NE  . ARG B 2 144 ? -0.11528  -5.20789  32.56394  1.000 46.44034  ? 1143 ARG BA NE  1 
ATOM   3133 C  CZ  . ARG B 2 144 ? -0.64215  -4.10992  33.10128  1.000 52.70727  ? 1143 ARG BA CZ  1 
ATOM   3134 N  NH1 . ARG B 2 144 ? -1.91433  -3.78049  32.89638  1.000 55.52490  ? 1143 ARG BA NH1 1 
ATOM   3135 N  NH2 . ARG B 2 144 ? 0.11895   -3.31989  33.85978  1.000 45.70029  ? 1143 ARG BA NH2 1 
ATOM   3136 N  N   . ALA B 2 145 ? -0.05476  -11.11789 31.01157  1.000 48.98540  ? 1144 ALA BA N   1 
ATOM   3137 C  CA  . ALA B 2 145 ? 0.56434   -11.93171 32.06490  1.000 47.56960  ? 1144 ALA BA CA  1 
ATOM   3138 C  C   . ALA B 2 145 ? 1.70137   -12.77232 31.51374  1.000 47.60834  ? 1144 ALA BA C   1 
ATOM   3139 O  O   . ALA B 2 145 ? 2.74544   -12.93202 32.17459  1.000 44.58517  ? 1144 ALA BA O   1 
ATOM   3140 C  CB  . ALA B 2 145 ? -0.48445  -12.82308 32.73767  1.000 48.58294  ? 1144 ALA BA CB  1 
ATOM   3141 N  N   . LYS B 2 146 ? 1.50095   -13.33741 30.30776  1.000 53.66836  ? 1145 LYS BA N   1 
ATOM   3142 C  CA  . LYS B 2 146 ? 2.55555   -14.08164 29.61965  1.000 45.57548  ? 1145 LYS BA CA  1 
ATOM   3143 C  C   . LYS B 2 146 ? 3.76582   -13.22381 29.29455  1.000 43.25588  ? 1145 LYS BA C   1 
ATOM   3144 O  O   . LYS B 2 146 ? 4.89038   -13.72003 29.32628  1.000 46.45504  ? 1145 LYS BA O   1 
ATOM   3145 C  CB  . LYS B 2 146 ? 2.01831   -14.67371 28.33296  1.000 48.98460  ? 1145 LYS BA CB  1 
ATOM   3146 C  CG  . LYS B 2 146 ? 0.62815   -15.26850 28.45923  1.000 57.84083  ? 1145 LYS BA CG  1 
ATOM   3147 C  CD  . LYS B 2 146 ? 0.55301   -16.56058 27.63534  1.000 60.27859  ? 1145 LYS BA CD  1 
ATOM   3148 C  CE  . LYS B 2 146 ? -0.85236  -17.14846 27.67384  1.000 66.79985  ? 1145 LYS BA CE  1 
ATOM   3149 N  NZ  . LYS B 2 146 ? -1.59618  -16.93509 26.39642  1.000 70.62610  ? 1145 LYS BA NZ  1 
ATOM   3150 N  N   . ARG B 2 147 ? 3.58053   -11.94430 29.00053  1.000 39.30988  ? 1146 ARG BA N   1 
ATOM   3151 C  CA  . ARG B 2 147 ? 4.74990   -11.11678 28.75225  1.000 41.90225  ? 1146 ARG BA CA  1 
ATOM   3152 C  C   . ARG B 2 147 ? 5.55529   -10.87270 30.00927  1.000 44.89085  ? 1146 ARG BA C   1 
ATOM   3153 O  O   . ARG B 2 147 ? 6.79696   -10.91462 29.98794  1.000 38.74698  ? 1146 ARG BA O   1 
ATOM   3154 C  CB  . ARG B 2 147 ? 4.31694   -9.78106  28.12712  1.000 52.85900  ? 1146 ARG BA CB  1 
ATOM   3155 C  CG  . ARG B 2 147 ? 3.92145   -9.90520  26.65615  1.000 47.34554  ? 1146 ARG BA CG  1 
ATOM   3156 C  CD  . ARG B 2 147 ? 3.81866   -8.57676  25.99544  1.000 42.60502  ? 1146 ARG BA CD  1 
ATOM   3157 N  NE  . ARG B 2 147 ? 2.71628   -7.76725  26.48579  1.000 45.52557  ? 1146 ARG BA NE  1 
ATOM   3158 C  CZ  . ARG B 2 147 ? 1.49652   -7.78605  25.97070  1.000 48.83147  ? 1146 ARG BA CZ  1 
ATOM   3159 N  NH1 . ARG B 2 147 ? 1.17860   -8.62911  25.00772  1.000 40.44364  ? 1146 ARG BA NH1 1 
ATOM   3160 N  NH2 . ARG B 2 147 ? 0.58160   -6.92162  26.43039  1.000 48.60298  ? 1146 ARG BA NH2 1 
ATOM   3161 N  N   . VAL B 2 148 ? 4.84668   -10.58598 31.12008  1.000 46.07178  ? 1147 VAL BA N   1 
ATOM   3162 C  CA  . VAL B 2 148 ? 5.50414   -10.20881 32.36470  1.000 37.73417  ? 1147 VAL BA CA  1 
ATOM   3163 C  C   . VAL B 2 148 ? 6.21925   -11.41528 32.95820  1.000 44.08879  ? 1147 VAL BA C   1 
ATOM   3164 O  O   . VAL B 2 148 ? 7.39984   -11.35555 33.35466  1.000 41.42512  ? 1147 VAL BA O   1 
ATOM   3165 C  CB  . VAL B 2 148 ? 4.46202   -9.59297  33.32078  1.000 49.75791  ? 1147 VAL BA CB  1 
ATOM   3166 C  CG1 . VAL B 2 148 ? 4.98095   -9.44108  34.80830  1.000 43.77487  ? 1147 VAL BA CG1 1 
ATOM   3167 C  CG2 . VAL B 2 148 ? 3.95514   -8.26782  32.74870  1.000 45.29390  ? 1147 VAL BA CG2 1 
ATOM   3168 N  N   . ILE B 2 149 ? 5.54907   -12.56557 32.92990  1.000 45.34025  ? 1148 ILE BA N   1 
ATOM   3169 C  CA  . ILE B 2 149 ? 6.21621   -13.78836 33.38550  1.000 50.48557  ? 1148 ILE BA CA  1 
ATOM   3170 C  C   . ILE B 2 149 ? 7.48492   -14.04174 32.56074  1.000 49.46849  ? 1148 ILE BA C   1 
ATOM   3171 O  O   . ILE B 2 149 ? 8.58772   -14.22333 33.11818  1.000 52.04354  ? 1148 ILE BA O   1 
ATOM   3172 C  CB  . ILE B 2 149 ? 5.23298   -14.97923 33.33963  1.000 49.02059  ? 1148 ILE BA CB  1 
ATOM   3173 C  CG1 . ILE B 2 149 ? 4.13307   -14.77102 34.37720  1.000 48.09154  ? 1148 ILE BA CG1 1 
ATOM   3174 C  CG2 . ILE B 2 149 ? 5.95137   -16.27456 33.59001  1.000 52.06192  ? 1148 ILE BA CG2 1 
ATOM   3175 C  CD1 . ILE B 2 149 ? 3.02444   -15.84107 34.37369  1.000 49.36593  ? 1148 ILE BA CD1 1 
ATOM   3176 N  N   . ALA B 2 150 ? 7.37150   -13.99249 31.22796  1.000 49.75923  ? 1149 ALA BA N   1 
ATOM   3177 C  CA  . ALA B 2 150 ? 8.53000   -14.22689 30.35083  1.000 44.78795  ? 1149 ALA BA CA  1 
ATOM   3178 C  C   . ALA B 2 150 ? 9.70318   -13.33107 30.71056  1.000 42.30757  ? 1149 ALA BA C   1 
ATOM   3179 O  O   . ALA B 2 150 ? 10.84555  -13.79736 30.77675  1.000 42.83048  ? 1149 ALA BA O   1 
ATOM   3180 C  CB  . ALA B 2 150 ? 8.14520   -14.00435 28.89923  1.000 40.84400  ? 1149 ALA BA CB  1 
ATOM   3181 N  N   . THR B 2 151 ? 9.44496   -12.04638 30.94537  1.000 34.52417  ? 1150 THR BA N   1 
ATOM   3182 C  CA  . THR B 2 151 ? 10.50913  -11.18972 31.45633  1.000 39.44449  ? 1150 THR BA CA  1 
ATOM   3183 C  C   . THR B 2 151 ? 11.11353  -11.75320 32.74008  1.000 48.65996  ? 1150 THR BA C   1 
ATOM   3184 O  O   . THR B 2 151 ? 12.32747  -11.63313 32.96040  1.000 50.45343  ? 1150 THR BA O   1 
ATOM   3185 C  CB  . THR B 2 151 ? 9.96726   -9.78085  31.69438  1.000 40.28847  ? 1150 THR BA CB  1 
ATOM   3186 O  OG1 . THR B 2 151 ? 9.00011   -9.46446  30.67731  1.000 40.92345  ? 1150 THR BA OG1 1 
ATOM   3187 C  CG2 . THR B 2 151 ? 11.05425  -8.74686  31.74712  1.000 38.59977  ? 1150 THR BA CG2 1 
ATOM   3188 N  N   . PHE B 2 152 ? 10.27622  -12.31068 33.63509  1.000 48.06115  ? 1151 PHE BA N   1 
ATOM   3189 C  CA  . PHE B 2 152 ? 10.81756  -12.86694 34.87476  1.000 50.94707  ? 1151 PHE BA CA  1 
ATOM   3190 C  C   . PHE B 2 152 ? 11.68626  -14.08070 34.55696  1.000 54.07423  ? 1151 PHE BA C   1 
ATOM   3191 O  O   . PHE B 2 152 ? 12.79333  -14.23678 35.09032  1.000 56.15983  ? 1151 PHE BA O   1 
ATOM   3192 C  CB  . PHE B 2 152 ? 9.68782   -13.26391 35.85207  1.000 49.02855  ? 1151 PHE BA CB  1 
ATOM   3193 C  CG  . PHE B 2 152 ? 9.23959   -12.15762 36.79970  1.000 44.75424  ? 1151 PHE BA CG  1 
ATOM   3194 C  CD1 . PHE B 2 152 ? 10.14271  -11.43647 37.55554  1.000 43.60467  ? 1151 PHE BA CD1 1 
ATOM   3195 C  CD2 . PHE B 2 152 ? 7.90251   -11.86894 36.95022  1.000 40.82250  ? 1151 PHE BA CD2 1 
ATOM   3196 C  CE1 . PHE B 2 152 ? 9.73522   -10.45207 38.40119  1.000 42.16900  ? 1151 PHE BA CE1 1 
ATOM   3197 C  CE2 . PHE B 2 152 ? 7.49058   -10.86723 37.79663  1.000 40.20424  ? 1151 PHE BA CE2 1 
ATOM   3198 C  CZ  . PHE B 2 152 ? 8.40101   -10.16595 38.52361  1.000 38.65772  ? 1151 PHE BA CZ  1 
ATOM   3199 N  N   . ARG B 2 153 ? 11.20832  -14.94336 33.66666  1.000 51.17074  ? 1152 ARG BA N   1 
ATOM   3200 C  CA  . ARG B 2 153 ? 11.94149  -16.18177 33.42178  1.000 58.69545  ? 1152 ARG BA CA  1 
ATOM   3201 C  C   . ARG B 2 153 ? 13.32444  -15.92455 32.84759  1.000 55.16367  ? 1152 ARG BA C   1 
ATOM   3202 O  O   . ARG B 2 153 ? 14.30666  -16.53116 33.30168  1.000 55.70910  ? 1152 ARG BA O   1 
ATOM   3203 C  CB  . ARG B 2 153 ? 11.15777  -17.09376 32.49839  1.000 53.19947  ? 1152 ARG BA CB  1 
ATOM   3204 C  CG  . ARG B 2 153 ? 11.53377  -18.51130 32.65975  1.000 59.45998  ? 1152 ARG BA CG  1 
ATOM   3205 C  CD  . ARG B 2 153 ? 10.41555  -19.39815 32.21999  1.000 68.29461  ? 1152 ARG BA CD  1 
ATOM   3206 N  NE  . ARG B 2 153 ? 10.94436  -20.60784 31.59499  1.000 87.46025  ? 1152 ARG BA NE  1 
ATOM   3207 C  CZ  . ARG B 2 153 ? 11.59824  -20.63405 30.43887  1.000 81.35365  ? 1152 ARG BA CZ  1 
ATOM   3208 N  NH1 . ARG B 2 153 ? 11.78569  -19.52946 29.72874  1.000 79.81776  ? 1152 ARG BA NH1 1 
ATOM   3209 N  NH2 . ARG B 2 153 ? 12.06853  -21.79834 29.98241  1.000 75.32334  ? 1152 ARG BA NH2 1 
ATOM   3210 N  N   . THR B 2 154 ? 13.43492  -15.04031 31.84474  1.000 59.74920  ? 1153 THR BA N   1 
ATOM   3211 C  CA  . THR B 2 154 ? 14.70004  -14.88389 31.10689  1.000 53.50464  ? 1153 THR BA CA  1 
ATOM   3212 C  C   . THR B 2 154 ? 15.50697  -13.65782 31.51148  1.000 55.07343  ? 1153 THR BA C   1 
ATOM   3213 O  O   . THR B 2 154 ? 16.71282  -13.63631 31.26784  1.000 55.96584  ? 1153 THR BA O   1 
ATOM   3214 C  CB  . THR B 2 154 ? 14.45261  -14.84225 29.59184  1.000 44.84111  ? 1153 THR BA CB  1 
ATOM   3215 O  OG1 . THR B 2 154 ? 13.85828  -13.58234 29.21965  1.000 56.78190  ? 1153 THR BA OG1 1 
ATOM   3216 C  CG2 . THR B 2 154 ? 13.55192  -15.95215 29.13952  1.000 39.35480  ? 1153 THR BA CG2 1 
ATOM   3217 N  N   . GLY B 2 155 ? 14.88832  -12.67080 32.15196  1.000 56.92802  ? 1154 GLY BA N   1 
ATOM   3218 C  CA  . GLY B 2 155 ? 15.59532  -11.43137 32.39967  1.000 55.07123  ? 1154 GLY BA CA  1 
ATOM   3219 C  C   . GLY B 2 155 ? 15.87891  -10.60455 31.16160  1.000 60.74573  ? 1154 GLY BA C   1 
ATOM   3220 O  O   . GLY B 2 155 ? 16.76808  -9.74384  31.18829  1.000 59.97810  ? 1154 GLY BA O   1 
ATOM   3221 N  N   . THR B 2 156 ? 15.16659  -10.83210 30.05943  1.000 58.01249  ? 1155 THR BA N   1 
ATOM   3222 C  CA  . THR B 2 156 ? 15.41003  -10.04609 28.85609  1.000 57.25527  ? 1155 THR BA CA  1 
ATOM   3223 C  C   . THR B 2 156 ? 14.15098  -9.27688  28.45900  1.000 58.06807  ? 1155 THR BA C   1 
ATOM   3224 O  O   . THR B 2 156 ? 13.04400  -9.50816  28.97241  1.000 63.33102  ? 1155 THR BA O   1 
ATOM   3225 C  CB  . THR B 2 156 ? 15.87634  -10.93541 27.69652  1.000 56.92438  ? 1155 THR BA CB  1 
ATOM   3226 O  OG1 . THR B 2 156 ? 14.80546  -11.79604 27.28670  1.000 58.77946  ? 1155 THR BA OG1 1 
ATOM   3227 C  CG2 . THR B 2 156 ? 17.08593  -11.76084 28.10996  1.000 50.49559  ? 1155 THR BA CG2 1 
ATOM   3228 N  N   . TRP B 2 157 ? 14.34043  -8.34402  27.54206  1.000 52.29715  ? 1156 TRP BA N   1 
ATOM   3229 C  CA  . TRP B 2 157 ? 13.26595  -7.52850  26.98659  1.000 54.28403  ? 1156 TRP BA CA  1 
ATOM   3230 C  C   . TRP B 2 157 ? 12.61441  -8.19453  25.78635  1.000 53.75411  ? 1156 TRP BA C   1 
ATOM   3231 O  O   . TRP B 2 157 ? 11.74734  -7.59051  25.13846  1.000 52.12031  ? 1156 TRP BA O   1 
ATOM   3232 C  CB  . TRP B 2 157 ? 13.79073  -6.14704  26.58074  1.000 51.33210  ? 1156 TRP BA CB  1 
ATOM   3233 C  CG  . TRP B 2 157 ? 14.10229  -5.23267  27.75773  1.000 57.11078  ? 1156 TRP BA CG  1 
ATOM   3234 C  CD1 . TRP B 2 157 ? 15.33638  -4.77305  28.13548  1.000 55.64658  ? 1156 TRP BA CD1 1 
ATOM   3235 C  CD2 . TRP B 2 157 ? 13.15935  -4.63815  28.66219  1.000 52.79612  ? 1156 TRP BA CD2 1 
ATOM   3236 N  NE1 . TRP B 2 157 ? 15.21880  -3.94584  29.22228  1.000 56.18648  ? 1156 TRP BA NE1 1 
ATOM   3237 C  CE2 . TRP B 2 157 ? 13.89556  -3.84672  29.56611  1.000 53.14458  ? 1156 TRP BA CE2 1 
ATOM   3238 C  CE3 . TRP B 2 157 ? 11.76805  -4.69670  28.78934  1.000 49.02038  ? 1156 TRP BA CE3 1 
ATOM   3239 C  CZ2 . TRP B 2 157 ? 13.28674  -3.12011  30.58432  1.000 50.04766  ? 1156 TRP BA CZ2 1 
ATOM   3240 C  CZ3 . TRP B 2 157 ? 11.17262  -3.97206  29.77737  1.000 53.57225  ? 1156 TRP BA CZ3 1 
ATOM   3241 C  CH2 . TRP B 2 157 ? 11.92857  -3.18869  30.66792  1.000 51.89690  ? 1156 TRP BA CH2 1 
ATOM   3242 N  N   . ASP B 2 158 ? 12.98633  -9.44628  25.51703  1.000 50.31405  ? 1157 ASP BA N   1 
ATOM   3243 C  CA  . ASP B 2 158 ? 12.68948  -10.05590 24.23311  1.000 53.21027  ? 1157 ASP BA CA  1 
ATOM   3244 C  C   . ASP B 2 158 ? 11.20320  -10.04438 23.91372  1.000 51.80737  ? 1157 ASP BA C   1 
ATOM   3245 O  O   . ASP B 2 158 ? 10.81541  -9.99874  22.74771  1.000 62.27975  ? 1157 ASP BA O   1 
ATOM   3246 C  CB  . ASP B 2 158 ? 13.23115  -11.46780 24.22900  1.000 57.10185  ? 1157 ASP BA CB  1 
ATOM   3247 C  CG  . ASP B 2 158 ? 14.76221  -11.48878 24.23417  1.000 64.42246  ? 1157 ASP BA CG  1 
ATOM   3248 O  OD1 . ASP B 2 158 ? 15.38991  -10.41434 23.99973  1.000 59.00320  ? 1157 ASP BA OD1 1 
ATOM   3249 O  OD2 . ASP B 2 158 ? 15.33104  -12.58039 24.47682  1.000 62.72500  ? 1157 ASP BA OD2 1 
ATOM   3250 N  N   . ALA B 2 159 ? 10.35026  -10.09786 24.91102  1.000 45.25777  ? 1158 ALA BA N   1 
ATOM   3251 C  CA  . ALA B 2 159 ? 8.92167   -10.23285 24.67094  1.000 45.09383  ? 1158 ALA BA CA  1 
ATOM   3252 C  C   . ALA B 2 159 ? 8.23010   -8.91719  24.31715  1.000 48.31692  ? 1158 ALA BA C   1 
ATOM   3253 O  O   . ALA B 2 159 ? 7.12140   -8.96146  23.76004  1.000 51.40003  ? 1158 ALA BA O   1 
ATOM   3254 C  CB  . ALA B 2 159 ? 8.23647   -10.84892 25.91253  1.000 46.27978  ? 1158 ALA BA CB  1 
ATOM   3255 N  N   . TYR B 2 160 ? 8.84193   -7.75799  24.57581  1.000 49.29446  ? 1159 TYR BA N   1 
ATOM   3256 C  CA  . TYR B 2 160 ? 8.08996   -6.50022  24.39781  1.000 54.64461  ? 1159 TYR BA CA  1 
ATOM   3257 C  C   . TYR B 2 160 ? 8.43579   -5.66528  23.14649  1.000 51.88684  ? 1159 TYR BA C   1 
ATOM   3258 O  O   . TYR B 2 160 ? 8.63336   -6.17380  22.07453  1.000 45.03559  ? 1159 TYR BA O   1 
ATOM   3259 C  CB  . TYR B 2 160 ? 8.26251   -5.60170  25.62938  1.000 41.77004  ? 1159 TYR BA CB  1 
ATOM   3260 C  CG  . TYR B 2 160 ? 7.31407   -5.92693  26.77096  1.000 52.24259  ? 1159 TYR BA CG  1 
ATOM   3261 C  CD1 . TYR B 2 160 ? 6.00181   -5.48940  26.74989  1.000 47.96110  ? 1159 TYR BA CD1 1 
ATOM   3262 C  CD2 . TYR B 2 160 ? 7.74527   -6.68098  27.87368  1.000 49.18457  ? 1159 TYR BA CD2 1 
ATOM   3263 C  CE1 . TYR B 2 160 ? 5.14719   -5.78554  27.79021  1.000 52.61734  ? 1159 TYR BA CE1 1 
ATOM   3264 C  CE2 . TYR B 2 160 ? 6.89889   -6.98259  28.92222  1.000 45.99648  ? 1159 TYR BA CE2 1 
ATOM   3265 C  CZ  . TYR B 2 160 ? 5.59076   -6.53190  28.87704  1.000 50.82478  ? 1159 TYR BA CZ  1 
ATOM   3266 O  OH  . TYR B 2 160 ? 4.70130   -6.80603  29.91234  1.000 47.80070  ? 1159 TYR BA OH  1 
HETATM 3267 C  C14 . 0VI C 3 .   ? 21.52520  7.06456   5.48481   1.000 50.45800  ? 401  0VI AA C14 1 
HETATM 3268 C  C11 . 0VI C 3 .   ? 23.85057  6.75836   5.89617   1.000 51.88038  ? 401  0VI AA C11 1 
HETATM 3269 N  N12 . 0VI C 3 .   ? 23.66795  6.77544   4.45512   1.000 53.49002  ? 401  0VI AA N12 1 
HETATM 3270 C  C01 . 0VI C 3 .   ? 21.55072  6.87396   10.18914  1.000 51.67359  ? 401  0VI AA C01 1 
HETATM 3271 C  C02 . 0VI C 3 .   ? 21.36335  8.22882   10.42510  1.000 58.91090  ? 401  0VI AA C02 1 
HETATM 3272 C  C03 . 0VI C 3 .   ? 21.54256  9.15095   9.40396   1.000 54.57321  ? 401  0VI AA C03 1 
HETATM 3273 C  C04 . 0VI C 3 .   ? 21.95065  8.65021   8.17875   1.000 58.23667  ? 401  0VI AA C04 1 
HETATM 3274 C  C05 . 0VI C 3 .   ? 22.10324  7.15673   7.95937   1.000 55.50635  ? 401  0VI AA C05 1 
HETATM 3275 C  C06 . 0VI C 3 .   ? 21.95175  6.38210   8.95104   1.000 52.92071  ? 401  0VI AA C06 1 
HETATM 3276 C  C10 . 0VI C 3 .   ? 22.52724  6.86718   6.53276   1.000 49.32966  ? 401  0VI AA C10 1 
HETATM 3277 C  C15 . 0VI C 3 .   ? 21.45943  6.81396   3.10102   1.000 45.49065  ? 401  0VI AA C15 1 
HETATM 3278 C  C17 . 0VI C 3 .   ? 19.49649  6.93235   4.40791   1.000 51.09527  ? 401  0VI AA C17 1 
HETATM 3279 C  C19 . 0VI C 3 .   ? 17.97520  6.99679   4.47480   1.000 50.13949  ? 401  0VI AA C19 1 
HETATM 3280 C  C20 . 0VI C 3 .   ? 25.19742  6.77077   6.57462   1.000 55.14809  ? 401  0VI AA C20 1 
HETATM 3281 C  C22 . 0VI C 3 .   ? 21.24205  6.17154   0.68195   1.000 60.56869  ? 401  0VI AA C22 1 
HETATM 3282 C  C23 . 0VI C 3 .   ? 23.48451  7.08047   1.55901   1.000 56.29189  ? 401  0VI AA C23 1 
HETATM 3283 C  C24 . 0VI C 3 .   ? 23.62012  8.57883   1.90197   1.000 52.52084  ? 401  0VI AA C24 1 
HETATM 3284 C  C25 . 0VI C 3 .   ? 24.69441  9.34827   1.11416   1.000 64.09270  ? 401  0VI AA C25 1 
HETATM 3285 C  C26 . 0VI C 3 .   ? 24.53413  10.87237  1.15978   1.000 64.66647  ? 401  0VI AA C26 1 
HETATM 3286 C  C27 . 0VI C 3 .   ? 21.83447  4.85287   0.13865   1.000 53.32915  ? 401  0VI AA C27 1 
HETATM 3287 C  C28 . 0VI C 3 .   ? 21.34921  3.71502   1.05898   1.000 55.74030  ? 401  0VI AA C28 1 
HETATM 3288 C  C29 . 0VI C 3 .   ? 21.89669  2.39992   0.54348   1.000 53.68465  ? 401  0VI AA C29 1 
HETATM 3289 C  C36 . 0VI C 3 .   ? 22.39887  4.15571   9.62637   1.000 61.69637  ? 401  0VI AA C36 1 
HETATM 3290 C  C37 . 0VI C 3 .   ? 21.45095  10.80240  7.19866   1.000 52.39521  ? 401  0VI AA C37 1 
HETATM 3291 F  F30 . 0VI C 3 .   ? 24.18015  11.35104  2.38779   1.000 66.34357  ? 401  0VI AA F30 1 
HETATM 3292 F  F31 . 0VI C 3 .   ? 23.57501  11.23460  0.27007   1.000 62.51951  ? 401  0VI AA F31 1 
HETATM 3293 F  F32 . 0VI C 3 .   ? 25.72211  11.45076  0.80969   1.000 61.14082  ? 401  0VI AA F32 1 
HETATM 3294 F  F33 . 0VI C 3 .   ? 21.63116  1.42998   1.44318   1.000 62.07364  ? 401  0VI AA F33 1 
HETATM 3295 F  F34 . 0VI C 3 .   ? 21.26297  2.06748   -0.58511  1.000 56.27993  ? 401  0VI AA F34 1 
HETATM 3296 F  F35 . 0VI C 3 .   ? 23.23175  2.56099   0.29409   1.000 53.44893  ? 401  0VI AA F35 1 
HETATM 3297 N  N13 . 0VI C 3 .   ? 22.18804  6.84489   4.22195   1.000 50.64557  ? 401  0VI AA N13 1 
HETATM 3298 N  N16 . 0VI C 3 .   ? 20.11634  6.88630   3.17320   1.000 52.43842  ? 401  0VI AA N16 1 
HETATM 3299 N  N18 . 0VI C 3 .   ? 20.22114  6.95547   5.53708   1.000 50.08096  ? 401  0VI AA N18 1 
HETATM 3300 N  N21 . 0VI C 3 .   ? 22.07881  6.75647   1.78479   1.000 55.41997  ? 401  0VI AA N21 1 
HETATM 3301 O  O07 . 0VI C 3 .   ? 22.17211  5.06364   8.58355   1.000 54.28307  ? 401  0VI AA O07 1 
HETATM 3302 O  O08 . 0VI C 3 .   ? 22.15920  9.60169   7.12887   1.000 56.39643  ? 401  0VI AA O08 1 
HETATM 3303 BR BR1 . 0VI C 3 .   ? 20.83796  8.91889   12.14723  1.000 55.02483  ? 401  0VI AA BR1 1 
HETATM 3304 H  H11 . 0VI C 3 .   ? 21.40288  6.27334   10.88362  1.000 62.27390  ? 401  0VI AA H11 1 
HETATM 3305 H  H12 . 0VI C 3 .   ? 21.39598  10.05984  9.53561   1.000 65.75344  ? 401  0VI AA H12 1 
HETATM 3306 H  H13 . 0VI C 3 .   ? 21.68226  6.40356   6.42338   1.000 59.46119  ? 401  0VI AA H13 1 
HETATM 3307 H  H92 . 0VI C 3 .   ? 17.60003  6.64361   3.65297   1.000 60.43298  ? 401  0VI AA H92 1 
HETATM 3308 H  H93 . 0VI C 3 .   ? 17.66182  6.46922   5.22604   1.000 60.43298  ? 401  0VI AA H93 1 
HETATM 3309 H  H91 . 0VI C 3 .   ? 17.69515  7.91856   4.58799   1.000 60.43298  ? 401  0VI AA H91 1 
HETATM 3310 H  H02 . 0VI C 3 .   ? 25.19049  6.14820   7.31844   1.000 66.44331  ? 401  0VI AA H02 1 
HETATM 3311 H  H03 . 0VI C 3 .   ? 25.88183  6.50807   5.93944   1.000 66.44331  ? 401  0VI AA H03 1 
HETATM 3312 H  H01 . 0VI C 3 .   ? 25.38614  7.66401   6.90234   1.000 66.44331  ? 401  0VI AA H01 1 
HETATM 3313 H  H21 . 0VI C 3 .   ? 21.18737  6.81283   -0.04377  1.000 72.94803  ? 401  0VI AA H21 1 
HETATM 3314 H  H22 . 0VI C 3 .   ? 20.35095  5.99742   1.02332   1.000 72.94803  ? 401  0VI AA H22 1 
HETATM 3315 H  H31 . 0VI C 3 .   ? 23.72590  6.92012   0.63331   1.000 67.81586  ? 401  0VI AA H31 1 
HETATM 3316 H  H32 . 0VI C 3 .   ? 24.05328  6.54664   2.13557   1.000 67.81586  ? 401  0VI AA H32 1 
HETATM 3317 H  H42 . 0VI C 3 .   ? 23.82966  8.65287   2.84617   1.000 63.29061  ? 401  0VI AA H42 1 
HETATM 3318 H  H41 . 0VI C 3 .   ? 22.76405  9.00352   1.73554   1.000 63.29061  ? 401  0VI AA H41 1 
HETATM 3319 H  H51 . 0VI C 3 .   ? 24.65766  9.06397   0.18749   1.000 77.17684  ? 401  0VI AA H51 1 
HETATM 3320 H  H52 . 0VI C 3 .   ? 25.56399  9.12063   1.47873   1.000 77.17684  ? 401  0VI AA H52 1 
HETATM 3321 H  H74 . 0VI C 3 .   ? 21.53070  4.69994   -0.76977  1.000 64.26057  ? 401  0VI AA H74 1 
HETATM 3322 H  H75 . 0VI C 3 .   ? 22.80352  4.89559   0.14325   1.000 64.26057  ? 401  0VI AA H75 1 
HETATM 3323 H  H82 . 0VI C 3 .   ? 21.66309  3.86890   1.96380   1.000 67.15395  ? 401  0VI AA H82 1 
HETATM 3324 H  H81 . 0VI C 3 .   ? 20.37960  3.68768   1.06298   1.000 67.15395  ? 401  0VI AA H81 1 
HETATM 3325 H  H63 . 0VI C 3 .   ? 22.89451  3.39323   9.28894   1.000 74.30124  ? 401  0VI AA H63 1 
HETATM 3326 H  H62 . 0VI C 3 .   ? 22.91031  4.58961   10.32713  1.000 74.30124  ? 401  0VI AA H62 1 
HETATM 3327 H  H61 . 0VI C 3 .   ? 21.54868  3.85610   9.98458   1.000 74.30124  ? 401  0VI AA H61 1 
HETATM 3328 H  H71 . 0VI C 3 .   ? 20.53368  10.62213  7.45751   1.000 63.13984  ? 401  0VI AA H71 1 
HETATM 3329 H  H72 . 0VI C 3 .   ? 21.86416  11.38376  7.85607   1.000 63.13984  ? 401  0VI AA H72 1 
HETATM 3330 H  H73 . 0VI C 3 .   ? 21.46286  11.23570  6.33090   1.000 63.13984  ? 401  0VI AA H73 1 
# 
loop_
_pdbx_poly_seq_scheme.asym_id 
_pdbx_poly_seq_scheme.entity_id 
_pdbx_poly_seq_scheme.seq_id 
_pdbx_poly_seq_scheme.mon_id 
_pdbx_poly_seq_scheme.ndb_seq_num 
_pdbx_poly_seq_scheme.pdb_seq_num 
_pdbx_poly_seq_scheme.auth_seq_num 
_pdbx_poly_seq_scheme.pdb_mon_id 
_pdbx_poly_seq_scheme.auth_mon_id 
_pdbx_poly_seq_scheme.pdb_strand_id 
_pdbx_poly_seq_scheme.pdb_ins_code 
_pdbx_poly_seq_scheme.hetero 
A 1 1   MET 1   103  103  MET MET AA . n 
A 1 2   GLU 2   104  104  GLU GLU AA . n 
A 1 3   ILE 3   105  105  ILE ILE AA . n 
A 1 4   LEU 4   106  106  LEU LEU AA . n 
A 1 5   ASN 5   107  107  ASN ASN AA . n 
A 1 6   GLU 6   108  108  GLU GLU AA . n 
A 1 7   GLU 7   109  109  GLU GLU AA . n 
A 1 8   LYS 8   110  110  LYS LYS AA . n 
A 1 9   LYS 9   111  111  LYS LYS AA . n 
A 1 10  SER 10  112  112  SER SER AA . n 
A 1 11  LYS 11  113  113  LYS LYS AA . n 
A 1 12  VAL 12  114  114  VAL VAL AA . n 
A 1 13  HIS 13  115  115  HIS HIS AA . n 
A 1 14  TYR 14  116  116  TYR TYR AA . n 
A 1 15  HIS 15  117  117  HIS HIS AA . n 
A 1 16  VAL 16  118  118  VAL VAL AA . n 
A 1 17  ALA 17  119  119  ALA ALA AA . n 
A 1 18  ALA 18  120  120  ALA ALA AA . n 
A 1 19  ILE 19  121  121  ILE ILE AA . n 
A 1 20  ILE 20  122  122  ILE ILE AA . n 
A 1 21  ASN 21  123  123  ASN ASN AA . n 
A 1 22  TYR 22  124  124  TYR TYR AA . n 
A 1 23  LEU 23  125  125  LEU LEU AA . n 
A 1 24  GLY 24  126  126  GLY GLY AA . n 
A 1 25  HIS 25  127  127  HIS HIS AA . n 
A 1 26  CYS 26  128  128  CYS CYS AA . n 
A 1 27  ILE 27  129  129  ILE ILE AA . n 
A 1 28  SER 28  130  130  SER SER AA . n 
A 1 29  LEU 29  131  131  LEU LEU AA . n 
A 1 30  VAL 30  132  132  VAL VAL AA . n 
A 1 31  ALA 31  133  133  ALA ALA AA . n 
A 1 32  LEU 32  134  134  LEU LEU AA . n 
A 1 33  LEU 33  135  135  LEU LEU AA . n 
A 1 34  VAL 34  136  136  VAL VAL AA . n 
A 1 35  ALA 35  137  137  ALA ALA AA . n 
A 1 36  PHE 36  138  138  PHE PHE AA . n 
A 1 37  VAL 37  139  139  VAL VAL AA . n 
A 1 38  LEU 38  140  140  LEU LEU AA . n 
A 1 39  PHE 39  141  141  PHE PHE AA . n 
A 1 40  LEU 40  142  142  LEU LEU AA . n 
A 1 41  ARG 41  143  143  ARG ARG AA . n 
A 1 42  ALA 42  144  144  ALA ALA AA . n 
A 1 43  ARG 43  145  145  ARG ARG AA . n 
A 1 44  SER 44  146  146  SER SER AA . n 
A 1 45  ILE 45  147  147  ILE ILE AA . n 
A 1 46  ARG 46  148  148  ARG ARG AA . n 
A 1 47  CYS 47  149  149  CYS CYS AA . n 
A 1 48  LEU 48  150  150  LEU LEU AA . n 
A 1 49  ARG 49  151  151  ARG ARG AA . n 
A 1 50  ASN 50  152  152  ASN ASN AA . n 
A 1 51  ILE 51  153  153  ILE ILE AA . n 
A 1 52  ILE 52  154  154  ILE ILE AA . n 
A 1 53  HIS 53  155  155  HIS HIS AA . n 
A 1 54  ALA 54  156  156  ALA ALA AA . n 
A 1 55  ASN 55  157  157  ASN ASN AA . n 
A 1 56  LEU 56  158  158  LEU LEU AA . n 
A 1 57  ILE 57  159  159  ILE ILE AA . n 
A 1 58  ALA 58  160  160  ALA ALA AA . n 
A 1 59  ALA 59  161  161  ALA ALA AA . n 
A 1 60  PHE 60  162  162  PHE PHE AA . n 
A 1 61  ILE 61  163  163  ILE ILE AA . n 
A 1 62  LEU 62  164  164  LEU LEU AA . n 
A 1 63  ARG 63  165  165  ARG ARG AA . n 
A 1 64  ASN 64  166  166  ASN ASN AA . n 
A 1 65  ALA 65  167  167  ALA ALA AA . n 
A 1 66  THR 66  168  168  THR THR AA . n 
A 1 67  TRP 67  169  169  TRP TRP AA . n 
A 1 68  PHE 68  170  170  PHE PHE AA . n 
A 1 69  VAL 69  171  171  VAL VAL AA . n 
A 1 70  VAL 70  172  172  VAL VAL AA . n 
A 1 71  GLN 71  173  173  GLN GLN AA . n 
A 1 72  LEU 72  174  174  LEU LEU AA . n 
A 1 73  THR 73  175  175  THR THR AA . n 
A 1 74  MET 74  176  176  MET MET AA . n 
A 1 75  SER 75  177  177  SER SER AA . n 
A 1 76  PRO 76  178  178  PRO PRO AA . n 
A 1 77  GLU 77  179  179  GLU GLU AA . n 
A 1 78  VAL 78  180  180  VAL VAL AA . n 
A 1 79  HIS 79  181  181  HIS HIS AA . n 
A 1 80  GLN 80  182  182  GLN GLN AA . n 
A 1 81  SER 81  183  183  SER SER AA . n 
A 1 82  ASN 82  184  184  ASN ASN AA . n 
A 1 83  VAL 83  185  185  VAL VAL AA . n 
A 1 84  GLY 84  186  186  GLY GLY AA . n 
A 1 85  TRP 85  187  187  TRP TRP AA . n 
A 1 86  CYS 86  188  188  CYS CYS AA . n 
A 1 87  ARG 87  189  189  ARG ARG AA . n 
A 1 88  LEU 88  190  190  LEU LEU AA . n 
A 1 89  VAL 89  191  191  VAL VAL AA . n 
A 1 90  THR 90  192  192  THR THR AA . n 
A 1 91  ALA 91  193  193  ALA ALA AA . n 
A 1 92  ALA 92  194  194  ALA ALA AA . n 
A 1 93  TYR 93  195  195  TYR TYR AA . n 
A 1 94  ASN 94  196  196  ASN ASN AA . n 
A 1 95  TYR 95  197  197  TYR TYR AA . n 
A 1 96  PHE 96  198  198  PHE PHE AA . n 
A 1 97  HIS 97  199  199  HIS HIS AA . n 
A 1 98  VAL 98  200  200  VAL VAL AA . n 
A 1 99  THR 99  201  201  THR THR AA . n 
A 1 100 ASN 100 202  202  ASN ASN AA . n 
A 1 101 PHE 101 203  203  PHE PHE AA . n 
A 1 102 PHE 102 204  204  PHE PHE AA . n 
A 1 103 TRP 103 205  205  TRP TRP AA . n 
A 1 104 MET 104 206  206  MET MET AA . n 
A 1 105 PHE 105 207  207  PHE PHE AA . n 
A 1 106 GLY 106 208  208  GLY GLY AA . n 
A 1 107 GLU 107 209  209  GLU GLU AA . n 
A 1 108 GLY 108 210  210  GLY GLY AA . n 
A 1 109 CYS 109 211  211  CYS CYS AA . n 
A 1 110 TYR 110 212  212  TYR TYR AA . n 
A 1 111 LEU 111 213  213  LEU LEU AA . n 
A 1 112 HIS 112 214  214  HIS HIS AA . n 
A 1 113 THR 113 215  215  THR THR AA . n 
A 1 114 ALA 114 216  216  ALA ALA AA . n 
A 1 115 ILE 115 217  217  ILE ILE AA . n 
A 1 116 VAL 116 218  218  VAL VAL AA . n 
A 1 117 LEU 117 219  219  LEU LEU AA . n 
A 1 118 THR 118 220  220  THR THR AA . n 
A 1 119 TYR 119 221  ?    ?   ?   AA . n 
A 1 120 SER 120 222  ?    ?   ?   AA . n 
A 1 121 THR 121 223  ?    ?   ?   AA . n 
A 1 122 ASP 122 224  224  ASP ASP AA . n 
A 1 123 ARG 123 225  225  ARG ARG AA . n 
A 1 124 LEU 124 226  226  LEU LEU AA . n 
A 1 125 ARG 125 227  227  ARG ARG AA . n 
A 1 126 ALA 126 228  228  ALA ALA AA . n 
A 1 127 TRP 127 229  229  TRP TRP AA . n 
A 1 128 MET 128 230  230  MET MET AA . n 
A 1 129 PHE 129 231  231  PHE PHE AA . n 
A 1 130 ILE 130 232  232  ILE ILE AA . n 
A 1 131 CYS 131 233  233  CYS CYS AA . n 
A 1 132 ILE 132 234  234  ILE ILE AA . n 
A 1 133 GLY 133 235  235  GLY GLY AA . n 
A 1 134 TRP 134 236  236  TRP TRP AA . n
[truncated: 31,100 more chars]
