# Supplementary material for: Structure-based drug discovery of a corticotropin-releasing hormone receptor 1 antagonist using an X-ray free-electron laser
Source: Exp Mol Med. 2023 Sep 1;55(9):2039–50. doi: 10.1038/s12276-023-01082-1 (PMC10545732; doi:10.1038/s12276-023-01082-1)
Supplement: Supplementary file 3 — structure file_8GTI [file 12276_2023_1082_MOESM3_ESM.cif]

data_8GTI
# 
_entry.id   8GTI 
# 
_audit_conform.dict_name       mmcif_pdbx.dic 
_audit_conform.dict_version    5.360 
_audit_conform.dict_location   http://mmcif.pdb.org/dictionaries/ascii/mmcif_pdbx.dic 
# 
loop_
_database_2.database_id 
_database_2.database_code 
_database_2.pdbx_database_accession 
_database_2.pdbx_DOI 
PDB   8GTI         pdb_00008gti 10.2210/pdb8gti/pdb 
WWPDB D_1300032097 ?            ?                   
# 
_pdbx_database_status.status_code                     AUTH 
_pdbx_database_status.status_code_sf                  AUTH 
_pdbx_database_status.status_code_mr                  ? 
_pdbx_database_status.entry_id                        8GTI 
_pdbx_database_status.recvd_initial_deposition_date   2022-09-08 
_pdbx_database_status.SG_entry                        N 
_pdbx_database_status.deposit_site                    PDBJ 
_pdbx_database_status.process_site                    PDBJ 
_pdbx_database_status.status_code_cs                  ? 
_pdbx_database_status.status_code_nmr_data            ? 
_pdbx_database_status.methods_development_category    ? 
_pdbx_database_status.pdb_format_compatible           Y 
# 
loop_
_audit_author.name 
_audit_author.pdbx_ordinal 
_audit_author.identifier_ORCID 
'Cho, H.S.' 1 0000-0003-4067-4715 
'Kim, H.'   2 0000-0002-1897-4319 
# 
_citation.abstract                  ? 
_citation.abstract_id_CAS           ? 
_citation.book_id_ISBN              ? 
_citation.book_publisher            ? 
_citation.book_publisher_city       ? 
_citation.book_title                ? 
_citation.coordinate_linkage        ? 
_citation.country                   ? 
_citation.database_id_Medline       ? 
_citation.details                   ? 
_citation.id                        primary 
_citation.journal_abbrev            'To Be Published' 
_citation.journal_id_ASTM           ? 
_citation.journal_id_CSD            0353 
_citation.journal_id_ISSN           ? 
_citation.journal_full              ? 
_citation.journal_issue             ? 
_citation.journal_volume            ? 
_citation.language                  ? 
_citation.page_first                ? 
_citation.page_last                 ? 
_citation.title                     'GPCR with Compound 1' 
_citation.year                      ? 
_citation.database_id_CSD           ? 
_citation.pdbx_database_id_DOI      ? 
_citation.pdbx_database_id_PubMed   ? 
_citation.pdbx_database_id_patent   ? 
_citation.unpublished_flag          ? 
# 
loop_
_citation_author.citation_id 
_citation_author.name 
_citation_author.ordinal 
_citation_author.identifier_ORCID 
primary 'Cho, H.S.' 1 0000-0003-4067-4715 
primary 'Kim, H.'   2 0000-0002-1897-4319 
# 
_cell.angle_alpha                  90.000 
_cell.angle_alpha_esd              ? 
_cell.angle_beta                   97.820 
_cell.angle_beta_esd               ? 
_cell.angle_gamma                  90.000 
_cell.angle_gamma_esd              ? 
_cell.entry_id                     8GTI 
_cell.details                      ? 
_cell.formula_units_Z              ? 
_cell.length_a                     95.660 
_cell.length_a_esd                 ? 
_cell.length_b                     70.650 
_cell.length_b_esd                 ? 
_cell.length_c                     86.750 
_cell.length_c_esd                 ? 
_cell.volume                       580837.125 
_cell.volume_esd                   ? 
_cell.Z_PDB                        4 
_cell.reciprocal_angle_alpha       ? 
_cell.reciprocal_angle_beta        ? 
_cell.reciprocal_angle_gamma       ? 
_cell.reciprocal_angle_alpha_esd   ? 
_cell.reciprocal_angle_beta_esd    ? 
_cell.reciprocal_angle_gamma_esd   ? 
_cell.reciprocal_length_a          ? 
_cell.reciprocal_length_b          ? 
_cell.reciprocal_length_c          ? 
_cell.reciprocal_length_a_esd      ? 
_cell.reciprocal_length_b_esd      ? 
_cell.reciprocal_length_c_esd      ? 
_cell.pdbx_unique_axis             ? 
_cell.pdbx_esd_method              ? 
# 
_symmetry.entry_id                         8GTI 
_symmetry.cell_setting                     ? 
_symmetry.Int_Tables_number                5 
_symmetry.space_group_name_Hall            'C 2y' 
_symmetry.space_group_name_H-M             'C 1 2 1' 
_symmetry.pdbx_full_space_group_name_H-M   ? 
# 
loop_
_entity.id 
_entity.type 
_entity.src_method 
_entity.pdbx_description 
_entity.formula_weight 
_entity.pdbx_number_of_molecules 
_entity.pdbx_ec 
_entity.pdbx_mutation 
_entity.pdbx_fragment 
_entity.details 
1 polymer     man 'Isoform CRF-R2 of Corticotropin-releasing factor receptor 1' 32685.355 1 ?        
'V120A, L144A, W156A, S160A, K228A, F260A, I277A, Y309A, F330A, S349A, Y363A' ? ? 
2 polymer     man Endolysin 18113.703 1 3.2.1.17 'C1052S, C1095S'                                                              ? ? 
3 non-polymer syn 'OLEIC ACID' 282.461   5 ?        ?                                                                             
? ? 
4 non-polymer syn 
'8-(4-bromanyl-2,6-dimethoxy-phenyl)-~{N}-butyl-~{N}-(cyclopropylmethyl)-2,7-dimethyl-pyrazolo[1,5-a][1,3,5]triazin-4-amine' 
488.421   1 ?        ?                                                                             ? ? 
# 
loop_
_entity_name_com.entity_id 
_entity_name_com.name 
1 'CRF-R-1,CRF-R1,CRFR-1,Corticotropin-releasing hormone receptor 1,CRH-R-1,CRH-R1' 
2 'Lysis protein,Lysozyme,Muramidase'                                               
# 
loop_
_entity_poly.entity_id 
_entity_poly.type 
_entity_poly.nstd_linkage 
_entity_poly.nstd_monomer 
_entity_poly.pdbx_seq_one_letter_code 
_entity_poly.pdbx_seq_one_letter_code_can 
_entity_poly.pdbx_strand_id 
_entity_poly.pdbx_target_identifier 
1 'polypeptide(L)' no no 
;MEILNEEKKSKVHYHVAAIINYLGHCISLVALLVAFVLFLRARSIRCLRNIIHANLIAAFILRNATWFVVQLTMSPEVHQ
SNVGWCRLVTAAYNYFHVTNFFWMFGEGCYLHTAIVLTYSTDRLRAWMFICIGWGVPFPIIVAWAIGKLYYDNEKCWAGK
RPGVYTDYIYQGPMALVLLINFIFLFNIVRILMTKLRASTTSETIQARKAVKATLVLLPLLGITYMLAFVNPGEDEVSRV
VFIYFNAFLESFQGFFVSVFACFLNSEVRSAAAAHHHHHHHHHH
;
;MEILNEEKKSKVHYHVAAIINYLGHCISLVALLVAFVLFLRARSIRCLRNIIHANLIAAFILRNATWFVVQLTMSPEVHQ
SNVGWCRLVTAAYNYFHVTNFFWMFGEGCYLHTAIVLTYSTDRLRAWMFICIGWGVPFPIIVAWAIGKLYYDNEKCWAGK
RPGVYTDYIYQGPMALVLLINFIFLFNIVRILMTKLRASTTSETIQARKAVKATLVLLPLLGITYMLAFVNPGEDEVSRV
VFIYFNAFLESFQGFFVSVFACFLNSEVRSAAAAHHHHHHHHHH
;
A ? 
2 'polypeptide(L)' no no 
;NIFEMLRIDEGLRLKIYKDTEGYYTIGIGHLLTKSPSLSVAKSELDKAIGRNSNGVITKDEAEKLFNQDVDAAVRGILRN
AKLKPVYDSLDAVRRSALINMVFQMGETGVAGFTNSLRMLQQKRWDEAAVNLAKSRWYNQTPNRAKRVIATFRTGTWDAY
;
;NIFEMLRIDEGLRLKIYKDTEGYYTIGIGHLLTKSPSLSVAKSELDKAIGRNSNGVITKDEAEKLFNQDVDAAVRGILRN
AKLKPVYDSLDAVRRSALINMVFQMGETGVAGFTNSLRMLQQKRWDEAAVNLAKSRWYNQTPNRAKRVIATFRTGTWDAY
;
B ? 
# 
loop_
_entity_poly_seq.entity_id 
_entity_poly_seq.num 
_entity_poly_seq.mon_id 
_entity_poly_seq.hetero 
1 1   MET n 
1 2   GLU n 
1 3   ILE n 
1 4   LEU n 
1 5   ASN n 
1 6   GLU n 
1 7   GLU n 
1 8   LYS n 
1 9   LYS n 
1 10  SER n 
1 11  LYS n 
1 12  VAL n 
1 13  HIS n 
1 14  TYR n 
1 15  HIS n 
1 16  VAL n 
1 17  ALA n 
1 18  ALA n 
1 19  ILE n 
1 20  ILE n 
1 21  ASN n 
1 22  TYR n 
1 23  LEU n 
1 24  GLY n 
1 25  HIS n 
1 26  CYS n 
1 27  ILE n 
1 28  SER n 
1 29  LEU n 
1 30  VAL n 
1 31  ALA n 
1 32  LEU n 
1 33  LEU n 
1 34  VAL n 
1 35  ALA n 
1 36  PHE n 
1 37  VAL n 
1 38  LEU n 
1 39  PHE n 
1 40  LEU n 
1 41  ARG n 
1 42  ALA n 
1 43  ARG n 
1 44  SER n 
1 45  ILE n 
1 46  ARG n 
1 47  CYS n 
1 48  LEU n 
1 49  ARG n 
1 50  ASN n 
1 51  ILE n 
1 52  ILE n 
1 53  HIS n 
1 54  ALA n 
1 55  ASN n 
1 56  LEU n 
1 57  ILE n 
1 58  ALA n 
1 59  ALA n 
1 60  PHE n 
1 61  ILE n 
1 62  LEU n 
1 63  ARG n 
1 64  ASN n 
1 65  ALA n 
1 66  THR n 
1 67  TRP n 
1 68  PHE n 
1 69  VAL n 
1 70  VAL n 
1 71  GLN n 
1 72  LEU n 
1 73  THR n 
1 74  MET n 
1 75  SER n 
1 76  PRO n 
1 77  GLU n 
1 78  VAL n 
1 79  HIS n 
1 80  GLN n 
1 81  SER n 
1 82  ASN n 
1 83  VAL n 
1 84  GLY n 
1 85  TRP n 
1 86  CYS n 
1 87  ARG n 
1 88  LEU n 
1 89  VAL n 
1 90  THR n 
1 91  ALA n 
1 92  ALA n 
1 93  TYR n 
1 94  ASN n 
1 95  TYR n 
1 96  PHE n 
1 97  HIS n 
1 98  VAL n 
1 99  THR n 
1 100 ASN n 
1 101 PHE n 
1 102 PHE n 
1 103 TRP n 
1 104 MET n 
1 105 PHE n 
1 106 GLY n 
1 107 GLU n 
1 108 GLY n 
1 109 CYS n 
1 110 TYR n 
1 111 LEU n 
1 112 HIS n 
1 113 THR n 
1 114 ALA n 
1 115 ILE n 
1 116 VAL n 
1 117 LEU n 
1 118 THR n 
1 119 TYR n 
1 120 SER n 
1 121 THR n 
1 122 ASP n 
1 123 ARG n 
1 124 LEU n 
1 125 ARG n 
1 126 ALA n 
1 127 TRP n 
1 128 MET n 
1 129 PHE n 
1 130 ILE n 
1 131 CYS n 
1 132 ILE n 
1 133 GLY n 
1 134 TRP n 
1 135 GLY n 
1 136 VAL n 
1 137 PRO n 
1 138 PHE n 
1 139 PRO n 
1 140 ILE n 
1 141 ILE n 
1 142 VAL n 
1 143 ALA n 
1 144 TRP n 
1 145 ALA n 
1 146 ILE n 
1 147 GLY n 
1 148 LYS n 
1 149 LEU n 
1 150 TYR n 
1 151 TYR n 
1 152 ASP n 
1 153 ASN n 
1 154 GLU n 
1 155 LYS n 
1 156 CYS n 
1 157 TRP n 
1 158 ALA n 
1 159 GLY n 
1 160 LYS n 
1 161 ARG n 
1 162 PRO n 
1 163 GLY n 
1 164 VAL n 
1 165 TYR n 
1 166 THR n 
1 167 ASP n 
1 168 TYR n 
1 169 ILE n 
1 170 TYR n 
1 171 GLN n 
1 172 GLY n 
1 173 PRO n 
1 174 MET n 
1 175 ALA n 
1 176 LEU n 
1 177 VAL n 
1 178 LEU n 
1 179 LEU n 
1 180 ILE n 
1 181 ASN n 
1 182 PHE n 
1 183 ILE n 
1 184 PHE n 
1 185 LEU n 
1 186 PHE n 
1 187 ASN n 
1 188 ILE n 
1 189 VAL n 
1 190 ARG n 
1 191 ILE n 
1 192 LEU n 
1 193 MET n 
1 194 THR n 
1 195 LYS n 
1 196 LEU n 
1 197 ARG n 
1 198 ALA n 
1 199 SER n 
1 200 THR n 
1 201 THR n 
1 202 SER n 
1 203 GLU n 
1 204 THR n 
1 205 ILE n 
1 206 GLN n 
1 207 ALA n 
1 208 ARG n 
1 209 LYS n 
1 210 ALA n 
1 211 VAL n 
1 212 LYS n 
1 213 ALA n 
1 214 THR n 
1 215 LEU n 
1 216 VAL n 
1 217 LEU n 
1 218 LEU n 
1 219 PRO n 
1 220 LEU n 
1 221 LEU n 
1 222 GLY n 
1 223 ILE n 
1 224 THR n 
1 225 TYR n 
1 226 MET n 
1 227 LEU n 
1 228 ALA n 
1 229 PHE n 
1 230 VAL n 
1 231 ASN n 
1 232 PRO n 
1 233 GLY n 
1 234 GLU n 
1 235 ASP n 
1 236 GLU n 
1 237 VAL n 
1 238 SER n 
1 239 ARG n 
1 240 VAL n 
1 241 VAL n 
1 242 PHE n 
1 243 ILE n 
1 244 TYR n 
1 245 PHE n 
1 246 ASN n 
1 247 ALA n 
1 248 PHE n 
1 249 LEU n 
1 250 GLU n 
1 251 SER n 
1 252 PHE n 
1 253 GLN n 
1 254 GLY n 
1 255 PHE n 
1 256 PHE n 
1 257 VAL n 
1 258 SER n 
1 259 VAL n 
1 260 PHE n 
1 261 ALA n 
1 262 CYS n 
1 263 PHE n 
1 264 LEU n 
1 265 ASN n 
1 266 SER n 
1 267 GLU n 
1 268 VAL n 
1 269 ARG n 
1 270 SER n 
1 271 ALA n 
1 272 ALA n 
1 273 ALA n 
1 274 ALA n 
1 275 HIS n 
1 276 HIS n 
1 277 HIS n 
1 278 HIS n 
1 279 HIS n 
1 280 HIS n 
1 281 HIS n 
1 282 HIS n 
1 283 HIS n 
1 284 HIS n 
2 1   ASN n 
2 2   ILE n 
2 3   PHE n 
2 4   GLU n 
2 5   MET n 
2 6   LEU n 
2 7   ARG n 
2 8   ILE n 
2 9   ASP n 
2 10  GLU n 
2 11  GLY n 
2 12  LEU n 
2 13  ARG n 
2 14  LEU n 
2 15  LYS n 
2 16  ILE n 
2 17  TYR n 
2 18  LYS n 
2 19  ASP n 
2 20  THR n 
2 21  GLU n 
2 22  GLY n 
2 23  TYR n 
2 24  TYR n 
2 25  THR n 
2 26  ILE n 
2 27  GLY n 
2 28  ILE n 
2 29  GLY n 
2 30  HIS n 
2 31  LEU n 
2 32  LEU n 
2 33  THR n 
2 34  LYS n 
2 35  SER n 
2 36  PRO n 
2 37  SER n 
2 38  LEU n 
2 39  SER n 
2 40  VAL n 
2 41  ALA n 
2 42  LYS n 
2 43  SER n 
2 44  GLU n 
2 45  LEU n 
2 46  ASP n 
2 47  LYS n 
2 48  ALA n 
2 49  ILE n 
2 50  GLY n 
2 51  ARG n 
2 52  ASN n 
2 53  SER n 
2 54  ASN n 
2 55  GLY n 
2 56  VAL n 
2 57  ILE n 
2 58  THR n 
2 59  LYS n 
2 60  ASP n 
2 61  GLU n 
2 62  ALA n 
2 63  GLU n 
2 64  LYS n 
2 65  LEU n 
2 66  PHE n 
2 67  ASN n 
2 68  GLN n 
2 69  ASP n 
2 70  VAL n 
2 71  ASP n 
2 72  ALA n 
2 73  ALA n 
2 74  VAL n 
2 75  ARG n 
2 76  GLY n 
2 77  ILE n 
2 78  LEU n 
2 79  ARG n 
2 80  ASN n 
2 81  ALA n 
2 82  LYS n 
2 83  LEU n 
2 84  LYS n 
2 85  PRO n 
2 86  VAL n 
2 87  TYR n 
2 88  ASP n 
2 89  SER n 
2 90  LEU n 
2 91  ASP n 
2 92  ALA n 
2 93  VAL n 
2 94  ARG n 
2 95  ARG n 
2 96  SER n 
2 97  ALA n 
2 98  LEU n 
2 99  ILE n 
2 100 ASN n 
2 101 MET n 
2 102 VAL n 
2 103 PHE n 
2 104 GLN n 
2 105 MET n 
2 106 GLY n 
2 107 GLU n 
2 108 THR n 
2 109 GLY n 
2 110 VAL n 
2 111 ALA n 
2 112 GLY n 
2 113 PHE n 
2 114 THR n 
2 115 ASN n 
2 116 SER n 
2 117 LEU n 
2 118 ARG n 
2 119 MET n 
2 120 LEU n 
2 121 GLN n 
2 122 GLN n 
2 123 LYS n 
2 124 ARG n 
2 125 TRP n 
2 126 ASP n 
2 127 GLU n 
2 128 ALA n 
2 129 ALA n 
2 130 VAL n 
2 131 ASN n 
2 132 LEU n 
2 133 ALA n 
2 134 LYS n 
2 135 SER n 
2 136 ARG n 
2 137 TRP n 
2 138 TYR n 
2 139 ASN n 
2 140 GLN n 
2 141 THR n 
2 142 PRO n 
2 143 ASN n 
2 144 ARG n 
2 145 ALA n 
2 146 LYS n 
2 147 ARG n 
2 148 VAL n 
2 149 ILE n 
2 150 ALA n 
2 151 THR n 
2 152 PHE n 
2 153 ARG n 
2 154 THR n 
2 155 GLY n 
2 156 THR n 
2 157 TRP n 
2 158 ASP n 
2 159 ALA n 
2 160 TYR n 
# 
loop_
_entity_src_gen.entity_id 
_entity_src_gen.pdbx_src_id 
_entity_src_gen.pdbx_alt_source_flag 
_entity_src_gen.pdbx_seq_type 
_entity_src_gen.pdbx_beg_seq_num 
_entity_src_gen.pdbx_end_seq_num 
_entity_src_gen.gene_src_common_name 
_entity_src_gen.gene_src_genus 
_entity_src_gen.pdbx_gene_src_gene 
_entity_src_gen.gene_src_species 
_entity_src_gen.gene_src_strain 
_entity_src_gen.gene_src_tissue 
_entity_src_gen.gene_src_tissue_fraction 
_entity_src_gen.gene_src_details 
_entity_src_gen.pdbx_gene_src_fragment 
_entity_src_gen.pdbx_gene_src_scientific_name 
_entity_src_gen.pdbx_gene_src_ncbi_taxonomy_id 
_entity_src_gen.pdbx_gene_src_variant 
_entity_src_gen.pdbx_gene_src_cell_line 
_entity_src_gen.pdbx_gene_src_atcc 
_entity_src_gen.pdbx_gene_src_organ 
_entity_src_gen.pdbx_gene_src_organelle 
_entity_src_gen.pdbx_gene_src_cell 
_entity_src_gen.pdbx_gene_src_cellular_location 
_entity_src_gen.host_org_common_name 
_entity_src_gen.pdbx_host_org_scientific_name 
_entity_src_gen.pdbx_host_org_ncbi_taxonomy_id 
_entity_src_gen.host_org_genus 
_entity_src_gen.pdbx_host_org_gene 
_entity_src_gen.pdbx_host_org_organ 
_entity_src_gen.host_org_species 
_entity_src_gen.pdbx_host_org_tissue 
_entity_src_gen.pdbx_host_org_tissue_fraction 
_entity_src_gen.pdbx_host_org_strain 
_entity_src_gen.pdbx_host_org_variant 
_entity_src_gen.pdbx_host_org_cell_line 
_entity_src_gen.pdbx_host_org_atcc 
_entity_src_gen.pdbx_host_org_culture_collection 
_entity_src_gen.pdbx_host_org_cell 
_entity_src_gen.pdbx_host_org_organelle 
_entity_src_gen.pdbx_host_org_cellular_location 
_entity_src_gen.pdbx_host_org_vector_type 
_entity_src_gen.pdbx_host_org_vector 
_entity_src_gen.host_org_details 
_entity_src_gen.expression_system_id 
_entity_src_gen.plasmid_name 
_entity_src_gen.plasmid_details 
_entity_src_gen.pdbx_description 
1 1 sample 'Biological sequence' 1 284 human ? 'CRHR1, CRFR, CRFR1, CRHR' ? ? ? ? ? ? 'Homo sapiens'            9606  ? ? ? ? ? ? 
? ? 'Spodoptera frugiperda' 7108 ? ? ? ? ? ? ? ? ? ? ? ? ? ? ? ? ? ? ? ? ? 
2 1 sample 'Biological sequence' 1 160 ?     ? 'e, EcT6_00117'            ? ? ? ? ? ? 'Enterobacteria phage T6' 10666 ? ? ? ? ? ? 
? ? 'Spodoptera frugiperda' 7108 ? ? ? ? ? ? ? ? ? ? ? ? ? ? ? ? ? ? ? ? ? 
# 
loop_
_struct_ref.id 
_struct_ref.db_name 
_struct_ref.db_code 
_struct_ref.pdbx_db_accession 
_struct_ref.pdbx_db_isoform 
_struct_ref.entity_id 
_struct_ref.pdbx_seq_one_letter_code 
_struct_ref.pdbx_align_begin 
1 UNP CRFR1_HUMAN     P34998-2   ? 1 
;EILNEEKKSKVHYHVAVIINYLGHCISLVALLVAFVLFLRLRSIRCLRNIIHWNLISAFILRNATWFVVQLTMSPEVHQS
NVGWCRLVTAAYNYFHVTNFFWMFGEGCYLHTAIVLTYSTDRLRKWMFICIGWGVPFPIIVAWAIGKLYYDNEKCWFGKR
PGVYTDYIYQGPMILVLLINFIFLFNIVRILMTKLRASTTSETIQYRKAVKATLVLLPLLGITYMLFFVNPGEDEVSRVV
FIYFNSFLESFQGFFVSVFYCFLNSEVRSA
;
104 
2 UNP A0A346FJK3_BPT6 A0A346FJK3 ? 2 
;NIFEMLRIDEGLRLKIYKDTEGYYTIGIGHLLTKSPSLSVAKSELDKAIGRNCNGVITKDEAEKLFNQDVDAAVRGILRN
AKLKPVYDSLDAVRRCALINMVFQMGETGVAGFTNSLRMLQQKRWDEAAVNLAKSRWYNQTPNRAKRVIATFRTGTWDAY

;
2   
# 
loop_
_struct_ref_seq.align_id 
_struct_ref_seq.ref_id 
_struct_ref_seq.pdbx_PDB_id_code 
_struct_ref_seq.pdbx_strand_id 
_struct_ref_seq.seq_align_beg 
_struct_ref_seq.pdbx_seq_align_beg_ins_code 
_struct_ref_seq.seq_align_end 
_struct_ref_seq.pdbx_seq_align_end_ins_code 
_struct_ref_seq.pdbx_db_accession 
_struct_ref_seq.db_align_beg 
_struct_ref_seq.pdbx_db_align_beg_ins_code 
_struct_ref_seq.db_align_end 
_struct_ref_seq.pdbx_db_align_end_ins_code 
_struct_ref_seq.pdbx_auth_seq_align_beg 
_struct_ref_seq.pdbx_auth_seq_align_end 
1 1 8GTI A 2 ? 271 ? P34998-2   104 ? 373 ? 104  373  
2 2 8GTI B 1 ? 160 ? A0A346FJK3 2   ? 161 ? 1000 1159 
# 
loop_
_struct_ref_seq_dif.align_id 
_struct_ref_seq_dif.pdbx_pdb_id_code 
_struct_ref_seq_dif.mon_id 
_struct_ref_seq_dif.pdbx_pdb_strand_id 
_struct_ref_seq_dif.seq_num 
_struct_ref_seq_dif.pdbx_pdb_ins_code 
_struct_ref_seq_dif.pdbx_seq_db_name 
_struct_ref_seq_dif.pdbx_seq_db_accession_code 
_struct_ref_seq_dif.db_mon_id 
_struct_ref_seq_dif.pdbx_seq_db_seq_num 
_struct_ref_seq_dif.details 
_struct_ref_seq_dif.pdbx_auth_seq_num 
_struct_ref_seq_dif.pdbx_ordinal 
1 8GTI MET A 1   ? UNP P34998-2   ?   ?   'initiating methionine' 103  1  
1 8GTI ALA A 18  ? UNP P34998-2   VAL 120 'engineered mutation'   120  2  
1 8GTI ALA A 42  ? UNP P34998-2   LEU 144 'engineered mutation'   144  3  
1 8GTI ALA A 54  ? UNP P34998-2   TRP 156 'engineered mutation'   156  4  
1 8GTI ALA A 58  ? UNP P34998-2   SER 160 'engineered mutation'   160  5  
1 8GTI ALA A 126 ? UNP P34998-2   LYS 228 'engineered mutation'   228  6  
1 8GTI ALA A 158 ? UNP P34998-2   PHE 260 'engineered mutation'   260  7  
1 8GTI ALA A 175 ? UNP P34998-2   ILE 277 'engineered mutation'   277  8  
1 8GTI ALA A 207 ? UNP P34998-2   TYR 309 'engineered mutation'   309  9  
1 8GTI ALA A 228 ? UNP P34998-2   PHE 330 'engineered mutation'   330  10 
1 8GTI ALA A 247 ? UNP P34998-2   SER 349 'engineered mutation'   349  11 
1 8GTI ALA A 261 ? UNP P34998-2   TYR 363 'engineered mutation'   363  12 
1 8GTI ALA A 272 ? UNP P34998-2   ?   ?   'expression tag'        374  13 
1 8GTI ALA A 273 ? UNP P34998-2   ?   ?   'expression tag'        375  14 
1 8GTI ALA A 274 ? UNP P34998-2   ?   ?   'expression tag'        376  15 
1 8GTI HIS A 275 ? UNP P34998-2   ?   ?   'expression tag'        377  16 
1 8GTI HIS A 276 ? UNP P34998-2   ?   ?   'expression tag'        378  17 
1 8GTI HIS A 277 ? UNP P34998-2   ?   ?   'expression tag'        379  18 
1 8GTI HIS A 278 ? UNP P34998-2   ?   ?   'expression tag'        380  19 
1 8GTI HIS A 279 ? UNP P34998-2   ?   ?   'expression tag'        381  20 
1 8GTI HIS A 280 ? UNP P34998-2   ?   ?   'expression tag'        382  21 
1 8GTI HIS A 281 ? UNP P34998-2   ?   ?   'expression tag'        383  22 
1 8GTI HIS A 282 ? UNP P34998-2   ?   ?   'expression tag'        384  23 
1 8GTI HIS A 283 ? UNP P34998-2   ?   ?   'expression tag'        385  24 
1 8GTI HIS A 284 ? UNP P34998-2   ?   ?   'expression tag'        386  25 
2 8GTI SER B 53  ? UNP A0A346FJK3 CYS 54  'engineered mutation'   1052 26 
2 8GTI SER B 96  ? UNP A0A346FJK3 CYS 97  'engineered mutation'   1095 27 
# 
loop_
_chem_comp.id 
_chem_comp.type 
_chem_comp.mon_nstd_flag 
_chem_comp.name 
_chem_comp.pdbx_synonyms 
_chem_comp.formula 
_chem_comp.formula_weight 
0JS non-polymer         . 
'8-(4-bromanyl-2,6-dimethoxy-phenyl)-~{N}-butyl-~{N}-(cyclopropylmethyl)-2,7-dimethyl-pyrazolo[1,5-a][1,3,5]triazin-4-amine' ? 
'C23 H30 Br N5 O2' 488.421 
ALA 'L-peptide linking' y ALANINE ? 'C3 H7 N O2'       89.093  
ARG 'L-peptide linking' y ARGININE ? 'C6 H15 N4 O2 1'   175.209 
ASN 'L-peptide linking' y ASPARAGINE ? 'C4 H8 N2 O3'      132.118 
ASP 'L-peptide linking' y 'ASPARTIC ACID' ? 'C4 H7 N O4'       133.103 
CYS 'L-peptide linking' y CYSTEINE ? 'C3 H7 N O2 S'     121.158 
GLN 'L-peptide linking' y GLUTAMINE ? 'C5 H10 N2 O3'     146.144 
GLU 'L-peptide linking' y 'GLUTAMIC ACID' ? 'C5 H9 N O4'       147.129 
GLY 'peptide linking'   y GLYCINE ? 'C2 H5 N O2'       75.067  
HIS 'L-peptide linking' y HISTIDINE ? 'C6 H10 N3 O2 1'   156.162 
ILE 'L-peptide linking' y ISOLEUCINE ? 'C6 H13 N O2'      131.173 
LEU 'L-peptide linking' y LEUCINE ? 'C6 H13 N O2'      131.173 
LYS 'L-peptide linking' y LYSINE ? 'C6 H15 N2 O2 1'   147.195 
MET 'L-peptide linking' y METHIONINE ? 'C5 H11 N O2 S'    149.211 
OLA non-polymer         . 'OLEIC ACID' ? 'C18 H34 O2'       282.461 
PHE 'L-peptide linking' y PHENYLALANINE ? 'C9 H11 N O2'      165.189 
PRO 'L-peptide linking' y PROLINE ? 'C5 H9 N O2'       115.130 
SER 'L-peptide linking' y SERINE ? 'C3 H7 N O3'       105.093 
THR 'L-peptide linking' y THREONINE ? 'C4 H9 N O3'       119.119 
TRP 'L-peptide linking' y TRYPTOPHAN ? 'C11 H12 N2 O2'    204.225 
TYR 'L-peptide linking' y TYROSINE ? 'C9 H11 N O3'      181.189 
VAL 'L-peptide linking' y VALINE ? 'C5 H11 N O2'      117.146 
# 
_exptl.absorpt_coefficient_mu     ? 
_exptl.absorpt_correction_T_max   ? 
_exptl.absorpt_correction_T_min   ? 
_exptl.absorpt_correction_type    ? 
_exptl.absorpt_process_details    ? 
_exptl.entry_id                   8GTI 
_exptl.crystals_number            1 
_exptl.details                    ? 
_exptl.method                     'X-RAY DIFFRACTION' 
_exptl.method_details             ? 
# 
_exptl_crystal.colour                       ? 
_exptl_crystal.density_diffrn               ? 
_exptl_crystal.density_Matthews             2.88 
_exptl_crystal.density_method               ? 
_exptl_crystal.density_percent_sol          57.27 
_exptl_crystal.description                  ? 
_exptl_crystal.F_000                        ? 
_exptl_crystal.id                           1 
_exptl_crystal.preparation                  ? 
_exptl_crystal.size_max                     ? 
_exptl_crystal.size_mid                     ? 
_exptl_crystal.size_min                     ? 
_exptl_crystal.size_rad                     ? 
_exptl_crystal.colour_lustre                ? 
_exptl_crystal.colour_modifier              ? 
_exptl_crystal.colour_primary               ? 
_exptl_crystal.density_meas                 ? 
_exptl_crystal.density_meas_esd             ? 
_exptl_crystal.density_meas_gt              ? 
_exptl_crystal.density_meas_lt              ? 
_exptl_crystal.density_meas_temp            ? 
_exptl_crystal.density_meas_temp_esd        ? 
_exptl_crystal.density_meas_temp_gt         ? 
_exptl_crystal.density_meas_temp_lt         ? 
_exptl_crystal.pdbx_crystal_image_url       ? 
_exptl_crystal.pdbx_crystal_image_format    ? 
_exptl_crystal.pdbx_mosaicity               ? 
_exptl_crystal.pdbx_mosaicity_esd           ? 
_exptl_crystal.pdbx_mosaic_method           ? 
_exptl_crystal.pdbx_mosaic_block_size       ? 
_exptl_crystal.pdbx_mosaic_block_size_esd   ? 
# 
_exptl_crystal_grow.apparatus       ? 
_exptl_crystal_grow.atmosphere      ? 
_exptl_crystal_grow.crystal_id      1 
_exptl_crystal_grow.details         ? 
_exptl_crystal_grow.method          'LIPIDIC CUBIC PHASE' 
_exptl_crystal_grow.method_ref      ? 
_exptl_crystal_grow.pH              4.5 
_exptl_crystal_grow.pressure        ? 
_exptl_crystal_grow.pressure_esd    ? 
_exptl_crystal_grow.seeding         ? 
_exptl_crystal_grow.seeding_ref     ? 
_exptl_crystal_grow.temp            293 
_exptl_crystal_grow.temp_details    ? 
_exptl_crystal_grow.temp_esd        ? 
_exptl_crystal_grow.time            ? 
_exptl_crystal_grow.pdbx_details    '0.05M Na-Citrate(4.5), 0.06M NaCl 20~30% PEG 400(w/v)' 
_exptl_crystal_grow.pdbx_pH_range   ? 
# 
_diffrn.ambient_environment              ? 
_diffrn.ambient_temp                     298 
_diffrn.ambient_temp_details             ? 
_diffrn.ambient_temp_esd                 ? 
_diffrn.crystal_id                       1 
_diffrn.crystal_support                  ? 
_diffrn.crystal_treatment                ? 
_diffrn.details                          ? 
_diffrn.id                               1 
_diffrn.ambient_pressure                 ? 
_diffrn.ambient_pressure_esd             ? 
_diffrn.ambient_pressure_gt              ? 
_diffrn.ambient_pressure_lt              ? 
_diffrn.ambient_temp_gt                  ? 
_diffrn.ambient_temp_lt                  ? 
_diffrn.pdbx_serial_crystal_experiment   Y 
# 
_diffrn_detector.details                      ? 
_diffrn_detector.detector                     CCD 
_diffrn_detector.diffrn_id                    1 
_diffrn_detector.type                         'RAYONIX MX-225' 
_diffrn_detector.area_resol_mean              ? 
_diffrn_detector.dtime                        ? 
_diffrn_detector.pdbx_frames_total            ? 
_diffrn_detector.pdbx_collection_time_total   ? 
_diffrn_detector.pdbx_collection_date         2019-11-11 
_diffrn_detector.pdbx_frequency               ? 
# 
_diffrn_radiation.collimation                      ? 
_diffrn_radiation.diffrn_id                        1 
_diffrn_radiation.filter_edge                      ? 
_diffrn_radiation.inhomogeneity                    ? 
_diffrn_radiation.monochromator                    ? 
_diffrn_radiation.polarisn_norm                    ? 
_diffrn_radiation.polarisn_ratio                   ? 
_diffrn_radiation.probe                            ? 
_diffrn_radiation.type                             ? 
_diffrn_radiation.xray_symbol                      ? 
_diffrn_radiation.wavelength_id                    1 
_diffrn_radiation.pdbx_monochromatic_or_laue_m_l   M 
_diffrn_radiation.pdbx_wavelength_list             ? 
_diffrn_radiation.pdbx_wavelength                  ? 
_diffrn_radiation.pdbx_diffrn_protocol             'SINGLE WAVELENGTH' 
_diffrn_radiation.pdbx_analyzer                    ? 
_diffrn_radiation.pdbx_scattering_type             x-ray 
# 
_diffrn_radiation_wavelength.id           1 
_diffrn_radiation_wavelength.wavelength   1.278 
_diffrn_radiation_wavelength.wt           1.0 
# 
_diffrn_source.current                     ? 
_diffrn_source.details                     ? 
_diffrn_source.diffrn_id                   1 
_diffrn_source.power                       ? 
_diffrn_source.size                        ? 
_diffrn_source.source                      'FREE ELECTRON LASER' 
_diffrn_source.target                      ? 
_diffrn_source.type                        'PAL-XFEL BEAMLINE NCI' 
_diffrn_source.voltage                     ? 
_diffrn_source.take-off_angle              ? 
_diffrn_source.pdbx_wavelength_list        1.278 
_diffrn_source.pdbx_wavelength             ? 
_diffrn_source.pdbx_synchrotron_beamline   NCI 
_diffrn_source.pdbx_synchrotron_site       PAL-XFEL 
# 
_reflns.B_iso_Wilson_estimate                          55.40 
_reflns.entry_id                                       8GTI 
_reflns.data_reduction_details                         ? 
_reflns.data_reduction_method                          ? 
_reflns.d_resolution_high                              2.20 
_reflns.d_resolution_low                               56.64 
_reflns.details                                        ? 
_reflns.limit_h_max                                    ? 
_reflns.limit_h_min                                    ? 
_reflns.limit_k_max                                    ? 
_reflns.limit_k_min                                    ? 
_reflns.limit_l_max                                    ? 
_reflns.limit_l_min                                    ? 
_reflns.number_all                                     ? 
_reflns.number_obs                                     29223 
_reflns.observed_criterion                             ? 
_reflns.observed_criterion_F_max                       ? 
_reflns.observed_criterion_F_min                       ? 
_reflns.observed_criterion_I_max                       ? 
_reflns.observed_criterion_I_min                       ? 
_reflns.observed_criterion_sigma_F                     ? 
_reflns.observed_criterion_sigma_I                     ? 
_reflns.percent_possible_obs                           99.76 
_reflns.R_free_details                                 ? 
_reflns.Rmerge_F_all                                   ? 
_reflns.Rmerge_F_obs                                   ? 
_reflns.Friedel_coverage                               ? 
_reflns.number_gt                                      ? 
_reflns.threshold_expression                           ? 
_reflns.pdbx_redundancy                                429.2 
_reflns.pdbx_Rmerge_I_obs                              ? 
_reflns.pdbx_Rmerge_I_all                              ? 
_reflns.pdbx_Rsym_value                                ? 
_reflns.pdbx_netI_over_av_sigmaI                       ? 
_reflns.pdbx_netI_over_sigmaI                          8.14 
_reflns.pdbx_res_netI_over_av_sigmaI_2                 ? 
_reflns.pdbx_res_netI_over_sigmaI_2                    ? 
_reflns.pdbx_chi_squared                               ? 
_reflns.pdbx_scaling_rejects                           ? 
_reflns.pdbx_d_res_high_opt                            ? 
_reflns.pdbx_d_res_low_opt                             ? 
_reflns.pdbx_d_res_opt_method                          ? 
_reflns.phase_calculation_details                      ? 
_reflns.pdbx_Rrim_I_all                                ? 
_reflns.pdbx_Rpim_I_all                                ? 
_reflns.pdbx_d_opt                                     ? 
_reflns.pdbx_number_measured_all                       ? 
_reflns.pdbx_diffrn_id                                 1 
_reflns.pdbx_ordinal                                   1 
_reflns.pdbx_CC_half                                   0.996 
_reflns.pdbx_CC_star                                   0.999 
_reflns.pdbx_R_split                                   ? 
_reflns.pdbx_aniso_diffraction_limit_axis_1_ortho[1]   ? 
_reflns.pdbx_aniso_diffraction_limit_axis_1_ortho[2]   ? 
_reflns.pdbx_aniso_diffraction_limit_axis_1_ortho[3]   ? 
_reflns.pdbx_aniso_diffraction_limit_axis_2_ortho[1]   ? 
_reflns.pdbx_aniso_diffraction_limit_axis_2_ortho[2]   ? 
_reflns.pdbx_aniso_diffraction_limit_axis_2_ortho[3]   ? 
_reflns.pdbx_aniso_diffraction_limit_axis_3_ortho[1]   ? 
_reflns.pdbx_aniso_diffraction_limit_axis_3_ortho[2]   ? 
_reflns.pdbx_aniso_diffraction_limit_axis_3_ortho[3]   ? 
_reflns.pdbx_aniso_diffraction_limit_1                 ? 
_reflns.pdbx_aniso_diffraction_limit_2                 ? 
_reflns.pdbx_aniso_diffraction_limit_3                 ? 
_reflns.pdbx_aniso_B_tensor_eigenvector_1_ortho[1]     ? 
_reflns.pdbx_aniso_B_tensor_eigenvector_1_ortho[2]     ? 
_reflns.pdbx_aniso_B_tensor_eigenvector_1_ortho[3]     ? 
_reflns.pdbx_aniso_B_tensor_eigenvector_2_ortho[1]     ? 
_reflns.pdbx_aniso_B_tensor_eigenvector_2_ortho[2]     ? 
_reflns.pdbx_aniso_B_tensor_eigenvector_2_ortho[3]     ? 
_reflns.pdbx_aniso_B_tensor_eigenvector_3_ortho[1]     ? 
_reflns.pdbx_aniso_B_tensor_eigenvector_3_ortho[2]     ? 
_reflns.pdbx_aniso_B_tensor_eigenvector_3_ortho[3]     ? 
_reflns.pdbx_aniso_B_tensor_eigenvalue_1               ? 
_reflns.pdbx_aniso_B_tensor_eigenvalue_2               ? 
_reflns.pdbx_aniso_B_tensor_eigenvalue_3               ? 
_reflns.pdbx_orthogonalization_convention              ? 
_reflns.pdbx_percent_possible_ellipsoidal              ? 
_reflns.pdbx_percent_possible_spherical                ? 
_reflns.pdbx_percent_possible_ellipsoidal_anomalous    ? 
_reflns.pdbx_percent_possible_spherical_anomalous      ? 
_reflns.pdbx_redundancy_anomalous                      ? 
_reflns.pdbx_CC_half_anomalous                         ? 
_reflns.pdbx_absDiff_over_sigma_anomalous              ? 
_reflns.pdbx_percent_possible_anomalous                ? 
_reflns.pdbx_observed_signal_threshold                 ? 
_reflns.pdbx_signal_type                               ? 
_reflns.pdbx_signal_details                            ? 
_reflns.pdbx_signal_software_id                        ? 
_reflns.pdbx_CC_split_method                           ? 
# 
_reflns_shell.d_res_high                                    2.20 
_reflns_shell.d_res_low                                     2.227 
_reflns_shell.meanI_over_sigI_all                           ? 
_reflns_shell.meanI_over_sigI_obs                           1.26 
_reflns_shell.number_measured_all                           ? 
_reflns_shell.number_measured_obs                           ? 
_reflns_shell.number_possible                               ? 
_reflns_shell.number_unique_all                             ? 
_reflns_shell.number_unique_obs                             2916 
_reflns_shell.percent_possible_all                          99.76 
_reflns_shell.percent_possible_obs                          ? 
_reflns_shell.Rmerge_F_all                                  ? 
_reflns_shell.Rmerge_F_obs                                  ? 
_reflns_shell.Rmerge_I_all                                  ? 
_reflns_shell.Rmerge_I_obs                                  ? 
_reflns_shell.meanI_over_sigI_gt                            ? 
_reflns_shell.meanI_over_uI_all                             ? 
_reflns_shell.meanI_over_uI_gt                              ? 
_reflns_shell.number_measured_gt                            ? 
_reflns_shell.number_unique_gt                              ? 
_reflns_shell.percent_possible_gt                           ? 
_reflns_shell.Rmerge_F_gt                                   ? 
_reflns_shell.Rmerge_I_gt                                   ? 
_reflns_shell.pdbx_redundancy                               ? 
_reflns_shell.pdbx_Rsym_value                               ? 
_reflns_shell.pdbx_chi_squared                              ? 
_reflns_shell.pdbx_netI_over_sigmaI_all                     ? 
_reflns_shell.pdbx_netI_over_sigmaI_obs                     ? 
_reflns_shell.pdbx_Rrim_I_all                               ? 
_reflns_shell.pdbx_Rpim_I_all                               ? 
_reflns_shell.pdbx_rejects                                  ? 
_reflns_shell.pdbx_ordinal                                  1 
_reflns_shell.pdbx_diffrn_id                                1 
_reflns_shell.pdbx_CC_half                                  0.67 
_reflns_shell.pdbx_CC_star                                  0.896 
_reflns_shell.pdbx_R_split                                  ? 
_reflns_shell.pdbx_percent_possible_ellipsoidal             ? 
_reflns_shell.pdbx_percent_possible_spherical               ? 
_reflns_shell.pdbx_percent_possible_ellipsoidal_anomalous   ? 
_reflns_shell.pdbx_percent_possible_spherical_anomalous     ? 
_reflns_shell.pdbx_redundancy_anomalous                     ? 
_reflns_shell.pdbx_CC_half_anomalous                        ? 
_reflns_shell.pdbx_absDiff_over_sigma_anomalous             ? 
_reflns_shell.pdbx_percent_possible_anomalous               ? 
# 
_refine.aniso_B[1][1]                            ? 
_refine.aniso_B[1][2]                            ? 
_refine.aniso_B[1][3]                            ? 
_refine.aniso_B[2][2]                            ? 
_refine.aniso_B[2][3]                            ? 
_refine.aniso_B[3][3]                            ? 
_refine.B_iso_max                                ? 
_refine.B_iso_mean                               71.22 
_refine.B_iso_min                                ? 
_refine.correlation_coeff_Fo_to_Fc               ? 
_refine.correlation_coeff_Fo_to_Fc_free          ? 
_refine.details                                  ? 
_refine.diff_density_max                         ? 
_refine.diff_density_max_esd                     ? 
_refine.diff_density_min                         ? 
_refine.diff_density_min_esd                     ? 
_refine.diff_density_rms                         ? 
_refine.diff_density_rms_esd                     ? 
_refine.entry_id                                 8GTI 
_refine.pdbx_refine_id                           'X-RAY DIFFRACTION' 
_refine.ls_abs_structure_details                 ? 
_refine.ls_abs_structure_Flack                   ? 
_refine.ls_abs_structure_Flack_esd               ? 
_refine.ls_abs_structure_Rogers                  ? 
_refine.ls_abs_structure_Rogers_esd              ? 
_refine.ls_d_res_high                            2.20 
_refine.ls_d_res_low                             56.64 
_refine.ls_extinction_coef                       ? 
_refine.ls_extinction_coef_esd                   ? 
_refine.ls_extinction_expression                 ? 
_refine.ls_extinction_method                     ? 
_refine.ls_goodness_of_fit_all                   ? 
_refine.ls_goodness_of_fit_all_esd               ? 
_refine.ls_goodness_of_fit_obs                   ? 
_refine.ls_goodness_of_fit_obs_esd               ? 
_refine.ls_hydrogen_treatment                    ? 
_refine.ls_matrix_type                           ? 
_refine.ls_number_constraints                    ? 
_refine.ls_number_parameters                     ? 
_refine.ls_number_reflns_all                     ? 
_refine.ls_number_reflns_obs                     29197 
_refine.ls_number_reflns_R_free                  839 
_refine.ls_number_reflns_R_work                  28358 
_refine.ls_number_restraints                     ? 
_refine.ls_percent_reflns_obs                    99.90 
_refine.ls_percent_reflns_R_free                 2.87 
_refine.ls_R_factor_all                          ? 
_refine.ls_R_factor_obs                          0.2093 
_refine.ls_R_factor_R_free                       0.2368 
_refine.ls_R_factor_R_free_error                 ? 
_refine.ls_R_factor_R_free_error_details         ? 
_refine.ls_R_factor_R_work                       0.2085 
_refine.ls_R_Fsqd_factor_obs                     ? 
_refine.ls_R_I_factor_obs                        ? 
_refine.ls_redundancy_reflns_all                 ? 
_refine.ls_redundancy_reflns_obs                 ? 
_refine.ls_restrained_S_all                      ? 
_refine.ls_restrained_S_obs                      ? 
_refine.ls_shift_over_esd_max                    ? 
_refine.ls_shift_over_esd_mean                   ? 
_refine.ls_structure_factor_coef                 ? 
_refine.ls_weighting_details                     ? 
_refine.ls_weighting_scheme                      ? 
_refine.ls_wR_factor_all                         ? 
_refine.ls_wR_factor_obs                         ? 
_refine.ls_wR_factor_R_free                      ? 
_refine.ls_wR_factor_R_work                      ? 
_refine.occupancy_max                            ? 
_refine.occupancy_min                            ? 
_refine.solvent_model_details                    'FLAT BULK SOLVENT MODEL' 
_refine.solvent_model_param_bsol                 ? 
_refine.solvent_model_param_ksol                 ? 
_refine.pdbx_R_complete                          ? 
_refine.ls_R_factor_gt                           ? 
_refine.ls_goodness_of_fit_gt                    ? 
_refine.ls_goodness_of_fit_ref                   ? 
_refine.ls_shift_over_su_max                     ? 
_refine.ls_shift_over_su_max_lt                  ? 
_refine.ls_shift_over_su_mean                    ? 
_refine.ls_shift_over_su_mean_lt                 ? 
_refine.pdbx_ls_sigma_I                          ? 
_refine.pdbx_ls_sigma_F                          1.34 
_refine.pdbx_ls_sigma_Fsqd                       ? 
_refine.pdbx_data_cutoff_high_absF               ? 
_refine.pdbx_data_cutoff_high_rms_absF           ? 
_refine.pdbx_data_cutoff_low_absF                ? 
_refine.pdbx_isotropic_thermal_model             ? 
_refine.pdbx_ls_cross_valid_method               'FREE R-VALUE' 
_refine.pdbx_method_to_determine_struct          'MOLECULAR REPLACEMENT' 
_refine.pdbx_starting_model                      4k5y 
_refine.pdbx_stereochemistry_target_values       'GeoStd + Monomer Library + CDL v1.2' 
_refine.pdbx_R_Free_selection_details            ? 
_refine.pdbx_stereochem_target_val_spec_case     ? 
_refine.pdbx_overall_ESU_R                       ? 
_refine.pdbx_overall_ESU_R_Free                  ? 
_refine.pdbx_solvent_vdw_probe_radii             1.1100 
_refine.pdbx_solvent_ion_probe_radii             ? 
_refine.pdbx_solvent_shrinkage_radii             0.9000 
_refine.pdbx_real_space_R                        ? 
_refine.pdbx_density_correlation                 ? 
_refine.pdbx_pd_number_of_powder_patterns        ? 
_refine.pdbx_pd_number_of_points                 ? 
_refine.pdbx_pd_meas_number_of_points            ? 
_refine.pdbx_pd_proc_ls_prof_R_factor            ? 
_refine.pdbx_pd_proc_ls_prof_wR_factor           ? 
_refine.pdbx_pd_Marquardt_correlation_coeff      ? 
_refine.pdbx_pd_Fsqrd_R_factor                   ? 
_refine.pdbx_pd_ls_matrix_band_width             ? 
_refine.pdbx_overall_phase_error                 31.0519 
_refine.pdbx_overall_SU_R_free_Cruickshank_DPI   ? 
_refine.pdbx_overall_SU_R_free_Blow_DPI          ? 
_refine.pdbx_overall_SU_R_Blow_DPI               ? 
_refine.pdbx_TLS_residual_ADP_flag               ? 
_refine.pdbx_diffrn_id                           1 
_refine.overall_SU_B                             ? 
_refine.overall_SU_ML                            0.3300 
_refine.overall_SU_R_Cruickshank_DPI             ? 
_refine.overall_SU_R_free                        ? 
_refine.overall_FOM_free_R_set                   ? 
_refine.overall_FOM_work_R_set                   ? 
_refine.pdbx_average_fsc_overall                 ? 
_refine.pdbx_average_fsc_work                    ? 
_refine.pdbx_average_fsc_free                    ? 
# 
_refine_hist.pdbx_refine_id                   'X-RAY DIFFRACTION' 
_refine_hist.cycle_id                         LAST 
_refine_hist.details                          ? 
_refine_hist.d_res_high                       2.20 
_refine_hist.d_res_low                        56.64 
_refine_hist.number_atoms_solvent             0 
_refine_hist.number_atoms_total               3403 
_refine_hist.number_reflns_all                ? 
_refine_hist.number_reflns_obs                ? 
_refine_hist.number_reflns_R_free             ? 
_refine_hist.number_reflns_R_work             ? 
_refine_hist.R_factor_all                     ? 
_refine_hist.R_factor_obs                     ? 
_refine_hist.R_factor_R_free                  ? 
_refine_hist.R_factor_R_work                  ? 
_refine_hist.pdbx_number_residues_total       ? 
_refine_hist.pdbx_B_iso_mean_ligand           ? 
_refine_hist.pdbx_B_iso_mean_solvent          ? 
_refine_hist.pdbx_number_atoms_protein        3318 
_refine_hist.pdbx_number_atoms_nucleic_acid   0 
_refine_hist.pdbx_number_atoms_ligand         85 
_refine_hist.pdbx_number_atoms_lipid          ? 
_refine_hist.pdbx_number_atoms_carb           ? 
_refine_hist.pdbx_pseudo_atom_details         ? 
# 
loop_
_refine_ls_restr.pdbx_refine_id 
_refine_ls_restr.criterion 
_refine_ls_restr.dev_ideal 
_refine_ls_restr.dev_ideal_target 
_refine_ls_restr.number 
_refine_ls_restr.rejects 
_refine_ls_restr.type 
_refine_ls_restr.weight 
_refine_ls_restr.pdbx_restraint_function 
'X-RAY DIFFRACTION' ? 0.0094  ? 3481 ? f_bond_d           ? ? 
'X-RAY DIFFRACTION' ? 1.0536  ? 4719 ? f_angle_d          ? ? 
'X-RAY DIFFRACTION' ? 0.0566  ? 535  ? f_chiral_restr     ? ? 
'X-RAY DIFFRACTION' ? 0.0065  ? 583  ? f_plane_restr      ? ? 
'X-RAY DIFFRACTION' ? 18.0572 ? 522  ? f_dihedral_angle_d ? ? 
# 
loop_
_refine_ls_shell.pdbx_refine_id 
_refine_ls_shell.d_res_high 
_refine_ls_shell.d_res_low 
_refine_ls_shell.number_reflns_all 
_refine_ls_shell.number_reflns_obs 
_refine_ls_shell.number_reflns_R_free 
_refine_ls_shell.number_reflns_R_work 
_refine_ls_shell.percent_reflns_obs 
_refine_ls_shell.percent_reflns_R_free 
_refine_ls_shell.R_factor_all 
_refine_ls_shell.R_factor_obs 
_refine_ls_shell.R_factor_R_free 
_refine_ls_shell.R_factor_R_free_error 
_refine_ls_shell.R_factor_R_work 
_refine_ls_shell.redundancy_reflns_all 
_refine_ls_shell.redundancy_reflns_obs 
_refine_ls_shell.wR_factor_all 
_refine_ls_shell.wR_factor_obs 
_refine_ls_shell.wR_factor_R_free 
_refine_ls_shell.wR_factor_R_work 
_refine_ls_shell.pdbx_R_complete 
_refine_ls_shell.pdbx_total_number_of_bins_used 
_refine_ls_shell.pdbx_phase_error 
_refine_ls_shell.pdbx_fsc_work 
_refine_ls_shell.pdbx_fsc_free 
'X-RAY DIFFRACTION' 2.20 2.34  . . 138 4671 99.79  . . . 0.3812 . 0.3323 . . . . . . . . . . . 
'X-RAY DIFFRACTION' 2.34 2.52  . . 139 4699 99.90  . . . 0.3173 . 0.2704 . . . . . . . . . . . 
'X-RAY DIFFRACTION' 2.52 2.77  . . 139 4690 99.88  . . . 0.2639 . 0.2303 . . . . . . . . . . . 
'X-RAY DIFFRACTION' 2.77 3.17  . . 140 4731 99.96  . . . 0.2905 . 0.2187 . . . . . . . . . . . 
'X-RAY DIFFRACTION' 3.17 4.00  . . 141 4756 100.00 . . . 0.2373 . 0.2032 . . . . . . . . . . . 
'X-RAY DIFFRACTION' 4.00 56.64 . . 142 4811 99.92  . . . 0.2017 . 0.1896 . . . . . . . . . . . 
# 
_struct.entry_id                     8GTI 
_struct.title                        'GPCR with compound 2' 
_struct.pdbx_model_details           ? 
_struct.pdbx_formula_weight          ? 
_struct.pdbx_formula_weight_method   ? 
_struct.pdbx_model_type_details      ? 
_struct.pdbx_CASP_flag               N 
# 
_struct_keywords.entry_id        8GTI 
_struct_keywords.text            'MEMBRANE PROTEIN' 
_struct_keywords.pdbx_keywords   'MEMBRANE PROTEIN' 
# 
loop_
_struct_asym.id 
_struct_asym.pdbx_blank_PDB_chainid_flag 
_struct_asym.pdbx_modified 
_struct_asym.entity_id 
_struct_asym.details 
A N N 1 ? 
B N N 2 ? 
C N N 3 ? 
D N N 3 ? 
E N N 3 ? 
F N N 3 ? 
G N N 3 ? 
H N N 4 ? 
# 
loop_
_struct_conf.conf_type_id 
_struct_conf.id 
_struct_conf.pdbx_PDB_helix_id 
_struct_conf.beg_label_comp_id 
_struct_conf.beg_label_asym_id 
_struct_conf.beg_label_seq_id 
_struct_conf.pdbx_beg_PDB_ins_code 
_struct_conf.end_label_comp_id 
_struct_conf.end_label_asym_id 
_struct_conf.end_label_seq_id 
_struct_conf.pdbx_end_PDB_ins_code 
_struct_conf.beg_auth_comp_id 
_struct_conf.beg_auth_asym_id 
_struct_conf.beg_auth_seq_id 
_struct_conf.end_auth_comp_id 
_struct_conf.end_auth_asym_id 
_struct_conf.end_auth_seq_id 
_struct_conf.pdbx_PDB_helix_class 
_struct_conf.details 
_struct_conf.pdbx_PDB_helix_length 
HELX_P HELX_P1  AA1 MET A 1   ? ALA A 42  ? MET A 103  ALA A 144  1 ? 42 
HELX_P HELX_P2  AA2 ARG A 43  ? ARG A 46  ? ARG A 145  ARG A 148  5 ? 4  
HELX_P HELX_P3  AA3 CYS A 47  ? LEU A 72  ? CYS A 149  LEU A 174  1 ? 26 
HELX_P HELX_P4  AA4 SER A 75  ? ASN A 82  ? SER A 177  ASN A 184  1 ? 8  
HELX_P HELX_P5  AA5 VAL A 83  ? ILE A 115 ? VAL A 185  ILE A 217  1 ? 33 
HELX_P HELX_P6  AA6 ARG A 125 ? TRP A 134 ? ARG A 227  TRP A 236  1 ? 10 
HELX_P HELX_P7  AA7 VAL A 136 ? ASP A 152 ? VAL A 238  ASP A 254  1 ? 17 
HELX_P HELX_P8  AA8 GLU A 154 ? ALA A 158 ? GLU A 256  ALA A 260  5 ? 5  
HELX_P HELX_P9  AA9 ASP A 167 ? THR A 194 ? ASP A 269  THR A 296  1 ? 28 
HELX_P HELX_P10 AB1 THR A 201 ? ALA A 228 ? THR A 303  ALA A 330  1 ? 28 
HELX_P HELX_P11 AB2 ASP A 235 ? LEU A 264 ? ASP A 337  LEU A 366  1 ? 30 
HELX_P HELX_P12 AB3 ILE B 2   ? GLY B 11  ? ILE B 1001 GLY B 1010 1 ? 10 
HELX_P HELX_P13 AB4 SER B 37  ? GLY B 50  ? SER B 1036 GLY B 1049 1 ? 14 
HELX_P HELX_P14 AB5 THR B 58  ? ARG B 79  ? THR B 1057 ARG B 1078 1 ? 22 
HELX_P HELX_P15 AB6 LEU B 83  ? LEU B 90  ? LEU B 1082 LEU B 1089 1 ? 8  
HELX_P HELX_P16 AB7 ASP B 91  ? GLY B 112 ? ASP B 1090 GLY B 1111 1 ? 22 
HELX_P HELX_P17 AB8 PHE B 113 ? GLN B 122 ? PHE B 1112 GLN B 1121 1 ? 10 
HELX_P HELX_P18 AB9 ARG B 124 ? LYS B 134 ? ARG B 1123 LYS B 1133 1 ? 11 
HELX_P HELX_P19 AC1 SER B 135 ? THR B 141 ? SER B 1134 THR B 1140 1 ? 7  
HELX_P HELX_P20 AC2 THR B 141 ? GLY B 155 ? THR B 1140 GLY B 1154 1 ? 15 
# 
_struct_conf_type.id          HELX_P 
_struct_conf_type.criteria    ? 
_struct_conf_type.reference   ? 
# 
_struct_conn.id                            disulf1 
_struct_conn.conn_type_id                  disulf 
_struct_conn.pdbx_leaving_atom_flag        ? 
_struct_conn.pdbx_PDB_id                   ? 
_struct_conn.ptnr1_label_asym_id           A 
_struct_conn.ptnr1_label_comp_id           CYS 
_struct_conn.ptnr1_label_seq_id            86 
_struct_conn.ptnr1_label_atom_id           SG 
_struct_conn.pdbx_ptnr1_label_alt_id       ? 
_struct_conn.pdbx_ptnr1_PDB_ins_code       ? 
_struct_conn.pdbx_ptnr1_standard_comp_id   ? 
_struct_conn.ptnr1_symmetry                1_555 
_struct_conn.ptnr2_label_asym_id           A 
_struct_conn.ptnr2_label_comp_id           CYS 
_struct_conn.ptnr2_label_seq_id            156 
_struct_conn.ptnr2_label_atom_id           SG 
_struct_conn.pdbx_ptnr2_label_alt_id       ? 
_struct_conn.pdbx_ptnr2_PDB_ins_code       ? 
_struct_conn.ptnr1_auth_asym_id            A 
_struct_conn.ptnr1_auth_comp_id            CYS 
_struct_conn.ptnr1_auth_seq_id             188 
_struct_conn.ptnr2_auth_asym_id            A 
_struct_conn.ptnr2_auth_comp_id            CYS 
_struct_conn.ptnr2_auth_seq_id             258 
_struct_conn.ptnr2_symmetry                1_555 
_struct_conn.pdbx_ptnr3_label_atom_id      ? 
_struct_conn.pdbx_ptnr3_label_seq_id       ? 
_struct_conn.pdbx_ptnr3_label_comp_id      ? 
_struct_conn.pdbx_ptnr3_label_asym_id      ? 
_struct_conn.pdbx_ptnr3_label_alt_id       ? 
_struct_conn.pdbx_ptnr3_PDB_ins_code       ? 
_struct_conn.details                       ? 
_struct_conn.pdbx_dist_value               2.001 
_struct_conn.pdbx_value_order              ? 
_struct_conn.pdbx_role                     ? 
# 
_struct_conn_type.id          disulf 
_struct_conn_type.criteria    ? 
_struct_conn_type.reference   ? 
# 
_struct_sheet.id               AA1 
_struct_sheet.type             ? 
_struct_sheet.number_strands   3 
_struct_sheet.details          ? 
# 
loop_
_struct_sheet_order.sheet_id 
_struct_sheet_order.range_id_1 
_struct_sheet_order.range_id_2 
_struct_sheet_order.offset 
_struct_sheet_order.sense 
AA1 1 2 ? anti-parallel 
AA1 2 3 ? anti-parallel 
# 
loop_
_struct_sheet_range.sheet_id 
_struct_sheet_range.id 
_struct_sheet_range.beg_label_comp_id 
_struct_sheet_range.beg_label_asym_id 
_struct_sheet_range.beg_label_seq_id 
_struct_sheet_range.pdbx_beg_PDB_ins_code 
_struct_sheet_range.end_label_comp_id 
_struct_sheet_range.end_label_asym_id 
_struct_sheet_range.end_label_seq_id 
_struct_sheet_range.pdbx_end_PDB_ins_code 
_struct_sheet_range.beg_auth_comp_id 
_struct_sheet_range.beg_auth_asym_id 
_struct_sheet_range.beg_auth_seq_id 
_struct_sheet_range.end_auth_comp_id 
_struct_sheet_range.end_auth_asym_id 
_struct_sheet_range.end_auth_seq_id 
AA1 1 ARG B 13 ? LYS B 18 ? ARG B 1012 LYS B 1017 
AA1 2 TYR B 24 ? GLY B 27 ? TYR B 1023 GLY B 1026 
AA1 3 HIS B 30 ? THR B 33 ? HIS B 1029 THR B 1032 
# 
loop_
_pdbx_struct_sheet_hbond.sheet_id 
_pdbx_struct_sheet_hbond.range_id_1 
_pdbx_struct_sheet_hbond.range_id_2 
_pdbx_struct_sheet_hbond.range_1_label_atom_id 
_pdbx_struct_sheet_hbond.range_1_label_comp_id 
_pdbx_struct_sheet_hbond.range_1_label_asym_id 
_pdbx_struct_sheet_hbond.range_1_label_seq_id 
_pdbx_struct_sheet_hbond.range_1_PDB_ins_code 
_pdbx_struct_sheet_hbond.range_1_auth_atom_id 
_pdbx_struct_sheet_hbond.range_1_auth_comp_id 
_pdbx_struct_sheet_hbond.range_1_auth_asym_id 
_pdbx_struct_sheet_hbond.range_1_auth_seq_id 
_pdbx_struct_sheet_hbond.range_2_label_atom_id 
_pdbx_struct_sheet_hbond.range_2_label_comp_id 
_pdbx_struct_sheet_hbond.range_2_label_asym_id 
_pdbx_struct_sheet_hbond.range_2_label_seq_id 
_pdbx_struct_sheet_hbond.range_2_PDB_ins_code 
_pdbx_struct_sheet_hbond.range_2_auth_atom_id 
_pdbx_struct_sheet_hbond.range_2_auth_comp_id 
_pdbx_struct_sheet_hbond.range_2_auth_asym_id 
_pdbx_struct_sheet_hbond.range_2_auth_seq_id 
AA1 1 2 N TYR B 17 ? N TYR B 1016 O THR B 25 ? O THR B 1024 
AA1 2 3 N TYR B 24 ? N TYR B 1023 O LEU B 32 ? O LEU B 1031 
# 
_atom_sites.entry_id                    8GTI 
_atom_sites.Cartn_transf_matrix[1][1]   ? 
_atom_sites.Cartn_transf_matrix[1][2]   ? 
_atom_sites.Cartn_transf_matrix[1][3]   ? 
_atom_sites.Cartn_transf_matrix[2][1]   ? 
_atom_sites.Cartn_transf_matrix[2][2]   ? 
_atom_sites.Cartn_transf_matrix[2][3]   ? 
_atom_sites.Cartn_transf_matrix[3][1]   ? 
_atom_sites.Cartn_transf_matrix[3][2]   ? 
_atom_sites.Cartn_transf_matrix[3][3]   ? 
_atom_sites.Cartn_transf_vector[1]      ? 
_atom_sites.Cartn_transf_vector[2]      ? 
_atom_sites.Cartn_transf_vector[3]      ? 
_atom_sites.fract_transf_matrix[1][1]   0.010454 
_atom_sites.fract_transf_matrix[1][2]   0.000000 
_atom_sites.fract_transf_matrix[1][3]   0.001436 
_atom_sites.fract_transf_matrix[2][1]   0.000000 
_atom_sites.fract_transf_matrix[2][2]   0.014154 
_atom_sites.fract_transf_matrix[2][3]   0.000000 
_atom_sites.fract_transf_matrix[3][1]   0.000000 
_atom_sites.fract_transf_matrix[3][2]   0.000000 
_atom_sites.fract_transf_matrix[3][3]   0.011636 
_atom_sites.fract_transf_vector[1]      0.00000 
_atom_sites.fract_transf_vector[2]      0.00000 
_atom_sites.fract_transf_vector[3]      0.00000 
_atom_sites.solution_primary            ? 
_atom_sites.solution_secondary          ? 
_atom_sites.solution_hydrogens          ? 
_atom_sites.special_details             ? 
# 
loop_
_atom_type.symbol 
_atom_type.scat_dispersion_real 
_atom_type.scat_dispersion_imag 
_atom_type.scat_Cromer_Mann_a1 
_atom_type.scat_Cromer_Mann_a2 
_atom_type.scat_Cromer_Mann_a3 
_atom_type.scat_Cromer_Mann_a4 
_atom_type.scat_Cromer_Mann_b1 
_atom_type.scat_Cromer_Mann_b2 
_atom_type.scat_Cromer_Mann_b3 
_atom_type.scat_Cromer_Mann_b4 
_atom_type.scat_Cromer_Mann_c 
_atom_type.scat_source 
_atom_type.scat_dispersion_source 
BR  ? ? 25.79822 9.11301 ? ? 1.35700  25.34896 ? ? 0.0 
;2-Gaussian fit: Grosse-Kunstleve RW, Sauter NK, Adams PD: Newsletter of the IUCr Commission on Crystallographic Computing 2004, 3, 22-31.
;
? 
C   ? ? 3.54356  2.42580 ? ? 25.62398 1.50364  ? ? 0.0 
;2-Gaussian fit: Grosse-Kunstleve RW, Sauter NK, Adams PD: Newsletter of the IUCr Commission on Crystallographic Computing 2004, 3, 22-31.
;
? 
H   ? ? 0.51345  0.48472 ? ? 24.73122 6.32584  ? ? 0.0 
;2-Gaussian fit: Grosse-Kunstleve RW, Sauter NK, Adams PD: Newsletter of the IUCr Commission on Crystallographic Computing 2004, 3, 22-31.
;
? 
N   ? ? 4.01032  2.96436 ? ? 19.97189 1.75589  ? ? 0.0 
;2-Gaussian fit: Grosse-Kunstleve RW, Sauter NK, Adams PD: Newsletter of the IUCr Commission on Crystallographic Computing 2004, 3, 22-31.
;
? 
O   ? ? 4.49882  3.47563 ? ? 15.80542 1.70748  ? ? 0.0 
;2-Gaussian fit: Grosse-Kunstleve RW, Sauter NK, Adams PD: Newsletter of the IUCr Commission on Crystallographic Computing 2004, 3, 22-31.
;
? 
O1- ? ? 5.12366  3.84317 ? ? 3.49406  27.47979 ? ? 0.0 
;2-Gaussian fit: Grosse-Kunstleve RW, Sauter NK, Adams PD: Newsletter of the IUCr Commission on Crystallographic Computing 2004, 3, 22-31.
;
? 
S   ? ? 9.55732  6.39887 ? ? 1.23737  29.19336 ? ? 0.0 
;2-Gaussian fit: Grosse-Kunstleve RW, Sauter NK, Adams PD: Newsletter of the IUCr Commission on Crystallographic Computing 2004, 3, 22-31.
;
? 
# 
loop_
_atom_site.group_PDB 
_atom_site.id 
_atom_site.type_symbol 
_atom_site.label_atom_id 
_atom_site.label_alt_id 
_atom_site.label_comp_id 
_atom_site.label_asym_id 
_atom_site.label_entity_id 
_atom_site.label_seq_id 
_atom_site.pdbx_PDB_ins_code 
_atom_site.Cartn_x 
_atom_site.Cartn_y 
_atom_site.Cartn_z 
_atom_site.occupancy 
_atom_site.B_iso_or_equiv 
_atom_site.pdbx_formal_charge 
_atom_site.auth_seq_id 
_atom_site.auth_comp_id 
_atom_site.auth_asym_id 
_atom_site.auth_atom_id 
_atom_site.pdbx_PDB_model_num 
ATOM   1    N  N    . MET A 1 1   ? 40.32805  3.68905   -39.34315 1.000 113.95003 ?  103  MET A N    1 
ATOM   2    C  CA   . MET A 1 1   ? 41.75661  3.83204   -39.07276 1.000 113.65010 ?  103  MET A CA   1 
ATOM   3    C  C    . MET A 1 1   ? 42.00658  4.20578   -37.62230 1.000 116.38615 ?  103  MET A C    1 
ATOM   4    O  O    . MET A 1 1   ? 41.50823  3.54148   -36.72064 1.000 120.27735 ?  103  MET A O    1 
ATOM   5    C  CB   . MET A 1 1   ? 42.38164  4.87596   -40.00042 1.000 116.29231 ?  103  MET A CB   1 
ATOM   6    C  CG   . MET A 1 1   ? 41.99034  6.32978   -39.76940 1.000 116.32137 ?  103  MET A CG   1 
ATOM   7    S  SD   . MET A 1 1   ? 42.65414  7.25685   -41.14143 1.000 124.00527 ?  103  MET A SD   1 
ATOM   8    C  CE   . MET A 1 1   ? 42.14221  8.90471   -40.69115 1.000 106.88081 ?  103  MET A CE   1 
ATOM   9    N  N    . GLU A 1 2   ? 42.79882  5.26342   -37.40135 1.000 116.41364 ?  104  GLU A N    1 
ATOM   10   C  CA   . GLU A 1 2   ? 43.13448  5.67765   -36.04224 1.000 115.10150 ?  104  GLU A CA   1 
ATOM   11   C  C    . GLU A 1 2   ? 41.90678  5.82040   -35.16147 1.000 115.99199 ?  104  GLU A C    1 
ATOM   12   O  O    . GLU A 1 2   ? 42.03661  5.79366   -33.93418 1.000 117.86612 ?  104  GLU A O    1 
ATOM   13   C  CB   . GLU A 1 2   ? 43.91433  7.00287   -36.04286 1.000 111.67657 ?  104  GLU A CB   1 
ATOM   14   C  CG   . GLU A 1 2   ? 45.42608  6.85034   -36.19686 1.000 110.76171 ?  104  GLU A CG   1 
ATOM   15   C  CD   . GLU A 1 2   ? 46.20630  8.09225   -35.76303 1.000 114.03957 ?  104  GLU A CD   1 
ATOM   16   O  OE1  . GLU A 1 2   ? 45.67657  8.89915   -34.96703 1.000 109.40644 ?  104  GLU A OE1  1 
ATOM   17   O  OE2  . GLU A 1 2   ? 47.35618  8.26406   -36.22356 1.000 116.72459 -1 104  GLU A OE2  1 
ATOM   18   N  N    . ILE A 1 3   ? 40.72352  5.98706   -35.75531 1.000 114.34925 ?  105  ILE A N    1 
ATOM   19   C  CA   . ILE A 1 3   ? 39.48972  5.94506   -34.97798 1.000 114.15875 ?  105  ILE A CA   1 
ATOM   20   C  C    . ILE A 1 3   ? 39.30649  4.56587   -34.35133 1.000 117.63222 ?  105  ILE A C    1 
ATOM   21   O  O    . ILE A 1 3   ? 39.01938  4.44052   -33.15415 1.000 115.22089 ?  105  ILE A O    1 
ATOM   22   C  CB   . ILE A 1 3   ? 38.28860  6.33121   -35.85927 1.000 110.74440 ?  105  ILE A CB   1 
ATOM   23   N  N    . LEU A 1 4   ? 39.48670  3.50892   -35.15163 1.000 118.73257 ?  106  LEU A N    1 
ATOM   24   C  CA   . LEU A 1 4   ? 39.23937  2.14700   -34.67477 1.000 122.34614 ?  106  LEU A CA   1 
ATOM   25   C  C    . LEU A 1 4   ? 40.13867  1.78731   -33.49409 1.000 122.53221 ?  106  LEU A C    1 
ATOM   26   O  O    . LEU A 1 4   ? 39.67964  1.18913   -32.51195 1.000 122.45275 ?  106  LEU A O    1 
ATOM   27   C  CB   . LEU A 1 4   ? 39.42487  1.14413   -35.81773 1.000 119.47682 ?  106  LEU A CB   1 
ATOM   28   C  CG   . LEU A 1 4   ? 38.16036  0.68293   -36.54703 1.000 117.47363 ?  106  LEU A CG   1 
ATOM   29   C  CD1  . LEU A 1 4   ? 37.33398  -0.25161  -35.67544 1.000 116.05598 ?  106  LEU A CD1  1 
ATOM   30   C  CD2  . LEU A 1 4   ? 37.33395  1.88199   -36.97536 1.000 117.58823 ?  106  LEU A CD2  1 
ATOM   31   N  N    . ASN A 1 5   ? 41.43027  2.12651   -33.57780 1.000 121.97140 ?  107  ASN A N    1 
ATOM   32   C  CA   . ASN A 1 5   ? 42.33602  1.84458   -32.46670 1.000 123.42533 ?  107  ASN A CA   1 
ATOM   33   C  C    . ASN A 1 5   ? 41.96437  2.64495   -31.22261 1.000 122.36305 ?  107  ASN A C    1 
ATOM   34   O  O    . ASN A 1 5   ? 42.19858  2.18998   -30.09624 1.000 121.48478 ?  107  ASN A O    1 
ATOM   35   C  CB   . ASN A 1 5   ? 43.78083  2.13137   -32.87746 1.000 124.59633 ?  107  ASN A CB   1 
ATOM   36   C  CG   . ASN A 1 5   ? 44.78393  1.62111   -31.86348 1.000 132.62292 ?  107  ASN A CG   1 
ATOM   37   O  OD1  . ASN A 1 5   ? 45.21609  2.35623   -30.97357 1.000 135.42087 ?  107  ASN A OD1  1 
ATOM   38   N  ND2  . ASN A 1 5   ? 45.14801  0.34779   -31.98208 1.000 135.47014 ?  107  ASN A ND2  1 
ATOM   39   N  N    . GLU A 1 6   ? 41.39527  3.83848   -31.40204 1.000 119.56030 ?  108  GLU A N    1 
ATOM   40   C  CA   . GLU A 1 6   ? 40.84685  4.56312   -30.26439 1.000 119.04094 ?  108  GLU A CA   1 
ATOM   41   C  C    . GLU A 1 6   ? 39.56406  3.91293   -29.75951 1.000 117.48516 ?  108  GLU A C    1 
ATOM   42   O  O    . GLU A 1 6   ? 39.22013  4.05638   -28.58167 1.000 117.97076 ?  108  GLU A O    1 
ATOM   43   C  CB   . GLU A 1 6   ? 40.59648  6.02157   -30.64281 1.000 117.35859 ?  108  GLU A CB   1 
ATOM   44   N  N    . GLU A 1 7   ? 38.84625  3.19721   -30.62813 1.000 117.37153 ?  109  GLU A N    1 
ATOM   45   C  CA   . GLU A 1 7   ? 37.66208  2.46954   -30.18313 1.000 116.38993 ?  109  GLU A CA   1 
ATOM   46   C  C    . GLU A 1 7   ? 38.04569  1.19084   -29.44242 1.000 117.10263 ?  109  GLU A C    1 
ATOM   47   O  O    . GLU A 1 7   ? 37.41954  0.84021   -28.43466 1.000 116.88335 ?  109  GLU A O    1 
ATOM   48   C  CB   . GLU A 1 7   ? 36.75603  2.15625   -31.37583 1.000 114.99026 ?  109  GLU A CB   1 
ATOM   49   N  N    . LYS A 1 8   ? 39.07595  0.48354   -29.91806 1.000 116.57646 ?  110  LYS A N    1 
ATOM   50   C  CA   . LYS A 1 8   ? 39.50614  -0.73528  -29.23735 1.000 116.78390 ?  110  LYS A CA   1 
ATOM   51   C  C    . LYS A 1 8   ? 40.00542  -0.43387  -27.82627 1.000 113.70327 ?  110  LYS A C    1 
ATOM   52   O  O    . LYS A 1 8   ? 39.73851  -1.20008  -26.89094 1.000 109.57539 ?  110  LYS A O    1 
ATOM   53   C  CB   . LYS A 1 8   ? 40.58639  -1.44886  -30.05623 1.000 114.61256 ?  110  LYS A CB   1 
ATOM   54   N  N    . LYS A 1 9   ? 40.72394  0.68293   -27.65102 1.000 111.96672 ?  111  LYS A N    1 
ATOM   55   C  CA   . LYS A 1 9   ? 41.24012  1.04376   -26.33061 1.000 111.70272 ?  111  LYS A CA   1 
ATOM   56   C  C    . LYS A 1 9   ? 40.10823  1.19463   -25.31883 1.000 108.62591 ?  111  LYS A C    1 
ATOM   57   O  O    . LYS A 1 9   ? 40.19181  0.68955   -24.19314 1.000 106.82616 ?  111  LYS A O    1 
ATOM   58   C  CB   . LYS A 1 9   ? 42.06344  2.33185   -26.41832 1.000 109.35953 ?  111  LYS A CB   1 
ATOM   59   N  N    . SER A 1 10  ? 39.03359  1.88263   -25.70777 1.000 109.05468 ?  112  SER A N    1 
ATOM   60   C  CA   . SER A 1 10  ? 37.89702  2.04251   -24.80772 1.000 108.18875 ?  112  SER A CA   1 
ATOM   61   C  C    . SER A 1 10  ? 37.31783  0.69286   -24.40445 1.000 103.75792 ?  112  SER A C    1 
ATOM   62   O  O    . SER A 1 10  ? 36.97654  0.48032   -23.23497 1.000 104.62940 ?  112  SER A O    1 
ATOM   63   C  CB   . SER A 1 10  ? 36.82604  2.91422   -25.46483 1.000 110.74141 ?  112  SER A CB   1 
ATOM   64   O  OG   . SER A 1 10  ? 35.78984  3.23520   -24.55128 1.000 110.35932 ?  112  SER A OG   1 
ATOM   65   N  N    . LYS A 1 11  ? 37.19532  -0.23302  -25.35714 1.000 105.21790 ?  113  LYS A N    1 
ATOM   66   C  CA   . LYS A 1 11  ? 36.65201  -1.54659  -25.02796 1.000 106.28465 ?  113  LYS A CA   1 
ATOM   67   C  C    . LYS A 1 11  ? 37.44967  -2.20390  -23.90461 1.000 100.04120 ?  113  LYS A C    1 
ATOM   68   O  O    . LYS A 1 11  ? 36.86945  -2.82714  -23.00681 1.000 94.40239  ?  113  LYS A O    1 
ATOM   69   C  CB   . LYS A 1 11  ? 36.62257  -2.42892  -26.27754 1.000 107.62407 ?  113  LYS A CB   1 
ATOM   70   N  N    . VAL A 1 12  ? 38.78091  -2.06505  -23.93665 1.000 98.19921  ?  114  VAL A N    1 
ATOM   71   C  CA   . VAL A 1 12  ? 39.62275  -2.51975  -22.82933 1.000 99.09927  ?  114  VAL A CA   1 
ATOM   72   C  C    . VAL A 1 12  ? 39.18811  -1.88466  -21.51023 1.000 100.54909 ?  114  VAL A C    1 
ATOM   73   O  O    . VAL A 1 12  ? 38.97111  -2.58169  -20.50904 1.000 93.81818  ?  114  VAL A O    1 
ATOM   74   C  CB   . VAL A 1 12  ? 41.10768  -2.24340  -23.12711 1.000 98.01386  ?  114  VAL A CB   1 
ATOM   75   C  CG1  . VAL A 1 12  ? 41.93032  -2.41110  -21.87751 1.000 99.95472  ?  114  VAL A CG1  1 
ATOM   76   C  CG2  . VAL A 1 12  ? 41.60868  -3.26296  -24.13476 1.000 109.82464 ?  114  VAL A CG2  1 
ATOM   77   N  N    . HIS A 1 13  ? 39.08370  -0.55191  -21.47499 1.000 100.31771 ?  115  HIS A N    1 
ATOM   78   C  CA   . HIS A 1 13  ? 38.82384  0.11530   -20.20045 1.000 100.96986 ?  115  HIS A CA   1 
ATOM   79   C  C    . HIS A 1 13  ? 37.41048  -0.16228  -19.70539 1.000 94.54653  ?  115  HIS A C    1 
ATOM   80   O  O    . HIS A 1 13  ? 37.20047  -0.28952  -18.49453 1.000 92.78023  ?  115  HIS A O    1 
ATOM   81   C  CB   . HIS A 1 13  ? 39.08619  1.61626   -20.33089 1.000 101.05159 ?  115  HIS A CB   1 
ATOM   82   C  CG   . HIS A 1 13  ? 40.49480  1.94660   -20.73030 1.000 107.05151 ?  115  HIS A CG   1 
ATOM   83   N  ND1  . HIS A 1 13  ? 40.81146  3.03333   -21.51933 1.000 110.48560 ?  115  HIS A ND1  1 
ATOM   84   C  CD2  . HIS A 1 13  ? 41.66933  1.32577   -20.45960 1.000 108.80276 ?  115  HIS A CD2  1 
ATOM   85   C  CE1  . HIS A 1 13  ? 42.11774  3.06721   -21.71879 1.000 110.86312 ?  115  HIS A CE1  1 
ATOM   86   N  NE2  . HIS A 1 13  ? 42.66176  2.04232   -21.08672 1.000 112.01196 ?  115  HIS A NE2  1 
ATOM   87   N  N    . TYR A 1 14  ? 36.44073  -0.28041  -20.62051 1.000 93.32891  ?  116  TYR A N    1 
ATOM   88   C  CA   . TYR A 1 14  ? 35.10931  -0.74418  -20.23898 1.000 94.93386  ?  116  TYR A CA   1 
ATOM   89   C  C    . TYR A 1 14  ? 35.13427  -2.18924  -19.75815 1.000 91.64444  ?  116  TYR A C    1 
ATOM   90   O  O    . TYR A 1 14  ? 34.48533  -2.52468  -18.76076 1.000 85.51776  ?  116  TYR A O    1 
ATOM   91   C  CB   . TYR A 1 14  ? 34.14239  -0.60196  -21.40842 1.000 96.69632  ?  116  TYR A CB   1 
ATOM   92   C  CG   . TYR A 1 14  ? 33.60596  0.79234   -21.56315 1.000 103.98228 ?  116  TYR A CG   1 
ATOM   93   C  CD1  . TYR A 1 14  ? 34.41947  1.82456   -22.01148 1.000 106.82242 ?  116  TYR A CD1  1 
ATOM   94   C  CD2  . TYR A 1 14  ? 32.28775  1.08543   -21.23973 1.000 108.46810 ?  116  TYR A CD2  1 
ATOM   95   C  CE1  . TYR A 1 14  ? 33.92729  3.11121   -22.15362 1.000 110.42772 ?  116  TYR A CE1  1 
ATOM   96   C  CE2  . TYR A 1 14  ? 31.78615  2.36662   -21.37534 1.000 112.41881 ?  116  TYR A CE2  1 
ATOM   97   C  CZ   . TYR A 1 14  ? 32.60720  3.37525   -21.83149 1.000 112.88846 ?  116  TYR A CZ   1 
ATOM   98   O  OH   . TYR A 1 14  ? 32.09784  4.64811   -21.96306 1.000 116.14992 ?  116  TYR A OH   1 
ATOM   99   N  N    . HIS A 1 15  ? 35.85702  -3.06371  -20.46723 1.000 91.76778  ?  117  HIS A N    1 
ATOM   100  C  CA   . HIS A 1 15  ? 35.98476  -4.44582  -20.02030 1.000 86.69155  ?  117  HIS A CA   1 
ATOM   101  C  C    . HIS A 1 15  ? 36.70590  -4.53518  -18.68403 1.000 83.19614  ?  117  HIS A C    1 
ATOM   102  O  O    . HIS A 1 15  ? 36.42662  -5.43668  -17.88721 1.000 80.17727  ?  117  HIS A O    1 
ATOM   103  C  CB   . HIS A 1 15  ? 36.71783  -5.28164  -21.07026 1.000 87.24045  ?  117  HIS A CB   1 
ATOM   104  C  CG   . HIS A 1 15  ? 36.66924  -6.75726  -20.80967 1.000 87.90027  ?  117  HIS A CG   1 
ATOM   105  N  ND1  . HIS A 1 15  ? 37.78442  -7.49161  -20.46131 1.000 87.02554  ?  117  HIS A ND1  1 
ATOM   106  C  CD2  . HIS A 1 15  ? 35.63639  -7.63413  -20.83935 1.000 89.12045  ?  117  HIS A CD2  1 
ATOM   107  C  CE1  . HIS A 1 15  ? 37.44210  -8.75739  -20.29503 1.000 85.25018  ?  117  HIS A CE1  1 
ATOM   108  N  NE2  . HIS A 1 15  ? 36.14358  -8.86985  -20.51492 1.000 89.71371  ?  117  HIS A NE2  1 
ATOM   109  N  N    . VAL A 1 16  ? 37.63492  -3.62145  -18.41662 1.000 80.81892  ?  118  VAL A N    1 
ATOM   110  C  CA   . VAL A 1 16  ? 38.28001  -3.62573  -17.11258 1.000 84.92041  ?  118  VAL A CA   1 
ATOM   111  C  C    . VAL A 1 16  ? 37.29920  -3.18123  -16.03434 1.000 82.15926  ?  118  VAL A C    1 
ATOM   112  O  O    . VAL A 1 16  ? 37.25094  -3.76832  -14.94998 1.000 73.41284  ?  118  VAL A O    1 
ATOM   113  C  CB   . VAL A 1 16  ? 39.54016  -2.74949  -17.11815 1.000 89.00363  ?  118  VAL A CB   1 
ATOM   114  C  CG1  . VAL A 1 16  ? 39.96309  -2.44559  -15.68030 1.000 87.83751  ?  118  VAL A CG1  1 
ATOM   115  C  CG2  . VAL A 1 16  ? 40.65628  -3.44596  -17.87666 1.000 96.10257  ?  118  VAL A CG2  1 
ATOM   116  N  N    . ALA A 1 17  ? 36.50489  -2.14146  -16.31245 1.000 82.84528  ?  119  ALA A N    1 
ATOM   117  C  CA   . ALA A 1 17  ? 35.50091  -1.69852  -15.35152 1.000 77.18307  ?  119  ALA A CA   1 
ATOM   118  C  C    . ALA A 1 17  ? 34.55744  -2.84271  -14.99674 1.000 76.42165  ?  119  ALA A C    1 
ATOM   119  O  O    . ALA A 1 17  ? 34.27229  -3.09021  -13.81779 1.000 68.05087  ?  119  ALA A O    1 
ATOM   120  C  CB   . ALA A 1 17  ? 34.72662  -0.50441  -15.91395 1.000 75.63609  ?  119  ALA A CB   1 
ATOM   121  N  N    . ALA A 1 18  ? 34.08231  -3.56687  -16.01286 1.000 71.13954  ?  120  ALA A N    1 
ATOM   122  C  CA   . ALA A 1 18  ? 33.21065  -4.71329  -15.78059 1.000 71.76916  ?  120  ALA A CA   1 
ATOM   123  C  C    . ALA A 1 18  ? 33.83757  -5.73248  -14.83957 1.000 69.94024  ?  120  ALA A C    1 
ATOM   124  O  O    . ALA A 1 18  ? 33.12204  -6.40006  -14.07688 1.000 67.02600  ?  120  ALA A O    1 
ATOM   125  C  CB   . ALA A 1 18  ? 32.86524  -5.38275  -17.11072 1.000 72.45753  ?  120  ALA A CB   1 
ATOM   126  N  N    . ILE A 1 19  ? 35.15867  -5.89972  -14.89775 1.000 69.62689  ?  121  ILE A N    1 
ATOM   127  C  CA   . ILE A 1 19  ? 35.79540  -6.90471  -14.05489 1.000 67.45943  ?  121  ILE A CA   1 
ATOM   128  C  C    . ILE A 1 19  ? 35.86603  -6.42206  -12.60952 1.000 71.21574  ?  121  ILE A C    1 
ATOM   129  O  O    . ILE A 1 19  ? 35.64746  -7.20248  -11.66761 1.000 64.31544  ?  121  ILE A O    1 
ATOM   130  C  CB   . ILE A 1 19  ? 37.18444  -7.26565  -14.60655 1.000 71.48720  ?  121  ILE A CB   1 
ATOM   131  C  CG1  . ILE A 1 19  ? 37.05089  -8.26097  -15.76465 1.000 82.10914  ?  121  ILE A CG1  1 
ATOM   132  C  CG2  . ILE A 1 19  ? 38.04398  -7.86338  -13.51055 1.000 68.65524  ?  121  ILE A CG2  1 
ATOM   133  C  CD1  . ILE A 1 19  ? 38.37144  -8.66420  -16.38122 1.000 80.27178  ?  121  ILE A CD1  1 
ATOM   134  N  N    . ILE A 1 20  ? 36.18217  -5.13452  -12.41639 1.000 66.06768  ?  122  ILE A N    1 
ATOM   135  C  CA   . ILE A 1 20  ? 36.06485  -4.51919  -11.09848 1.000 65.49415  ?  122  ILE A CA   1 
ATOM   136  C  C    . ILE A 1 20  ? 34.65573  -4.71249  -10.54772 1.000 64.72188  ?  122  ILE A C    1 
ATOM   137  O  O    . ILE A 1 20  ? 34.46335  -4.97391  -9.35013  1.000 61.17834  ?  122  ILE A O    1 
ATOM   138  C  CB   . ILE A 1 20  ? 36.44163  -3.02558  -11.17439 1.000 67.60460  ?  122  ILE A CB   1 
ATOM   139  C  CG1  . ILE A 1 20  ? 37.88893  -2.87071  -11.65838 1.000 65.53818  ?  122  ILE A CG1  1 
ATOM   140  C  CG2  . ILE A 1 20  ? 36.23924  -2.34228  -9.80927  1.000 62.31344  ?  122  ILE A CG2  1 
ATOM   141  C  CD1  . ILE A 1 20  ? 38.29198  -1.43555  -11.97187 1.000 69.20733  ?  122  ILE A CD1  1 
ATOM   142  N  N    . ASN A 1 21  ? 33.64685  -4.60679  -11.41555 1.000 62.72515  ?  123  ASN A N    1 
ATOM   143  C  CA   . ASN A 1 21  ? 32.27190  -4.63276  -10.93141 1.000 66.47669  ?  123  ASN A CA   1 
ATOM   144  C  C    . ASN A 1 21  ? 31.83272  -6.04391  -10.51238 1.000 64.04636  ?  123  ASN A C    1 
ATOM   145  O  O    . ASN A 1 21  ? 31.14780  -6.19830  -9.48905  1.000 56.52346  ?  123  ASN A O    1 
ATOM   146  C  CB   . ASN A 1 21  ? 31.35275  -4.02685  -11.99487 1.000 63.52040  ?  123  ASN A CB   1 
ATOM   147  C  CG   . ASN A 1 21  ? 30.32104  -3.06146  -11.39812 1.000 71.56652  ?  123  ASN A CG   1 
ATOM   148  O  OD1  . ASN A 1 21  ? 30.04782  -3.08357  -10.19371 1.000 69.55810  ?  123  ASN A OD1  1 
ATOM   149  N  ND2  . ASN A 1 21  ? 29.80288  -2.16718  -12.22792 1.000 76.02243  ?  123  ASN A ND2  1 
ATOM   150  N  N    . TYR A 1 22  ? 32.24388  -7.08860  -11.25243 1.000 57.71853  ?  124  TYR A N    1 
ATOM   151  C  CA   . TYR A 1 22  ? 31.92626  -8.46176  -10.84746 1.000 56.85502  ?  124  TYR A CA   1 
ATOM   152  C  C    . TYR A 1 22  ? 32.68910  -8.85591  -9.58445  1.000 62.56594  ?  124  TYR A C    1 
ATOM   153  O  O    . TYR A 1 22  ? 32.10807  -9.44158  -8.65169  1.000 59.50159  ?  124  TYR A O    1 
ATOM   154  C  CB   . TYR A 1 22  ? 32.22613  -9.45223  -11.97950 1.000 64.37608  ?  124  TYR A CB   1 
ATOM   155  C  CG   . TYR A 1 22  ? 31.13913  -9.56932  -13.03527 1.000 66.48306  ?  124  TYR A CG   1 
ATOM   156  C  CD1  . TYR A 1 22  ? 30.00261  -10.33503 -12.81430 1.000 66.59004  ?  124  TYR A CD1  1 
ATOM   157  C  CD2  . TYR A 1 22  ? 31.25928  -8.91769  -14.26476 1.000 71.99906  ?  124  TYR A CD2  1 
ATOM   158  C  CE1  . TYR A 1 22  ? 29.00847  -10.43880 -13.77985 1.000 71.67290  ?  124  TYR A CE1  1 
ATOM   159  C  CE2  . TYR A 1 22  ? 30.27207  -9.02455  -15.23717 1.000 66.57226  ?  124  TYR A CE2  1 
ATOM   160  C  CZ   . TYR A 1 22  ? 29.15623  -9.78608  -14.99116 1.000 69.26295  ?  124  TYR A CZ   1 
ATOM   161  O  OH   . TYR A 1 22  ? 28.17950  -9.88993  -15.95478 1.000 71.94054  ?  124  TYR A OH   1 
ATOM   162  N  N    . LEU A 1 23  ? 33.98287  -8.51857  -9.52966  1.000 58.19280  ?  125  LEU A N    1 
ATOM   163  C  CA   . LEU A 1 23  ? 34.81045  -8.81117  -8.35965  1.000 57.95713  ?  125  LEU A CA   1 
ATOM   164  C  C    . LEU A 1 23  ? 34.21716  -8.19840  -7.09081  1.000 59.69185  ?  125  LEU A C    1 
ATOM   165  O  O    . LEU A 1 23  ? 34.10876  -8.86396  -6.05204  1.000 56.54831  ?  125  LEU A O    1 
ATOM   166  C  CB   . LEU A 1 23  ? 36.21791  -8.24374  -8.54775  1.000 66.86838  ?  125  LEU A CB   1 
ATOM   167  C  CG   . LEU A 1 23  ? 37.20821  -8.70886  -7.47410  1.000 77.67455  ?  125  LEU A CG   1 
ATOM   168  C  CD1  . LEU A 1 23  ? 37.55131  -10.18822 -7.74630  1.000 79.41031  ?  125  LEU A CD1  1 
ATOM   169  C  CD2  . LEU A 1 23  ? 38.43440  -7.81337  -7.22478  1.000 94.82874  ?  125  LEU A CD2  1 
ATOM   170  N  N    . GLY A 1 24  ? 33.92087  -6.89541  -7.13002  1.000 59.14497  ?  126  GLY A N    1 
ATOM   171  C  CA   . GLY A 1 24  ? 33.39158  -6.22695  -5.94582  1.000 57.42775  ?  126  GLY A CA   1 
ATOM   172  C  C    . GLY A 1 24  ? 32.09717  -6.85294  -5.45610  1.000 53.60748  ?  126  GLY A C    1 
ATOM   173  O  O    . GLY A 1 24  ? 31.91627  -7.08763  -4.26228  1.000 57.20972  ?  126  GLY A O    1 
ATOM   174  N  N    . HIS A 1 25  ? 31.18764  -7.15829  -6.37953  1.000 50.53824  ?  127  HIS A N    1 
ATOM   175  C  CA   . HIS A 1 25  ? 29.92062  -7.76200  -5.99888  1.000 51.04802  ?  127  HIS A CA   1 
ATOM   176  C  C    . HIS A 1 25  ? 30.09246  -9.15561  -5.39915  1.000 54.38895  ?  127  HIS A C    1 
ATOM   177  O  O    . HIS A 1 25  ? 29.35747  -9.50290  -4.46337  1.000 52.68060  ?  127  HIS A O    1 
ATOM   178  C  CB   . HIS A 1 25  ? 28.97038  -7.78170  -7.19372  1.000 50.21418  ?  127  HIS A CB   1 
ATOM   179  C  CG   . HIS A 1 25  ? 28.30258  -6.46036  -7.44286  1.000 56.91978  ?  127  HIS A CG   1 
ATOM   180  N  ND1  . HIS A 1 25  ? 28.79298  -5.52811  -8.33440  1.000 56.10378  ?  127  HIS A ND1  1 
ATOM   181  C  CD2  . HIS A 1 25  ? 27.19107  -5.90623  -6.90122  1.000 56.80122  ?  127  HIS A CD2  1 
ATOM   182  C  CE1  . HIS A 1 25  ? 28.00308  -4.46980  -8.34780  1.000 58.38965  ?  127  HIS A CE1  1 
ATOM   183  N  NE2  . HIS A 1 25  ? 27.02765  -4.66941  -7.48009  1.000 54.26251  ?  127  HIS A NE2  1 
ATOM   184  N  N    . CYS A 1 26  ? 31.05371  -9.96422  -5.88364  1.000 53.39972  ?  128  CYS A N    1 
ATOM   185  C  CA   . CYS A 1 26  ? 31.28855  -11.26707 -5.24752  1.000 48.81962  ?  128  CYS A CA   1 
ATOM   186  C  C    . CYS A 1 26  ? 31.85767  -11.10751 -3.84523  1.000 51.80223  ?  128  CYS A C    1 
ATOM   187  O  O    . CYS A 1 26  ? 31.47982  -11.84757 -2.93296  1.000 50.79569  ?  128  CYS A O    1 
ATOM   188  C  CB   . CYS A 1 26  ? 32.23813  -12.14816 -6.06373  1.000 52.83150  ?  128  CYS A CB   1 
ATOM   189  S  SG   . CYS A 1 26  ? 31.74996  -12.38211 -7.77657  1.000 68.35032  ?  128  CYS A SG   1 
ATOM   190  N  N    . ILE A 1 27  ? 32.80090  -10.18368 -3.66092  1.000 52.25499  ?  129  ILE A N    1 
ATOM   191  C  CA   . ILE A 1 27  ? 33.36546  -9.96157  -2.33033  1.000 53.79881  ?  129  ILE A CA   1 
ATOM   192  C  C    . ILE A 1 27  ? 32.29029  -9.44109  -1.37189  1.000 57.54359  ?  129  ILE A C    1 
ATOM   193  O  O    . ILE A 1 27  ? 32.17446  -9.89830  -0.22185  1.000 58.35710  ?  129  ILE A O    1 
ATOM   194  C  CB   . ILE A 1 27  ? 34.56840  -9.00168  -2.41845  1.000 57.09006  ?  129  ILE A CB   1 
ATOM   195  C  CG1  . ILE A 1 27  ? 35.73131  -9.63013  -3.19453  1.000 58.40134  ?  129  ILE A CG1  1 
ATOM   196  C  CG2  . ILE A 1 27  ? 35.03854  -8.58660  -1.03752  1.000 54.39252  ?  129  ILE A CG2  1 
ATOM   197  C  CD1  . ILE A 1 27  ? 36.86721  -8.65443  -3.43386  1.000 61.74418  ?  129  ILE A CD1  1 
ATOM   198  N  N    . SER A 1 28  ? 31.47951  -8.48152  -1.83770  1.000 52.60925  ?  130  SER A N    1 
ATOM   199  C  CA   . SER A 1 28  ? 30.41741  -7.92822  -1.00234  1.000 55.55312  ?  130  SER A CA   1 
ATOM   200  C  C    . SER A 1 28  ? 29.42657  -9.00953  -0.57662  1.000 56.06838  ?  130  SER A C    1 
ATOM   201  O  O    . SER A 1 28  ? 29.01421  -9.06580  0.58629   1.000 55.08167  ?  130  SER A O    1 
ATOM   202  C  CB   . SER A 1 28  ? 29.69336  -6.80764  -1.74954  1.000 51.02491  ?  130  SER A CB   1 
ATOM   203  O  OG   . SER A 1 28  ? 30.47639  -5.63753  -1.80226  1.000 50.70870  ?  130  SER A OG   1 
ATOM   204  N  N    . LEU A 1 29  ? 29.00965  -9.86212  -1.51519  1.000 55.02370  ?  131  LEU A N    1 
ATOM   205  C  CA   . LEU A 1 29  ? 28.00212  -10.86846 -1.18977  1.000 57.17043  ?  131  LEU A CA   1 
ATOM   206  C  C    . LEU A 1 29  ? 28.52877  -11.87003 -0.15487  1.000 59.83353  ?  131  LEU A C    1 
ATOM   207  O  O    . LEU A 1 29  ? 27.80047  -12.26584 0.76959   1.000 55.56888  ?  131  LEU A O    1 
ATOM   208  C  CB   . LEU A 1 29  ? 27.53858  -11.56474 -2.47785  1.000 55.25242  ?  131  LEU A CB   1 
ATOM   209  C  CG   . LEU A 1 29  ? 26.42851  -12.62989 -2.43954  1.000 64.98467  ?  131  LEU A CG   1 
ATOM   210  C  CD1  . LEU A 1 29  ? 25.14730  -12.17000 -1.72127  1.000 56.35948  ?  131  LEU A CD1  1 
ATOM   211  C  CD2  . LEU A 1 29  ? 26.08031  -13.11679 -3.83403  1.000 62.06667  ?  131  LEU A CD2  1 
ATOM   212  N  N    . VAL A 1 30  ? 29.80077  -12.27656 -0.27104  1.000 56.56828  ?  132  VAL A N    1 
ATOM   213  C  CA   . VAL A 1 30  ? 30.34467  -13.21288 0.71287   1.000 56.75183  ?  132  VAL A CA   1 
ATOM   214  C  C    . VAL A 1 30  ? 30.45451  -12.53414 2.07477   1.000 56.94731  ?  132  VAL A C    1 
ATOM   215  O  O    . VAL A 1 30  ? 30.16860  -13.14313 3.11413   1.000 52.95385  ?  132  VAL A O    1 
ATOM   216  C  CB   . VAL A 1 30  ? 31.70916  -13.77702 0.25676   1.000 58.22425  ?  132  VAL A CB   1 
ATOM   217  C  CG1  . VAL A 1 30  ? 32.24347  -14.77532 1.28648   1.000 57.20479  ?  132  VAL A CG1  1 
ATOM   218  C  CG2  . VAL A 1 30  ? 31.62255  -14.44127 -1.13164  1.000 56.56887  ?  132  VAL A CG2  1 
ATOM   219  N  N    . ALA A 1 31  ? 30.88841  -11.26893 2.08841   1.000 53.50258  ?  133  ALA A N    1 
ATOM   220  C  CA   . ALA A 1 31  ? 30.99176  -10.50940 3.33488   1.000 57.01854  ?  133  ALA A CA   1 
ATOM   221  C  C    . ALA A 1 31  ? 29.63345  -10.34559 4.01552   1.000 57.59968  ?  133  ALA A C    1 
ATOM   222  O  O    . ALA A 1 31  ? 29.53356  -10.41463 5.24824   1.000 53.10842  ?  133  ALA A O    1 
ATOM   223  C  CB   . ALA A 1 31  ? 31.61995  -9.13835  3.06689   1.000 50.13488  ?  133  ALA A CB   1 
ATOM   224  N  N    . LEU A 1 32  ? 28.57668  -10.11997 3.24100   1.000 49.22871  ?  134  LEU A N    1 
ATOM   225  C  CA   . LEU A 1 32  ? 27.25318  -10.01782 3.84963   1.000 54.01213  ?  134  LEU A CA   1 
ATOM   226  C  C    . LEU A 1 32  ? 26.75763  -11.37258 4.36901   1.000 57.44616  ?  134  LEU A C    1 
ATOM   227  O  O    . LEU A 1 32  ? 26.09001  -11.44061 5.41643   1.000 52.05481  ?  134  LEU A O    1 
ATOM   228  C  CB   . LEU A 1 32  ? 26.26891  -9.42433  2.84575   1.000 50.61153  ?  134  LEU A CB   1 
ATOM   229  C  CG   . LEU A 1 32  ? 26.54307  -7.96373  2.49688   1.000 55.32066  ?  134  LEU A CG   1 
ATOM   230  C  CD1  . LEU A 1 32  ? 26.02405  -7.65587  1.11606   1.000 45.01768  ?  134  LEU A CD1  1 
ATOM   231  C  CD2  . LEU A 1 32  ? 25.90818  -7.03686  3.53863   1.000 49.50914  ?  134  LEU A CD2  1 
ATOM   232  N  N    . LEU A 1 33  ? 27.07392  -12.45697 3.65427   1.000 51.25251  ?  135  LEU A N    1 
ATOM   233  C  CA   . LEU A 1 33  ? 26.69293  -13.80146 4.09368   1.000 52.33732  ?  135  LEU A CA   1 
ATOM   234  C  C    . LEU A 1 33  ? 27.38243  -14.16692 5.40111   1.000 58.22463  ?  135  LEU A C    1 
ATOM   235  O  O    . LEU A 1 33  ? 26.76387  -14.72617 6.31844   1.000 58.90548  ?  135  LEU A O    1 
ATOM   236  C  CB   . LEU A 1 33  ? 27.06610  -14.82978 3.02390   1.000 53.93148  ?  135  LEU A CB   1 
ATOM   237  C  CG   . LEU A 1 33  ? 26.06006  -15.20192 1.94327   1.000 59.31105  ?  135  LEU A CG   1 
ATOM   238  C  CD1  . LEU A 1 33  ? 26.79148  -15.94373 0.80694   1.000 66.53780  ?  135  LEU A CD1  1 
ATOM   239  C  CD2  . LEU A 1 33  ? 24.93616  -16.03479 2.50240   1.000 58.57803  ?  135  LEU A CD2  1 
ATOM   240  N  N    . VAL A 1 34  ? 28.68139  -13.88024 5.48701   1.000 54.04061  ?  136  VAL A N    1 
ATOM   241  C  CA   . VAL A 1 34  ? 29.41564  -14.11200 6.71805   1.000 58.84825  ?  136  VAL A CA   1 
ATOM   242  C  C    . VAL A 1 34  ? 28.82559  -13.27526 7.85001   1.000 61.73963  ?  136  VAL A C    1 
ATOM   243  O  O    . VAL A 1 34  ? 28.59997  -13.77658 8.95986   1.000 62.17090  ?  136  VAL A O    1 
ATOM   244  C  CB   . VAL A 1 34  ? 30.91196  -13.82880 6.49163   1.000 58.13798  ?  136  VAL A CB   1 
ATOM   245  C  CG1  . VAL A 1 34  ? 31.63349  -13.66337 7.81420   1.000 63.29944  ?  136  VAL A CG1  1 
ATOM   246  C  CG2  . VAL A 1 34  ? 31.53357  -14.96086 5.68925   1.000 61.01371  ?  136  VAL A CG2  1 
ATOM   247  N  N    . ALA A 1 35  ? 28.52961  -11.99909 7.58073   1.000 57.03014  ?  137  ALA A N    1 
ATOM   248  C  CA   . ALA A 1 35  ? 27.96820  -11.15364 8.62562   1.000 56.58820  ?  137  ALA A CA   1 
ATOM   249  C  C    . ALA A 1 35  ? 26.57361  -11.61567 9.02190   1.000 57.87993  ?  137  ALA A C    1 
ATOM   250  O  O    . ALA A 1 35  ? 26.21175  -11.55707 10.19886  1.000 59.19887  ?  137  ALA A O    1 
ATOM   251  C  CB   . ALA A 1 35  ? 27.94802  -9.69836  8.16663   1.000 58.53867  ?  137  ALA A CB   1 
ATOM   252  N  N    . PHE A 1 36  ? 25.78258  -12.09561 8.06457   1.000 54.66755  ?  138  PHE A N    1 
ATOM   253  C  CA   . PHE A 1 36  ? 24.45266  -12.60242 8.38219   1.000 50.25466  ?  138  PHE A CA   1 
ATOM   254  C  C    . PHE A 1 36  ? 24.51917  -13.77034 9.36614   1.000 63.04216  ?  138  PHE A C    1 
ATOM   255  O  O    . PHE A 1 36  ? 23.88774  -13.73120 10.42600  1.000 60.95229  ?  138  PHE A O    1 
ATOM   256  C  CB   . PHE A 1 36  ? 23.75234  -13.03298 7.10886   1.000 51.23761  ?  138  PHE A CB   1 
ATOM   257  C  CG   . PHE A 1 36  ? 22.28343  -13.26566 7.25780   1.000 50.85576  ?  138  PHE A CG   1 
ATOM   258  C  CD1  . PHE A 1 36  ? 21.45071  -12.26266 7.70159   1.000 49.11812  ?  138  PHE A CD1  1 
ATOM   259  C  CD2  . PHE A 1 36  ? 21.71933  -14.47640 6.86471   1.000 56.42184  ?  138  PHE A CD2  1 
ATOM   260  C  CE1  . PHE A 1 36  ? 20.07537  -12.46111 7.79804   1.000 53.38648  ?  138  PHE A CE1  1 
ATOM   261  C  CE2  . PHE A 1 36  ? 20.34338  -14.68876 6.96914   1.000 59.46538  ?  138  PHE A CE2  1 
ATOM   262  C  CZ   . PHE A 1 36  ? 19.52207  -13.67479 7.43859   1.000 60.06886  ?  138  PHE A CZ   1 
ATOM   263  N  N    . VAL A 1 37  ? 25.26289  -14.83693 9.02765   1.000 61.35210  ?  139  VAL A N    1 
ATOM   264  C  CA   . VAL A 1 37  ? 25.23698  -16.01706 9.89804   1.000 62.99451  ?  139  VAL A CA   1 
ATOM   265  C  C    . VAL A 1 37  ? 25.81153  -15.69633 11.27413  1.000 62.03124  ?  139  VAL A C    1 
ATOM   266  O  O    . VAL A 1 37  ? 25.33548  -16.22805 12.28225  1.000 63.52538  ?  139  VAL A O    1 
ATOM   267  C  CB   . VAL A 1 37  ? 25.95953  -17.22553 9.26286   1.000 67.18203  ?  139  VAL A CB   1 
ATOM   268  C  CG1  . VAL A 1 37  ? 25.42857  -17.49557 7.87974   1.000 64.58426  ?  139  VAL A CG1  1 
ATOM   269  C  CG2  . VAL A 1 37  ? 27.46507  -17.02120 9.25705   1.000 71.88600  ?  139  VAL A CG2  1 
ATOM   270  N  N    . LEU A 1 38  ? 26.81845  -14.81874 11.34737  1.000 61.48665  ?  140  LEU A N    1 
ATOM   271  C  CA   . LEU A 1 38  ? 27.29372  -14.33189 12.64481  1.000 65.22133  ?  140  LEU A CA   1 
ATOM   272  C  C    . LEU A 1 38  ? 26.15785  -13.73252 13.48019  1.000 68.02993  ?  140  LEU A C    1 
ATOM   273  O  O    . LEU A 1 38  ? 26.02208  -14.04700 14.66926  1.000 68.13000  ?  140  LEU A O    1 
ATOM   274  C  CB   . LEU A 1 38  ? 28.42995  -13.32404 12.44612  1.000 62.91273  ?  140  LEU A CB   1 
ATOM   275  C  CG   . LEU A 1 38  ? 29.77465  -14.04613 12.25399  1.000 69.51174  ?  140  LEU A CG   1 
ATOM   276  C  CD1  . LEU A 1 38  ? 30.83649  -13.15573 11.68082  1.000 65.78285  ?  140  LEU A CD1  1 
ATOM   277  C  CD2  . LEU A 1 38  ? 30.25515  -14.61471 13.58309  1.000 76.67365  ?  140  LEU A CD2  1 
ATOM   278  N  N    . PHE A 1 39  ? 25.31791  -12.87801 12.88329  1.000 62.84079  ?  141  PHE A N    1 
ATOM   279  C  CA   . PHE A 1 39  ? 24.20303  -12.31283 13.65226  1.000 65.75563  ?  141  PHE A CA   1 
ATOM   280  C  C    . PHE A 1 39  ? 23.21455  -13.39546 14.09323  1.000 73.31216  ?  141  PHE A C    1 
ATOM   281  O  O    . PHE A 1 39  ? 22.72763  -13.37420 15.23239  1.000 77.19499  ?  141  PHE A O    1 
ATOM   282  C  CB   . PHE A 1 39  ? 23.46709  -11.23714 12.84372  1.000 64.23156  ?  141  PHE A CB   1 
ATOM   283  C  CG   . PHE A 1 39  ? 24.06229  -9.84222  12.96195  1.000 69.13006  ?  141  PHE A CG   1 
ATOM   284  C  CD1  . PHE A 1 39  ? 24.00741  -9.13338  14.17123  1.000 69.84721  ?  141  PHE A CD1  1 
ATOM   285  C  CD2  . PHE A 1 39  ? 24.63612  -9.22303  11.85033  1.000 61.11254  ?  141  PHE A CD2  1 
ATOM   286  C  CE1  . PHE A 1 39  ? 24.54460  -7.84179  14.27657  1.000 72.79521  ?  141  PHE A CE1  1 
ATOM   287  C  CE2  . PHE A 1 39  ? 25.17529  -7.93600  11.93804  1.000 63.84612  ?  141  PHE A CE2  1 
ATOM   288  C  CZ   . PHE A 1 39  ? 25.13431  -7.24159  13.15229  1.000 71.81878  ?  141  PHE A CZ   1 
ATOM   289  N  N    . LEU A 1 40  ? 22.88715  -14.34035 13.19894  1.000 68.44153  ?  142  LEU A N    1 
ATOM   290  C  CA   . LEU A 1 40  ? 21.86507  -15.34748 13.49861  1.000 72.79146  ?  142  LEU A CA   1 
ATOM   291  C  C    . LEU A 1 40  ? 22.29848  -16.29461 14.61345  1.000 78.50199  ?  142  LEU A C    1 
ATOM   292  O  O    . LEU A 1 40  ? 21.44778  -16.92084 15.26931  1.000 70.45588  ?  142  LEU A O    1 
ATOM   293  C  CB   . LEU A 1 40  ? 21.54747  -16.16984 12.24958  1.000 68.49460  ?  142  LEU A CB   1 
ATOM   294  C  CG   . LEU A 1 40  ? 20.40631  -15.75258 11.33265  1.000 74.36786  ?  142  LEU A CG   1 
ATOM   295  C  CD1  . LEU A 1 40  ? 20.54063  -16.50783 10.00060  1.000 73.71387  ?  142  LEU A CD1  1 
ATOM   296  C  CD2  . LEU A 1 40  ? 19.07988  -16.04198 11.98240  1.000 69.21239  ?  142  LEU A CD2  1 
ATOM   297  N  N    . ARG A 1 41  ? 23.61223  -16.44607 14.80153  1.000 77.03702  ?  143  ARG A N    1 
ATOM   298  C  CA   . ARG A 1 41  ? 24.12851  -17.39475 15.77347  1.000 83.15542  ?  143  ARG A CA   1 
ATOM   299  C  C    . ARG A 1 41  ? 23.97126  -16.86190 17.18978  1.000 79.92237  ?  143  ARG A C    1 
ATOM   300  O  O    . ARG A 1 41  ? 23.49758  -17.58285 18.07208  1.000 88.47484  ?  143  ARG A O    1 
ATOM   301  C  CB   . ARG A 1 41  ? 25.59537  -17.71516 15.46244  1.000 78.16105  ?  143  ARG A CB   1 
ATOM   302  N  N    . ALA A 1 42  ? 24.31374  -15.59213 17.40641  1.000 85.66553  ?  144  ALA A N    1 
ATOM   303  C  CA   . ALA A 1 42  ? 24.29314  -15.00196 18.74229  1.000 82.27505  ?  144  ALA A CA   1 
ATOM   304  C  C    . ALA A 1 42  ? 22.92601  -15.12924 19.41261  1.000 80.54269  ?  144  ALA A C    1 
ATOM   305  O  O    . ALA A 1 42  ? 21.87787  -15.04632 18.76343  1.000 77.34859  ?  144  ALA A O    1 
ATOM   306  C  CB   . ALA A 1 42  ? 24.69380  -13.52838 18.65537  1.000 82.22749  ?  144  ALA A CB   1 
ATOM   307  N  N    . ARG A 1 43  ? 22.94161  -15.32169 20.73646  1.000 88.62681  ?  145  ARG A N    1 
ATOM   308  C  CA   . ARG A 1 43  ? 21.70012  -15.22608 21.50064  1.000 85.01295  ?  145  ARG A CA   1 
ATOM   309  C  C    . ARG A 1 43  ? 21.12624  -13.81938 21.43460  1.000 82.00605  ?  145  ARG A C    1 
ATOM   310  O  O    . ARG A 1 43  ? 19.90836  -13.63686 21.55210  1.000 81.59428  ?  145  ARG A O    1 
ATOM   311  C  CB   . ARG A 1 43  ? 21.93190  -15.63295 22.95776  1.000 89.07057  ?  145  ARG A CB   1 
ATOM   312  N  N    . SER A 1 44  ? 21.98523  -12.81954 21.22822  1.000 86.27005  ?  146  SER A N    1 
ATOM   313  C  CA   . SER A 1 44  ? 21.56707  -11.42970 21.07643  1.000 84.14256  ?  146  SER A CA   1 
ATOM   314  C  C    . SER A 1 44  ? 20.73401  -11.19507 19.81930  1.000 78.65333  ?  146  SER A C    1 
ATOM   315  O  O    . SER A 1 44  ? 20.42401  -10.04219 19.48642  1.000 74.18355  ?  146  SER A O    1 
ATOM   316  C  CB   . SER A 1 44  ? 22.79197  -10.51230 21.05361  1.000 87.83159  ?  146  SER A CB   1 
ATOM   317  O  OG   . SER A 1 44  ? 23.44919  -10.50010 22.31004  1.000 101.33226 ?  146  SER A OG   1 
ATOM   318  N  N    . ILE A 1 45  ? 20.36670  -12.26698 19.10844  1.000 77.32215  ?  147  ILE A N    1 
ATOM   319  C  CA   . ILE A 1 45  ? 19.50432  -12.09931 17.94228  1.000 76.46428  ?  147  ILE A CA   1 
ATOM   320  C  C    . ILE A 1 45  ? 18.07952  -11.72504 18.32887  1.000 72.41807  ?  147  ILE A C    1 
ATOM   321  O  O    . ILE A 1 45  ? 17.29459  -11.33368 17.45264  1.000 70.60022  ?  147  ILE A O    1 
ATOM   322  C  CB   . ILE A 1 45  ? 19.53264  -13.36042 17.04585  1.000 74.22938  ?  147  ILE A CB   1 
ATOM   323  C  CG1  . ILE A 1 45  ? 18.94394  -13.03534 15.66927  1.000 72.48772  ?  147  ILE A CG1  1 
ATOM   324  C  CG2  . ILE A 1 45  ? 18.82619  -14.54273 17.69987  1.000 78.82888  ?  147  ILE A CG2  1 
ATOM   325  C  CD1  . ILE A 1 45  ? 19.77885  -11.99419 14.89402  1.000 74.43412  ?  147  ILE A CD1  1 
ATOM   326  N  N    . ARG A 1 46  ? 17.74568  -11.77487 19.62994  1.000 70.91886  ?  148  ARG A N    1 
ATOM   327  C  CA   . ARG A 1 46  ? 16.40233  -11.46979 20.11420  1.000 66.04699  ?  148  ARG A CA   1 
ATOM   328  C  C    . ARG A 1 46  ? 16.22805  -10.02700 20.59819  1.000 62.28177  ?  148  ARG A C    1 
ATOM   329  O  O    . ARG A 1 46  ? 15.08010  -9.59148  20.75420  1.000 64.22980  ?  148  ARG A O    1 
ATOM   330  C  CB   . ARG A 1 46  ? 16.02375  -12.43636 21.24625  1.000 72.16537  ?  148  ARG A CB   1 
ATOM   331  N  N    . CYS A 1 47  ? 17.31612  -9.28804  20.86792  1.000 59.84675  ?  149  CYS A N    1 
ATOM   332  C  CA   . CYS A 1 47  ? 17.21018  -7.84252  21.07070  1.000 55.13255  ?  149  CYS A CA   1 
ATOM   333  C  C    . CYS A 1 47  ? 16.68402  -7.15471  19.80584  1.000 63.62493  ?  149  CYS A C    1 
ATOM   334  O  O    . CYS A 1 47  ? 17.08848  -7.47239  18.67322  1.000 54.23772  ?  149  CYS A O    1 
ATOM   335  C  CB   . CYS A 1 47  ? 18.56747  -7.20973  21.41872  1.000 61.12704  ?  149  CYS A CB   1 
ATOM   336  S  SG   . CYS A 1 47  ? 19.68550  -8.08604  22.53803  1.000 86.27866  ?  149  CYS A SG   1 
ATOM   337  N  N    . LEU A 1 48  ? 15.81446  -6.16552  20.01514  1.000 55.91626  ?  150  LEU A N    1 
ATOM   338  C  CA   . LEU A 1 48  ? 15.27173  -5.39049  18.90824  1.000 53.04758  ?  150  LEU A CA   1 
ATOM   339  C  C    . LEU A 1 48  ? 16.37417  -4.91915  17.95369  1.000 60.38322  ?  150  LEU A C    1 
ATOM   340  O  O    . LEU A 1 48  ? 16.24105  -5.03284  16.72246  1.000 53.44061  ?  150  LEU A O    1 
ATOM   341  C  CB   . LEU A 1 48  ? 14.47088  -4.20999  19.46614  1.000 53.92963  ?  150  LEU A CB   1 
ATOM   342  C  CG   . LEU A 1 48  ? 13.85463  -3.21696  18.47505  1.000 58.90915  ?  150  LEU A CG   1 
ATOM   343  C  CD1  . LEU A 1 48  ? 12.97835  -3.97205  17.47747  1.000 48.15467  ?  150  LEU A CD1  1 
ATOM   344  C  CD2  . LEU A 1 48  ? 13.06302  -2.13191  19.22458  1.000 54.02814  ?  150  LEU A CD2  1 
ATOM   345  N  N    . ARG A 1 49  ? 17.49040  -4.41972  18.49023  1.000 51.59954  ?  151  ARG A N    1 
ATOM   346  C  CA   . ARG A 1 49  ? 18.42155  -3.75189  17.59345  1.000 55.93430  ?  151  ARG A CA   1 
ATOM   347  C  C    . ARG A 1 49  ? 19.16777  -4.74463  16.71394  1.000 62.42798  ?  151  ARG A C    1 
ATOM   348  O  O    . ARG A 1 49  ? 19.59684  -4.38313  15.61313  1.000 54.11108  ?  151  ARG A O    1 
ATOM   349  C  CB   . ARG A 1 49  ? 19.40405  -2.87697  18.35812  1.000 59.27870  ?  151  ARG A CB   1 
ATOM   350  C  CG   . ARG A 1 49  ? 20.45904  -3.57930  19.17292  1.000 70.00590  ?  151  ARG A CG   1 
ATOM   351  C  CD   . ARG A 1 49  ? 21.63449  -2.61405  19.25975  1.000 78.78585  ?  151  ARG A CD   1 
ATOM   352  N  NE   . ARG A 1 49  ? 22.90984  -3.24984  19.56271  1.000 91.73735  ?  151  ARG A NE   1 
ATOM   353  C  CZ   . ARG A 1 49  ? 23.28387  -3.57565  20.79618  1.000 95.24929  ?  151  ARG A CZ   1 
ATOM   354  N  NH1  . ARG A 1 49  ? 22.46826  -3.31715  21.81474  1.000 92.61292  ?  151  ARG A NH1  1 
ATOM   355  N  NH2  . ARG A 1 49  ? 24.46509  -4.15068  21.01397  1.000 90.25960  ?  151  ARG A NH2  1 
ATOM   356  N  N    . ASN A 1 50  ? 19.32356  -5.98772  17.16940  1.000 55.94084  ?  152  ASN A N    1 
ATOM   357  C  CA   . ASN A 1 50  ? 19.92773  -7.00484  16.32918  1.000 55.72270  ?  152  ASN A CA   1 
ATOM   358  C  C    . ASN A 1 50  ? 18.93311  -7.58235  15.32957  1.000 61.17188  ?  152  ASN A C    1 
ATOM   359  O  O    . ASN A 1 50  ? 19.34455  -8.05141  14.25606  1.000 58.62434  ?  152  ASN A O    1 
ATOM   360  C  CB   . ASN A 1 50  ? 20.54004  -8.10360  17.18529  1.000 59.23830  ?  152  ASN A CB   1 
ATOM   361  C  CG   . ASN A 1 50  ? 21.88480  -7.68763  17.77110  1.000 70.66096  ?  152  ASN A CG   1 
ATOM   362  O  OD1  . ASN A 1 50  ? 22.48820  -6.69626  17.33255  1.000 70.81944  ?  152  ASN A OD1  1 
ATOM   363  N  ND2  . ASN A 1 50  ? 22.35454  -8.43049  18.76663  1.000 71.50726  ?  152  ASN A ND2  1 
ATOM   364  N  N    . ILE A 1 51  ? 17.63467  -7.54077  15.63768  1.000 53.66624  ?  153  ILE A N    1 
ATOM   365  C  CA   . ILE A 1 51  ? 16.64194  -7.87744  14.61894  1.000 53.44622  ?  153  ILE A CA   1 
ATOM   366  C  C    . ILE A 1 51  ? 16.73625  -6.88743  13.46019  1.000 55.27259  ?  153  ILE A C    1 
ATOM   367  O  O    . ILE A 1 51  ? 16.63502  -7.25849  12.28057  1.000 50.00386  ?  153  ILE A O    1 
ATOM   368  C  CB   . ILE A 1 51  ? 15.22808  -7.89678  15.23325  1.000 52.14153  ?  153  ILE A CB   1 
ATOM   369  C  CG1  . ILE A 1 51  ? 15.02366  -9.10985  16.14515  1.000 61.63129  ?  153  ILE A CG1  1 
ATOM   370  C  CG2  . ILE A 1 51  ? 14.15742  -7.90203  14.17393  1.000 49.91989  ?  153  ILE A CG2  1 
ATOM   371  C  CD1  . ILE A 1 51  ? 13.85435  -8.90866  17.11776  1.000 56.59827  ?  153  ILE A CD1  1 
ATOM   372  N  N    . ILE A 1 52  ? 16.92293  -5.60827  13.78818  1.000 49.41802  ?  154  ILE A N    1 
ATOM   373  C  CA   . ILE A 1 52  ? 17.01008  -4.57335  12.77323  1.000 55.69754  ?  154  ILE A CA   1 
ATOM   374  C  C    . ILE A 1 52  ? 18.25180  -4.78436  11.90305  1.000 52.00471  ?  154  ILE A C    1 
ATOM   375  O  O    . ILE A 1 52  ? 18.16169  -4.79937  10.67346  1.000 49.37062  ?  154  ILE A O    1 
ATOM   376  C  CB   . ILE A 1 52  ? 16.98369  -3.18910  13.44298  1.000 53.44696  ?  154  ILE A CB   1 
ATOM   377  C  CG1  . ILE A 1 52  ? 15.58573  -2.93196  14.04038  1.000 54.63277  ?  154  ILE A CG1  1 
ATOM   378  C  CG2  . ILE A 1 52  ? 17.39822  -2.10251  12.46221  1.000 47.86259  ?  154  ILE A CG2  1 
ATOM   379  C  CD1  . ILE A 1 52  ? 15.51290  -1.76153  15.00047  1.000 46.48612  ?  154  ILE A CD1  1 
ATOM   380  N  N    . HIS A 1 53  ? 19.41816  -4.99179  12.53160  1.000 51.19275  ?  155  HIS A N    1 
ATOM   381  C  CA   . HIS A 1 53  ? 20.64396  -5.27094  11.78554  1.000 52.04310  ?  155  HIS A CA   1 
ATOM   382  C  C    . HIS A 1 53  ? 20.48064  -6.45248  10.82325  1.000 52.36247  ?  155  HIS A C    1 
ATOM   383  O  O    . HIS A 1 53  ? 20.89638  -6.37110  9.65673   1.000 50.77087  ?  155  HIS A O    1 
ATOM   384  C  CB   . HIS A 1 53  ? 21.81480  -5.55267  12.73623  1.000 55.28475  ?  155  HIS A CB   1 
ATOM   385  C  CG   . HIS A 1 53  ? 22.21119  -4.39560  13.60783  1.000 63.73292  ?  155  HIS A CG   1 
ATOM   386  N  ND1  . HIS A 1 53  ? 21.99059  -3.07553  13.26344  1.000 60.23502  ?  155  HIS A ND1  1 
ATOM   387  C  CD2  . HIS A 1 53  ? 22.86342  -4.36897  14.79735  1.000 60.03698  ?  155  HIS A CD2  1 
ATOM   388  C  CE1  . HIS A 1 53  ? 22.46845  -2.29093  14.21376  1.000 60.20329  ?  155  HIS A CE1  1 
ATOM   389  N  NE2  . HIS A 1 53  ? 22.99877  -3.05048  15.15644  1.000 59.52762  ?  155  HIS A NE2  1 
ATOM   390  N  N    . ALA A 1 54  ? 19.92464  -7.58058  11.30270  1.000 46.85183  ?  156  ALA A N    1 
ATOM   391  C  CA   . ALA A 1 54  ? 19.88980  -8.78076  10.46845  1.000 50.74361  ?  156  ALA A CA   1 
ATOM   392  C  C    . ALA A 1 54  ? 18.96726  -8.60493  9.25659   1.000 51.37893  ?  156  ALA A C    1 
ATOM   393  O  O    . ALA A 1 54  ? 19.25533  -9.11775  8.16232   1.000 47.85380  ?  156  ALA A O    1 
ATOM   394  C  CB   . ALA A 1 54  ? 19.46157  -9.99696  11.28457  1.000 44.38697  ?  156  ALA A CB   1 
ATOM   395  N  N    . ASN A 1 55  ? 17.83124  -7.92994  9.44631   1.000 48.87755  ?  157  ASN A N    1 
ATOM   396  C  CA   . ASN A 1 55  ? 16.95283  -7.61827  8.32792   1.000 51.53259  ?  157  ASN A CA   1 
ATOM   397  C  C    . ASN A 1 55  ? 17.62084  -6.63867  7.36700   1.000 51.32675  ?  157  ASN A C    1 
ATOM   398  O  O    . ASN A 1 55  ? 17.47343  -6.76036  6.14286   1.000 45.08551  ?  157  ASN A O    1 
ATOM   399  C  CB   . ASN A 1 55  ? 15.64309  -7.03119  8.84039   1.000 49.74487  ?  157  ASN A CB   1 
ATOM   400  C  CG   . ASN A 1 55  ? 14.67316  -8.08898  9.27138   1.000 58.54040  ?  157  ASN A CG   1 
ATOM   401  O  OD1  . ASN A 1 55  ? 13.90895  -8.60362  8.45305   1.000 51.87536  ?  157  ASN A OD1  1 
ATOM   402  N  ND2  . ASN A 1 55  ? 14.68397  -8.42342  10.57453  1.000 54.18323  ?  157  ASN A ND2  1 
ATOM   403  N  N    . LEU A 1 56  ? 18.34983  -5.65798  7.90631   1.000 46.13054  ?  158  LEU A N    1 
ATOM   404  C  CA   . LEU A 1 56  ? 19.11530  -4.77246  7.04037   1.000 52.00710  ?  158  LEU A CA   1 
ATOM   405  C  C    . LEU A 1 56  ? 20.09626  -5.57184  6.18154   1.000 53.21300  ?  158  LEU A C    1 
ATOM   406  O  O    . LEU A 1 56  ? 20.16524  -5.37744  4.96552   1.000 48.56792  ?  158  LEU A O    1 
ATOM   407  C  CB   . LEU A 1 56  ? 19.84181  -3.71070  7.86613   1.000 45.40005  ?  158  LEU A CB   1 
ATOM   408  C  CG   . LEU A 1 56  ? 20.81127  -2.85719  7.02599   1.000 56.19500  ?  158  LEU A CG   1 
ATOM   409  C  CD1  . LEU A 1 56  ? 20.06219  -1.79323  6.20503   1.000 56.28330  ?  158  LEU A CD1  1 
ATOM   410  C  CD2  . LEU A 1 56  ? 21.88363  -2.20206  7.88010   1.000 54.72074  ?  158  LEU A CD2  1 
ATOM   411  N  N    . ILE A 1 57  ? 20.85125  -6.49176  6.79813   1.000 51.45269  ?  159  ILE A N    1 
ATOM   412  C  CA   . ILE A 1 57  ? 21.80919  -7.30547  6.04733   1.000 49.28779  ?  159  ILE A CA   1 
ATOM   413  C  C    . ILE A 1 57  ? 21.09315  -8.14141  4.99091   1.000 51.44426  ?  159  ILE A C    1 
ATOM   414  O  O    . ILE A 1 57  ? 21.52136  -8.21050  3.82417   1.000 44.44593  ?  159  ILE A O    1 
ATOM   415  C  CB   . ILE A 1 57  ? 22.63526  -8.19247  6.99499   1.000 50.88559  ?  159  ILE A CB   1 
ATOM   416  C  CG1  . ILE A 1 57  ? 23.53649  -7.31831  7.86338   1.000 53.40805  ?  159  ILE A CG1  1 
ATOM   417  C  CG2  . ILE A 1 57  ? 23.49482  -9.19062  6.19352   1.000 48.15928  ?  159  ILE A CG2  1 
ATOM   418  C  CD1  . ILE A 1 57  ? 24.47980  -6.45777  7.04816   1.000 54.16036  ?  159  ILE A CD1  1 
ATOM   419  N  N    . ALA A 1 58  ? 19.99100  -8.79339  5.38156   1.000 50.66828  ?  160  ALA A N    1 
ATOM   420  C  CA   . ALA A 1 58  ? 19.22749  -9.58734  4.42083   1.000 48.77043  ?  160  ALA A CA   1 
ATOM   421  C  C    . ALA A 1 58  ? 18.83341  -8.74496  3.20661   1.000 47.13061  ?  160  ALA A C    1 
ATOM   422  O  O    . ALA A 1 58  ? 18.97437  -9.18329  2.05670   1.000 48.50998  ?  160  ALA A O    1 
ATOM   423  C  CB   . ALA A 1 58  ? 17.98783  -10.18760 5.08840   1.000 45.67393  ?  160  ALA A CB   1 
ATOM   424  N  N    . ALA A 1 59  ? 18.33022  -7.53292  3.44511   1.000 44.62180  ?  161  ALA A N    1 
ATOM   425  C  CA   . ALA A 1 59  ? 17.89333  -6.68302  2.34054   1.000 46.50895  ?  161  ALA A CA   1 
ATOM   426  C  C    . ALA A 1 59  ? 19.03778  -6.40815  1.36023   1.000 49.39043  ?  161  ALA A C    1 
ATOM   427  O  O    . ALA A 1 59  ? 18.82480  -6.36014  0.13673   1.000 43.96105  ?  161  ALA A O    1 
ATOM   428  C  CB   . ALA A 1 59  ? 17.30578  -5.38017  2.88581   1.000 44.79714  ?  161  ALA A CB   1 
ATOM   429  N  N    . PHE A 1 60  ? 20.26097  -6.25225  1.87724   1.000 42.32734  ?  162  PHE A N    1 
ATOM   430  C  CA   . PHE A 1 60  ? 21.41519  -6.02873  1.01747   1.000 47.20750  ?  162  PHE A CA   1 
ATOM   431  C  C    . PHE A 1 60  ? 21.89867  -7.30534  0.32640   1.000 52.02890  ?  162  PHE A C    1 
ATOM   432  O  O    . PHE A 1 60  ? 22.50116  -7.23180  -0.76202  1.000 44.93149  ?  162  PHE A O    1 
ATOM   433  C  CB   . PHE A 1 60  ? 22.55751  -5.42046  1.83509   1.000 45.98603  ?  162  PHE A CB   1 
ATOM   434  C  CG   . PHE A 1 60  ? 22.51998  -3.91972  1.91180   1.000 46.24039  ?  162  PHE A CG   1 
ATOM   435  C  CD1  . PHE A 1 60  ? 21.79956  -3.28210  2.91216   1.000 42.41962  ?  162  PHE A CD1  1 
ATOM   436  C  CD2  . PHE A 1 60  ? 23.20430  -3.14111  0.96681   1.000 50.05319  ?  162  PHE A CD2  1 
ATOM   437  C  CE1  . PHE A 1 60  ? 21.75764  -1.89222  2.98804   1.000 46.43509  ?  162  PHE A CE1  1 
ATOM   438  C  CE2  . PHE A 1 60  ? 23.16889  -1.73973  1.02623   1.000 48.31962  ?  162  PHE A CE2  1 
ATOM   439  C  CZ   . PHE A 1 60  ? 22.45327  -1.11634  2.04769   1.000 49.24549  ?  162  PHE A CZ   1 
ATOM   440  N  N    . ILE A 1 61  ? 21.68812  -8.47067  0.95000   1.000 47.40435  ?  163  ILE A N    1 
ATOM   441  C  CA   . ILE A 1 61  ? 22.00481  -9.72348  0.27363   1.000 48.12887  ?  163  ILE A CA   1 
ATOM   442  C  C    . ILE A 1 61  ? 21.11064  -9.89151  -0.94567  1.000 48.17812  ?  163  ILE A C    1 
ATOM   443  O  O    . ILE A 1 61  ? 21.57068  -10.28246 -2.02659  1.000 50.03963  ?  163  ILE A O    1 
ATOM   444  C  CB   . ILE A 1 61  ? 21.85354  -10.91464 1.23698   1.000 48.38531  ?  163  ILE A CB   1 
ATOM   445  C  CG1  . ILE A 1 61  ? 22.99815  -10.97748 2.25523   1.000 49.30678  ?  163  ILE A CG1  1 
ATOM   446  C  CG2  . ILE A 1 61  ? 21.73632  -12.24485 0.46468   1.000 43.90160  ?  163  ILE A CG2  1 
ATOM   447  C  CD1  . ILE A 1 61  ? 22.73478  -12.06601 3.31533   1.000 48.41571  ?  163  ILE A CD1  1 
ATOM   448  N  N    . LEU A 1 62  ? 19.81404  -9.61110  -0.78969  1.000 43.52890  ?  164  LEU A N    1 
ATOM   449  C  CA   . LEU A 1 62  ? 18.88238  -9.83845  -1.88581  1.000 46.28316  ?  164  LEU A CA   1 
ATOM   450  C  C    . LEU A 1 62  ? 19.18867  -8.91712  -3.05988  1.000 49.53855  ?  164  LEU A C    1 
ATOM   451  O  O    . LEU A 1 62  ? 19.13455  -9.33729  -4.22032  1.000 47.34985  ?  164  LEU A O    1 
ATOM   452  C  CB   . LEU A 1 62  ? 17.45505  -9.64766  -1.39039  1.000 42.12507  ?  164  LEU A CB   1 
ATOM   453  C  CG   . LEU A 1 62  ? 17.10465  -10.89619 -0.57087  1.000 55.35262  ?  164  LEU A CG   1 
ATOM   454  C  CD1  . LEU A 1 62  ? 15.87355  -10.65215 0.28456   1.000 46.35380  ?  164  LEU A CD1  1 
ATOM   455  C  CD2  . LEU A 1 62  ? 16.87601  -12.05745 -1.51633  1.000 54.15521  ?  164  LEU A CD2  1 
ATOM   456  N  N    . ARG A 1 63  ? 19.54275  -7.66681  -2.76386  1.000 44.14661  ?  165  ARG A N    1 
ATOM   457  C  CA   . ARG A 1 63  ? 19.89652  -6.72183  -3.80443  1.000 52.12612  ?  165  ARG A CA   1 
ATOM   458  C  C    . ARG A 1 63  ? 21.18127  -7.12878  -4.52100  1.000 51.31001  ?  165  ARG A C    1 
ATOM   459  O  O    . ARG A 1 63  ? 21.27656  -7.01011  -5.74563  1.000 46.29017  ?  165  ARG A O    1 
ATOM   460  C  CB   . ARG A 1 63  ? 20.03876  -5.32880  -3.20302  1.000 43.63889  ?  165  ARG A CB   1 
ATOM   461  C  CG   . ARG A 1 63  ? 20.16087  -4.27785  -4.27910  1.000 50.32924  ?  165  ARG A CG   1 
ATOM   462  C  CD   . ARG A 1 63  ? 20.89580  -3.16716  -3.71543  1.000 52.39581  ?  165  ARG A CD   1 
ATOM   463  N  NE   . ARG A 1 63  ? 21.35797  -2.22040  -4.70521  1.000 57.28832  ?  165  ARG A NE   1 
ATOM   464  C  CZ   . ARG A 1 63  ? 21.84584  -1.03213  -4.36742  1.000 59.30721  ?  165  ARG A CZ   1 
ATOM   465  N  NH1  . ARG A 1 63  ? 21.88190  -0.66479  -3.06771  1.000 59.23409  ?  165  ARG A NH1  1 
ATOM   466  N  NH2  . ARG A 1 63  ? 22.27406  -0.20892  -5.30442  1.000 55.24424  ?  165  ARG A NH2  1 
ATOM   467  N  N    . ASN A 1 64  ? 22.18979  -7.57537  -3.77204  1.000 49.56193  ?  166  ASN A N    1 
ATOM   468  C  CA   . ASN A 1 64  ? 23.45293  -7.94577  -4.38885  1.000 49.36078  ?  166  ASN A CA   1 
ATOM   469  C  C    . ASN A 1 64  ? 23.36568  -9.28765  -5.11370  1.000 53.37678  ?  166  ASN A C    1 
ATOM   470  O  O    . ASN A 1 64  ? 24.04052  -9.47253  -6.13137  1.000 53.76724  ?  166  ASN A O    1 
ATOM   471  C  CB   . ASN A 1 64  ? 24.56932  -7.94350  -3.33766  1.000 46.48133  ?  166  ASN A CB   1 
ATOM   472  C  CG   . ASN A 1 64  ? 25.14968  -6.53993  -3.11266  1.000 53.15382  ?  166  ASN A CG   1 
ATOM   473  O  OD1  . ASN A 1 64  ? 26.05234  -6.09390  -3.84710  1.000 54.29251  ?  166  ASN A OD1  1 
ATOM   474  N  ND2  . ASN A 1 64  ? 24.61380  -5.82539  -2.12541  1.000 45.73344  ?  166  ASN A ND2  1 
ATOM   475  N  N    . ALA A 1 65  ? 22.52957  -10.22201 -4.65123  1.000 49.28442  ?  167  ALA A N    1 
ATOM   476  C  CA   . ALA A 1 65  ? 22.32886  -11.44001 -5.43697  1.000 52.05430  ?  167  ALA A CA   1 
ATOM   477  C  C    . ALA A 1 65  ? 21.56861  -11.13969 -6.72117  1.000 51.92902  ?  167  ALA A C    1 
ATOM   478  O  O    . ALA A 1 65  ? 21.87782  -11.70042 -7.78089  1.000 48.59688  ?  167  ALA A O    1 
ATOM   479  C  CB   . ALA A 1 65  ? 21.57786  -12.50270 -4.62273  1.000 51.13902  ?  167  ALA A CB   1 
ATOM   480  N  N    . THR A 1 66  ? 20.54953  -10.27618 -6.62940  1.000 49.86061  ?  168  THR A N    1 
ATOM   481  C  CA   . THR A 1 66  ? 19.74501  -9.91042  -7.78760  1.000 49.08428  ?  168  THR A CA   1 
ATOM   482  C  C    . THR A 1 66  ? 20.57350  -9.16582  -8.84649  1.000 49.69411  ?  168  THR A C    1 
ATOM   483  O  O    . THR A 1 66  ? 20.28197  -9.27345  -10.04245 1.000 46.95636  ?  168  THR A O    1 
ATOM   484  C  CB   . THR A 1 66  ? 18.54353  -9.07007  -7.31914  1.000 48.08985  ?  168  THR A CB   1 
ATOM   485  O  OG1  . THR A 1 66  ? 17.78276  -9.80309  -6.33971  1.000 47.53264  ?  168  THR A OG1  1 
ATOM   486  C  CG2  . THR A 1 66  ? 17.62918  -8.69863  -8.48389  1.000 43.16969  ?  168  THR A CG2  1 
ATOM   487  N  N    . TRP A 1 67  ? 21.60408  -8.41514  -8.42887  1.000 47.94082  ?  169  TRP A N    1 
ATOM   488  C  CA   . TRP A 1 67  ? 22.47094  -7.72813  -9.37892  1.000 49.94548  ?  169  TRP A CA   1 
ATOM   489  C  C    . TRP A 1 67  ? 23.01678  -8.70588  -10.42617 1.000 55.06004  ?  169  TRP A C    1 
ATOM   490  O  O    . TRP A 1 67  ? 23.09797  -8.37770  -11.62221 1.000 49.78590  ?  169  TRP A O    1 
ATOM   491  C  CB   . TRP A 1 67  ? 23.62297  -7.02616  -8.63878  1.000 47.84383  ?  169  TRP A CB   1 
ATOM   492  C  CG   . TRP A 1 67  ? 24.53203  -6.21707  -9.56145  1.000 54.74777  ?  169  TRP A CG   1 
ATOM   493  C  CD1  . TRP A 1 67  ? 24.34393  -4.91679  -9.97018  1.000 55.98413  ?  169  TRP A CD1  1 
ATOM   494  C  CD2  . TRP A 1 67  ? 25.75895  -6.65735  -10.19845 1.000 55.21674  ?  169  TRP A CD2  1 
ATOM   495  N  NE1  . TRP A 1 67  ? 25.36990  -4.52818  -10.81942 1.000 56.47443  ?  169  TRP A NE1  1 
ATOM   496  C  CE2  . TRP A 1 67  ? 26.24338  -5.57498  -10.97700 1.000 58.58051  ?  169  TRP A CE2  1 
ATOM   497  C  CE3  . TRP A 1 67  ? 26.49378  -7.84877  -10.17531 1.000 52.92865  ?  169  TRP A CE3  1 
ATOM   498  C  CZ2  . TRP A 1 67  ? 27.42721  -5.65676  -11.72713 1.000 60.59958  ?  169  TRP A CZ2  1 
ATOM   499  C  CZ3  . TRP A 1 67  ? 27.67379  -7.92892  -10.92357 1.000 58.62612  ?  169  TRP A CZ3  1 
ATOM   500  C  CH2  . TRP A 1 67  ? 28.12448  -6.83904  -11.68965 1.000 59.95628  ?  169  TRP A CH2  1 
ATOM   501  N  N    . PHE A 1 68  ? 23.36754  -9.92490  -9.99774  1.000 52.95478  ?  170  PHE A N    1 
ATOM   502  C  CA   . PHE A 1 68  ? 23.89510  -10.90346 -10.94377 1.000 53.02384  ?  170  PHE A CA   1 
ATOM   503  C  C    . PHE A 1 68  ? 22.84496  -11.27187 -11.97073 1.000 56.60187  ?  170  PHE A C    1 
ATOM   504  O  O    . PHE A 1 68  ? 23.13368  -11.34397 -13.17737 1.000 56.89448  ?  170  PHE A O    1 
ATOM   505  C  CB   . PHE A 1 68  ? 24.39235  -12.14701 -10.20804 1.000 49.35515  ?  170  PHE A CB   1 
ATOM   506  C  CG   . PHE A 1 68  ? 25.67314  -11.92076 -9.47298  1.000 55.79329  ?  170  PHE A CG   1 
ATOM   507  C  CD1  . PHE A 1 68  ? 26.88452  -11.88425 -10.15729 1.000 60.51448  ?  170  PHE A CD1  1 
ATOM   508  C  CD2  . PHE A 1 68  ? 25.66769  -11.67517 -8.10240  1.000 56.45206  ?  170  PHE A CD2  1 
ATOM   509  C  CE1  . PHE A 1 68  ? 28.07696  -11.64569 -9.49088  1.000 56.00538  ?  170  PHE A CE1  1 
ATOM   510  C  CE2  . PHE A 1 68  ? 26.85881  -11.43758 -7.42220  1.000 54.16911  ?  170  PHE A CE2  1 
ATOM   511  C  CZ   . PHE A 1 68  ? 28.06471  -11.43117 -8.11764  1.000 58.01101  ?  170  PHE A CZ   1 
ATOM   512  N  N    . VAL A 1 69  ? 21.61596  -11.49270 -11.51916 1.000 51.56525  ?  171  VAL A N    1 
ATOM   513  C  CA   . VAL A 1 69  ? 20.54722  -11.78586 -12.46518 1.000 51.45735  ?  171  VAL A CA   1 
ATOM   514  C  C    . VAL A 1 69  ? 20.33509  -10.60310 -13.40246 1.000 55.24649  ?  171  VAL A C    1 
ATOM   515  O  O    . VAL A 1 69  ? 20.13155  -10.78761 -14.60704 1.000 59.54238  ?  171  VAL A O    1 
ATOM   516  C  CB   . VAL A 1 69  ? 19.26069  -12.17059 -11.71377 1.000 51.43756  ?  171  VAL A CB   1 
ATOM   517  C  CG1  . VAL A 1 69  ? 18.20610  -12.64882 -12.67747 1.000 51.74101  ?  171  VAL A CG1  1 
ATOM   518  C  CG2  . VAL A 1 69  ? 19.55586  -13.22525 -10.62896 1.000 52.58831  ?  171  VAL A CG2  1 
ATOM   519  N  N    . VAL A 1 70  ? 20.41894  -9.36826  -12.88160 1.000 51.04840  ?  172  VAL A N    1 
ATOM   520  C  CA   . VAL A 1 70  ? 20.24427  -8.19305  -13.74226 1.000 55.68655  ?  172  VAL A CA   1 
ATOM   521  C  C    . VAL A 1 70  ? 21.27123  -8.19951  -14.88408 1.000 59.68091  ?  172  VAL A C    1 
ATOM   522  O  O    . VAL A 1 70  ? 20.96936  -7.78833  -16.01141 1.000 56.02868  ?  172  VAL A O    1 
ATOM   523  C  CB   . VAL A 1 70  ? 20.32827  -6.88561  -12.92515 1.000 49.14676  ?  172  VAL A CB   1 
ATOM   524  C  CG1  . VAL A 1 70  ? 20.47758  -5.65463  -13.87325 1.000 48.23508  ?  172  VAL A CG1  1 
ATOM   525  C  CG2  . VAL A 1 70  ? 19.10455  -6.70372  -11.99443 1.000 50.75609  ?  172  VAL A CG2  1 
ATOM   526  N  N    . GLN A 1 71  ? 22.50585  -8.64061  -14.60569 1.000 55.37846  ?  173  GLN A N    1 
ATOM   527  C  CA   . GLN A 1 71  ? 23.52603  -8.63088  -15.64953 1.000 64.65524  ?  173  GLN A CA   1 
ATOM   528  C  C    . GLN A 1 71  ? 23.08758  -9.44612  -16.85627 1.000 61.16511  ?  173  GLN A C    1 
ATOM   529  O  O    . GLN A 1 71  ? 23.44535  -9.11294  -17.98529 1.000 61.77326  ?  173  GLN A O    1 
ATOM   530  C  CB   . GLN A 1 71  ? 24.87177  -9.16265  -15.13551 1.000 60.05865  ?  173  GLN A CB   1 
ATOM   531  C  CG   . GLN A 1 71  ? 25.58045  -8.30331  -14.11945 1.000 55.15770  ?  173  GLN A CG   1 
ATOM   532  C  CD   . GLN A 1 71  ? 25.39058  -6.80722  -14.33762 1.000 64.88039  ?  173  GLN A CD   1 
ATOM   533  O  OE1  . GLN A 1 71  ? 24.71746  -6.12685  -13.53667 1.000 67.14018  ?  173  GLN A OE1  1 
ATOM   534  N  NE2  . GLN A 1 71  ? 26.02486  -6.27219  -15.37099 1.000 59.58254  ?  173  GLN A NE2  1 
ATOM   535  N  N    . LEU A 1 72  ? 22.30832  -10.49991 -16.64260 1.000 64.13458  ?  174  LEU A N    1 
ATOM   536  C  CA   . LEU A 1 72  ? 21.81272  -11.30873 -17.74787 1.000 66.62366  ?  174  LEU A CA   1 
ATOM   537  C  C    . LEU A 1 72  ? 20.64827  -10.65662 -18.49975 1.000 67.76685  ?  174  LEU A C    1 
ATOM   538  O  O    . LEU A 1 72  ? 20.16659  -11.25230 -19.46557 1.000 64.16421  ?  174  LEU A O    1 
ATOM   539  C  CB   . LEU A 1 72  ? 21.42173  -12.69956 -17.23217 1.000 65.47339  ?  174  LEU A CB   1 
ATOM   540  C  CG   . LEU A 1 72  ? 22.52922  -13.44870 -16.45631 1.000 63.53224  ?  174  LEU A CG   1 
ATOM   541  C  CD1  . LEU A 1 72  ? 21.99068  -14.71728 -15.79411 1.000 61.87894  ?  174  LEU A CD1  1 
ATOM   542  C  CD2  . LEU A 1 72  ? 23.72605  -13.78501 -17.33259 1.000 66.19130  ?  174  LEU A CD2  1 
ATOM   543  N  N    . THR A 1 73  ? 20.19700  -9.45094  -18.10450 1.000 67.09655  ?  175  THR A N    1 
ATOM   544  C  CA   . THR A 1 73  ? 19.19053  -8.69830  -18.85486 1.000 58.86202  ?  175  THR A CA   1 
ATOM   545  C  C    . THR A 1 73  ? 19.80407  -7.54478  -19.62872 1.000 64.99269  ?  175  THR A C    1 
ATOM   546  O  O    . THR A 1 73  ? 19.07622  -6.81809  -20.31249 1.000 63.83411  ?  175  THR A O    1 
ATOM   547  C  CB   . THR A 1 73  ? 18.13900  -8.05690  -17.93372 1.000 67.17549  ?  175  THR A CB   1 
ATOM   548  O  OG1  . THR A 1 73  ? 18.76687  -6.98081  -17.22132 1.000 62.40619  ?  175  THR A OG1  1 
ATOM   549  C  CG2  . THR A 1 73  ? 17.56551  -9.08957  -16.90279 1.000 60.56139  ?  175  THR A CG2  1 
ATOM   550  N  N    . MET A 1 74  ? 21.08893  -7.28172  -19.44144 1.000 60.77929  ?  176  MET A N    1 
ATOM   551  C  CA   . MET A 1 74  ? 21.74124  -6.19608  -20.14341 1.000 64.06791  ?  176  MET A CA   1 
ATOM   552  C  C    . MET A 1 74  ? 22.21538  -6.63236  -21.53697 1.000 71.94949  ?  176  MET A C    1 
ATOM   553  O  O    . MET A 1 74  ? 22.82808  -5.84109  -22.26662 1.000 64.70739  ?  176  MET A O    1 
ATOM   554  C  CB   . MET A 1 74  ? 22.89432  -5.65628  -19.29035 1.000 63.53438  ?  176  MET A CB   1 
ATOM   555  C  CG   . MET A 1 74  ? 22.42848  -5.00270  -17.96485 1.000 61.27430  ?  176  MET A CG   1 
ATOM   556  S  SD   . MET A 1 74  ? 21.58111  -3.42763  -18.20843 1.000 86.64111  ?  176  MET A SD   1 
ATOM   557  C  CE   . MET A 1 74  ? 20.65030  -3.25415  -16.66327 1.000 69.68994  ?  176  MET A CE   1 
ATOM   558  N  N    . SER A 1 75  ? 21.92484  -7.86666  -21.91962 1.000 66.90557  ?  177  SER A N    1 
ATOM   559  C  CA   . SER A 1 75  ? 22.09188  -8.28889  -23.29974 1.000 71.87014  ?  177  SER A CA   1 
ATOM   560  C  C    . SER A 1 75  ? 21.23806  -7.41828  -24.21431 1.000 71.54662  ?  177  SER A C    1 
ATOM   561  O  O    . SER A 1 75  ? 20.05520  -7.18461  -23.91363 1.000 67.71151  ?  177  SER A O    1 
ATOM   562  C  CB   . SER A 1 75  ? 21.69918  -9.75449  -23.43984 1.000 72.34172  ?  177  SER A CB   1 
ATOM   563  O  OG   . SER A 1 75  ? 21.50568  -10.09330 -24.78359 1.000 77.62617  ?  177  SER A OG   1 
ATOM   564  N  N    . PRO A 1 76  ? 21.79242  -6.91704  -25.32862 1.000 75.55498  ?  178  PRO A N    1 
ATOM   565  C  CA   . PRO A 1 76  ? 20.99056  -6.06352  -26.23562 1.000 69.19194  ?  178  PRO A CA   1 
ATOM   566  C  C    . PRO A 1 76  ? 19.76001  -6.76275  -26.79395 1.000 64.06106  ?  178  PRO A C    1 
ATOM   567  O  O    . PRO A 1 76  ? 18.70084  -6.13904  -26.93084 1.000 62.12723  ?  178  PRO A O    1 
ATOM   568  C  CB   . PRO A 1 76  ? 21.99247  -5.70221  -27.34717 1.000 74.21149  ?  178  PRO A CB   1 
ATOM   569  C  CG   . PRO A 1 76  ? 23.36418  -5.97518  -26.74956 1.000 76.12270  ?  178  PRO A CG   1 
ATOM   570  C  CD   . PRO A 1 76  ? 23.16187  -7.13835  -25.82938 1.000 74.98143  ?  178  PRO A CD   1 
ATOM   571  N  N    . GLU A 1 77  ? 19.87380  -8.05075  -27.11753 1.000 65.07494  ?  179  GLU A N    1 
ATOM   572  C  CA   . GLU A 1 77  ? 18.71148  -8.81906  -27.55564 1.000 71.01435  ?  179  GLU A CA   1 
ATOM   573  C  C    . GLU A 1 77  ? 17.62653  -8.83815  -26.48003 1.000 70.49655  ?  179  GLU A C    1 
ATOM   574  O  O    . GLU A 1 77  ? 16.46333  -8.50754  -26.74665 1.000 67.56824  ?  179  GLU A O    1 
ATOM   575  C  CB   . GLU A 1 77  ? 19.13377  -10.24634 -27.91815 1.000 72.25636  ?  179  GLU A CB   1 
ATOM   576  C  CG   . GLU A 1 77  ? 20.18488  -10.36338 -29.03099 1.000 80.68413  ?  179  GLU A CG   1 
ATOM   577  C  CD   . GLU A 1 77  ? 21.60975  -10.07638 -28.54954 1.000 83.99590  ?  179  GLU A CD   1 
ATOM   578  O  OE1  . GLU A 1 77  ? 21.96049  -10.48587 -27.41009 1.000 75.03304  ?  179  GLU A OE1  1 
ATOM   579  O  OE2  . GLU A 1 77  ? 22.38294  -9.46532  -29.33741 1.000 84.26543  -1 179  GLU A OE2  1 
ATOM   580  N  N    . VAL A 1 78  ? 17.98656  -9.23156  -25.25136 1.000 69.88004  ?  180  VAL A N    1 
ATOM   581  C  CA   . VAL A 1 78  ? 17.00267  -9.22240  -24.16863 1.000 65.71292  ?  180  VAL A CA   1 
ATOM   582  C  C    . VAL A 1 78  ? 16.49398  -7.80967  -23.91325 1.000 62.89264  ?  180  VAL A C    1 
ATOM   583  O  O    . VAL A 1 78  ? 15.28666  -7.59564  -23.72832 1.000 64.53413  ?  180  VAL A O    1 
ATOM   584  C  CB   . VAL A 1 78  ? 17.58158  -9.84237  -22.88324 1.000 69.00518  ?  180  VAL A CB   1 
ATOM   585  C  CG1  . VAL A 1 78  ? 16.51030  -9.83483  -21.77761 1.000 62.45968  ?  180  VAL A CG1  1 
ATOM   586  C  CG2  . VAL A 1 78  ? 18.08882  -11.25475 -23.14382 1.000 66.81588  ?  180  VAL A CG2  1 
ATOM   587  N  N    . HIS A 1 79  ? 17.39176  -6.82139  -23.90278 1.000 62.15004  ?  181  HIS A N    1 
ATOM   588  C  CA   . HIS A 1 79  ? 16.98742  -5.48606  -23.46529 1.000 63.93254  ?  181  HIS A CA   1 
ATOM   589  C  C    . HIS A 1 79  ? 15.86920  -4.94534  -24.35319 1.000 70.76323  ?  181  HIS A C    1 
ATOM   590  O  O    . HIS A 1 79  ? 14.88200  -4.38953  -23.85836 1.000 67.82521  ?  181  HIS A O    1 
ATOM   591  C  CB   . HIS A 1 79  ? 18.18577  -4.53196  -23.49630 1.000 68.20793  ?  181  HIS A CB   1 
ATOM   592  C  CG   . HIS A 1 79  ? 18.01018  -3.30774  -22.64739 1.000 76.35679  ?  181  HIS A CG   1 
ATOM   593  N  ND1  . HIS A 1 79  ? 18.72575  -2.14316  -22.84593 1.000 80.13487  ?  181  HIS A ND1  1 
ATOM   594  C  CD2  . HIS A 1 79  ? 17.34015  -3.13721  -21.48300 1.000 70.62927  ?  181  HIS A CD2  1 
ATOM   595  C  CE1  . HIS A 1 79  ? 18.40588  -1.26708  -21.90983 1.000 75.28078  ?  181  HIS A CE1  1 
ATOM   596  N  NE2  . HIS A 1 79  ? 17.57554  -1.85036  -21.06415 1.000 80.20519  ?  181  HIS A NE2  1 
ATOM   597  N  N    . GLN A 1 80  ? 16.01475  -5.11002  -25.68234 1.000 69.60421  ?  182  GLN A N    1 
ATOM   598  C  CA   . GLN A 1 80  ? 15.02018  -4.64269  -26.64679 1.000 67.08339  ?  182  GLN A CA   1 
ATOM   599  C  C    . GLN A 1 80  ? 13.77897  -5.52817  -26.68162 1.000 62.51697  ?  182  GLN A C    1 
ATOM   600  O  O    . GLN A 1 80  ? 12.71507  -5.08321  -27.12638 1.000 65.20014  ?  182  GLN A O    1 
ATOM   601  C  CB   . GLN A 1 80  ? 15.62088  -4.59385  -28.06334 1.000 67.90907  ?  182  GLN A CB   1 
ATOM   602  C  CG   . GLN A 1 80  ? 16.49579  -3.38730  -28.34641 1.000 75.58279  ?  182  GLN A CG   1 
ATOM   603  C  CD   . GLN A 1 80  ? 17.00682  -3.34431  -29.78985 1.000 78.21072  ?  182  GLN A CD   1 
ATOM   604  O  OE1  . GLN A 1 80  ? 17.93480  -2.59214  -30.09893 1.000 79.02562  ?  182  GLN A OE1  1 
ATOM   605  N  NE2  . GLN A 1 80  ? 16.39931  -4.14881  -30.67869 1.000 70.68329  ?  182  GLN A NE2  1 
ATOM   606  N  N    . SER A 1 81  ? 13.89576  -6.79111  -26.28190 1.000 59.73834  ?  183  SER A N    1 
ATOM   607  C  CA   . SER A 1 81  ? 12.75108  -7.68769  -26.39720 1.000 63.20612  ?  183  SER A CA   1 
ATOM   608  C  C    . SER A 1 81  ? 11.65743  -7.39904  -25.36021 1.000 66.38805  ?  183  SER A C    1 
ATOM   609  O  O    . SER A 1 81  ? 10.49841  -7.78511  -25.57743 1.000 67.87971  ?  183  SER A O    1 
ATOM   610  C  CB   . SER A 1 81  ? 13.22023  -9.13368  -26.27533 1.000 61.08090  ?  183  SER A CB   1 
ATOM   611  O  OG   . SER A 1 81  ? 13.19092  -9.55117  -24.92102 1.000 68.42309  ?  183  SER A OG   1 
ATOM   612  N  N    . ASN A 1 82  ? 11.99699  -6.74703  -24.23580 1.000 66.42075  ?  184  ASN A N    1 
ATOM   613  C  CA   . ASN A 1 82  ? 11.01826  -6.41267  -23.18389 1.000 60.56847  ?  184  ASN A CA   1 
ATOM   614  C  C    . ASN A 1 82  ? 10.17474  -7.62591  -22.78168 1.000 57.70144  ?  184  ASN A C    1 
ATOM   615  O  O    . ASN A 1 82  ? 8.97798   -7.51178  -22.51903 1.000 65.43331  ?  184  ASN A O    1 
ATOM   616  C  CB   . ASN A 1 82  ? 10.12192  -5.24332  -23.62445 1.000 63.79014  ?  184  ASN A CB   1 
ATOM   617  C  CG   . ASN A 1 82  ? 9.52973   -4.46093  -22.44094 1.000 68.36718  ?  184  ASN A CG   1 
ATOM   618  O  OD1  . ASN A 1 82  ? 10.17892  -4.29657  -21.40300 1.000 64.06466  ?  184  ASN A OD1  1 
ATOM   619  N  ND2  . ASN A 1 82  ? 8.29431   -3.96503  -22.60537 1.000 62.73380  ?  184  ASN A ND2  1 
ATOM   620  N  N    . VAL A 1 83  ? 10.80969  -8.80192  -22.72671 1.000 55.75211  ?  185  VAL A N    1 
ATOM   621  C  CA   . VAL A 1 83  ? 10.12749  -10.01998 -22.28540 1.000 58.47754  ?  185  VAL A CA   1 
ATOM   622  C  C    . VAL A 1 83  ? 9.69779   -9.90856  -20.81627 1.000 63.58084  ?  185  VAL A C    1 
ATOM   623  O  O    . VAL A 1 83  ? 10.26795  -9.15800  -20.01971 1.000 58.54130  ?  185  VAL A O    1 
ATOM   624  C  CB   . VAL A 1 83  ? 11.03394  -11.24123 -22.52944 1.000 63.75416  ?  185  VAL A CB   1 
ATOM   625  C  CG1  . VAL A 1 83  ? 12.34704  -11.08492 -21.78999 1.000 61.97446  ?  185  VAL A CG1  1 
ATOM   626  C  CG2  . VAL A 1 83  ? 10.35786  -12.53154 -22.05561 1.000 63.30336  ?  185  VAL A CG2  1 
ATOM   627  N  N    . GLY A 1 84  ? 8.68214   -10.70151 -20.45633 1.000 66.24202  ?  186  GLY A N    1 
ATOM   628  C  CA   . GLY A 1 84  ? 8.03273   -10.55390 -19.15313 1.000 58.06509  ?  186  GLY A CA   1 
ATOM   629  C  C    . GLY A 1 84  ? 8.96353   -10.77878 -17.97631 1.000 61.76277  ?  186  GLY A C    1 
ATOM   630  O  O    . GLY A 1 84  ? 8.99417   -9.97791  -17.03841 1.000 59.45937  ?  186  GLY A O    1 
ATOM   631  N  N    . TRP A 1 85  ? 9.71825   -11.88476 -17.99203 1.000 55.91613  ?  187  TRP A N    1 
ATOM   632  C  CA   . TRP A 1 85  ? 10.65633  -12.13061 -16.90453 1.000 58.78504  ?  187  TRP A CA   1 
ATOM   633  C  C    . TRP A 1 85  ? 11.70527  -11.03929 -16.81758 1.000 62.03584  ?  187  TRP A C    1 
ATOM   634  O  O    . TRP A 1 85  ? 12.33725  -10.86950 -15.76473 1.000 62.06551  ?  187  TRP A O    1 
ATOM   635  C  CB   . TRP A 1 85  ? 11.34006  -13.48472 -17.06785 1.000 63.18632  ?  187  TRP A CB   1 
ATOM   636  C  CG   . TRP A 1 85  ? 12.27408  -13.58998 -18.24355 1.000 68.28098  ?  187  TRP A CG   1 
ATOM   637  C  CD1  . TRP A 1 85  ? 11.95183  -13.99549 -19.51180 1.000 70.94833  ?  187  TRP A CD1  1 
ATOM   638  C  CD2  . TRP A 1 85  ? 13.68574  -13.32213 -18.25495 1.000 67.69841  ?  187  TRP A CD2  1 
ATOM   639  N  NE1  . TRP A 1 85  ? 13.07220  -13.98490 -20.31035 1.000 71.79132  ?  187  TRP A NE1  1 
ATOM   640  C  CE2  . TRP A 1 85  ? 14.14959  -13.58139 -19.56448 1.000 73.92347  ?  187  TRP A CE2  1 
ATOM   641  C  CE3  . TRP A 1 85  ? 14.60079  -12.88846 -17.28675 1.000 68.84146  ?  187  TRP A CE3  1 
ATOM   642  C  CZ2  . TRP A 1 85  ? 15.48915  -13.41429 -19.93308 1.000 72.44515  ?  187  TRP A CZ2  1 
ATOM   643  C  CZ3  . TRP A 1 85  ? 15.92803  -12.72056 -17.65118 1.000 69.31228  ?  187  TRP A CZ3  1 
ATOM   644  C  CH2  . TRP A 1 85  ? 16.36059  -12.98414 -18.96452 1.000 78.93949  ?  187  TRP A CH2  1 
ATOM   645  N  N    . CYS A 1 86  ? 11.87324  -10.29310 -17.90160 1.000 56.75137  ?  188  CYS A N    1 
ATOM   646  C  CA   . CYS A 1 86  ? 12.86864  -9.23961  -17.98234 1.000 58.45399  ?  188  CYS A CA   1 
ATOM   647  C  C    . CYS A 1 86  ? 12.41031  -8.02021  -17.17923 1.000 51.43147  ?  188  CYS A C    1 
ATOM   648  O  O    . CYS A 1 86  ? 13.22431  -7.30501  -16.58069 1.000 53.48356  ?  188  CYS A O    1 
ATOM   649  C  CB   . CYS A 1 86  ? 13.06246  -8.86660  -19.47544 1.000 57.40682  ?  188  CYS A CB   1 
ATOM   650  S  SG   . CYS A 1 86  ? 14.50144  -7.93777  -19.80698 1.000 79.80921  ?  188  CYS A SG   1 
ATOM   651  N  N    . ARG A 1 87  ? 11.11408  -7.72961  -17.21604 1.000 48.75173  ?  189  ARG A N    1 
ATOM   652  C  CA   . ARG A 1 87  ? 10.57801  -6.62724  -16.42574 1.000 57.71510  ?  189  ARG A CA   1 
ATOM   653  C  C    . ARG A 1 87  ? 10.42528  -7.01098  -14.95575 1.000 54.07467  ?  189  ARG A C    1 
ATOM   654  O  O    . ARG A 1 87  ? 10.53556  -6.14377  -14.07964 1.000 54.14080  ?  189  ARG A O    1 
ATOM   655  C  CB   . ARG A 1 87  ? 9.23283   -6.17542  -17.00838 1.000 62.12998  ?  189  ARG A CB   1 
ATOM   656  C  CG   . ARG A 1 87  ? 9.32357   -5.71690  -18.47973 1.000 60.62525  ?  189  ARG A CG   1 
ATOM   657  C  CD   . ARG A 1 87  ? 7.96332   -5.41801  -19.13117 1.000 61.67779  ?  189  ARG A CD   1 
ATOM   658  N  NE   . ARG A 1 87  ? 7.42832   -6.54262  -19.91134 1.000 62.60526  ?  189  ARG A NE   1 
ATOM   659  C  CZ   . ARG A 1 87  ? 6.18585   -6.59752  -20.39594 1.000 69.44077  ?  189  ARG A CZ   1 
ATOM   660  N  NH1  . ARG A 1 87  ? 5.33722   -5.58715  -20.20378 1.000 68.30225  ?  189  ARG A NH1  1 
ATOM   661  N  NH2  . ARG A 1 87  ? 5.78864   -7.65807  -21.08322 1.000 72.77241  ?  189  ARG A NH2  1 
ATOM   662  N  N    . LEU A 1 88  ? 10.19408  -8.29713  -14.67408 1.000 53.02444  ?  190  LEU A N    1 
ATOM   663  C  CA   . LEU A 1 88  ? 10.02699  -8.75171  -13.29372 1.000 56.57118  ?  190  LEU A CA   1 
ATOM   664  C  C    . LEU A 1 88  ? 11.35203  -8.70004  -12.54312 1.000 54.46067  ?  190  LEU A C    1 
ATOM   665  O  O    . LEU A 1 88  ? 11.38968  -8.33010  -11.36527 1.000 53.96566  ?  190  LEU A O    1 
ATOM   666  C  CB   . LEU A 1 88  ? 9.43547   -10.16526 -13.28072 1.000 53.44670  ?  190  LEU A CB   1 
ATOM   667  C  CG   . LEU A 1 88  ? 9.57775   -10.96327 -11.98872 1.000 64.87367  ?  190  LEU A CG   1 
ATOM   668  C  CD1  . LEU A 1 88  ? 8.73551   -10.33329 -10.88363 1.000 60.81495  ?  190  LEU A CD1  1 
ATOM   669  C  CD2  . LEU A 1 88  ? 9.18031   -12.41287 -12.19999 1.000 68.92324  ?  190  LEU A CD2  1 
ATOM   670  N  N    . VAL A 1 89  ? 12.45056  -9.01804  -13.23527 1.000 54.09764  ?  191  VAL A N    1 
ATOM   671  C  CA   . VAL A 1 89  ? 13.79929  -8.88485  -12.68046 1.000 52.86336  ?  191  VAL A CA   1 
ATOM   672  C  C    . VAL A 1 89  ? 14.11169  -7.42375  -12.33532 1.000 52.89769  ?  191  VAL A C    1 
ATOM   673  O  O    . VAL A 1 89  ? 14.62497  -7.12941  -11.24854 1.000 50.70379  ?  191  VAL A O    1 
ATOM   674  C  CB   . VAL A 1 89  ? 14.83227  -9.46467  -13.66817 1.000 56.20758  ?  191  VAL A CB   1 
ATOM   675  C  CG1  . VAL A 1 89  ? 16.23455  -9.07629  -13.27327 1.000 47.89662  ?  191  VAL A CG1  1 
ATOM   676  C  CG2  . VAL A 1 89  ? 14.69329  -10.99573 -13.77938 1.000 56.55362  ?  191  VAL A CG2  1 
ATOM   677  N  N    . THR A 1 90  ? 13.81606  -6.48595  -13.25484 1.000 48.21798  ?  192  THR A N    1 
ATOM   678  C  CA   . THR A 1 90  ? 14.05459  -5.06287  -12.98476 1.000 48.26086  ?  192  THR A CA   1 
ATOM   679  C  C    . THR A 1 90  ? 13.23289  -4.55430  -11.79501 1.000 46.94063  ?  192  THR A C    1 
ATOM   680  O  O    . THR A 1 90  ? 13.74742  -3.79935  -10.97087 1.000 44.53143  ?  192  THR A O    1 
ATOM   681  C  CB   . THR A 1 90  ? 13.73870  -4.20605  -14.21032 1.000 55.09092  ?  192  THR A CB   1 
ATOM   682  O  OG1  . THR A 1 90  ? 14.56053  -4.61121  -15.31978 1.000 53.48452  ?  192  THR A OG1  1 
ATOM   683  C  CG2  . THR A 1 90  ? 14.00437  -2.72249  -13.90242 1.000 47.26745  ?  192  THR A CG2  1 
ATOM   684  N  N    . ALA A 1 91  ? 11.95484  -4.94451  -11.69375 1.000 47.29407  ?  193  ALA A N    1 
ATOM   685  C  CA   . ALA A 1 91  ? 11.11723  -4.48865  -10.57581 1.000 54.53927  ?  193  ALA A CA   1 
ATOM   686  C  C    . ALA A 1 91  ? 11.61960  -5.03789  -9.23429  1.000 48.91506  ?  193  ALA A C    1 
ATOM   687  O  O    . ALA A 1 91  ? 11.66171  -4.31034  -8.24019  1.000 49.71558  ?  193  ALA A O    1 
ATOM   688  C  CB   . ALA A 1 91  ? 9.65406   -4.89740  -10.79914 1.000 51.02205  ?  193  ALA A CB   1 
ATOM   689  N  N    . ALA A 1 92  ? 12.01997  -6.31402  -9.20136  1.000 51.17506  ?  194  ALA A N    1 
ATOM   690  C  CA   . ALA A 1 92  ? 12.57053  -6.90958  -7.98939  1.000 54.42857  ?  194  ALA A CA   1 
ATOM   691  C  C    . ALA A 1 92  ? 13.83412  -6.18497  -7.56277  1.000 51.89425  ?  194  ALA A C    1 
ATOM   692  O  O    . ALA A 1 92  ? 14.04164  -5.91015  -6.37223  1.000 48.12256  ?  194  ALA A O    1 
ATOM   693  C  CB   . ALA A 1 92  ? 12.85793  -8.39721  -8.21437  1.000 52.76956  ?  194  ALA A CB   1 
ATOM   694  N  N    . TYR A 1 93  ? 14.67783  -5.83806  -8.52689  1.000 47.14558  ?  195  TYR A N    1 
ATOM   695  C  CA   . TYR A 1 93  ? 15.89475  -5.11533  -8.19653  1.000 45.64778  ?  195  TYR A CA   1 
ATOM   696  C  C    . TYR A 1 93  ? 15.59288  -3.72075  -7.64771  1.000 45.10857  ?  195  TYR A C    1 
ATOM   697  O  O    . TYR A 1 93  ? 16.28212  -3.25915  -6.72870  1.000 46.37962  ?  195  TYR A O    1 
ATOM   698  C  CB   . TYR A 1 93  ? 16.79572  -5.02419  -9.41858  1.000 46.36662  ?  195  TYR A CB   1 
ATOM   699  C  CG   . TYR A 1 93  ? 18.10147  -4.36750  -9.08543  1.000 45.54004  ?  195  TYR A CG   1 
ATOM   700  C  CD1  . TYR A 1 93  ? 18.30433  -3.01823  -9.35105  1.000 45.74101  ?  195  TYR A CD1  1 
ATOM   701  C  CD2  . TYR A 1 93  ? 19.12045  -5.08721  -8.45000  1.000 45.56464  ?  195  TYR A CD2  1 
ATOM   702  C  CE1  . TYR A 1 93  ? 19.49269  -2.40351  -9.01058  1.000 55.56934  ?  195  TYR A CE1  1 
ATOM   703  C  CE2  . TYR A 1 93  ? 20.32480  -4.49255  -8.12782  1.000 43.11416  ?  195  TYR A CE2  1 
ATOM   704  C  CZ   . TYR A 1 93  ? 20.50388  -3.14149  -8.41194  1.000 58.96281  ?  195  TYR A CZ   1 
ATOM   705  O  OH   . TYR A 1 93  ? 21.69068  -2.51289  -8.09602  1.000 62.53467  ?  195  TYR A OH   1 
ATOM   706  N  N    . ASN A 1 94  ? 14.60379  -3.01303  -8.21402  1.000 41.04344  ?  196  ASN A N    1 
ATOM   707  C  CA   . ASN A 1 94  ? 14.28791  -1.67885  -7.69698  1.000 43.20587  ?  196  ASN A CA   1 
ATOM   708  C  C    . ASN A 1 94  ? 13.60506  -1.77162  -6.33094  1.000 45.23516  ?  196  ASN A C    1 
ATOM   709  O  O    . ASN A 1 94  ? 13.88081  -0.95707  -5.44207  1.000 39.56269  ?  196  ASN A O    1 
ATOM   710  C  CB   . ASN A 1 94  ? 13.40292  -0.90414  -8.67066  1.000 38.26014  ?  196  ASN A CB   1 
ATOM   711  C  CG   . ASN A 1 94  ? 14.15744  -0.48328  -9.96727  1.000 50.50950  ?  196  ASN A CG   1 
ATOM   712  O  OD1  . ASN A 1 94  ? 15.38049  -0.42522  -9.99388  1.000 42.87885  ?  196  ASN A OD1  1 
ATOM   713  N  ND2  . ASN A 1 94  ? 13.41084  -0.18457  -11.01815 1.000 44.34604  ?  196  ASN A ND2  1 
ATOM   714  N  N    . TYR A 1 95  ? 12.70981  -2.75293  -6.15802  1.000 44.12905  ?  197  TYR A N    1 
ATOM   715  C  CA   . TYR A 1 95  ? 12.11110  -3.00358  -4.85416  1.000 45.20811  ?  197  TYR A CA   1 
ATOM   716  C  C    . TYR A 1 95  ? 13.19799  -3.14478  -3.79499  1.000 47.29839  ?  197  TYR A C    1 
ATOM   717  O  O    . TYR A 1 95  ? 13.22104  -2.40016  -2.80542  1.000 46.74991  ?  197  TYR A O    1 
ATOM   718  C  CB   . TYR A 1 95  ? 11.21649  -4.25390  -4.89633  1.000 47.46928  ?  197  TYR A CB   1 
ATOM   719  C  CG   . TYR A 1 95  ? 10.77450  -4.71021  -3.50005  1.000 48.54708  ?  197  TYR A CG   1 
ATOM   720  C  CD1  . TYR A 1 95  ? 9.76812   -4.03379  -2.79796  1.000 51.16138  ?  197  TYR A CD1  1 
ATOM   721  C  CD2  . TYR A 1 95  ? 11.37323  -5.78495  -2.88342  1.000 44.59644  ?  197  TYR A CD2  1 
ATOM   722  C  CE1  . TYR A 1 95  ? 9.35938   -4.43824  -1.48889  1.000 50.03640  ?  197  TYR A CE1  1 
ATOM   723  C  CE2  . TYR A 1 95  ? 10.97511  -6.19322  -1.58556  1.000 55.18430  ?  197  TYR A CE2  1 
ATOM   724  C  CZ   . TYR A 1 95  ? 9.97031   -5.50156  -0.90257  1.000 48.98286  ?  197  TYR A CZ   1 
ATOM   725  O  OH   . TYR A 1 95  ? 9.58517   -5.90372  0.35209   1.000 48.55736  ?  197  TYR A OH   1 
ATOM   726  N  N    . PHE A 1 96  ? 14.12816  -4.09055  -3.99992  1.000 46.11406  ?  198  PHE A N    1 
ATOM   727  C  CA   . PHE A 1 96  ? 15.22335  -4.27030  -3.04917  1.000 43.78108  ?  198  PHE A CA   1 
ATOM   728  C  C    . PHE A 1 96  ? 16.00410  -2.98172  -2.85185  1.000 46.98937  ?  198  PHE A C    1 
ATOM   729  O  O    . PHE A 1 96  ? 16.35498  -2.63334  -1.70969  1.000 45.80740  ?  198  PHE A O    1 
ATOM   730  C  CB   . PHE A 1 96  ? 16.14729  -5.39992  -3.49159  1.000 44.74575  ?  198  PHE A CB   1 
ATOM   731  C  CG   . PHE A 1 96  ? 15.50239  -6.75999  -3.42663  1.000 49.07656  ?  198  PHE A CG   1 
ATOM   732  C  CD1  . PHE A 1 96  ? 14.75239  -7.13064  -2.31514  1.000 50.17543  ?  198  PHE A CD1  1 
ATOM   733  C  CD2  . PHE A 1 96  ? 15.66098  -7.67633  -4.46500  1.000 51.38044  ?  198  PHE A CD2  1 
ATOM   734  C  CE1  . PHE A 1 96  ? 14.14260  -8.37836  -2.24088  1.000 51.90870  ?  198  PHE A CE1  1 
ATOM   735  C  CE2  . PHE A 1 96  ? 15.06099  -8.93791  -4.40411  1.000 49.46508  ?  198  PHE A CE2  1 
ATOM   736  C  CZ   . PHE A 1 96  ? 14.28890  -9.28188  -3.28678  1.000 56.79814  ?  198  PHE A CZ   1 
ATOM   737  N  N    . HIS A 1 97  ? 16.24134  -2.22404  -3.93637  1.000 40.53822  ?  199  HIS A N    1 
ATOM   738  C  CA   . HIS A 1 97  ? 16.87945  -0.91557  -3.77062  1.000 44.70554  ?  199  HIS A CA   1 
ATOM   739  C  C    . HIS A 1 97  ? 16.09187  -0.01021  -2.80894  1.000 45.35036  ?  199  HIS A C    1 
ATOM   740  O  O    . HIS A 1 97  ? 16.68278  0.68556   -1.97622  1.000 43.87777  ?  199  HIS A O    1 
ATOM   741  C  CB   . HIS A 1 97  ? 17.06184  -0.21905  -5.12481  1.000 43.63110  ?  199  HIS A CB   1 
ATOM   742  C  CG   . HIS A 1 97  ? 18.15525  0.80086   -5.12694  1.000 45.20953  ?  199  HIS A CG   1 
ATOM   743  N  ND1  . HIS A 1 97  ? 18.58788  1.44345   -6.27588  1.000 52.94112  ?  199  HIS A ND1  1 
ATOM   744  C  CD2  . HIS A 1 97  ? 18.92813  1.27725   -4.12132  1.000 46.22389  ?  199  HIS A CD2  1 
ATOM   745  C  CE1  . HIS A 1 97  ? 19.57484  2.27051   -5.97604  1.000 39.59662  ?  199  HIS A CE1  1 
ATOM   746  N  NE2  . HIS A 1 97  ? 19.80691  2.18328   -4.67789  1.000 53.67200  ?  199  HIS A NE2  1 
ATOM   747  N  N    . VAL A 1 98  ? 14.76478  0.02890   -2.93105  1.000 42.39879  ?  200  VAL A N    1 
ATOM   748  C  CA   . VAL A 1 98  ? 13.98892  0.87973   -2.04085  1.000 43.79873  ?  200  VAL A CA   1 
ATOM   749  C  C    . VAL A 1 98  ? 14.05914  0.35363   -0.59679  1.000 46.56401  ?  200  VAL A C    1 
ATOM   750  O  O    . VAL A 1 98  ? 14.14021  1.14833   0.34492   1.000 42.87364  ?  200  VAL A O    1 
ATOM   751  C  CB   . VAL A 1 98  ? 12.52906  1.00092   -2.53730  1.000 46.02297  ?  200  VAL A CB   1 
ATOM   752  C  CG1  . VAL A 1 98  ? 11.68408  1.78672   -1.51656  1.000 40.48521  ?  200  VAL A CG1  1 
ATOM   753  C  CG2  . VAL A 1 98  ? 12.44425  1.64633   -3.95981  1.000 44.73128  ?  200  VAL A CG2  1 
ATOM   754  N  N    . THR A 1 99  ? 14.05780  -0.98377  -0.39954  1.000 42.07912  ?  201  THR A N    1 
ATOM   755  C  CA   . THR A 1 99  ? 14.16127  -1.52748  0.96186   1.000 43.07801  ?  201  THR A CA   1 
ATOM   756  C  C    . THR A 1 99  ? 15.50825  -1.21531  1.60303   1.000 48.37805  ?  201  THR A C    1 
ATOM   757  O  O    . THR A 1 99  ? 15.61194  -1.17389  2.84719   1.000 47.77868  ?  201  THR A O    1 
ATOM   758  C  CB   . THR A 1 99  ? 13.92202  -3.05881  1.03598   1.000 40.77713  ?  201  THR A CB   1 
ATOM   759  O  OG1  . THR A 1 99  ? 15.02998  -3.80276  0.48490   1.000 46.12851  ?  201  THR A OG1  1 
ATOM   760  C  CG2  . THR A 1 99  ? 12.58965  -3.47960  0.41473   1.000 40.29376  ?  201  THR A CG2  1 
ATOM   761  N  N    . ASN A 1 100 ? 16.55115  -1.01694  0.79674   1.000 41.24287  ?  202  ASN A N    1 
ATOM   762  C  CA   . ASN A 1 100 ? 17.84488  -0.61442  1.35772   1.000 42.04695  ?  202  ASN A CA   1 
ATOM   763  C  C    . ASN A 1 100 ? 17.74612  0.78457   1.98050   1.000 48.54333  ?  202  ASN A C    1 
ATOM   764  O  O    . ASN A 1 100 ? 18.22951  1.01218   3.09983   1.000 47.04635  ?  202  ASN A O    1 
ATOM   765  C  CB   . ASN A 1 100 ? 18.94716  -0.64838  0.27372   1.000 46.13351  ?  202  ASN A CB   1 
ATOM   766  C  CG   . ASN A 1 100 ? 19.33149  -2.09072  -0.20115  1.000 49.94471  ?  202  ASN A CG   1 
ATOM   767  O  OD1  . ASN A 1 100 ? 20.28297  -2.23382  -0.96540  1.000 51.69207  ?  202  ASN A OD1  1 
ATOM   768  N  ND2  . ASN A 1 100 ? 18.58777  -3.13507  0.22662   1.000 43.78568  ?  202  ASN A ND2  1 
ATOM   769  N  N    . PHE A 1 101 ? 17.10503  1.73699   1.27663   1.000 42.81819  ?  203  PHE A N    1 
ATOM   770  C  CA   . PHE A 1 101 ? 16.89929  3.07106   1.85556   1.000 48.36519  ?  203  PHE A CA   1 
ATOM   771  C  C    . PHE A 1 101 ? 15.99346  3.02341   3.09344   1.000 46.18237  ?  203  PHE A C    1 
ATOM   772  O  O    . PHE A 1 101 ? 16.20213  3.77021   4.05262   1.000 45.77121  ?  203  PHE A O    1 
ATOM   773  C  CB   . PHE A 1 101 ? 16.29164  4.02503   0.82654   1.000 43.79906  ?  203  PHE A CB   1 
ATOM   774  C  CG   . PHE A 1 101 ? 17.32140  4.74507   -0.04630  1.000 50.96464  ?  203  PHE A CG   1 
ATOM   775  C  CD1  . PHE A 1 101 ? 18.04296  4.04710   -1.03325  1.000 48.76289  ?  203  PHE A CD1  1 
ATOM   776  C  CD2  . PHE A 1 101 ? 17.53448  6.11509   0.09539   1.000 47.61491  ?  203  PHE A CD2  1 
ATOM   777  C  CE1  . PHE A 1 101 ? 18.99194  4.71280   -1.85578  1.000 50.27358  ?  203  PHE A CE1  1 
ATOM   778  C  CE2  . PHE A 1 101 ? 18.46521  6.79345   -0.70903  1.000 52.99526  ?  203  PHE A CE2  1 
ATOM   779  C  CZ   . PHE A 1 101 ? 19.19456  6.07924   -1.69847  1.000 51.77363  ?  203  PHE A CZ   1 
ATOM   780  N  N    . PHE A 1 102 ? 14.95785  2.18015   3.07459   1.000 47.48194  ?  204  PHE A N    1 
ATOM   781  C  CA   . PHE A 1 102 ? 13.96372  2.24125   4.13493   1.000 47.64813  ?  204  PHE A CA   1 
ATOM   782  C  C    . PHE A 1 102 ? 14.44037  1.53905   5.40005   1.000 51.11061  ?  204  PHE A C    1 
ATOM   783  O  O    . PHE A 1 102 ? 14.04011  1.93674   6.49827   1.000 48.10617  ?  204  PHE A O    1 
ATOM   784  C  CB   . PHE A 1 102 ? 12.63299  1.67057   3.64864   1.000 47.17366  ?  204  PHE A CB   1 
ATOM   785  C  CG   . PHE A 1 102 ? 11.73543  2.70598   3.00789   1.000 51.86877  ?  204  PHE A CG   1 
ATOM   786  C  CD1  . PHE A 1 102 ? 12.13855  3.38412   1.85289   1.000 44.98455  ?  204  PHE A CD1  1 
ATOM   787  C  CD2  . PHE A 1 102 ? 10.50285  3.02366   3.57771   1.000 50.43105  ?  204  PHE A CD2  1 
ATOM   788  C  CE1  . PHE A 1 102 ? 11.31579  4.34493   1.25221   1.000 43.91670  ?  204  PHE A CE1  1 
ATOM   789  C  CE2  . PHE A 1 102 ? 9.68219   3.99372   3.00565   1.000 51.59293  ?  204  PHE A CE2  1 
ATOM   790  C  CZ   . PHE A 1 102 ? 10.09821  4.65361   1.82014   1.000 54.92930  ?  204  PHE A CZ   1 
ATOM   791  N  N    . TRP A 1 103 ? 15.30752  0.51889   5.26788   1.000 48.25824  ?  205  TRP A N    1 
ATOM   792  C  CA   . TRP A 1 103 ? 15.93863  -0.09904  6.42351   1.000 48.81991  ?  205  TRP A CA   1 
ATOM   793  C  C    . TRP A 1 103 ? 17.02061  0.79763   7.03908   1.000 51.92446  ?  205  TRP A C    1 
ATOM   794  O  O    . TRP A 1 103 ? 17.20547  0.77211   8.26043   1.000 45.63757  ?  205  TRP A O    1 
ATOM   795  C  CB   . TRP A 1 103 ? 16.52027  -1.47165  6.04283   1.000 46.28426  ?  205  TRP A CB   1 
ATOM   796  C  CG   . TRP A 1 103 ? 15.51451  -2.56924  6.22840   1.000 46.39333  ?  205  TRP A CG   1 
ATOM   797  C  CD1  . TRP A 1 103 ? 14.96061  -3.35820  5.25327   1.000 47.07119  ?  205  TRP A CD1  1 
ATOM   798  C  CD2  . TRP A 1 103 ? 14.91372  -2.97844  7.46643   1.000 47.82741  ?  205  TRP A CD2  1 
ATOM   799  N  NE1  . TRP A 1 103 ? 14.05632  -4.23576  5.81010   1.000 47.05819  ?  205  TRP A NE1  1 
ATOM   800  C  CE2  . TRP A 1 103 ? 14.00835  -4.02517  7.16686   1.000 47.53605  ?  205  TRP A CE2  1 
ATOM   801  C  CE3  . TRP A 1 103 ? 15.07104  -2.57583  8.79994   1.000 48.74823  ?  205  TRP A CE3  1 
ATOM   802  C  CZ2  . TRP A 1 103 ? 13.23639  -4.66220  8.15795   1.000 52.61902  ?  205  TRP A CZ2  1 
ATOM   803  C  CZ3  . TRP A 1 103 ? 14.30334  -3.21328  9.79179   1.000 52.15996  ?  205  TRP A CZ3  1 
ATOM   804  C  CH2  . TRP A 1 103 ? 13.39988  -4.24685  9.45813   1.000 49.82522  ?  205  TRP A CH2  1 
ATOM   805  N  N    . MET A 1 104 ? 17.76286  1.57726   6.23628   1.000 46.42428  ?  206  MET A N    1 
ATOM   806  C  CA   . MET A 1 104 ? 18.67096  2.56221   6.82876   1.000 46.58725  ?  206  MET A CA   1 
ATOM   807  C  C    . MET A 1 104 ? 17.87766  3.61121   7.60433   1.000 51.42109  ?  206  MET A C    1 
ATOM   808  O  O    . MET A 1 104 ? 18.32086  4.10219   8.65249   1.000 49.60694  ?  206  MET A O    1 
ATOM   809  C  CB   . MET A 1 104 ? 19.49909  3.27100   5.74979   1.000 55.38821  ?  206  MET A CB   1 
ATOM   810  C  CG   . MET A 1 104 ? 20.57675  2.44510   5.05727   1.000 53.88900  ?  206  MET A CG   1 
ATOM   811  S  SD   . MET A 1 104 ? 21.87539  1.87861   6.15981   1.000 55.62058  ?  206  MET A SD   1 
ATOM   812  C  CE   . MET A 1 104 ? 23.14843  3.05316   5.77463   1.000 59.50982  ?  206  MET A CE   1 
ATOM   813  N  N    . PHE A 1 105 ? 16.70664  3.98949   7.07855   1.000 49.20882  ?  207  PHE A N    1 
ATOM   814  C  CA   . PHE A 1 105 ? 15.81525  4.88830   7.80231   1.000 48.58009  ?  207  PHE A CA   1 
ATOM   815  C  C    . PHE A 1 105 ? 15.30439  4.21636   9.07464   1.000 55.63636  ?  207  PHE A C    1 
ATOM   816  O  O    . PHE A 1 105 ? 15.16438  4.86809   10.12683  1.000 47.83894  ?  207  PHE A O    1 
ATOM   817  C  CB   . PHE A 1 105 ? 14.67094  5.32160   6.87558   1.000 48.97936  ?  207  PHE A CB   1 
ATOM   818  C  CG   . PHE A 1 105 ? 13.52406  6.01190   7.57419   1.000 52.21549  ?  207  PHE A CG   1 
ATOM   819  C  CD1  . PHE A 1 105 ? 13.58923  7.36542   7.88815   1.000 53.59616  ?  207  PHE A CD1  1 
ATOM   820  C  CD2  . PHE A 1 105 ? 12.36488  5.30590   7.90877   1.000 54.71360  ?  207  PHE A CD2  1 
ATOM   821  C  CE1  . PHE A 1 105 ? 12.50407  8.00877   8.56660   1.000 54.85714  ?  207  PHE A CE1  1 
ATOM   822  C  CE2  . PHE A 1 105 ? 11.28002  5.94081   8.56784   1.000 55.69665  ?  207  PHE A CE2  1 
ATOM   823  C  CZ   . PHE A 1 105 ? 11.35508  7.28561   8.89543   1.000 49.58540  ?  207  PHE A CZ   1 
ATOM   824  N  N    . GLY A 1 106 ? 15.06759  2.90099   9.00069   1.000 51.75663  ?  208  GLY A N    1 
ATOM   825  C  CA   . GLY A 1 106 ? 14.71313  2.14463   10.18724  1.000 47.18812  ?  208  GLY A CA   1 
ATOM   826  C  C    . GLY A 1 106 ? 15.78386  2.23378   11.25131  1.000 54.93472  ?  208  GLY A C    1 
ATOM   827  O  O    . GLY A 1 106 ? 15.49139  2.45699   12.43467  1.000 54.35010  ?  208  GLY A O    1 
ATOM   828  N  N    . GLU A 1 107 ? 17.04978  2.09784   10.84329  1.000 46.74062  ?  209  GLU A N    1 
ATOM   829  C  CA   . GLU A 1 107 ? 18.14394  2.28251   11.79699  1.000 53.25177  ?  209  GLU A CA   1 
ATOM   830  C  C    . GLU A 1 107 ? 18.12477  3.68268   12.41893  1.000 54.96508  ?  209  GLU A C    1 
ATOM   831  O  O    . GLU A 1 107 ? 18.34690  3.83512   13.62872  1.000 51.93986  ?  209  GLU A O    1 
ATOM   832  C  CB   . GLU A 1 107 ? 19.48727  2.01231   11.12700  1.000 49.03454  ?  209  GLU A CB   1 
ATOM   833  C  CG   . GLU A 1 107 ? 19.68122  0.56347   10.72776  1.000 55.69531  ?  209  GLU A CG   1 
ATOM   834  C  CD   . GLU A 1 107 ? 20.48690  -0.24914  11.73535  1.000 62.93050  ?  209  GLU A CD   1 
ATOM   835  O  OE1  . GLU A 1 107 ? 20.96084  -1.34361  11.33689  1.000 62.23606  ?  209  GLU A OE1  1 
ATOM   836  O  OE2  . GLU A 1 107 ? 20.64895  0.19859   12.90498  1.000 56.20686  -1 209  GLU A OE2  1 
ATOM   837  N  N    . GLY A 1 108 ? 17.87240  4.71914   11.61081  1.000 52.10610  ?  210  GLY A N    1 
ATOM   838  C  CA   . GLY A 1 108 ? 17.86775  6.07499   12.14922  1.000 51.29997  ?  210  GLY A CA   1 
ATOM   839  C  C    . GLY A 1 108 ? 16.72311  6.31184   13.12685  1.000 52.65932  ?  210  GLY A C    1 
ATOM   840  O  O    . GLY A 1 108 ? 16.88392  7.00216   14.13956  1.000 48.97669  ?  210  GLY A O    1 
ATOM   841  N  N    . CYS A 1 109 ? 15.55166  5.75449   12.82067  1.000 49.74661  ?  211  CYS A N    1 
ATOM   842  C  CA   . CYS A 1 109 ? 14.38386  5.90500   13.66606  1.000 54.42050  ?  211  CYS A CA   1 
ATOM   843  C  C    . CYS A 1 109 ? 14.60912  5.24928   15.02717  1.000 57.74793  ?  211  CYS A C    1 
ATOM   844  O  O    . CYS A 1 109 ? 14.28523  5.84419   16.06339  1.000 52.09366  ?  211  CYS A O    1 
ATOM   845  C  CB   . CYS A 1 109 ? 13.16190  5.31507   12.94628  1.000 57.96806  ?  211  CYS A CB   1 
ATOM   846  S  SG   . CYS A 1 109 ? 11.59237  5.28401   13.88796  1.000 70.00615  ?  211  CYS A SG   1 
ATOM   847  N  N    . TYR A 1 110 ? 15.21504  4.04600   15.03915  1.000 52.44060  ?  212  TYR A N    1 
ATOM   848  C  CA   . TYR A 1 110 ? 15.45530  3.33281   16.28753  1.000 56.23996  ?  212  TYR A CA   1 
ATOM   849  C  C    . TYR A 1 110 ? 16.45036  4.08743   17.16808  1.000 63.54264  ?  212  TYR A C    1 
ATOM   850  O  O    . TYR A 1 110 ? 16.22835  4.24363   18.38321  1.000 56.38786  ?  212  TYR A O    1 
ATOM   851  C  CB   . TYR A 1 110 ? 15.94683  1.90850   16.01028  1.000 51.83536  ?  212  TYR A CB   1 
ATOM   852  C  CG   . TYR A 1 110 ? 16.54594  1.25033   17.23427  1.000 50.90430  ?  212  TYR A CG   1 
ATOM   853  C  CD1  . TYR A 1 110 ? 15.74168  0.80832   18.28100  1.000 57.01950  ?  212  TYR A CD1  1 
ATOM   854  C  CD2  . TYR A 1 110 ? 17.91473  1.12896   17.37355  1.000 54.24653  ?  212  TYR A CD2  1 
ATOM   855  C  CE1  . TYR A 1 110 ? 16.29878  0.23640   19.42824  1.000 54.90694  ?  212  TYR A CE1  1 
ATOM   856  C  CE2  . TYR A 1 110 ? 18.48267  0.55087   18.50950  1.000 57.00261  ?  212  TYR A CE2  1 
ATOM   857  C  CZ   . TYR A 1 110 ? 17.66962  0.10701   19.52748  1.000 62.21645  ?  212  TYR A CZ   1 
ATOM   858  O  OH   . TYR A 1 110 ? 18.24096  -0.45334  20.64975  1.000 70.48321  ?  212  TYR A OH   1 
ATOM   859  N  N    . LEU A 1 111 ? 17.53988  4.58616   16.56283  1.000 56.33021  ?  213  LEU A N    1 
ATOM   860  C  CA   . LEU A 1 111 ? 18.55187  5.34428   17.30433  1.000 56.21114  ?  213  LEU A CA   1 
ATOM   861  C  C    . LEU A 1 111 ? 17.98420  6.62523   17.91416  1.000 57.92532  ?  213  LEU A C    1 
ATOM   862  O  O    . LEU A 1 111 ? 18.35889  7.01268   19.02606  1.000 58.55760  ?  213  LEU A O    1 
ATOM   863  C  CB   . LEU A 1 111 ? 19.72125  5.67303   16.38201  1.000 60.56448  ?  213  LEU A CB   1 
ATOM   864  C  CG   . LEU A 1 111 ? 20.95716  6.30828   17.00994  1.000 69.55773  ?  213  LEU A CG   1 
ATOM   865  C  CD1  . LEU A 1 111 ? 21.78835  5.25795   17.74476  1.000 72.11427  ?  213  LEU A CD1  1 
ATOM   866  C  CD2  . LEU A 1 111 ? 21.78218  6.98824   15.90472  1.000 71.62963  ?  213  LEU A CD2  1 
ATOM   867  N  N    . HIS A 1 112 ? 17.10530  7.31344   17.19177  1.000 54.30736  ?  214  HIS A N    1 
ATOM   868  C  CA   . HIS A 1 112 ? 16.49142  8.51655   17.73389  1.000 57.47923  ?  214  HIS A CA   1 
ATOM   869  C  C    . HIS A 1 112 ? 15.54335  8.18123   18.88994  1.000 66.42137  ?  214  HIS A C    1 
ATOM   870  O  O    . HIS A 1 112 ? 15.44051  8.94948   19.85235  1.000 66.08192  ?  214  HIS A O    1 
ATOM   871  C  CB   . HIS A 1 112 ? 15.78379  9.24595   16.59736  1.000 57.53599  ?  214  HIS A CB   1 
ATOM   872  C  CG   . HIS A 1 112 ? 14.72720  10.21479  17.03146  1.000 74.73334  ?  214  HIS A CG   1 
ATOM   873  N  ND1  . HIS A 1 112 ? 15.00600  11.53519  17.32175  1.000 78.38046  ?  214  HIS A ND1  1 
ATOM   874  C  CD2  . HIS A 1 112 ? 13.38123  10.08400  17.13221  1.000 76.89770  ?  214  HIS A CD2  1 
ATOM   875  C  CE1  . HIS A 1 112 ? 13.88362  12.16085  17.63232  1.000 79.18388  ?  214  HIS A CE1  1 
ATOM   876  N  NE2  . HIS A 1 112 ? 12.88322  11.30442  17.52202  1.000 79.92653  ?  214  HIS A NE2  1 
ATOM   877  N  N    . THR A 1 113 ? 14.87133  7.02730   18.82090  1.000 63.46209  ?  215  THR A N    1 
ATOM   878  C  CA   . THR A 1 113 ? 13.90246  6.61627   19.83041  1.000 64.33167  ?  215  THR A CA   1 
ATOM   879  C  C    . THR A 1 113 ? 14.58624  6.06311   21.07207  1.000 63.85340  ?  215  THR A C    1 
ATOM   880  O  O    . THR A 1 113 ? 14.15251  6.33862   22.19758  1.000 60.72574  ?  215  THR A O    1 
ATOM   881  C  CB   . THR A 1 113 ? 12.95019  5.57665   19.23639  1.000 58.69016  ?  215  THR A CB   1 
ATOM   882  O  OG1  . THR A 1 113 ? 12.11651  6.22137   18.27361  1.000 66.26254  ?  215  THR A OG1  1 
ATOM   883  C  CG2  . THR A 1 113 ? 12.08009  4.94093   20.30945  1.000 60.34088  ?  215  THR A CG2  1 
ATOM   884  N  N    . ALA A 1 114 ? 15.66817  5.30526   20.87555  1.000 56.51123  ?  216  ALA A N    1 
ATOM   885  C  CA   . ALA A 1 114 ? 16.37510  4.69489   21.99108  1.000 58.28083  ?  216  ALA A CA   1 
ATOM   886  C  C    . ALA A 1 114 ? 16.95181  5.72028   22.96386  1.000 65.67438  ?  216  ALA A C    1 
ATOM   887  O  O    . ALA A 1 114 ? 17.11704  5.39665   24.14147  1.000 59.11280  ?  216  ALA A O    1 
ATOM   888  C  CB   . ALA A 1 114 ? 17.50162  3.79335   21.48255  1.000 48.42923  ?  216  ALA A CB   1 
ATOM   889  N  N    . ILE A 1 115 ? 17.33558  6.92403   22.50265  1.000 59.22133  ?  217  ILE A N    1 
ATOM   890  C  CA   . ILE A 1 115 ? 17.86937  7.91386   23.43920  1.000 64.04220  ?  217  ILE A CA   1 
ATOM   891  C  C    . ILE A 1 115 ? 16.80685  8.85992   23.98828  1.000 61.86660  ?  217  ILE A C    1 
ATOM   892  O  O    . ILE A 1 115 ? 17.13131  9.70930   24.82278  1.000 62.63163  ?  217  ILE A O    1 
ATOM   893  C  CB   . ILE A 1 115 ? 18.98630  8.81872   22.86508  1.000 61.91216  ?  217  ILE A CB   1 
ATOM   894  C  CG1  . ILE A 1 115 ? 18.46342  9.68440   21.72173  1.000 61.68007  ?  217  ILE A CG1  1 
ATOM   895  C  CG2  . ILE A 1 115 ? 20.23371  8.03147   22.52975  1.000 59.21662  ?  217  ILE A CG2  1 
ATOM   896  C  CD1  . ILE A 1 115 ? 19.41049  10.79443  21.37496  1.000 66.10158  ?  217  ILE A CD1  1 
ATOM   897  N  N    . VAL A 1 116 ? 15.56641  8.77307   23.52668  1.000 62.01306  ?  218  VAL A N    1 
ATOM   898  C  CA   . VAL A 1 116 ? 14.52791  9.69273   23.96725  1.000 63.61152  ?  218  VAL A CA   1 
ATOM   899  C  C    . VAL A 1 116 ? 13.44256  9.00272   24.78721  1.000 67.98797  ?  218  VAL A C    1 
ATOM   900  O  O    . VAL A 1 116 ? 12.74490  9.68280   25.55558  1.000 66.38533  ?  218  VAL A O    1 
ATOM   901  C  CB   . VAL A 1 116 ? 13.89522  10.42760  22.77048  1.000 69.85377  ?  218  VAL A CB   1 
ATOM   902  C  CG1  . VAL A 1 116 ? 12.65826  11.18424  23.21132  1.000 73.40726  ?  218  VAL A CG1  1 
ATOM   903  C  CG2  . VAL A 1 116 ? 14.90325  11.36991  22.13621  1.000 74.97018  ?  218  VAL A CG2  1 
ATOM   904  N  N    . LEU A 1 117 ? 13.26582  7.69152   24.64787  1.000 63.86640  ?  219  LEU A N    1 
ATOM   905  C  CA   . LEU A 1 117 ? 12.28466  6.95187   25.42906  1.000 62.04895  ?  219  LEU A CA   1 
ATOM   906  C  C    . LEU A 1 117 ? 12.96718  5.72111   25.99332  1.000 61.18319  ?  219  LEU A C    1 
ATOM   907  O  O    . LEU A 1 117 ? 13.42537  4.85616   25.23615  1.000 61.69078  ?  219  LEU A O    1 
ATOM   908  C  CB   . LEU A 1 117 ? 11.07062  6.55338   24.57756  1.000 60.47887  ?  219  LEU A CB   1 
ATOM   909  C  CG   . LEU A 1 117 ? 10.29098  7.66987   23.86683  1.000 60.90338  ?  219  LEU A CG   1 
ATOM   910  C  CD1  . LEU A 1 117 ? 9.31593   7.10561   22.85810  1.000 65.02860  ?  219  LEU A CD1  1 
ATOM   911  C  CD2  . LEU A 1 117 ? 9.54606   8.54549   24.85684  1.000 65.74722  ?  219  LEU A CD2  1 
ATOM   912  N  N    . THR A 1 118 ? 13.07296  5.65576   27.31118  1.000 58.02462  ?  220  THR A N    1 
ATOM   913  C  CA   . THR A 1 118 ? 13.14212  4.35228   27.91531  1.000 51.28421  ?  220  THR A CA   1 
ATOM   914  C  C    . THR A 1 118 ? 11.84008  3.80005   27.37273  1.000 54.39480  ?  220  THR A C    1 
ATOM   915  O  O    . THR A 1 118 ? 11.58739  2.61833   27.40784  1.000 50.76315  ?  220  THR A O    1 
ATOM   916  C  CB   . THR A 1 118 ? 13.14504  4.37259   29.45406  1.000 57.97476  ?  220  THR A CB   1 
ATOM   917  O  OG1  . THR A 1 118 ? 11.81051  4.60282   29.90095  1.000 52.84603  ?  220  THR A OG1  1 
ATOM   918  C  CG2  . THR A 1 118 ? 14.02616  5.49078   29.97169  1.000 49.92695  ?  220  THR A CG2  1 
ATOM   919  N  N    . ASP A 1 122 ? 10.52587  -6.79888  22.77780  1.000 54.13658  ?  224  ASP A N    1 
ATOM   920  C  CA   . ASP A 1 122 ? 11.32442  -6.55685  21.58483  1.000 53.46550  ?  224  ASP A CA   1 
ATOM   921  C  C    . ASP A 1 122 ? 10.65973  -7.19903  20.35616  1.000 59.34946  ?  224  ASP A C    1 
ATOM   922  O  O    . ASP A 1 122 ? 10.63540  -6.59164  19.27996  1.000 55.11052  ?  224  ASP A O    1 
ATOM   923  C  CB   . ASP A 1 122 ? 12.75072  -7.06177  21.78377  1.000 47.13198  ?  224  ASP A CB   1 
ATOM   924  C  CG   . ASP A 1 122 ? 13.63308  -6.02775  22.47362  1.000 52.07448  ?  224  ASP A CG   1 
ATOM   925  O  OD1  . ASP A 1 122 ? 13.08366  -4.97499  22.86231  1.000 50.27019  ?  224  ASP A OD1  1 
ATOM   926  O  OD2  . ASP A 1 122 ? 14.86906  -6.23233  22.58677  1.000 52.55950  -1 224  ASP A OD2  1 
ATOM   927  N  N    . ARG A 1 123 ? 10.08429  -8.39733  20.53508  1.000 59.68423  ?  225  ARG A N    1 
ATOM   928  C  CA   . ARG A 1 123 ? 9.49131   -9.10941  19.40544  1.000 59.33597  ?  225  ARG A CA   1 
ATOM   929  C  C    . ARG A 1 123 ? 8.18134   -8.47020  18.95068  1.000 61.08429  ?  225  ARG A C    1 
ATOM   930  O  O    . ARG A 1 123 ? 7.82450   -8.58145  17.77459  1.000 58.59590  ?  225  ARG A O    1 
ATOM   931  C  CB   . ARG A 1 123 ? 9.28878   -10.59354 19.74747  1.000 57.90736  ?  225  ARG A CB   1 
ATOM   932  N  N    . LEU A 1 124 ? 7.46190   -7.77092  19.83042  1.000 55.10020  ?  226  LEU A N    1 
ATOM   933  C  CA   . LEU A 1 124 ? 6.28245   -7.03872  19.35606  1.000 55.45165  ?  226  LEU A CA   1 
ATOM   934  C  C    . LEU A 1 124 ? 6.67287   -5.74837  18.61513  1.000 58.05788  ?  226  LEU A C    1 
ATOM   935  O  O    . LEU A 1 124 ? 6.10843   -5.43138  17.56062  1.000 57.13039  ?  226  LEU A O    1 
ATOM   936  C  CB   . LEU A 1 124 ? 5.33892   -6.71945  20.52966  1.000 55.09059  ?  226  LEU A CB   1 
ATOM   937  C  CG   . LEU A 1 124 ? 4.62129   -7.88055  21.23933  1.000 63.37922  ?  226  LEU A CG   1 
ATOM   938  C  CD1  . LEU A 1 124 ? 3.88334   -7.41045  22.51767  1.000 58.54636  ?  226  LEU A CD1  1 
ATOM   939  C  CD2  . LEU A 1 124 ? 3.66492   -8.64104  20.31011  1.000 57.14845  ?  226  LEU A CD2  1 
ATOM   940  N  N    . ARG A 1 125 ? 7.62260   -4.97560  19.16154  1.000 54.65726  ?  227  ARG A N    1 
ATOM   941  C  CA   . ARG A 1 125 ? 7.95678   -3.68298  18.57359  1.000 52.36812  ?  227  ARG A CA   1 
ATOM   942  C  C    . ARG A 1 125 ? 8.60472   -3.85386  17.19314  1.000 55.17677  ?  227  ARG A C    1 
ATOM   943  O  O    . ARG A 1 125 ? 8.51647   -2.95480  16.34841  1.000 54.35300  ?  227  ARG A O    1 
ATOM   944  C  CB   . ARG A 1 125 ? 8.88882   -2.91745  19.51304  1.000 52.11561  ?  227  ARG A CB   1 
ATOM   945  C  CG   . ARG A 1 125 ? 8.20400   -2.26250  20.72698  1.000 54.89264  ?  227  ARG A CG   1 
ATOM   946  C  CD   . ARG A 1 125 ? 9.22692   -1.81604  21.76587  1.000 56.63282  ?  227  ARG A CD   1 
ATOM   947  N  NE   . ARG A 1 125 ? 10.02552  -0.67749  21.30993  1.000 51.12077  ?  227  ARG A NE   1 
ATOM   948  C  CZ   . ARG A 1 125 ? 11.18156  -0.29517  21.85339  1.000 53.77257  ?  227  ARG A CZ   1 
ATOM   949  N  NH1  . ARG A 1 125 ? 11.69002  -0.91816  22.90036  1.000 57.40692  ?  227  ARG A NH1  1 
ATOM   950  N  NH2  . ARG A 1 125 ? 11.82788  0.73829   21.36029  1.000 60.51747  ?  227  ARG A NH2  1 
ATOM   951  N  N    . ALA A 1 126 ? 9.24326   -5.00724  16.96138  1.000 48.62912  ?  228  ALA A N    1 
ATOM   952  C  CA   . ALA A 1 126 ? 9.90969   -5.28846  15.69494  1.000 58.83443  ?  228  ALA A CA   1 
ATOM   953  C  C    . ALA A 1 126 ? 8.95273   -5.12991  14.51378  1.000 62.13508  ?  228  ALA A C    1 
ATOM   954  O  O    . ALA A 1 126 ? 9.35065   -4.64488  13.44832  1.000 54.67915  ?  228  ALA A O    1 
ATOM   955  C  CB   . ALA A 1 126 ? 10.51546  -6.70041  15.72327  1.000 45.50490  ?  228  ALA A CB   1 
ATOM   956  N  N    . TRP A 1 127 ? 7.67554   -5.49366  14.69884  1.000 58.18639  ?  229  TRP A N    1 
ATOM   957  C  CA   . TRP A 1 127 ? 6.73632   -5.47684  13.58570  1.000 58.46027  ?  229  TRP A CA   1 
ATOM   958  C  C    . TRP A 1 127 ? 6.60541   -4.08985  12.97569  1.000 60.79283  ?  229  TRP A C    1 
ATOM   959  O  O    . TRP A 1 127 ? 6.33689   -3.97007  11.77113  1.000 59.75098  ?  229  TRP A O    1 
ATOM   960  C  CB   . TRP A 1 127 ? 5.38120   -6.03653  14.03679  1.000 58.58215  ?  229  TRP A CB   1 
ATOM   961  C  CG   . TRP A 1 127 ? 5.50424   -7.52523  14.28291  1.000 65.27509  ?  229  TRP A CG   1 
ATOM   962  C  CD1  . TRP A 1 127 ? 5.54312   -8.15531  15.48795  1.000 71.85950  ?  229  TRP A CD1  1 
ATOM   963  C  CD2  . TRP A 1 127 ? 5.70956   -8.54582  13.29354  1.000 74.00635  ?  229  TRP A CD2  1 
ATOM   964  N  NE1  . TRP A 1 127 ? 5.71756   -9.50747  15.31372  1.000 76.05459  ?  229  TRP A NE1  1 
ATOM   965  C  CE2  . TRP A 1 127 ? 5.82335   -9.77374  13.97563  1.000 73.69228  ?  229  TRP A CE2  1 
ATOM   966  C  CE3  . TRP A 1 127 ? 5.79554   -8.54157  11.89127  1.000 74.60278  ?  229  TRP A CE3  1 
ATOM   967  C  CZ2  . TRP A 1 127 ? 6.01038   -10.99159 13.30881  1.000 74.27460  ?  229  TRP A CZ2  1 
ATOM   968  C  CZ3  . TRP A 1 127 ? 5.98169   -9.76198  11.22698  1.000 74.20727  ?  229  TRP A CZ3  1 
ATOM   969  C  CH2  . TRP A 1 127 ? 6.08824   -10.96401 11.94171  1.000 78.48478  ?  229  TRP A CH2  1 
ATOM   970  N  N    . MET A 1 128 ? 6.82118   -3.03448  13.76476  1.000 55.47439  ?  230  MET A N    1 
ATOM   971  C  CA   . MET A 1 128 ? 6.80812   -1.68561  13.19996  1.000 55.12974  ?  230  MET A CA   1 
ATOM   972  C  C    . MET A 1 128 ? 7.94271   -1.50987  12.18545  1.000 52.41513  ?  230  MET A C    1 
ATOM   973  O  O    . MET A 1 128 ? 7.74966   -0.92683  11.11957  1.000 49.62547  ?  230  MET A O    1 
ATOM   974  C  CB   . MET A 1 128 ? 6.92860   -0.65161  14.32713  1.000 62.61698  ?  230  MET A CB   1 
ATOM   975  C  CG   . MET A 1 128 ? 6.63540   0.81035   13.96436  1.000 68.82146  ?  230  MET A CG   1 
ATOM   976  S  SD   . MET A 1 128 ? 5.20263   1.09050   12.89600  1.000 91.03502  ?  230  MET A SD   1 
ATOM   977  C  CE   . MET A 1 128 ? 4.05833   -0.14823  13.53949  1.000 83.27051  ?  230  MET A CE   1 
ATOM   978  N  N    . PHE A 1 129 ? 9.13715   -1.99354  12.51614  1.000 53.15676  ?  231  PHE A N    1 
ATOM   979  C  CA   . PHE A 1 129 ? 10.27975  -1.82908  11.62897  1.000 52.67905  ?  231  PHE A CA   1 
ATOM   980  C  C    . PHE A 1 129 ? 10.17684  -2.75531  10.41984  1.000 51.67360  ?  231  PHE A C    1 
ATOM   981  O  O    . PHE A 1 129 ? 10.51993  -2.35628  9.30575   1.000 49.38370  ?  231  PHE A O    1 
ATOM   982  C  CB   . PHE A 1 129 ? 11.57865  -2.06293  12.40896  1.000 47.24279  ?  231  PHE A CB   1 
ATOM   983  C  CG   . PHE A 1 129 ? 11.79447  -1.06517  13.50669  1.000 54.12782  ?  231  PHE A CG   1 
ATOM   984  C  CD1  . PHE A 1 129 ? 11.26957  -1.30623  14.80795  1.000 54.64606  ?  231  PHE A CD1  1 
ATOM   985  C  CD2  . PHE A 1 129 ? 12.48476  0.13018   13.25887  1.000 47.78427  ?  231  PHE A CD2  1 
ATOM   986  C  CE1  . PHE A 1 129 ? 11.43766  -0.37200  15.85483  1.000 46.64675  ?  231  PHE A CE1  1 
ATOM   987  C  CE2  . PHE A 1 129 ? 12.65341  1.07062   14.29301  1.000 52.22456  ?  231  PHE A CE2  1 
ATOM   988  C  CZ   . PHE A 1 129 ? 12.10554  0.80506   15.61604  1.000 49.44893  ?  231  PHE A CZ   1 
ATOM   989  N  N    . ILE A 1 130 ? 9.68868   -3.98541  10.62390  1.000 47.64995  ?  232  ILE A N    1 
ATOM   990  C  CA   . ILE A 1 130 ? 9.40645   -4.89309  9.52047   1.000 48.95055  ?  232  ILE A CA   1 
ATOM   991  C  C    . ILE A 1 130 ? 8.41169   -4.27127  8.54732   1.000 56.59137  ?  232  ILE A C    1 
ATOM   992  O  O    . ILE A 1 130 ? 8.58116   -4.34794  7.31625   1.000 50.79518  ?  232  ILE A O    1 
ATOM   993  C  CB   . ILE A 1 130 ? 8.89623   -6.22785  10.07653  1.000 53.08763  ?  232  ILE A CB   1 
ATOM   994  C  CG1  . ILE A 1 130 ? 10.07027  -7.07371  10.57461  1.000 52.07714  ?  232  ILE A CG1  1 
ATOM   995  C  CG2  . ILE A 1 130 ? 8.10464   -6.94759  9.03295   1.000 53.07336  ?  232  ILE A CG2  1 
ATOM   996  C  CD1  . ILE A 1 130 ? 9.69377   -8.03917  11.69879  1.000 64.05692  ?  232  ILE A CD1  1 
ATOM   997  N  N    . CYS A 1 131 ? 7.37825   -3.61921  9.08267   1.000 49.56007  ?  233  CYS A N    1 
ATOM   998  C  CA   . CYS A 1 131 ? 6.35428   -2.98923  8.24728   1.000 56.84512  ?  233  CYS A CA   1 
ATOM   999  C  C    . CYS A 1 131 ? 6.90777   -1.79914  7.45448   1.000 54.65531  ?  233  CYS A C    1 
ATOM   1000 O  O    . CYS A 1 131 ? 6.52495   -1.58134  6.29868   1.000 54.67630  ?  233  CYS A O    1 
ATOM   1001 C  CB   . CYS A 1 131 ? 5.17025   -2.55868  9.13738   1.000 56.19433  ?  233  CYS A CB   1 
ATOM   1002 S  SG   . CYS A 1 131 ? 3.99339   -1.39168  8.38688   1.000 72.42367  ?  233  CYS A SG   1 
ATOM   1003 N  N    . ILE A 1 132 ? 7.78557   -1.00303  8.06435   1.000 48.17349  ?  234  ILE A N    1 
ATOM   1004 C  CA   . ILE A 1 132 ? 8.36916   0.12996   7.35904   1.000 50.92244  ?  234  ILE A CA   1 
ATOM   1005 C  C    . ILE A 1 132 ? 9.40844   -0.33133  6.32442   1.000 49.74564  ?  234  ILE A C    1 
ATOM   1006 O  O    . ILE A 1 132 ? 9.44539   0.18193   5.20337   1.000 47.52941  ?  234  ILE A O    1 
ATOM   1007 C  CB   . ILE A 1 132 ? 8.97005   1.10834   8.38211   1.000 49.06550  ?  234  ILE A CB   1 
ATOM   1008 C  CG1  . ILE A 1 132 ? 7.85578   1.89738   9.07511   1.000 53.07456  ?  234  ILE A CG1  1 
ATOM   1009 C  CG2  . ILE A 1 132 ? 9.95146   2.05415   7.72034   1.000 51.28846  ?  234  ILE A CG2  1 
ATOM   1010 C  CD1  . ILE A 1 132 ? 8.37139   2.85074   10.13344  1.000 55.76167  ?  234  ILE A CD1  1 
ATOM   1011 N  N    . GLY A 1 133 ? 10.27267  -1.28433  6.69088   1.000 43.99176  ?  235  GLY A N    1 
ATOM   1012 C  CA   . GLY A 1 133 ? 11.36841  -1.73797  5.85333   1.000 50.29184  ?  235  GLY A CA   1 
ATOM   1013 C  C    . GLY A 1 133 ? 11.01920  -2.63650  4.67681   1.000 47.15709  ?  235  GLY A C    1 
ATOM   1014 O  O    . GLY A 1 133 ? 11.51629  -2.39325  3.57164   1.000 43.77765  ?  235  GLY A O    1 
ATOM   1015 N  N    . TRP A 1 134 ? 10.20559  -3.68332  4.89516   1.000 40.06535  ?  236  TRP A N    1 
ATOM   1016 C  CA   . TRP A 1 134 ? 9.73580   -4.56491  3.83031   1.000 48.44624  ?  236  TRP A CA   1 
ATOM   1017 C  C    . TRP A 1 134 ? 8.37668   -4.16842  3.27514   1.000 48.73661  ?  236  TRP A C    1 
ATOM   1018 O  O    . TRP A 1 134 ? 8.12014   -4.40888  2.09243   1.000 43.99970  ?  236  TRP A O    1 
ATOM   1019 C  CB   . TRP A 1 134 ? 9.64890   -6.03465  4.30149   1.000 38.28638  ?  236  TRP A CB   1 
ATOM   1020 C  CG   . TRP A 1 134 ? 10.95956  -6.64559  4.74911   1.000 49.57517  ?  236  TRP A CG   1 
ATOM   1021 C  CD1  . TRP A 1 134 ? 11.28680  -7.02851  6.03453   1.000 42.71314  ?  236  TRP A CD1  1 
ATOM   1022 C  CD2  . TRP A 1 134 ? 12.11109  -6.97045  3.93079   1.000 47.57289  ?  236  TRP A CD2  1 
ATOM   1023 N  NE1  . TRP A 1 134 ? 12.55582  -7.54920  6.06565   1.000 46.30816  ?  236  TRP A NE1  1 
ATOM   1024 C  CE2  . TRP A 1 134 ? 13.08713  -7.53206  4.79544   1.000 47.57838  ?  236  TRP A CE2  1 
ATOM   1025 C  CE3  . TRP A 1 134 ? 12.41799  -6.81701  2.56477   1.000 50.30349  ?  236  TRP A CE3  1 
ATOM   1026 C  CZ2  . TRP A 1 134 ? 14.34274  -7.95457  4.34061   1.000 47.29138  ?  236  TRP A CZ2  1 
ATOM   1027 C  CZ3  . TRP A 1 134 ? 13.68493  -7.23429  2.10228   1.000 44.96647  ?  236  TRP A CZ3  1 
ATOM   1028 C  CH2  . TRP A 1 134 ? 14.62404  -7.79661  2.98980   1.000 50.26454  ?  236  TRP A CH2  1 
ATOM   1029 N  N    . GLY A 1 135 ? 7.51704   -3.54282  4.08313   1.000 44.92353  ?  237  GLY A N    1 
ATOM   1030 C  CA   . GLY A 1 135 ? 6.12024   -3.33846  3.74511   1.000 44.54815  ?  237  GLY A CA   1 
ATOM   1031 C  C    . GLY A 1 135 ? 5.77664   -2.12921  2.90844   1.000 49.50152  ?  237  GLY A C    1 
ATOM   1032 O  O    . GLY A 1 135 ? 5.14172   -2.25069  1.84663   1.000 52.05194  ?  237  GLY A O    1 
ATOM   1033 N  N    . VAL A 1 136 ? 6.18620   -0.95096  3.37064   1.000 45.10668  ?  238  VAL A N    1 
ATOM   1034 C  CA   . VAL A 1 136 ? 5.87550   0.28961   2.64918   1.000 46.54750  ?  238  VAL A CA   1 
ATOM   1035 C  C    . VAL A 1 136 ? 6.44118   0.29334   1.22636   1.000 48.77443  ?  238  VAL A C    1 
ATOM   1036 O  O    . VAL A 1 136 ? 5.75967   0.78654   0.30795   1.000 46.35960  ?  238  VAL A O    1 
ATOM   1037 C  CB   . VAL A 1 136 ? 6.28926   1.50108   3.48012   1.000 46.71171  ?  238  VAL A CB   1 
ATOM   1038 C  CG1  . VAL A 1 136 ? 6.02632   2.80398   2.75535   1.000 47.43527  ?  238  VAL A CG1  1 
ATOM   1039 C  CG2  . VAL A 1 136 ? 5.55068   1.48952   4.82580   1.000 49.82195  ?  238  VAL A CG2  1 
ATOM   1040 N  N    . PRO A 1 137 ? 7.64961   -0.20688  0.95736   1.000 45.67374  ?  239  PRO A N    1 
ATOM   1041 C  CA   . PRO A 1 137 ? 8.12412   -0.22118  -0.44621  1.000 54.31017  ?  239  PRO A CA   1 
ATOM   1042 C  C    . PRO A 1 137 ? 7.26575   -1.05916  -1.38415  1.000 50.39981  ?  239  PRO A C    1 
ATOM   1043 O  O    . PRO A 1 137 ? 7.22240   -0.75532  -2.57546  1.000 53.94799  ?  239  PRO A O    1 
ATOM   1044 C  CB   . PRO A 1 137 ? 9.55967   -0.77304  -0.34053  1.000 48.07753  ?  239  PRO A CB   1 
ATOM   1045 C  CG   . PRO A 1 137 ? 9.97195   -0.45823  1.10911   1.000 47.83306  ?  239  PRO A CG   1 
ATOM   1046 C  CD   . PRO A 1 137 ? 8.68518   -0.67894  1.90431   1.000 45.45747  ?  239  PRO A CD   1 
ATOM   1047 N  N    . PHE A 1 138 ? 6.53608   -2.06367  -0.89685  1.000 50.43473  ?  240  PHE A N    1 
ATOM   1048 C  CA   . PHE A 1 138 ? 5.78330   -2.91411  -1.81778  1.000 52.89000  ?  240  PHE A CA   1 
ATOM   1049 C  C    . PHE A 1 138 ? 4.72828   -2.15389  -2.61299  1.000 57.81746  ?  240  PHE A C    1 
ATOM   1050 O  O    . PHE A 1 138 ? 4.71622   -2.27222  -3.85058  1.000 52.76622  ?  240  PHE A O    1 
ATOM   1051 C  CB   . PHE A 1 138 ? 5.16603   -4.09064  -1.06247  1.000 54.65828  ?  240  PHE A CB   1 
ATOM   1052 C  CG   . PHE A 1 138 ? 4.75640   -5.21228  -1.96382  1.000 64.67070  ?  240  PHE A CG   1 
ATOM   1053 C  CD1  . PHE A 1 138 ? 5.70897   -6.08011  -2.47820  1.000 63.21474  ?  240  PHE A CD1  1 
ATOM   1054 C  CD2  . PHE A 1 138 ? 3.42826   -5.37750  -2.33236  1.000 67.20225  ?  240  PHE A CD2  1 
ATOM   1055 C  CE1  . PHE A 1 138 ? 5.34239   -7.10593  -3.31495  1.000 70.19337  ?  240  PHE A CE1  1 
ATOM   1056 C  CE2  . PHE A 1 138 ? 3.05283   -6.40690  -3.18361  1.000 64.25286  ?  240  PHE A CE2  1 
ATOM   1057 C  CZ   . PHE A 1 138 ? 4.00824   -7.26546  -3.67252  1.000 65.46742  ?  240  PHE A CZ   1 
ATOM   1058 N  N    . PRO A 1 139 ? 3.82369   -1.38250  -2.00054  1.000 57.15689  ?  241  PRO A N    1 
ATOM   1059 C  CA   . PRO A 1 139 ? 2.89046   -0.56359  -2.80650  1.000 56.13724  ?  241  PRO A CA   1 
ATOM   1060 C  C    . PRO A 1 139 ? 3.56665   0.50934   -3.65746  1.000 53.17357  ?  241  PRO A C    1 
ATOM   1061 O  O    . PRO A 1 139 ? 2.97835   0.94617   -4.65341  1.000 53.12069  ?  241  PRO A O    1 
ATOM   1062 C  CB   . PRO A 1 139 ? 1.97427   0.07720   -1.74880  1.000 54.83415  ?  241  PRO A CB   1 
ATOM   1063 C  CG   . PRO A 1 139 ? 2.72983   -0.05259  -0.42737  1.000 57.60749  ?  241  PRO A CG   1 
ATOM   1064 C  CD   . PRO A 1 139 ? 3.49463   -1.35292  -0.56288  1.000 58.11156  ?  241  PRO A CD   1 
ATOM   1065 N  N    . ILE A 1 140 ? 4.74666   0.99472   -3.26121  1.000 50.73151  ?  242  ILE A N    1 
ATOM   1066 C  CA   . ILE A 1 140 ? 5.42995   2.01360   -4.04070  1.000 48.62624  ?  242  ILE A CA   1 
ATOM   1067 C  C    . ILE A 1 140 ? 5.89311   1.41367   -5.36298  1.000 57.39123  ?  242  ILE A C    1 
ATOM   1068 O  O    . ILE A 1 140 ? 5.73210   2.02236   -6.42900  1.000 53.31049  ?  242  ILE A O    1 
ATOM   1069 C  CB   . ILE A 1 140 ? 6.60743   2.58706   -3.22556  1.000 54.98393  ?  242  ILE A CB   1 
ATOM   1070 C  CG1  . ILE A 1 140 ? 6.11269   3.48018   -2.07776  1.000 55.97025  ?  242  ILE A CG1  1 
ATOM   1071 C  CG2  . ILE A 1 140 ? 7.62398   3.32265   -4.11036  1.000 49.78108  ?  242  ILE A CG2  1 
ATOM   1072 C  CD1  . ILE A 1 140 ? 7.17902   3.72673   -1.04210  1.000 52.20855  ?  242  ILE A CD1  1 
ATOM   1073 N  N    . ILE A 1 141 ? 6.43231   0.18573   -5.30980  1.000 53.32577  ?  243  ILE A N    1 
ATOM   1074 C  CA   . ILE A 1 141 ? 6.92692   -0.48374  -6.50436  1.000 53.92341  ?  243  ILE A CA   1 
ATOM   1075 C  C    . ILE A 1 141 ? 5.76940   -0.91296  -7.38716  1.000 57.60493  ?  243  ILE A C    1 
ATOM   1076 O  O    . ILE A 1 141 ? 5.82260   -0.76310  -8.61643  1.000 50.94106  ?  243  ILE A O    1 
ATOM   1077 C  CB   . ILE A 1 141 ? 7.83451   -1.66259  -6.11949  1.000 51.82070  ?  243  ILE A CB   1 
ATOM   1078 C  CG1  . ILE A 1 141 ? 9.17476   -1.11019  -5.66239  1.000 54.43335  ?  243  ILE A CG1  1 
ATOM   1079 C  CG2  . ILE A 1 141 ? 8.17029   -2.48571  -7.33933  1.000 58.41734  ?  243  ILE A CG2  1 
ATOM   1080 C  CD1  . ILE A 1 141 ? 9.99209   -0.53858  -6.86239  1.000 51.66806  ?  243  ILE A CD1  1 
ATOM   1081 N  N    . VAL A 1 142 ? 4.68579   -1.41042  -6.78459  1.000 52.76884  ?  244  VAL A N    1 
ATOM   1082 C  CA   . VAL A 1 142 ? 3.48534   -1.66026  -7.57374  1.000 51.28349  ?  244  VAL A CA   1 
ATOM   1083 C  C    . VAL A 1 142 ? 3.05410   -0.38498  -8.28462  1.000 60.37295  ?  244  VAL A C    1 
ATOM   1084 O  O    . VAL A 1 142 ? 2.83724   -0.37514  -9.50648  1.000 60.22922  ?  244  VAL A O    1 
ATOM   1085 C  CB   . VAL A 1 142 ? 2.35861   -2.22921  -6.70381  1.000 60.01164  ?  244  VAL A CB   1 
ATOM   1086 C  CG1  . VAL A 1 142 ? 1.11163   -2.38356  -7.53591  1.000 63.46457  ?  244  VAL A CG1  1 
ATOM   1087 C  CG2  . VAL A 1 142 ? 2.77602   -3.56282  -6.11183  1.000 57.36008  ?  244  VAL A CG2  1 
ATOM   1088 N  N    . ALA A 1 143 ? 2.96116   0.72465   -7.54940  1.000 56.91810  ?  245  ALA A N    1 
ATOM   1089 C  CA   . ALA A 1 143 ? 2.58342   1.96981   -8.21360  1.000 61.64114  ?  245  ALA A CA   1 
ATOM   1090 C  C    . ALA A 1 143 ? 3.51661   2.27140   -9.37708  1.000 58.69007  ?  245  ALA A C    1 
ATOM   1091 O  O    . ALA A 1 143 ? 3.07010   2.70165   -10.44601 1.000 61.36392  ?  245  ALA A O    1 
ATOM   1092 C  CB   . ALA A 1 143 ? 2.57323   3.14317   -7.23564  1.000 55.34312  ?  245  ALA A CB   1 
ATOM   1093 N  N    . TRP A 1 144 ? 4.82710   2.08812   -9.17629  1.000 56.44806  ?  246  TRP A N    1 
ATOM   1094 C  CA   . TRP A 1 144 ? 5.77107   2.42122   -10.23727 1.000 58.75679  ?  246  TRP A CA   1 
ATOM   1095 C  C    . TRP A 1 144 ? 5.58221   1.50858   -11.44138 1.000 56.47987  ?  246  TRP A C    1 
ATOM   1096 O  O    . TRP A 1 144 ? 5.75355   1.95213   -12.58424 1.000 58.60320  ?  246  TRP A O    1 
ATOM   1097 C  CB   . TRP A 1 144 ? 7.21039   2.33535   -9.71335  1.000 55.84482  ?  246  TRP A CB   1 
ATOM   1098 C  CG   . TRP A 1 144 ? 8.31035   2.25934   -10.78887 1.000 56.79597  ?  246  TRP A CG   1 
ATOM   1099 C  CD1  . TRP A 1 144 ? 8.87955   3.31854   -11.47404 1.000 57.45629  ?  246  TRP A CD1  1 
ATOM   1100 C  CD2  . TRP A 1 144 ? 8.97111   1.07288   -11.27810 1.000 55.92839  ?  246  TRP A CD2  1 
ATOM   1101 N  NE1  . TRP A 1 144 ? 9.84958   2.85675   -12.34311 1.000 59.53894  ?  246  TRP A NE1  1 
ATOM   1102 C  CE2  . TRP A 1 144 ? 9.92177   1.48893   -12.25078 1.000 59.47080  ?  246  TRP A CE2  1 
ATOM   1103 C  CE3  . TRP A 1 144 ? 8.85443   -0.29388  -10.98999 1.000 54.92481  ?  246  TRP A CE3  1 
ATOM   1104 C  CZ2  . TRP A 1 144 ? 10.75307  0.58791   -12.91683 1.000 54.91483  ?  246  TRP A CZ2  1 
ATOM   1105 C  CZ3  . TRP A 1 144 ? 9.67000   -1.18360  -11.65333 1.000 56.96147  ?  246  TRP A CZ3  1 
ATOM   1106 C  CH2  . TRP A 1 144 ? 10.60962  -0.74183  -12.61055 1.000 57.76878  ?  246  TRP A CH2  1 
ATOM   1107 N  N    . ALA A 1 145 ? 5.22371   0.24444   -11.19859 1.000 50.90075  ?  247  ALA A N    1 
ATOM   1108 C  CA   . ALA A 1 145 ? 5.05414   -0.72499  -12.27360 1.000 61.94912  ?  247  ALA A CA   1 
ATOM   1109 C  C    . ALA A 1 145 ? 3.80110   -0.43228  -13.08037 1.000 65.54513  ?  247  ALA A C    1 
ATOM   1110 O  O    . ALA A 1 145 ? 3.79454   -0.61246  -14.30412 1.000 60.68303  ?  247  ALA A O    1 
ATOM   1111 C  CB   . ALA A 1 145 ? 5.01083   -2.15048  -11.71290 1.000 57.26789  ?  247  ALA A CB   1 
ATOM   1112 N  N    . ILE A 1 146 ? 2.73090   0.01748   -12.41584 1.000 59.01446  ?  248  ILE A N    1 
ATOM   1113 C  CA   . ILE A 1 146 ? 1.55875   0.48463   -13.15052 1.000 63.22018  ?  248  ILE A CA   1 
ATOM   1114 C  C    . ILE A 1 146 ? 1.94730   1.66693   -14.02027 1.000 66.53852  ?  248  ILE A C    1 
ATOM   1115 O  O    . ILE A 1 146 ? 1.51704   1.77801   -15.17108 1.000 69.90216  ?  248  ILE A O    1 
ATOM   1116 C  CB   . ILE A 1 146 ? 0.40162   0.84100   -12.19140 1.000 68.44386  ?  248  ILE A CB   1 
ATOM   1117 C  CG1  . ILE A 1 146 ? 0.07372   -0.33212  -11.26617 1.000 71.49205  ?  248  ILE A CG1  1 
ATOM   1118 C  CG2  . ILE A 1 146 ? -0.85999  1.20246   -12.95650 1.000 71.00118  ?  248  ILE A CG2  1 
ATOM   1119 C  CD1  . ILE A 1 146 ? -0.62200  -1.48032  -11.95481 1.000 75.42653  ?  248  ILE A CD1  1 
ATOM   1120 N  N    . GLY A 1 147 ? 2.78872   2.55553   -13.49302 1.000 65.09237  ?  249  GLY A N    1 
ATOM   1121 C  CA   . GLY A 1 147 ? 3.29210   3.65072   -14.30610 1.000 66.01816  ?  249  GLY A CA   1 
ATOM   1122 C  C    . GLY A 1 147 ? 4.06010   3.16089   -15.52376 1.000 72.53390  ?  249  GLY A C    1 
ATOM   1123 O  O    . GLY A 1 147 ? 3.80451   3.59347   -16.65355 1.000 66.16149  ?  249  GLY A O    1 
ATOM   1124 N  N    . LYS A 1 148 ? 5.01200   2.24335   -15.31024 1.000 66.88883  ?  250  LYS A N    1 
ATOM   1125 C  CA   . LYS A 1 148 ? 5.80371   1.74100   -16.42430 1.000 67.42030  ?  250  LYS A CA   1 
ATOM   1126 C  C    . LYS A 1 148 ? 4.90984   1.11192   -17.48218 1.000 71.46166  ?  250  LYS A C    1 
ATOM   1127 O  O    . LYS A 1 148 ? 5.16983   1.24071   -18.68380 1.000 67.52332  ?  250  LYS A O    1 
ATOM   1128 C  CB   . LYS A 1 148 ? 6.85053   0.73792   -15.93376 1.000 60.94680  ?  250  LYS A CB   1 
ATOM   1129 C  CG   . LYS A 1 148 ? 7.87489   1.32032   -14.96101 1.000 61.82812  ?  250  LYS A CG   1 
ATOM   1130 C  CD   . LYS A 1 148 ? 8.56650   2.55843   -15.51920 1.000 66.15356  ?  250  LYS A CD   1 
ATOM   1131 C  CE   . LYS A 1 148 ? 9.66383   2.20531   -16.51340 1.000 64.40146  ?  250  LYS A CE   1 
ATOM   1132 N  NZ   . LYS A 1 148 ? 10.54813  3.38117   -16.78976 1.000 63.94149  ?  250  LYS A NZ   1 
ATOM   1133 N  N    . LEU A 1 149 ? 3.83148   0.45882   -17.05343 1.000 69.07054  ?  251  LEU A N    1 
ATOM   1134 C  CA   . LEU A 1 149 ? 2.94507   -0.20585  -17.99837 1.000 71.92798  ?  251  LEU A CA   1 
ATOM   1135 C  C    . LEU A 1 149 ? 2.26976   0.78031   -18.94808 1.000 78.18428  ?  251  LEU A C    1 
ATOM   1136 O  O    . LEU A 1 149 ? 2.23414   0.54153   -20.16170 1.000 74.66351  ?  251  LEU A O    1 
ATOM   1137 C  CB   . LEU A 1 149 ? 1.89801   -1.02442  -17.25947 1.000 67.94648  ?  251  LEU A CB   1 
ATOM   1138 C  CG   . LEU A 1 149 ? 2.35088   -2.44220  -16.94152 1.000 77.58627  ?  251  LEU A CG   1 
ATOM   1139 C  CD1  . LEU A 1 149 ? 1.38836   -3.07333  -15.91079 1.000 78.55711  ?  251  LEU A CD1  1 
ATOM   1140 C  CD2  . LEU A 1 149 ? 2.46458   -3.28089  -18.21808 1.000 69.14297  ?  251  LEU A CD2  1 
ATOM   1141 N  N    . TYR A 1 150 ? 1.68847   1.87865   -18.43354 1.000 75.88957  ?  252  TYR A N    1 
ATOM   1142 C  CA   . TYR A 1 150 ? 0.85579   2.67015   -19.34137 1.000 83.52131  ?  252  TYR A CA   1 
ATOM   1143 C  C    . TYR A 1 150 ? 1.59323   3.83512   -20.00438 1.000 82.66131  ?  252  TYR A C    1 
ATOM   1144 O  O    . TYR A 1 150 ? 1.03912   4.44392   -20.92416 1.000 89.00944  ?  252  TYR A O    1 
ATOM   1145 C  CB   . TYR A 1 150 ? -0.40374  3.23080   -18.64966 1.000 88.24141  ?  252  TYR A CB   1 
ATOM   1146 C  CG   . TYR A 1 150 ? -1.31173  2.17714   -18.03385 1.000 91.40324  ?  252  TYR A CG   1 
ATOM   1147 C  CD1  . TYR A 1 150 ? -0.98787  0.82091   -18.10279 1.000 95.66572  ?  252  TYR A CD1  1 
ATOM   1148 C  CD2  . TYR A 1 150 ? -2.55350  2.51713   -17.52339 1.000 96.26843  ?  252  TYR A CD2  1 
ATOM   1149 C  CE1  . TYR A 1 150 ? -1.80784  -0.15274  -17.54257 1.000 94.00239  ?  252  TYR A CE1  1 
ATOM   1150 C  CE2  . TYR A 1 150 ? -3.40225  1.54525   -16.98230 1.000 99.98056  ?  252  TYR A CE2  1 
ATOM   1151 C  CZ   . TYR A 1 150 ? -3.01738  0.20783   -17.00115 1.000 100.30721 ?  252  TYR A CZ   1 
ATOM   1152 O  OH   . TYR A 1 150 ? -3.83358  -0.77923  -16.47719 1.000 104.40492 ?  252  TYR A OH   1 
ATOM   1153 N  N    . TYR A 1 151 ? 2.82043   4.15559   -19.58632 1.000 75.25746  ?  253  TYR A N    1 
ATOM   1154 C  CA   . TYR A 1 151 ? 3.52048   5.33058   -20.09504 1.000 78.50743  ?  253  TYR A CA   1 
ATOM   1155 C  C    . TYR A 1 151 ? 4.95128   5.07261   -20.53434 1.000 79.26455  ?  253  TYR A C    1 
ATOM   1156 O  O    . TYR A 1 151 ? 5.54739   5.96057   -21.14984 1.000 82.52201  ?  253  TYR A O    1 
ATOM   1157 C  CB   . TYR A 1 151 ? 3.55930   6.45160   -19.03920 1.000 87.23328  ?  253  TYR A CB   1 
ATOM   1158 C  CG   . TYR A 1 151 ? 2.20698   6.95294   -18.56187 1.000 94.23979  ?  253  TYR A CG   1 
ATOM   1159 C  CD1  . TYR A 1 151 ? 1.34588   7.61673   -19.42817 1.000 97.31240  ?  253  TYR A CD1  1 
ATOM   1160 C  CD2  . TYR A 1 151 ? 1.79849   6.77645   -17.23863 1.000 89.49264  ?  253  TYR A CD2  1 
ATOM   1161 C  CE1  . TYR A 1 151 ? 0.11617   8.08038   -18.99265 1.000 102.63302 ?  253  TYR A CE1  1 
ATOM   1162 C  CE2  . TYR A 1 151 ? 0.57548   7.23649   -16.80361 1.000 91.72398  ?  253  TYR A CE2  1 
ATOM   1163 C  CZ   . TYR A 1 151 ? -0.26184  7.88852   -17.68343 1.000 95.26318  ?  253  TYR A CZ   1 
ATOM   1164 O  OH   . TYR A 1 151 ? -1.48973  8.34863   -17.27512 1.000 98.41506  ?  253  TYR A OH   1 
ATOM   1165 N  N    . ASP A 1 152 ? 5.53546   3.91805   -20.22613 1.000 75.81846  ?  254  ASP A N    1 
ATOM   1166 C  CA   . ASP A 1 152 ? 6.94278   3.71752   -20.55390 1.000 71.86142  ?  254  ASP A CA   1 
ATOM   1167 C  C    . ASP A 1 152 ? 7.27560   2.23579   -20.59854 1.000 68.93831  ?  254  ASP A C    1 
ATOM   1168 O  O    . ASP A 1 152 ? 8.28822   1.80517   -20.03289 1.000 69.72809  ?  254  ASP A O    1 
ATOM   1169 C  CB   . ASP A 1 152 ? 7.82507   4.44131   -19.53284 1.000 76.49855  ?  254  ASP A CB   1 
ATOM   1170 C  CG   . ASP A 1 152 ? 9.23598   4.70077   -20.03421 1.000 81.34691  ?  254  ASP A CG   1 
ATOM   1171 O  OD1  . ASP A 1 152 ? 9.58161   4.28472   -21.16586 1.000 84.58477  ?  254  ASP A OD1  1 
ATOM   1172 O  OD2  . ASP A 1 152 ? 10.00877  5.33307   -19.27467 1.000 86.94914  -1 254  ASP A OD2  1 
ATOM   1173 N  N    . ASN A 1 153 ? 6.43142   1.45528   -21.27904 1.000 63.37258  ?  255  ASN A N    1 
ATOM   1174 C  CA   . ASN A 1 153 ? 6.56969   0.00361   -21.32521 1.000 65.08605  ?  255  ASN A CA   1 
ATOM   1175 C  C    . ASN A 1 153 ? 7.60762   -0.38948  -22.37575 1.000 69.20723  ?  255  ASN A C    1 
ATOM   1176 O  O    . ASN A 1 153 ? 7.27885   -0.86885  -23.46150 1.000 69.16751  ?  255  ASN A O    1 
ATOM   1177 C  CB   . ASN A 1 153 ? 5.22459   -0.64528  -21.61359 1.000 59.01493  ?  255  ASN A CB   1 
ATOM   1178 C  CG   . ASN A 1 153 ? 5.20766   -2.12213  -21.26477 1.000 70.81765  ?  255  ASN A CG   1 
ATOM   1179 O  OD1  . ASN A 1 153 ? 6.08225   -2.61679  -20.54301 1.000 67.03138  ?  255  ASN A OD1  1 
ATOM   1180 N  ND2  . ASN A 1 153 ? 4.20853   -2.83492  -21.76669 1.000 67.48727  ?  255  ASN A ND2  1 
ATOM   1181 N  N    . GLU A 1 154 ? 8.88860   -0.23671  -22.02285 1.000 64.57185  ?  256  GLU A N    1 
ATOM   1182 C  CA   . GLU A 1 154 ? 9.97158   -0.62561  -22.92294 1.000 69.59633  ?  256  GLU A CA   1 
ATOM   1183 C  C    . GLU A 1 154 ? 11.23371  -1.00981  -22.15561 1.000 68.38349  ?  256  GLU A C    1 
ATOM   1184 O  O    . GLU A 1 154 ? 11.42195  -0.65368  -20.98366 1.000 63.80716  ?  256  GLU A O    1 
ATOM   1185 C  CB   . GLU A 1 154 ? 10.30671  0.51375   -23.88713 1.000 72.49840  ?  256  GLU A CB   1 
ATOM   1186 C  CG   . GLU A 1 154 ? 10.63639  1.78177   -23.12830 1.000 77.88846  ?  256  GLU A CG   1 
ATOM   1187 C  CD   . GLU A 1 154 ? 11.23060  2.85730   -23.99559 1.000 86.68383  ?  256  GLU A CD   1 
ATOM   1188 O  OE1  . GLU A 1 154 ? 11.61774  3.90363   -23.43122 1.000 91.59202  ?  256  GLU A OE1  1 
ATOM   1189 O  OE2  . GLU A 1 154 ? 11.31269  2.65896   -25.22917 1.000 92.77184  -1 256  GLU A OE2  1 
ATOM   1190 N  N    . LYS A 1 155 ? 12.12223  -1.72080  -22.85903 1.000 66.64485  ?  257  LYS A N    1 
ATOM   1191 C  CA   . LYS A 1 155 ? 13.51355  -1.89140  -22.42544 1.000 68.92303  ?  257  LYS A CA   1 
ATOM   1192 C  C    . LYS A 1 155 ? 13.60602  -2.52204  -21.02756 1.000 63.70005  ?  257  LYS A C    1 
ATOM   1193 O  O    . LYS A 1 155 ? 14.49376  -2.19822  -20.23455 1.000 60.78710  ?  257  LYS A O    1 
ATOM   1194 C  CB   . LYS A 1 155 ? 14.26568  -0.55300  -22.46932 1.000 66.00061  ?  257  LYS A CB   1 
ATOM   1195 C  CG   . LYS A 1 155 ? 14.39896  0.06255   -23.84418 1.000 80.29612  ?  257  LYS A CG   1 
ATOM   1196 C  CD   . LYS A 1 155 ? 15.46898  1.14537   -23.84578 1.000 84.86920  ?  257  LYS A CD   1 
ATOM   1197 C  CE   . LYS A 1 155 ? 15.79346  1.59436   -25.26714 1.000 94.91707  ?  257  LYS A CE   1 
ATOM   1198 N  NZ   . LYS A 1 155 ? 17.18141  2.13584   -25.40785 1.000 96.91625  ?  257  LYS A NZ   1 
ATOM   1199 N  N    . CYS A 1 156 ? 12.69643  -3.44529  -20.73114 1.000 60.10404  ?  258  CYS A N    1 
ATOM   1200 C  CA   . CYS A 1 156 ? 12.67777  -4.11457  -19.43072 1.000 61.50012  ?  258  CYS A CA   1 
ATOM   1201 C  C    . CYS A 1 156 ? 12.57322  -3.11276  -18.28298 1.000 59.00620  ?  258  CYS A C    1 
ATOM   1202 O  O    . CYS A 1 156 ? 13.09305  -3.34777  -17.19623 1.000 61.55645  ?  258  CYS A O    1 
ATOM   1203 C  CB   . CYS A 1 156 ? 13.91063  -5.00882  -19.27131 1.000 62.16262  ?  258  CYS A CB   1 
ATOM   1204 S  SG   . CYS A 1 156 ? 14.12247  -6.17480  -20.67531 1.000 63.19613  ?  258  CYS A SG   1 
ATOM   1205 N  N    . TRP A 1 157 ? 11.91388  -1.98114  -18.52593 1.000 59.95519  ?  259  TRP A N    1 
ATOM   1206 C  CA   . TRP A 1 157 ? 11.65343  -0.95906  -17.51880 1.000 61.06870  ?  259  TRP A CA   1 
ATOM   1207 C  C    . TRP A 1 157 ? 12.92296  -0.30162  -16.99782 1.000 63.87893  ?  259  TRP A C    1 
ATOM   1208 O  O    . TRP A 1 157 ? 12.86327  0.46718   -16.02998 1.000 56.95487  ?  259  TRP A O    1 
ATOM   1209 C  CB   . TRP A 1 157 ? 10.85413  -1.53793  -16.35112 1.000 56.81538  ?  259  TRP A CB   1 
ATOM   1210 C  CG   . TRP A 1 157 ? 9.47294   -1.97081  -16.73562 1.000 58.74463  ?  259  TRP A CG   1 
ATOM   1211 C  CD1  . TRP A 1 157 ? 8.83920   -1.71897  -17.90870 1.000 61.05414  ?  259  TRP A CD1  1 
ATOM   1212 C  CD2  . TRP A 1 157 ? 8.55119   -2.72509  -15.93445 1.000 60.31537  ?  259  TRP A CD2  1 
ATOM   1213 N  NE1  . TRP A 1 157 ? 7.57604   -2.26574  -17.89252 1.000 60.72547  ?  259  TRP A NE1  1 
ATOM   1214 C  CE2  . TRP A 1 157 ? 7.37696   -2.89300  -16.69434 1.000 64.01435  ?  259  TRP A CE2  1 
ATOM   1215 C  CE3  . TRP A 1 157 ? 8.60747   -3.27572  -14.65214 1.000 62.48895  ?  259  TRP A CE3  1 
ATOM   1216 C  CZ2  . TRP A 1 157 ? 6.26145   -3.58754  -16.21159 1.000 73.77833  ?  259  TRP A CZ2  1 
ATOM   1217 C  CZ3  . TRP A 1 157 ? 7.50054   -3.97495  -14.17236 1.000 65.71951  ?  259  TRP A CZ3  1 
ATOM   1218 C  CH2  . TRP A 1 157 ? 6.34188   -4.11696  -14.94727 1.000 63.18360  ?  259  TRP A CH2  1 
ATOM   1219 N  N    . ALA A 1 158 ? 14.07853  -0.60323  -17.59695 1.000 62.47786  ?  260  ALA A N    1 
ATOM   1220 C  CA   . ALA A 1 158 ? 15.34988  -0.01604  -17.18716 1.000 65.88946  ?  260  ALA A CA   1 
ATOM   1221 C  C    . ALA A 1 158 ? 15.85321  1.00327   -18.19965 1.000 73.61419  ?  260  ALA A C    1 
ATOM   1222 O  O    . ALA A 1 158 ? 17.06242  1.24186   -18.30038 1.000 70.96097  ?  260  ALA A O    1 
ATOM   1223 C  CB   . ALA A 1 158 ? 16.40362  -1.10109  -16.95581 1.000 57.62788  ?  260  ALA A CB   1 
ATOM   1224 N  N    . GLY A 1 159 ? 14.94707  1.60323   -18.95489 1.000 74.02773  ?  261  GLY A N    1 
ATOM   1225 C  CA   . GLY A 1 159 ? 15.34687  2.61332   -19.89882 1.000 83.18666  ?  261  GLY A CA   1 
ATOM   1226 C  C    . GLY A 1 159 ? 15.58171  3.96129   -19.24536 1.000 96.43778  ?  261  GLY A C    1 
ATOM   1227 O  O    . GLY A 1 159 ? 15.13963  4.24841   -18.12958 1.000 89.96706  ?  261  GLY A O    1 
ATOM   1228 N  N    . LYS A 1 160 ? 16.32716  4.79580   -19.96084 1.000 102.25278 ?  262  LYS A N    1 
ATOM   1229 C  CA   . LYS A 1 160 ? 16.41073  6.21909   -19.67403 1.000 105.52033 ?  262  LYS A CA   1 
ATOM   1230 C  C    . LYS A 1 160 ? 15.81116  6.94068   -20.87209 1.000 108.85532 ?  262  LYS A C    1 
ATOM   1231 O  O    . LYS A 1 160 ? 16.30309  6.79390   -21.99698 1.000 110.27758 ?  262  LYS A O    1 
ATOM   1232 C  CB   . LYS A 1 160 ? 17.85457  6.65264   -19.41166 1.000 107.65377 ?  262  LYS A CB   1 
ATOM   1233 N  N    . ARG A 1 161 ? 14.71960  7.66904   -20.63982 1.000 112.26914 ?  263  ARG A N    1 
ATOM   1234 C  CA   . ARG A 1 161 ? 13.99194  8.36723   -21.69794 1.000 114.51996 ?  263  ARG A CA   1 
ATOM   1235 C  C    . ARG A 1 161 ? 13.71613  9.78991   -21.23179 1.000 122.76029 ?  263  ARG A C    1 
ATOM   1236 O  O    . ARG A 1 161 ? 13.09809  9.98023   -20.16045 1.000 119.26700 ?  263  ARG A O    1 
ATOM   1237 C  CB   . ARG A 1 161 ? 12.68857  7.64647   -22.04724 1.000 106.93430 ?  263  ARG A CB   1 
ATOM   1238 N  N    . PRO A 1 162 ? 14.12783  10.81044  -21.99018 1.000 127.67250 ?  264  PRO A N    1 
ATOM   1239 C  CA   . PRO A 1 162 ? 14.03044  12.19448  -21.49600 1.000 127.93212 ?  264  PRO A CA   1 
ATOM   1240 C  C    . PRO A 1 162 ? 12.58895  12.68710  -21.46522 1.000 123.60747 ?  264  PRO A C    1 
ATOM   1241 O  O    . PRO A 1 162 ? 11.85630  12.57368  -22.45072 1.000 120.98735 ?  264  PRO A O    1 
ATOM   1242 C  CB   . PRO A 1 162 ? 14.87324  12.99476  -22.50181 1.000 130.80257 ?  264  PRO A CB   1 
ATOM   1243 C  CG   . PRO A 1 162 ? 15.64631  11.97157  -23.29587 1.000 127.93569 ?  264  PRO A CG   1 
ATOM   1244 C  CD   . PRO A 1 162 ? 14.79650  10.74058  -23.29988 1.000 124.87286 ?  264  PRO A CD   1 
ATOM   1245 N  N    . GLY A 1 163 ? 12.18965  13.25424  -20.32225 1.000 117.68080 ?  265  GLY A N    1 
ATOM   1246 C  CA   . GLY A 1 163 ? 10.88544  13.85652  -20.15107 1.000 110.28392 ?  265  GLY A CA   1 
ATOM   1247 C  C    . GLY A 1 163 ? 9.95188   13.07095  -19.25144 1.000 106.64908 ?  265  GLY A C    1 
ATOM   1248 O  O    . GLY A 1 163 ? 9.11963   13.67826  -18.56471 1.000 109.12864 ?  265  GLY A O    1 
ATOM   1249 N  N    . VAL A 1 164 ? 10.05511  11.73515  -19.24513 1.000 105.01085 ?  266  VAL A N    1 
ATOM   1250 C  CA   . VAL A 1 164 ? 9.22614   10.93537  -18.34620 1.000 98.34308  ?  266  VAL A CA   1 
ATOM   1251 C  C    . VAL A 1 164 ? 9.79949   11.03728  -16.94660 1.000 90.20736  ?  266  VAL A C    1 
ATOM   1252 O  O    . VAL A 1 164 ? 11.01678  11.11025  -16.75762 1.000 95.46751  ?  266  VAL A O    1 
ATOM   1253 C  CB   . VAL A 1 164 ? 9.14338   9.46026   -18.78917 1.000 94.24974  ?  266  VAL A CB   1 
ATOM   1254 C  CG1  . VAL A 1 164 ? 8.60106   9.34206   -20.20470 1.000 98.72514  ?  266  VAL A CG1  1 
ATOM   1255 C  CG2  . VAL A 1 164 ? 10.47892  8.73203   -18.57613 1.000 97.18459  ?  266  VAL A CG2  1 
ATOM   1256 N  N    . TYR A 1 165 ? 8.92424   11.04800  -15.96414 1.000 89.57351  ?  267  TYR A N    1 
ATOM   1257 C  CA   . TYR A 1 165 ? 9.34752   11.04282  -14.57835 1.000 87.86656  ?  267  TYR A CA   1 
ATOM   1258 C  C    . TYR A 1 165 ? 8.73107   9.86515   -13.84877 1.000 80.81106  ?  267  TYR A C    1 
ATOM   1259 O  O    . TYR A 1 165 ? 8.51512   9.91994   -12.63734 1.000 75.97308  ?  267  TYR A O    1 
ATOM   1260 C  CB   . TYR A 1 165 ? 8.98866   12.36549  -13.91455 1.000 91.77183  ?  267  TYR A CB   1 
ATOM   1261 C  CG   . TYR A 1 165 ? 9.39933   13.52510  -14.77599 1.000 93.56231  ?  267  TYR A CG   1 
ATOM   1262 C  CD1  . TYR A 1 165 ? 8.46118   14.42883  -15.25892 1.000 98.83167  ?  267  TYR A CD1  1 
ATOM   1263 C  CD2  . TYR A 1 165 ? 10.73174  13.70204  -15.12973 1.000 93.70124  ?  267  TYR A CD2  1 
ATOM   1264 C  CE1  . TYR A 1 165 ? 8.84325   15.49232  -16.06224 1.000 101.62797 ?  267  TYR A CE1  1 
ATOM   1265 C  CE2  . TYR A 1 165 ? 11.12449  14.75707  -15.92891 1.000 99.10256  ?  267  TYR A CE2  1 
ATOM   1266 C  CZ   . TYR A 1 165 ? 10.17904  15.64873  -16.39358 1.000 103.13358 ?  267  TYR A CZ   1 
ATOM   1267 O  OH   . TYR A 1 165 ? 10.57960  16.69933  -17.18729 1.000 107.90970 ?  267  TYR A OH   1 
ATOM   1268 N  N    . THR A 1 166 ? 8.42923   8.79380   -14.58800 1.000 73.72612  ?  268  THR A N    1 
ATOM   1269 C  CA   . THR A 1 166 ? 7.78611   7.64915   -13.95889 1.000 75.99040  ?  268  THR A CA   1 
ATOM   1270 C  C    . THR A 1 166 ? 8.61563   7.10407   -12.80062 1.000 66.05736  ?  268  THR A C    1 
ATOM   1271 O  O    . THR A 1 166 ? 8.04976   6.56717   -11.84514 1.000 65.64494  ?  268  THR A O    1 
ATOM   1272 C  CB   . THR A 1 166 ? 7.52207   6.55576   -14.99392 1.000 80.20188  ?  268  THR A CB   1 
ATOM   1273 O  OG1  . THR A 1 166 ? 7.02369   5.37912   -14.33304 1.000 76.37779  ?  268  THR A OG1  1 
ATOM   1274 C  CG2  . THR A 1 166 ? 8.79198   6.22884   -15.75239 1.000 73.51924  ?  268  THR A CG2  1 
ATOM   1275 N  N    . ASP A 1 167 ? 9.95095   7.24635   -12.86067 1.000 64.94529  ?  269  ASP A N    1 
ATOM   1276 C  CA   . ASP A 1 167 ? 10.83565  6.71586   -11.82772 1.000 64.69042  ?  269  ASP A CA   1 
ATOM   1277 C  C    . ASP A 1 167 ? 10.82120  7.55067   -10.54899 1.000 64.79524  ?  269  ASP A C    1 
ATOM   1278 O  O    . ASP A 1 167 ? 11.23510  7.04862   -9.49637  1.000 60.19168  ?  269  ASP A O    1 
ATOM   1279 C  CB   . ASP A 1 167 ? 12.27328  6.61995   -12.33993 1.000 58.19136  ?  269  ASP A CB   1 
ATOM   1280 C  CG   . ASP A 1 167 ? 12.47168  5.51132   -13.39383 1.000 65.34354  ?  269  ASP A CG   1 
ATOM   1281 O  OD1  . ASP A 1 167 ? 11.47959  4.85658   -13.81814 1.000 61.89748  ?  269  ASP A OD1  1 
ATOM   1282 O  OD2  . ASP A 1 167 ? 13.64342  5.31215   -13.80672 1.000 66.82917  -1 269  ASP A OD2  1 
ATOM   1283 N  N    . TYR A 1 168 ? 10.37729  8.81066   -10.62024 1.000 64.33165  ?  270  TYR A N    1 
ATOM   1284 C  CA   . TYR A 1 168 ? 10.20056  9.59782   -9.40660  1.000 64.58281  ?  270  TYR A CA   1 
ATOM   1285 C  C    . TYR A 1 168 ? 9.24102   8.92705   -8.45008  1.000 60.05028  ?  270  TYR A C    1 
ATOM   1286 O  O    . TYR A 1 168 ? 9.30592   9.19214   -7.24526  1.000 61.72499  ?  270  TYR A O    1 
ATOM   1287 C  CB   . TYR A 1 168 ? 9.68469   11.00880  -9.71632  1.000 66.17331  ?  270  TYR A CB   1 
ATOM   1288 C  CG   . TYR A 1 168 ? 10.67083  11.87154  -10.46111 1.000 76.74175  ?  270  TYR A CG   1 
ATOM   1289 C  CD1  . TYR A 1 168 ? 11.95224  11.40510  -10.74685 1.000 77.34215  ?  270  TYR A CD1  1 
ATOM   1290 C  CD2  . TYR A 1 168 ? 10.32458  13.14730  -10.89493 1.000 81.25532  ?  270  TYR A CD2  1 
ATOM   1291 C  CE1  . TYR A 1 168 ? 12.86596  12.18287  -11.45255 1.000 83.81408  ?  270  TYR A CE1  1 
ATOM   1292 C  CE2  . TYR A 1 168 ? 11.23748  13.93802  -11.59543 1.000 82.78333  ?  270  TYR A CE2  1 
ATOM   1293 C  CZ   . TYR A 1 168 ? 12.50672  13.44991  -11.86946 1.000 88.33697  ?  270  TYR A CZ   1 
ATOM   1294 O  OH   . TYR A 1 168 ? 13.42417  14.22383  -12.55908 1.000 89.85943  ?  270  TYR A OH   1 
ATOM   1295 N  N    . ILE A 1 169 ? 8.35418   8.06662   -8.96196  1.000 59.58710  ?  271  ILE A N    1 
ATOM   1296 C  CA   . ILE A 1 169 ? 7.37340   7.41015   -8.10824  1.000 55.92035  ?  271  ILE A CA   1 
ATOM   1297 C  C    . ILE A 1 169 ? 8.06570   6.60798   -7.01528  1.000 60.62112  ?  271  ILE A C    1 
ATOM   1298 O  O    . ILE A 1 169 ? 7.57566   6.52433   -5.87502  1.000 58.70850  ?  271  ILE A O    1 
ATOM   1299 C  CB   . ILE A 1 169 ? 6.43673   6.53311   -8.95275  1.000 58.85981  ?  271  ILE A CB   1 
ATOM   1300 C  CG1  . ILE A 1 169 ? 5.69760   7.39891   -9.98038  1.000 59.40513  ?  271  ILE A CG1  1 
ATOM   1301 C  CG2  . ILE A 1 169 ? 5.45813   5.76747   -8.05419  1.000 53.21049  ?  271  ILE A CG2  1 
ATOM   1302 C  CD1  . ILE A 1 169 ? 4.54482   6.68673   -10.67141 1.000 61.83330  ?  271  ILE A CD1  1 
ATOM   1303 N  N    . TYR A 1 170 ? 9.20910   5.99710   -7.33972  1.000 57.71720  ?  272  TYR A N    1 
ATOM   1304 C  CA   . TYR A 1 170 ? 10.00334  5.31672   -6.32903  1.000 55.25005  ?  272  TYR A CA   1 
ATOM   1305 C  C    . TYR A 1 170 ? 11.25980  6.08548   -5.92408  1.000 55.79542  ?  272  TYR A C    1 
ATOM   1306 O  O    . TYR A 1 170 ? 11.77883  5.83769   -4.83162  1.000 50.89251  ?  272  TYR A O    1 
ATOM   1307 C  CB   . TYR A 1 170 ? 10.35747  3.88252   -6.78785  1.000 50.18458  ?  272  TYR A CB   1 
ATOM   1308 C  CG   . TYR A 1 170 ? 11.57347  3.70935   -7.69750  1.000 50.88728  ?  272  TYR A CG   1 
ATOM   1309 C  CD1  . TYR A 1 170 ? 11.42442  3.59280   -9.07444  1.000 58.09828  ?  272  TYR A CD1  1 
ATOM   1310 C  CD2  . TYR A 1 170 ? 12.85808  3.64090   -7.17800  1.000 50.23354  ?  272  TYR A CD2  1 
ATOM   1311 C  CE1  . TYR A 1 170 ? 12.52616  3.42995   -9.91195  1.000 51.79936  ?  272  TYR A CE1  1 
ATOM   1312 C  CE2  . TYR A 1 170 ? 13.95653  3.46831   -7.99200  1.000 53.20552  ?  272  TYR A CE2  1 
ATOM   1313 C  CZ   . TYR A 1 170 ? 13.78125  3.37486   -9.36390  1.000 52.30329  ?  272  TYR A CZ   1 
ATOM   1314 O  OH   . TYR A 1 170 ? 14.86680  3.20980   -10.18172 1.000 61.32677  ?  272  TYR A OH   1 
ATOM   1315 N  N    . GLN A 1 171 ? 11.73056  7.05032   -6.73139  1.000 49.76127  ?  273  GLN A N    1 
ATOM   1316 C  CA   . GLN A 1 171 ? 12.91255  7.80901   -6.31681  1.000 54.31500  ?  273  GLN A CA   1 
ATOM   1317 C  C    . GLN A 1 171 ? 12.57347  8.93204   -5.34358  1.000 54.82471  ?  273  GLN A C    1 
ATOM   1318 O  O    . GLN A 1 171 ? 13.40962  9.29889   -4.51487  1.000 53.47065  ?  273  GLN A O    1 
ATOM   1319 C  CB   . GLN A 1 171 ? 13.64612  8.39909   -7.52599  1.000 49.81808  ?  273  GLN A CB   1 
ATOM   1320 C  CG   . GLN A 1 171 ? 14.43150  7.36300   -8.31792  1.000 55.60180  ?  273  GLN A CG   1 
ATOM   1321 C  CD   . GLN A 1 171 ? 14.95808  7.88747   -9.67580  1.000 62.75415  ?  273  GLN A CD   1 
ATOM   1322 O  OE1  . GLN A 1 171 ? 14.69281  9.02875   -10.08391 1.000 54.38213  ?  273  GLN A OE1  1 
ATOM   1323 N  NE2  . GLN A 1 171 ? 15.67498  7.02589   -10.38867 1.000 59.30775  ?  273  GLN A NE2  1 
ATOM   1324 N  N    . GLY A 1 172 ? 11.39175  9.51845   -5.44995  1.000 50.94560  ?  274  GLY A N    1 
ATOM   1325 C  CA   . GLY A 1 172 ? 10.99799  10.55532  -4.53156  1.000 56.68987  ?  274  GLY A CA   1 
ATOM   1326 C  C    . GLY A 1 172 ? 10.91738  10.06523  -3.09371  1.000 53.79414  ?  274  GLY A C    1 
ATOM   1327 O  O    . GLY A 1 172 ? 11.41440  10.72673  -2.17540  1.000 58.45252  ?  274  GLY A O    1 
ATOM   1328 N  N    . PRO A 1 173 ? 10.27056  8.91415   -2.85918  1.000 55.35371  ?  275  PRO A N    1 
ATOM   1329 C  CA   . PRO A 1 173 ? 10.24062  8.37255   -1.48243  1.000 52.47708  ?  275  PRO A CA   1 
ATOM   1330 C  C    . PRO A 1 173 ? 11.62754  8.14858   -0.91378  1.000 55.48259  ?  275  PRO A C    1 
ATOM   1331 O  O    . PRO A 1 173 ? 11.83832  8.36139   0.29125   1.000 54.08213  ?  275  PRO A O    1 
ATOM   1332 C  CB   . PRO A 1 173 ? 9.46636   7.04978   -1.64023  1.000 49.58968  ?  275  PRO A CB   1 
ATOM   1333 C  CG   . PRO A 1 173 ? 8.53865   7.31601   -2.81167  1.000 53.70021  ?  275  PRO A CG   1 
ATOM   1334 C  CD   . PRO A 1 173 ? 9.43963   8.10344   -3.77821  1.000 54.56884  ?  275  PRO A CD   1 
ATOM   1335 N  N    . MET A 1 174 ? 12.58650  7.74653   -1.76309  1.000 52.64828  ?  276  MET A N    1 
ATOM   1336 C  CA   . MET A 1 174 ? 13.95911  7.52433   -1.31608  1.000 51.38090  ?  276  MET A CA   1 
ATOM   1337 C  C    . MET A 1 174 ? 14.56694  8.82812   -0.79580  1.000 53.10130  ?  276  MET A C    1 
ATOM   1338 O  O    . MET A 1 174 ? 15.20328  8.85941   0.26210   1.000 45.78100  ?  276  MET A O    1 
ATOM   1339 C  CB   . MET A 1 174 ? 14.80340  6.95637   -2.48309  1.000 50.16851  ?  276  MET A CB   1 
ATOM   1340 C  CG   . MET A 1 174 ? 14.34281  5.55834   -3.02645  1.000 50.71347  ?  276  MET A CG   1 
ATOM   1341 S  SD   . MET A 1 174 ? 15.19831  5.03439   -4.52980  1.000 58.94104  ?  276  MET A SD   1 
ATOM   1342 C  CE   . MET A 1 174 ? 16.80026  4.62851   -3.89736  1.000 52.65851  ?  276  MET A CE   1 
ATOM   1343 N  N    . ALA A 1 175 ? 14.43998  9.90896   -1.56771  1.000 53.57352  ?  277  ALA A N    1 
ATOM   1344 C  CA   . ALA A 1 175 ? 15.03328  11.17563  -1.14178  1.000 55.70910  ?  277  ALA A CA   1 
ATOM   1345 C  C    . ALA A 1 175 ? 14.36579  11.70034  0.12068   1.000 55.75966  ?  277  ALA A C    1 
ATOM   1346 O  O    . ALA A 1 175 ? 15.00040  12.38492  0.92690   1.000 50.45816  ?  277  ALA A O    1 
ATOM   1347 C  CB   . ALA A 1 175 ? 14.89504  12.21416  -2.24114  1.000 50.64024  ?  277  ALA A CB   1 
ATOM   1348 N  N    . LEU A 1 176 ? 13.07664  11.41949  0.27449   1.000 50.49383  ?  278  LEU A N    1 
ATOM   1349 C  CA   . LEU A 1 176 ? 12.33845  11.95867  1.39280   1.000 57.03407  ?  278  LEU A CA   1 
ATOM   1350 C  C    . LEU A 1 176 ? 12.76958  11.29349  2.69738   1.000 59.26698  ?  278  LEU A C    1 
ATOM   1351 O  O    . LEU A 1 176 ? 12.95075  11.98637  3.71202   1.000 57.16306  ?  278  LEU A O    1 
ATOM   1352 C  CB   . LEU A 1 176 ? 10.84165  11.79817  1.13478   1.000 54.56735  ?  278  LEU A CB   1 
ATOM   1353 C  CG   . LEU A 1 176 ? 9.98629   12.28983  2.29561   1.000 68.65682  ?  278  LEU A CG   1 
ATOM   1354 C  CD1  . LEU A 1 176 ? 9.87725   13.81485  2.22227   1.000 65.94111  ?  278  LEU A CD1  1 
ATOM   1355 C  CD2  . LEU A 1 176 ? 8.61406   11.60401  2.28800   1.000 58.55790  ?  278  LEU A CD2  1 
ATOM   1356 N  N    . VAL A 1 177 ? 12.97143  9.95981   2.69291   1.000 52.68702  ?  279  VAL A N    1 
ATOM   1357 C  CA   . VAL A 1 177 ? 13.41721  9.32261   3.93683   1.000 52.94295  ?  279  VAL A CA   1 
ATOM   1358 C  C    . VAL A 1 177 ? 14.86248  9.70625   4.21376   1.000 51.15377  ?  279  VAL A C    1 
ATOM   1359 O  O    . VAL A 1 177 ? 15.28932  9.73166   5.36503   1.000 53.48106  ?  279  VAL A O    1 
ATOM   1360 C  CB   . VAL A 1 177 ? 13.22686  7.77956   3.96113   1.000 51.82412  ?  279  VAL A CB   1 
ATOM   1361 C  CG1  . VAL A 1 177 ? 11.73896  7.38388   3.97470   1.000 48.79209  ?  279  VAL A CG1  1 
ATOM   1362 C  CG2  . VAL A 1 177 ? 13.97557  7.06505   2.82947   1.000 48.04051  ?  279  VAL A CG2  1 
ATOM   1363 N  N    . LEU A 1 178 ? 15.63871  10.03923  3.18853   1.000 48.82602  ?  280  LEU A N    1 
ATOM   1364 C  CA   . LEU A 1 178 ? 16.98055  10.54186  3.47589   1.000 53.14243  ?  280  LEU A CA   1 
ATOM   1365 C  C    . LEU A 1 178 ? 16.89792  11.90891  4.14336   1.000 53.78925  ?  280  LEU A C    1 
ATOM   1366 O  O    . LEU A 1 178 ? 17.64100  12.19314  5.09183   1.000 50.04848  ?  280  LEU A O    1 
ATOM   1367 C  CB   . LEU A 1 178 ? 17.83216  10.59836  2.18688   1.000 48.40552  ?  280  LEU A CB   1 
ATOM   1368 C  CG   . LEU A 1 178 ? 19.21491  11.28040  2.19587   1.000 49.48672  ?  280  LEU A CG   1 
ATOM   1369 C  CD1  . LEU A 1 178 ? 20.19018  10.62702  3.15699   1.000 45.45317  ?  280  LEU A CD1  1 
ATOM   1370 C  CD2  . LEU A 1 178 ? 19.83691  11.31385  0.74918   1.000 50.52343  ?  280  LEU A CD2  1 
ATOM   1371 N  N    . LEU A 1 179 ? 15.99534  12.76701  3.65187   1.000 55.79433  ?  281  LEU A N    1 
ATOM   1372 C  CA   . LEU A 1 179 ? 15.81718  14.08220  4.24811   1.000 58.61832  ?  281  LEU A CA   1 
ATOM   1373 C  C    . LEU A 1 179 ? 15.41098  13.97276  5.71563   1.000 55.66130  ?  281  LEU A C    1 
ATOM   1374 O  O    . LEU A 1 179 ? 15.92961  14.70485  6.56343   1.000 55.00599  ?  281  LEU A O    1 
ATOM   1375 C  CB   . LEU A 1 179 ? 14.78498  14.87757  3.45507   1.000 57.88750  ?  281  LEU A CB   1 
ATOM   1376 C  CG   . LEU A 1 179 ? 14.42669  16.20153  4.14449   1.000 66.05702  ?  281  LEU A CG   1 
ATOM   1377 C  CD1  . LEU A 1 179 ? 15.56851  17.21316  4.11154   1.000 65.99517  ?  281  LEU A CD1  1 
ATOM   1378 C  CD2  . LEU A 1 179 ? 13.14066  16.79015  3.59280   1.000 66.03895  ?  281  LEU A CD2  1 
ATOM   1379 N  N    . ILE A 1 180 ? 14.50637  13.04875  6.04169   1.000 57.58316  ?  282  ILE A N    1 
ATOM   1380 C  CA   . ILE A 1 180 ? 14.10906  12.88755  7.44017   1.000 57.69213  ?  282  ILE A CA   1 
ATOM   1381 C  C    . ILE A 1 180 ? 15.25033  12.32342  8.27694   1.000 57.94596  ?  282  ILE A C    1 
ATOM   1382 O  O    . ILE A 1 180 ? 15.41675  12.71757  9.43993   1.000 59.53885  ?  282  ILE A O    1 
ATOM   1383 C  CB   . ILE A 1 180 ? 12.83315  12.03527  7.57031   1.000 57.04677  ?  282  ILE A CB   1 
ATOM   1384 C  CG1  . ILE A 1 180 ? 11.72865  12.60890  6.68930   1.000 61.30401  ?  282  ILE A CG1  1 
ATOM   1385 C  CG2  . ILE A 1 180 ? 12.35366  12.01689  9.01776   1.000 52.78858  ?  282  ILE A CG2  1 
ATOM   1386 C  CD1  . ILE A 1 180 ? 10.50553  11.76395  6.67328   1.000 54.00163  ?  282  ILE A CD1  1 
ATOM   1387 N  N    . ASN A 1 181 ? 16.05258  11.39291  7.73092   1.000 52.10695  ?  283  ASN A N    1 
ATOM   1388 C  CA   . ASN A 1 181 ? 17.21420  10.95345  8.51335   1.000 53.40490  ?  283  ASN A CA   1 
ATOM   1389 C  C    . ASN A 1 181 ? 18.19379  12.08062  8.80573   1.000 50.36250  ?  283  ASN A C    1 
ATOM   1390 O  O    . ASN A 1 181 ? 18.92688  12.00198  9.78544   1.000 52.59130  ?  283  ASN A O    1 
ATOM   1391 C  CB   . ASN A 1 181 ? 17.98913  9.78497   7.86987   1.000 51.63827  ?  283  ASN A CB   1 
ATOM   1392 C  CG   . ASN A 1 181 ? 17.71137  8.44504   8.56695   1.000 56.22421  ?  283  ASN A CG   1 
ATOM   1393 O  OD1  . ASN A 1 181 ? 17.24712  8.43320   9.70484   1.000 52.80307  ?  283  ASN A OD1  1 
ATOM   1394 N  ND2  . ASN A 1 181 ? 18.23311  7.34925   7.99603   1.000 52.54452  ?  283  ASN A ND2  1 
ATOM   1395 N  N    . PHE A 1 182 ? 18.26666  13.11161  7.95949   1.000 56.07568  ?  284  PHE A N    1 
ATOM   1396 C  CA   . PHE A 1 182 ? 19.14263  14.23892  8.27435   1.000 54.10335  ?  284  PHE A CA   1 
ATOM   1397 C  C    . PHE A 1 182 ? 18.63180  15.01232  9.49354   1.000 55.99632  ?  284  PHE A C    1 
ATOM   1398 O  O    . PHE A 1 182 ? 19.41962  15.40128  10.36307  1.000 57.60721  ?  284  PHE A O    1 
ATOM   1399 C  CB   . PHE A 1 182 ? 19.28080  15.15275  7.05354   1.000 52.33102  ?  284  PHE A CB   1 
ATOM   1400 C  CG   . PHE A 1 182 ? 20.46419  14.81752  6.18993   1.000 56.22754  ?  284  PHE A CG   1 
ATOM   1401 C  CD1  . PHE A 1 182 ? 21.75576  15.06560  6.63556   1.000 56.28605  ?  284  PHE A CD1  1 
ATOM   1402 C  CD2  . PHE A 1 182 ? 20.29200  14.20512  4.94955   1.000 57.60893  ?  284  PHE A CD2  1 
ATOM   1403 C  CE1  . PHE A 1 182 ? 22.86150  14.73311  5.83725   1.000 63.04879  ?  284  PHE A CE1  1 
ATOM   1404 C  CE2  . PHE A 1 182 ? 21.39169  13.86528  4.14611   1.000 56.44687  ?  284  PHE A CE2  1 
ATOM   1405 C  CZ   . PHE A 1 182 ? 22.67719  14.12995  4.59377   1.000 56.41310  ?  284  PHE A CZ   1 
ATOM   1406 N  N    . ILE A 1 183 ? 17.31885  15.23045  9.57929   1.000 51.44586  ?  285  ILE A N    1 
ATOM   1407 C  CA   . ILE A 1 183 ? 16.73856  15.85848  10.76181  1.000 60.38206  ?  285  ILE A CA   1 
ATOM   1408 C  C    . ILE A 1 183 ? 17.01655  15.02542  12.01397  1.000 61.62908  ?  285  ILE A C    1 
ATOM   1409 O  O    . ILE A 1 183 ? 17.43286  15.56652  13.04773  1.000 61.05414  ?  285  ILE A O    1 
ATOM   1410 C  CB   . ILE A 1 183 ? 15.23059  16.09214  10.55170  1.000 60.72700  ?  285  ILE A CB   1 
ATOM   1411 C  CG1  . ILE A 1 183 ? 15.00309  16.86469  9.25118   1.000 60.01466  ?  285  ILE A CG1  1 
ATOM   1412 C  CG2  . ILE A 1 183 ? 14.63826  16.85605  11.73807  1.000 64.35374  ?  285  ILE A CG2  1 
ATOM   1413 C  CD1  . ILE A 1 183 ? 13.53964  17.00754  8.86783   1.000 60.08291  ?  285  ILE A CD1  1 
ATOM   1414 N  N    . PHE A 1 184 ? 16.80531  13.69661  11.94007  1.000 57.89416  ?  286  PHE A N    1 
ATOM   1415 C  CA   . PHE A 1 184 ? 17.13316  12.81829  13.06760  1.000 58.09148  ?  286  PHE A CA   1 
ATOM   1416 C  C    . PHE A 1 184 ? 18.57604  13.01624  13.52594  1.000 61.97258  ?  286  PHE A C    1 
ATOM   1417 O  O    . PHE A 1 184 ? 18.86232  13.03314  14.73393  1.000 57.25707  ?  286  PHE A O    1 
ATOM   1418 C  CB   . PHE A 1 184 ? 16.93445  11.33950  12.70498  1.000 57.29872  ?  286  PHE A CB   1 
ATOM   1419 C  CG   . PHE A 1 184 ? 15.49598  10.87013  12.66695  1.000 59.41581  ?  286  PHE A CG   1 
ATOM   1420 C  CD1  . PHE A 1 184 ? 14.48080  11.59099  13.26198  1.000 60.23703  ?  286  PHE A CD1  1 
ATOM   1421 C  CD2  . PHE A 1 184 ? 15.16753  9.67111   12.01686  1.000 60.59705  ?  286  PHE A CD2  1 
ATOM   1422 C  CE1  . PHE A 1 184 ? 13.14883  11.13595  13.20828  1.000 65.55708  ?  286  PHE A CE1  1 
ATOM   1423 C  CE2  . PHE A 1 184 ? 13.84394  9.20675   11.96553  1.000 57.54384  ?  286  PHE A CE2  1 
ATOM   1424 C  CZ   . PHE A 1 184 ? 12.83601  9.94569   12.56300  1.000 63.91085  ?  286  PHE A CZ   1 
ATOM   1425 N  N    . LEU A 1 185 ? 19.50360  13.12781  12.56902  1.000 59.56981  ?  287  LEU A N    1 
ATOM   1426 C  CA   . LEU A 1 185 ? 20.92886  13.17735  12.89687  1.000 61.32395  ?  287  LEU A CA   1 
ATOM   1427 C  C    . LEU A 1 185 ? 21.28755  14.46466  13.63010  1.000 58.70171  ?  287  LEU A C    1 
ATOM   1428 O  O    . LEU A 1 185 ? 22.08855  14.44269  14.57314  1.000 54.05389  ?  287  LEU A O    1 
ATOM   1429 C  CB   . LEU A 1 185 ? 21.75985  13.04832  11.61336  1.000 59.75433  ?  287  LEU A CB   1 
ATOM   1430 C  CG   . LEU A 1 185 ? 23.28161  13.19904  11.68818  1.000 60.21233  ?  287  LEU A CG   1 
ATOM   1431 C  CD1  . LEU A 1 185 ? 23.85854  12.19930  12.66256  1.000 59.62706  ?  287  LEU A CD1  1 
ATOM   1432 C  CD2  . LEU A 1 185 ? 23.88975  13.02752  10.30990  1.000 55.30593  ?  287  LEU A CD2  1 
ATOM   1433 N  N    . PHE A 1 186 ? 20.73476  15.59947  13.18001  1.000 62.29598  ?  288  PHE A N    1 
ATOM   1434 C  CA   . PHE A 1 186 ? 20.99632  16.87287  13.85200  1.000 66.01788  ?  288  PHE A CA   1 
ATOM   1435 C  C    . PHE A 1 186 ? 20.47396  16.84385  15.28804  1.000 61.93446  ?  288  PHE A C    1 
ATOM   1436 O  O    . PHE A 1 186 ? 21.13963  17.33157  16.21105  1.000 61.93826  ?  288  PHE A O    1 
ATOM   1437 C  CB   . PHE A 1 186 ? 20.37692  18.04163  13.05922  1.000 61.52216  ?  288  PHE A CB   1 
ATOM   1438 C  CG   . PHE A 1 186 ? 20.73924  19.42917  13.59625  1.000 73.00010  ?  288  PHE A CG   1 
ATOM   1439 C  CD1  . PHE A 1 186 ? 21.99549  19.98657  13.36371  1.000 65.40665  ?  288  PHE A CD1  1 
ATOM   1440 C  CD2  . PHE A 1 186 ? 19.81355  20.16775  14.35244  1.000 75.90386  ?  288  PHE A CD2  1 
ATOM   1441 C  CE1  . PHE A 1 186 ? 22.31937  21.24654  13.87314  1.000 68.70280  ?  288  PHE A CE1  1 
ATOM   1442 C  CE2  . PHE A 1 186 ? 20.13609  21.43462  14.86563  1.000 71.74044  ?  288  PHE A CE2  1 
ATOM   1443 C  CZ   . PHE A 1 186 ? 21.38567  21.96753  14.62648  1.000 70.72142  ?  288  PHE A CZ   1 
ATOM   1444 N  N    . ASN A 1 187 ? 19.28863  16.27066  15.49864  1.000 61.68361  ?  289  ASN A N    1 
ATOM   1445 C  CA   . ASN A 1 187 ? 18.73693  16.24064  16.84905  1.000 67.84699  ?  289  ASN A CA   1 
ATOM   1446 C  C    . ASN A 1 187 ? 19.48872  15.26593  17.74607  1.000 65.64208  ?  289  ASN A C    1 
ATOM   1447 O  O    . ASN A 1 187 ? 19.67676  15.53800  18.93765  1.000 64.07741  ?  289  ASN A O    1 
ATOM   1448 C  CB   . ASN A 1 187 ? 17.25310  15.91081  16.79760  1.000 67.09035  ?  289  ASN A CB   1 
ATOM   1449 C  CG   . ASN A 1 187 ? 16.42499  17.12738  16.47295  1.000 80.28417  ?  289  ASN A CG   1 
ATOM   1450 O  OD1  . ASN A 1 187 ? 15.54373  17.08260  15.61222  1.000 77.41818  ?  289  ASN A OD1  1 
ATOM   1451 N  ND2  . ASN A 1 187 ? 16.70470  18.23948  17.17009  1.000 86.00693  ?  289  ASN A ND2  1 
ATOM   1452 N  N    . ILE A 1 188 ? 19.94849  14.14245  17.18904  1.000 61.69509  ?  290  ILE A N    1 
ATOM   1453 C  CA   . ILE A 1 188 ? 20.75326  13.20851  17.96857  1.000 58.76519  ?  290  ILE A CA   1 
ATOM   1454 C  C    . ILE A 1 188 ? 22.04044  13.88812  18.40798  1.000 59.26062  ?  290  ILE A C    1 
ATOM   1455 O  O    . ILE A 1 188 ? 22.43157  13.82129  19.57903  1.000 56.50053  ?  290  ILE A O    1 
ATOM   1456 C  CB   . ILE A 1 188 ? 21.02777  11.92649  17.15599  1.000 55.48064  ?  290  ILE A CB   1 
ATOM   1457 C  CG1  . ILE A 1 188 ? 19.76806  11.06419  17.04087  1.000 57.19438  ?  290  ILE A CG1  1 
ATOM   1458 C  CG2  . ILE A 1 188 ? 22.14244  11.10903  17.77614  1.000 55.04387  ?  290  ILE A CG2  1 
ATOM   1459 C  CD1  . ILE A 1 188 ? 19.79707  10.10260  15.80002  1.000 65.31224  ?  290  ILE A CD1  1 
ATOM   1460 N  N    . VAL A 1 189 ? 22.72499  14.55050  17.46554  1.000 57.83775  ?  291  VAL A N    1 
ATOM   1461 C  CA   . VAL A 1 189 ? 23.91704  15.31830  17.81473  1.000 58.44163  ?  291  VAL A CA   1 
ATOM   1462 C  C    . VAL A 1 189 ? 23.56220  16.43585  18.79490  1.000 60.39309  ?  291  VAL A C    1 
ATOM   1463 O  O    . VAL A 1 189 ? 24.29404  16.69159  19.75531  1.000 56.98426  ?  291  VAL A O    1 
ATOM   1464 C  CB   . VAL A 1 189 ? 24.59678  15.88760  16.55473  1.000 61.09958  ?  291  VAL A CB   1 
ATOM   1465 C  CG1  . VAL A 1 189 ? 25.71877  16.84853  16.96751  1.000 55.54632  ?  291  VAL A CG1  1 
ATOM   1466 C  CG2  . VAL A 1 189 ? 25.13228  14.77613  15.66042  1.000 59.90404  ?  291  VAL A CG2  1 
ATOM   1467 N  N    . ARG A 1 190 ? 22.45733  17.14188  18.53644  1.000 57.62336  ?  292  ARG A N    1 
ATOM   1468 C  CA   . ARG A 1 190 ? 22.01982  18.21909  19.41725  1.000 63.89004  ?  292  ARG A CA   1 
ATOM   1469 C  C    . ARG A 1 190 ? 21.80777  17.69913  20.83616  1.000 67.67306  ?  292  ARG A C    1 
ATOM   1470 O  O    . ARG A 1 190 ? 22.33066  18.26679  21.80437  1.000 67.10802  ?  292  ARG A O    1 
ATOM   1471 C  CB   . ARG A 1 190 ? 20.73878  18.84552  18.84615  1.000 65.74407  ?  292  ARG A CB   1 
ATOM   1472 C  CG   . ARG A 1 190 ? 20.21498  20.10579  19.52892  1.000 75.26433  ?  292  ARG A CG   1 
ATOM   1473 C  CD   . ARG A 1 190 ? 18.85651  20.49911  18.92193  1.000 82.97618  ?  292  ARG A CD   1 
ATOM   1474 N  NE   . ARG A 1 190 ? 17.71747  19.86915  19.60221  1.000 88.49602  ?  292  ARG A NE   1 
ATOM   1475 C  CZ   . ARG A 1 190 ? 16.80372  20.52138  20.32568  1.000 103.50501 ?  292  ARG A CZ   1 
ATOM   1476 N  NH1  . ARG A 1 190 ? 16.86680  21.84291  20.46753  1.000 108.19410 ?  292  ARG A NH1  1 
ATOM   1477 N  NH2  . ARG A 1 190 ? 15.81046  19.85186  20.90234  1.000 107.52140 ?  292  ARG A NH2  1 
ATOM   1478 N  N    . ILE A 1 191 ? 21.08647  16.57765  20.96506  1.000 65.34293  ?  293  ILE A N    1 
ATOM   1479 C  CA   . ILE A 1 191 ? 20.78456  15.99284  22.27358  1.000 64.97405  ?  293  ILE A CA   1 
ATOM   1480 C  C    . ILE A 1 191 ? 22.04426  15.43804  22.92926  1.000 68.14600  ?  293  ILE A C    1 
ATOM   1481 O  O    . ILE A 1 191 ? 22.26789  15.62691  24.13394  1.000 69.00309  ?  293  ILE A O    1 
ATOM   1482 C  CB   . ILE A 1 191 ? 19.70633  14.90096  22.13098  1.000 62.96579  ?  293  ILE A CB   1 
ATOM   1483 C  CG1  . ILE A 1 191 ? 18.33561  15.54007  21.91726  1.000 62.40452  ?  293  ILE A CG1  1 
ATOM   1484 C  CG2  . ILE A 1 191 ? 19.69409  13.97517  23.36215  1.000 64.76802  ?  293  ILE A CG2  1 
ATOM   1485 C  CD1  . ILE A 1 191 ? 17.27538  14.57610  21.38975  1.000 65.29723  ?  293  ILE A CD1  1 
ATOM   1486 N  N    . LEU A 1 192 ? 22.87091  14.72081  22.16137  1.000 63.37433  ?  294  LEU A N    1 
ATOM   1487 C  CA   . LEU A 1 192 ? 24.10417  14.16331  22.70440  1.000 64.54293  ?  294  LEU A CA   1 
ATOM   1488 C  C    . LEU A 1 192 ? 25.04271  15.23392  23.22682  1.000 71.56771  ?  294  LEU A C    1 
ATOM   1489 O  O    . LEU A 1 192 ? 25.93055  14.92936  24.03351  1.000 73.90142  ?  294  LEU A O    1 
ATOM   1490 C  CB   . LEU A 1 192 ? 24.86918  13.37116  21.64011  1.000 64.97554  ?  294  LEU A CB   1 
ATOM   1491 C  CG   . LEU A 1 192 ? 24.38698  11.99537  21.22379  1.000 69.00649  ?  294  LEU A CG   1 
ATOM   1492 C  CD1  . LEU A 1 192 ? 25.45366  11.29685  20.37493  1.000 64.87436  ?  294  LEU A CD1  1 
ATOM   1493 C  CD2  . LEU A 1 192 ? 24.03575  11.18630  22.45712  1.000 67.36057  ?  294  LEU A CD2  1 
ATOM   1494 N  N    . MET A 1 193 ? 24.90898  16.47290  22.76363  1.000 66.88521  ?  295  MET A N    1 
ATOM   1495 C  CA   . MET A 1 193 ? 25.93823  17.45436  23.06879  1.000 72.66458  ?  295  MET A CA   1 
ATOM   1496 C  C    . MET A 1 193 ? 25.46672  18.51592  24.06197  1.000 79.15865  ?  295  MET A C    1 
ATOM   1497 O  O    . MET A 1 193 ? 26.29832  19.19997  24.66297  1.000 81.24856  ?  295  MET A O    1 
ATOM   1498 C  CB   . MET A 1 193 ? 26.43741  18.03858  21.74071  1.000 72.58883  ?  295  MET A CB   1 
ATOM   1499 C  CG   . MET A 1 193 ? 27.66328  18.90660  21.78668  1.000 84.71537  ?  295  MET A CG   1 
ATOM   1500 S  SD   . MET A 1 193 ? 28.14947  19.12579  20.07117  1.000 89.46756  ?  295  MET A SD   1 
ATOM   1501 C  CE   . MET A 1 193 ? 28.84048  17.48622  19.87036  1.000 80.98730  ?  295  MET A CE   1 
ATOM   1502 N  N    . THR A 1 194 ? 24.15559  18.62823  24.27822  1.000 75.13408  ?  296  THR A N    1 
ATOM   1503 C  CA   . THR A 1 194 ? 23.58683  19.40571  25.36942  1.000 69.88396  ?  296  THR A CA   1 
ATOM   1504 C  C    . THR A 1 194 ? 23.25852  18.52446  26.57951  1.000 77.98645  ?  296  THR A C    1 
ATOM   1505 O  O    . THR A 1 194 ? 24.04820  18.43066  27.52472  1.000 79.32030  ?  296  THR A O    1 
ATOM   1506 C  CB   . THR A 1 194 ? 22.32008  20.13452  24.90035  1.000 71.80457  ?  296  THR A CB   1 
ATOM   1507 O  OG1  . THR A 1 194 ? 21.27404  19.18422  24.66733  1.000 74.92588  ?  296  THR A OG1  1 
ATOM   1508 C  CG2  . THR A 1 194 ? 22.57484  20.90060  23.63141  1.000 74.81806  ?  296  THR A CG2  1 
ATOM   1509 N  N    . LYS A 1 195 ? 22.10613  17.84879  26.53595  1.000 74.92521  ?  297  LYS A N    1 
ATOM   1510 C  CA   . LYS A 1 195 ? 21.55245  17.17565  27.70973  1.000 71.54569  ?  297  LYS A CA   1 
ATOM   1511 C  C    . LYS A 1 195 ? 22.36714  15.95721  28.14168  1.000 79.93731  ?  297  LYS A C    1 
ATOM   1512 O  O    . LYS A 1 195 ? 22.51284  15.70536  29.34575  1.000 83.72400  ?  297  LYS A O    1 
ATOM   1513 C  CB   . LYS A 1 195 ? 20.10593  16.76181  27.43450  1.000 70.17954  ?  297  LYS A CB   1 
ATOM   1514 N  N    . LEU A 1 196 ? 22.85906  15.15378  27.19773  1.000 73.12298  ?  298  LEU A N    1 
ATOM   1515 C  CA   . LEU A 1 196 ? 23.53302  13.90712  27.54321  1.000 69.62969  ?  298  LEU A CA   1 
ATOM   1516 C  C    . LEU A 1 196 ? 25.05160  14.03160  27.49894  1.000 70.55495  ?  298  LEU A C    1 
ATOM   1517 O  O    . LEU A 1 196 ? 25.75055  13.01294  27.41832  1.000 68.30991  ?  298  LEU A O    1 
ATOM   1518 C  CB   . LEU A 1 196 ? 23.05671  12.77243  26.63325  1.000 71.30874  ?  298  LEU A CB   1 
ATOM   1519 C  CG   . LEU A 1 196 ? 21.55282  12.44519  26.57121  1.000 74.14452  ?  298  LEU A CG   1 
ATOM   1520 C  CD1  . LEU A 1 196 ? 21.30236  11.09726  25.87488  1.000 72.04775  ?  298  LEU A CD1  1 
ATOM   1521 C  CD2  . LEU A 1 196 ? 20.90929  12.43887  27.95335  1.000 74.11139  ?  298  LEU A CD2  1 
ATOM   1522 N  N    . ARG A 1 197 ? 25.57321  15.26186  27.58254  1.000 76.34391  ?  299  ARG A N    1 
ATOM   1523 C  CA   . ARG A 1 197 ? 27.01641  15.47238  27.50397  1.000 78.59044  ?  299  ARG A CA   1 
ATOM   1524 C  C    . ARG A 1 197 ? 27.77029  14.70118  28.58238  1.000 82.36337  ?  299  ARG A C    1 
ATOM   1525 O  O    . ARG A 1 197 ? 28.88168  14.22246  28.33422  1.000 87.52090  ?  299  ARG A O    1 
ATOM   1526 C  CB   . ARG A 1 197 ? 27.33444  16.96713  27.59878  1.000 85.06997  ?  299  ARG A CB   1 
ATOM   1527 N  N    . ALA A 1 198 ? 27.19466  14.56711  29.77750  1.000 82.57118  ?  300  ALA A N    1 
ATOM   1528 C  CA   . ALA A 1 198 ? 27.85858  13.90424  30.89312  1.000 87.51084  ?  300  ALA A CA   1 
ATOM   1529 C  C    . ALA A 1 198 ? 27.33822  12.49476  31.13963  1.000 88.69870  ?  300  ALA A C    1 
ATOM   1530 O  O    . ALA A 1 198 ? 27.68732  11.88741  32.15610  1.000 93.18974  ?  300  ALA A O    1 
ATOM   1531 C  CB   . ALA A 1 198 ? 27.71028  14.74176  32.16977  1.000 86.44293  ?  300  ALA A CB   1 
ATOM   1532 N  N    . SER A 1 199 ? 26.52751  11.95850  30.23383  1.000 87.37016  ?  301  SER A N    1 
ATOM   1533 C  CA   . SER A 1 199 ? 25.80256  10.71931  30.47168  1.000 87.54087  ?  301  SER A CA   1 
ATOM   1534 C  C    . SER A 1 199 ? 26.65082  9.50254   30.10661  1.000 88.79478  ?  301  SER A C    1 
ATOM   1535 O  O    . SER A 1 199 ? 27.62778  9.59569   29.35827  1.000 89.68330  ?  301  SER A O    1 
ATOM   1536 C  CB   . SER A 1 199 ? 24.49155  10.72251  29.68044  1.000 82.87399  ?  301  SER A CB   1 
ATOM   1537 O  OG   . SER A 1 199 ? 23.70346  9.58598   29.97537  1.000 88.58367  ?  301  SER A OG   1 
ATOM   1538 N  N    . THR A 1 200 ? 26.25824  8.34189   30.66923  1.000 92.04248  ?  302  THR A N    1 
ATOM   1539 C  CA   . THR A 1 200 ? 26.91234  7.06298   30.38809  1.000 92.72123  ?  302  THR A CA   1 
ATOM   1540 C  C    . THR A 1 200 ? 25.96686  5.86808   30.57031  1.000 95.01560  ?  302  THR A C    1 
ATOM   1541 O  O    . THR A 1 200 ? 26.42205  4.75724   30.87134  1.000 93.90116  ?  302  THR A O    1 
ATOM   1542 C  CB   . THR A 1 200 ? 28.18614  6.88820   31.23737  1.000 95.99610  ?  302  THR A CB   1 
ATOM   1543 O  OG1  . THR A 1 200 ? 27.89077  7.08384   32.63384  1.000 102.73366 ?  302  THR A OG1  1 
ATOM   1544 C  CG2  . THR A 1 200 ? 29.30839  7.80980   30.76957  1.000 97.72585  ?  302  THR A CG2  1 
ATOM   1545 N  N    . THR A 1 201 ? 24.66132  6.07210   30.37127  1.000 92.63632  ?  303  THR A N    1 
ATOM   1546 C  CA   . THR A 1 201 ? 23.76171  4.95459   30.10339  1.000 93.87530  ?  303  THR A CA   1 
ATOM   1547 C  C    . THR A 1 201 ? 24.33275  4.08662   28.98663  1.000 97.70429  ?  303  THR A C    1 
ATOM   1548 O  O    . THR A 1 201 ? 25.00956  4.57634   28.07400  1.000 91.42002  ?  303  THR A O    1 
ATOM   1549 C  CB   . THR A 1 201 ? 22.37554  5.46008   29.68763  1.000 97.83805  ?  303  THR A CB   1 
ATOM   1550 O  OG1  . THR A 1 201 ? 21.88941  6.41249   30.64156  1.000 99.97775  ?  303  THR A OG1  1 
ATOM   1551 C  CG2  . THR A 1 201 ? 21.40101  4.30165   29.59228  1.000 100.47428 ?  303  THR A CG2  1 
ATOM   1552 N  N    . SER A 1 202 ? 24.04194  2.78612   29.04686  1.000 98.49015  ?  304  SER A N    1 
ATOM   1553 C  CA   . SER A 1 202 ? 24.54726  1.88227   28.01650  1.000 98.71321  ?  304  SER A CA   1 
ATOM   1554 C  C    . SER A 1 202 ? 24.11998  2.33498   26.62353  1.000 92.76263  ?  304  SER A C    1 
ATOM   1555 O  O    . SER A 1 202 ? 24.89351  2.24021   25.66066  1.000 90.41487  ?  304  SER A O    1 
ATOM   1556 C  CB   . SER A 1 202 ? 24.06630  0.45521   28.28568  1.000 101.41838 ?  304  SER A CB   1 
ATOM   1557 O  OG   . SER A 1 202 ? 22.69844  0.30507   27.93108  1.000 102.81045 ?  304  SER A OG   1 
ATOM   1558 N  N    . GLU A 1 203 ? 22.88515  2.81886   26.49325  1.000 95.37094  ?  305  GLU A N    1 
ATOM   1559 C  CA   . GLU A 1 203 ? 22.39601  3.22693   25.18659  1.000 95.20932  ?  305  GLU A CA   1 
ATOM   1560 C  C    . GLU A 1 203 ? 22.98787  4.55861   24.73334  1.000 92.75438  ?  305  GLU A C    1 
ATOM   1561 O  O    . GLU A 1 203 ? 22.78154  4.93568   23.57586  1.000 89.48849  ?  305  GLU A O    1 
ATOM   1562 C  CB   . GLU A 1 203 ? 20.85878  3.27464   25.18742  1.000 93.22145  ?  305  GLU A CB   1 
ATOM   1563 C  CG   . GLU A 1 203 ? 20.22315  3.97110   26.38489  1.000 97.16597  ?  305  GLU A CG   1 
ATOM   1564 C  CD   . GLU A 1 203 ? 19.74990  3.01141   27.48475  1.000 99.78680  ?  305  GLU A CD   1 
ATOM   1565 O  OE1  . GLU A 1 203 ? 20.15729  1.82803   27.49488  1.000 96.83316  ?  305  GLU A OE1  1 
ATOM   1566 O  OE2  . GLU A 1 203 ? 18.96902  3.45838   28.35617  1.000 104.02948 -1 305  GLU A OE2  1 
ATOM   1567 N  N    . THR A 1 204 ? 23.72547  5.26068   25.60800  1.000 91.93986  ?  306  THR A N    1 
ATOM   1568 C  CA   . THR A 1 204 ? 24.44456  6.48120   25.23966  1.000 84.29177  ?  306  THR A CA   1 
ATOM   1569 C  C    . THR A 1 204 ? 25.80717  6.16658   24.62809  1.000 81.96232  ?  306  THR A C    1 
ATOM   1570 O  O    . THR A 1 204 ? 26.13575  6.67968   23.55088  1.000 80.35440  ?  306  THR A O    1 
ATOM   1571 C  CB   . THR A 1 204 ? 24.62221  7.40091   26.46262  1.000 88.91168  ?  306  THR A CB   1 
ATOM   1572 O  OG1  . THR A 1 204 ? 23.39069  8.05275   26.79444  1.000 87.38414  ?  306  THR A OG1  1 
ATOM   1573 C  CG2  . THR A 1 204 ? 25.69368  8.45952   26.20041  1.000 82.42002  ?  306  THR A CG2  1 
ATOM   1574 N  N    . ILE A 1 205 ? 26.61841  5.34850   25.31578  1.000 85.07771  ?  307  ILE A N    1 
ATOM   1575 C  CA   . ILE A 1 205 ? 27.90854  4.91786   24.77233  1.000 85.71123  ?  307  ILE A CA   1 
ATOM   1576 C  C    . ILE A 1 205 ? 27.75377  4.38071   23.36162  1.000 82.99231  ?  307  ILE A C    1 
ATOM   1577 O  O    . ILE A 1 205 ? 28.41442  4.85045   22.41340  1.000 81.47209  ?  307  ILE A O    1 
ATOM   1578 C  CB   . ILE A 1 205 ? 28.56924  3.87453   25.69281  1.000 84.52404  ?  307  ILE A CB   1 
ATOM   1579 C  CG1  . ILE A 1 205 ? 28.56105  4.28447   27.15401  1.000 90.86457  ?  307  ILE A CG1  1 
ATOM   1580 C  CG2  . ILE A 1 205 ? 29.95212  3.51738   25.17248  1.000 87.76596  ?  307  ILE A CG2  1 
ATOM   1581 C  CD1  . ILE A 1 205 ? 27.45553  3.66157   27.92870  1.000 89.08246  ?  307  ILE A CD1  1 
ATOM   1582 N  N    . GLN A 1 206 ? 26.91191  3.35235   23.23144  1.000 84.25739  ?  308  GLN A N    1 
ATOM   1583 C  CA   . GLN A 1 206 ? 26.59982  2.69544   21.94903  1.000 87.27271  ?  308  GLN A CA   1 
ATOM   1584 C  C    . GLN A 1 206 ? 25.98740  3.65906   20.91869  1.000 85.94002  ?  308  GLN A C    1 
ATOM   1585 O  O    . GLN A 1 206 ? 26.06217  3.42296   19.70365  1.000 80.90302  ?  308  GLN A O    1 
ATOM   1586 C  CB   . GLN A 1 206 ? 25.71221  1.48287   22.28372  1.000 81.76796  ?  308  GLN A CB   1 
ATOM   1587 C  CG   . GLN A 1 206 ? 25.01280  0.71406   21.14936  1.000 90.61669  ?  308  GLN A CG   1 
ATOM   1588 C  CD   . GLN A 1 206 ? 25.86916  0.03191   20.05170  1.000 89.03215  ?  308  GLN A CD   1 
ATOM   1589 O  OE1  . GLN A 1 206 ? 25.71455  0.36825   18.89152  1.000 87.69446  ?  308  GLN A OE1  1 
ATOM   1590 N  NE2  . GLN A 1 206 ? 27.00697  -0.62060  20.41975  1.000 89.83308  ?  308  GLN A NE2  1 
ATOM   1591 N  N    . ALA A 1 207 ? 25.39631  4.76468   21.38950  1.000 81.43243  ?  309  ALA A N    1 
ATOM   1592 C  CA   . ALA A 1 207 ? 24.82882  5.76679   20.47757  1.000 78.84251  ?  309  ALA A CA   1 
ATOM   1593 C  C    . ALA A 1 207 ? 25.89392  6.69666   19.90703  1.000 77.24685  ?  309  ALA A C    1 
ATOM   1594 O  O    . ALA A 1 207 ? 25.84179  7.05746   18.72266  1.000 68.46735  ?  309  ALA A O    1 
ATOM   1595 C  CB   . ALA A 1 207 ? 23.77422  6.61614   21.18710  1.000 74.33142  ?  309  ALA A CB   1 
ATOM   1596 N  N    . ARG A 1 208 ? 26.86689  7.10576   20.72931  1.000 73.29648  ?  310  ARG A N    1 
ATOM   1597 C  CA   . ARG A 1 208 ? 27.96639  7.88107   20.16924  1.000 73.82717  ?  310  ARG A CA   1 
ATOM   1598 C  C    . ARG A 1 208 ? 28.77805  7.05070   19.18373  1.000 70.10891  ?  310  ARG A C    1 
ATOM   1599 O  O    . ARG A 1 208 ? 29.37990  7.60989   18.26464  1.000 66.98778  ?  310  ARG A O    1 
ATOM   1600 C  CB   . ARG A 1 208 ? 28.88019  8.43815   21.27107  1.000 67.87212  ?  310  ARG A CB   1 
ATOM   1601 C  CG   . ARG A 1 208 ? 28.16342  9.19458   22.37839  1.000 75.33903  ?  310  ARG A CG   1 
ATOM   1602 C  CD   . ARG A 1 208 ? 29.10772  9.67791   23.49565  1.000 79.13651  ?  310  ARG A CD   1 
ATOM   1603 N  NE   . ARG A 1 208 ? 28.38908  10.49691  24.47794  1.000 79.67897  ?  310  ARG A NE   1 
ATOM   1604 C  CZ   . ARG A 1 208 ? 28.40045  10.27358  25.79419  1.000 84.84147  ?  310  ARG A CZ   1 
ATOM   1605 N  NH1  . ARG A 1 208 ? 29.09336  9.25946   26.29520  1.000 79.03119  ?  310  ARG A NH1  1 
ATOM   1606 N  NH2  . ARG A 1 208 ? 27.70913  11.05447  26.61747  1.000 84.44931  ?  310  ARG A NH2  1 
ATOM   1607 N  N    . LYS A 1 209 ? 28.84547  5.73017   19.38853  1.000 71.11323  ?  311  LYS A N    1 
ATOM   1608 C  CA   . LYS A 1 209 ? 29.52030  4.86019   18.42861  1.000 75.63991  ?  311  LYS A CA   1 
ATOM   1609 C  C    . LYS A 1 209 ? 28.79723  4.88862   17.09342  1.000 71.71831  ?  311  LYS A C    1 
ATOM   1610 O  O    . LYS A 1 209 ? 29.42151  4.99993   16.02984  1.000 70.45836  ?  311  LYS A O    1 
ATOM   1611 C  CB   . LYS A 1 209 ? 29.58327  3.42680   18.96113  1.000 78.84615  ?  311  LYS A CB   1 
ATOM   1612 C  CG   . LYS A 1 209 ? 30.29109  3.26509   20.29430  1.000 87.26797  ?  311  LYS A CG   1 
ATOM   1613 C  CD   . LYS A 1 209 ? 31.65046  2.60307   20.11079  1.000 90.00216  ?  311  LYS A CD   1 
ATOM   1614 C  CE   . LYS A 1 209 ? 32.54176  2.80153   21.33069  1.000 85.76865  ?  311  LYS A CE   1 
ATOM   1615 N  NZ   . LYS A 1 209 ? 33.99178  2.66016   20.98607  1.000 92.17592  ?  311  LYS A NZ   1 
ATOM   1616 N  N    . ALA A 1 210 ? 27.46757  4.80171   17.14184  1.000 67.18036  ?  312  ALA A N    1 
ATOM   1617 C  CA   . ALA A 1 210 ? 26.65994  4.88340   15.93806  1.000 68.08769  ?  312  ALA A CA   1 
ATOM   1618 C  C    . ALA A 1 210 ? 26.91621  6.18758   15.19624  1.000 65.02617  ?  312  ALA A C    1 
ATOM   1619 O  O    . ALA A 1 210 ? 27.22705  6.17744   13.99592  1.000 64.35226  ?  312  ALA A O    1 
ATOM   1620 C  CB   . ALA A 1 210 ? 25.18260  4.73656   16.29194  1.000 70.67462  ?  312  ALA A CB   1 
ATOM   1621 N  N    . VAL A 1 211 ? 26.79788  7.32304   15.90110  1.000 59.72289  ?  313  VAL A N    1 
ATOM   1622 C  CA   . VAL A 1 211 ? 26.95151  8.63737   15.26405  1.000 66.35218  ?  313  VAL A CA   1 
ATOM   1623 C  C    . VAL A 1 211 ? 28.30711  8.75022   14.58016  1.000 65.53215  ?  313  VAL A C    1 
ATOM   1624 O  O    . VAL A 1 211 ? 28.41779  9.26158   13.45306  1.000 66.19238  ?  313  VAL A O    1 
ATOM   1625 C  CB   . VAL A 1 211 ? 26.74890  9.77521   16.28605  1.000 67.01382  ?  313  VAL A CB   1 
ATOM   1626 C  CG1  . VAL A 1 211 ? 27.08582  11.11986  15.65639  1.000 66.88986  ?  313  VAL A CG1  1 
ATOM   1627 C  CG2  . VAL A 1 211 ? 25.32737  9.78580   16.79308  1.000 67.60245  ?  313  VAL A CG2  1 
ATOM   1628 N  N    . LYS A 1 212 ? 29.35883  8.28199   15.24713  1.000 60.88017  ?  314  LYS A N    1 
ATOM   1629 C  CA   . LYS A 1 212 ? 30.68297  8.35932   14.64900  1.000 74.16396  ?  314  LYS A CA   1 
ATOM   1630 C  C    . LYS A 1 212 ? 30.77418  7.47333   13.40971  1.000 70.81016  ?  314  LYS A C    1 
ATOM   1631 O  O    . LYS A 1 212 ? 31.28535  7.90007   12.37035  1.000 64.53735  ?  314  LYS A O    1 
ATOM   1632 C  CB   . LYS A 1 212 ? 31.73301  7.99666   15.69729  1.000 68.98030  ?  314  LYS A CB   1 
ATOM   1633 C  CG   . LYS A 1 212 ? 31.74827  9.03440   16.80305  1.000 79.35476  ?  314  LYS A CG   1 
ATOM   1634 C  CD   . LYS A 1 212 ? 32.90487  8.90645   17.77369  1.000 86.21782  ?  314  LYS A CD   1 
ATOM   1635 C  CE   . LYS A 1 212 ? 32.47013  9.42934   19.14934  1.000 88.50353  ?  314  LYS A CE   1 
ATOM   1636 N  NZ   . LYS A 1 212 ? 33.02060  10.78269  19.45816  1.000 97.72404  ?  314  LYS A NZ   1 
ATOM   1637 N  N    . ALA A 1 213 ? 30.24312  6.24715   13.49709  1.000 70.06773  ?  315  ALA A N    1 
ATOM   1638 C  CA   . ALA A 1 213 ? 30.28184  5.33259   12.36262  1.000 66.46305  ?  315  ALA A CA   1 
ATOM   1639 C  C    . ALA A 1 213 ? 29.41557  5.84238   11.22085  1.000 62.97184  ?  315  ALA A C    1 
ATOM   1640 O  O    . ALA A 1 213 ? 29.81010  5.76876   10.05442  1.000 62.34571  ?  315  ALA A O    1 
ATOM   1641 C  CB   . ALA A 1 213 ? 29.84358  3.93591   12.80157  1.000 63.47338  ?  315  ALA A CB   1 
ATOM   1642 N  N    . THR A 1 214 ? 28.23977  6.38177   11.54208  1.000 61.02776  ?  316  THR A N    1 
ATOM   1643 C  CA   . THR A 1 214 ? 27.37841  6.98994   10.52794  1.000 59.94252  ?  316  THR A CA   1 
ATOM   1644 C  C    . THR A 1 214 ? 28.06233  8.16672   9.82899   1.000 66.23620  ?  316  THR A C    1 
ATOM   1645 O  O    . THR A 1 214 ? 27.85003  8.39314   8.62720   1.000 60.37202  ?  316  THR A O    1 
ATOM   1646 C  CB   . THR A 1 214 ? 26.07160  7.45119   11.17523  1.000 57.10483  ?  316  THR A CB   1 
ATOM   1647 O  OG1  . THR A 1 214 ? 25.38757  6.32986   11.75892  1.000 62.16371  ?  316  THR A OG1  1 
ATOM   1648 C  CG2  . THR A 1 214 ? 25.15600  8.13017   10.16790  1.000 55.39984  ?  316  THR A CG2  1 
ATOM   1649 N  N    . LEU A 1 215 ? 28.86038  8.94982   10.56805  1.000 65.27844  ?  317  LEU A N    1 
ATOM   1650 C  CA   . LEU A 1 215 ? 29.55445  10.07857  9.94832   1.000 68.13765  ?  317  LEU A CA   1 
ATOM   1651 C  C    . LEU A 1 215 ? 30.67802  9.61029   9.03516   1.000 66.38008  ?  317  LEU A C    1 
ATOM   1652 O  O    . LEU A 1 215 ? 31.01417  10.29990  8.06728   1.000 66.96543  ?  317  LEU A O    1 
ATOM   1653 C  CB   . LEU A 1 215 ? 30.10709  11.01914  11.01961  1.000 66.93971  ?  317  LEU A CB   1 
ATOM   1654 C  CG   . LEU A 1 215 ? 29.05586  11.68146  11.90283  1.000 72.63732  ?  317  LEU A CG   1 
ATOM   1655 C  CD1  . LEU A 1 215 ? 29.73011  12.59555  12.88950  1.000 76.60303  ?  317  LEU A CD1  1 
ATOM   1656 C  CD2  . LEU A 1 215 ? 28.06818  12.45637  11.05580  1.000 70.82537  ?  317  LEU A CD2  1 
ATOM   1657 N  N    . VAL A 1 216 ? 31.27410  8.45366   9.33422   1.000 69.24079  ?  318  VAL A N    1 
ATOM   1658 C  CA   . VAL A 1 216 ? 32.30376  7.88398   8.46662   1.000 63.17430  ?  318  VAL A CA   1 
ATOM   1659 C  C    . VAL A 1 216 ? 31.67318  7.26280   7.22680   1.000 67.32408  ?  318  VAL A C    1 
ATOM   1660 O  O    . VAL A 1 216 ? 32.12816  7.48274   6.09720   1.000 67.07143  ?  318  VAL A O    1 
ATOM   1661 C  CB   . VAL A 1 216 ? 33.13968  6.85103   9.24278   1.000 70.47318  ?  318  VAL A CB   1 
ATOM   1662 C  CG1  . VAL A 1 216 ? 33.91662  5.95788   8.28293   1.000 72.34689  ?  318  VAL A CG1  1 
ATOM   1663 C  CG2  . VAL A 1 216 ? 34.06995  7.54049   10.22352  1.000 70.70758  ?  318  VAL A CG2  1 
ATOM   1664 N  N    . LEU A 1 217 ? 30.61443  6.47189   7.41670   1.000 65.45750  ?  319  LEU A N    1 
ATOM   1665 C  CA   . LEU A 1 217 ? 29.97371  5.80993   6.28564   1.000 64.71462  ?  319  LEU A CA   1 
ATOM   1666 C  C    . LEU A 1 217 ? 29.29634  6.80867   5.34430   1.000 67.34675  ?  319  LEU A C    1 
ATOM   1667 O  O    . LEU A 1 217 ? 29.27076  6.59687   4.12997   1.000 61.33934  ?  319  LEU A O    1 
ATOM   1668 C  CB   . LEU A 1 217 ? 28.96523  4.78130   6.80007   1.000 53.39154  ?  319  LEU A CB   1 
ATOM   1669 C  CG   . LEU A 1 217 ? 28.31059  3.85498   5.77538   1.000 64.67134  ?  319  LEU A CG   1 
ATOM   1670 C  CD1  . LEU A 1 217 ? 29.32355  2.88651   5.14650   1.000 62.38465  ?  319  LEU A CD1  1 
ATOM   1671 C  CD2  . LEU A 1 217 ? 27.15758  3.08508   6.39521   1.000 61.59745  ?  319  LEU A CD2  1 
ATOM   1672 N  N    . LEU A 1 218 ? 28.75261  7.89982   5.87897   1.000 68.58092  ?  320  LEU A N    1 
ATOM   1673 C  CA   . LEU A 1 218 ? 27.87082  8.75902   5.08840   1.000 66.18374  ?  320  LEU A CA   1 
ATOM   1674 C  C    . LEU A 1 218 ? 28.57930  9.36386   3.88825   1.000 71.19758  ?  320  LEU A C    1 
ATOM   1675 O  O    . LEU A 1 218 ? 28.00830  9.35552   2.78399   1.000 67.43408  ?  320  LEU A O    1 
ATOM   1676 C  CB   . LEU A 1 218 ? 27.28657  9.84584   5.99592   1.000 65.06231  ?  320  LEU A CB   1 
ATOM   1677 C  CG   . LEU A 1 218 ? 26.08493  10.72112  5.61824   1.000 67.55015  ?  320  LEU A CG   1 
ATOM   1678 C  CD1  . LEU A 1 218 ? 24.92104  9.90853   5.06558   1.000 57.27481  ?  320  LEU A CD1  1 
ATOM   1679 C  CD2  . LEU A 1 218 ? 25.63438  11.49469  6.88494   1.000 70.09184  ?  320  LEU A CD2  1 
ATOM   1680 N  N    . PRO A 1 219 ? 29.78388  9.91211   4.02007   1.000 72.30213  ?  321  PRO A N    1 
ATOM   1681 C  CA   . PRO A 1 219 ? 30.51081  10.35104  2.82095   1.000 70.80256  ?  321  PRO A CA   1 
ATOM   1682 C  C    . PRO A 1 219 ? 30.88833  9.20731   1.88471   1.000 68.34404  ?  321  PRO A C    1 
ATOM   1683 O  O    . PRO A 1 219 ? 30.81059  9.37678   0.66343   1.000 75.08064  ?  321  PRO A O    1 
ATOM   1684 C  CB   . PRO A 1 219 ? 31.74337  11.04903  3.41524   1.000 70.97787  ?  321  PRO A CB   1 
ATOM   1685 C  CG   . PRO A 1 219 ? 31.35623  11.39442  4.81301   1.000 74.82552  ?  321  PRO A CG   1 
ATOM   1686 C  CD   . PRO A 1 219 ? 30.47607  10.28792  5.26298   1.000 72.22576  ?  321  PRO A CD   1 
ATOM   1687 N  N    . LEU A 1 220 ? 31.31538  8.05121   2.40978   1.000 67.61390  ?  322  LEU A N    1 
ATOM   1688 C  CA   . LEU A 1 220 ? 31.63435  6.92045   1.54157   1.000 65.03585  ?  322  LEU A CA   1 
ATOM   1689 C  C    . LEU A 1 220 ? 30.47422  6.59688   0.61385   1.000 73.77995  ?  322  LEU A C    1 
ATOM   1690 O  O    . LEU A 1 220 ? 30.65088  6.47084   -0.60506  1.000 74.29116  ?  322  LEU A O    1 
ATOM   1691 C  CB   . LEU A 1 220 ? 32.00449  5.68121   2.35875   1.000 63.76319  ?  322  LEU A CB   1 
ATOM   1692 C  CG   . LEU A 1 220 ? 33.48047  5.40400   2.64124   1.000 66.30669  ?  322  LEU A CG   1 
ATOM   1693 C  CD1  . LEU A 1 220 ? 33.65514  4.16644   3.49586   1.000 64.58292  ?  322  LEU A CD1  1 
ATOM   1694 C  CD2  . LEU A 1 220 ? 34.22500  5.23443   1.32237   1.000 71.73736  ?  322  LEU A CD2  1 
ATOM   1695 N  N    . LEU A 1 221 ? 29.27425  6.44647   1.17909   1.000 66.09610  ?  323  LEU A N    1 
ATOM   1696 C  CA   . LEU A 1 221 ? 28.11530  6.10835   0.36565   1.000 66.81069  ?  323  LEU A CA   1 
ATOM   1697 C  C    . LEU A 1 221 ? 27.59814  7.31445   -0.41855  1.000 67.75289  ?  323  LEU A C    1 
ATOM   1698 O  O    . LEU A 1 221 ? 27.03282  7.15087   -1.50286  1.000 66.56881  ?  323  LEU A O    1 
ATOM   1699 C  CB   . LEU A 1 221 ? 27.01030  5.52066   1.25498   1.000 66.20490  ?  323  LEU A CB   1 
ATOM   1700 C  CG   . LEU A 1 221 ? 27.29350  4.26327   2.08343   1.000 65.11116  ?  323  LEU A CG   1 
ATOM   1701 C  CD1  . LEU A 1 221 ? 25.99143  3.79385   2.68190   1.000 60.97505  ?  323  LEU A CD1  1 
ATOM   1702 C  CD2  . LEU A 1 221 ? 27.94562  3.12842   1.27767   1.000 56.26913  ?  323  LEU A CD2  1 
ATOM   1703 N  N    . GLY A 1 222 ? 27.80498  8.52742   0.09244   1.000 66.19840  ?  324  GLY A N    1 
ATOM   1704 C  CA   . GLY A 1 222 ? 27.24160  9.70071   -0.55647  1.000 69.66890  ?  324  GLY A CA   1 
ATOM   1705 C  C    . GLY A 1 222 ? 27.86507  10.02103  -1.90890  1.000 69.13219  ?  324  GLY A C    1 
ATOM   1706 O  O    . GLY A 1 222 ? 27.16196  10.40447  -2.84592  1.000 64.25323  ?  324  GLY A O    1 
ATOM   1707 N  N    . ILE A 1 223 ? 29.19195  9.91421   -2.01786  1.000 68.41860  ?  325  ILE A N    1 
ATOM   1708 C  CA   . ILE A 1 223 ? 29.85450  10.19482  -3.29222  1.000 69.76075  ?  325  ILE A CA   1 
ATOM   1709 C  C    . ILE A 1 223 ? 29.21207  9.39279   -4.41597  1.000 70.31224  ?  325  ILE A C    1 
ATOM   1710 O  O    . ILE A 1 223 ? 28.92696  9.91757   -5.49705  1.000 72.03758  ?  325  ILE A O    1 
ATOM   1711 C  CB   . ILE A 1 223 ? 31.36043  9.88806   -3.19338  1.000 70.83564  ?  325  ILE A CB   1 
ATOM   1712 C  CG1  . ILE A 1 223 ? 31.99816  10.68398  -2.05693  1.000 73.11699  ?  325  ILE A CG1  1 
ATOM   1713 C  CG2  . ILE A 1 223 ? 32.04580  10.20265  -4.52326  1.000 74.52232  ?  325  ILE A CG2  1 
ATOM   1714 C  CD1  . ILE A 1 223 ? 33.47014  10.41847  -1.90604  1.000 78.38803  ?  325  ILE A CD1  1 
ATOM   1715 N  N    . THR A 1 224 ? 28.98894  8.10197   -4.17088  1.000 71.93839  ?  326  THR A N    1 
ATOM   1716 C  CA   . THR A 1 224 ? 28.45345  7.19245   -5.17786  1.000 65.85675  ?  326  THR A CA   1 
ATOM   1717 C  C    . THR A 1 224 ? 27.22383  7.79126   -5.85051  1.000 67.67083  ?  326  THR A C    1 
ATOM   1718 O  O    . THR A 1 224 ? 27.09525  7.75182   -7.08399  1.000 66.44490  ?  326  THR A O    1 
ATOM   1719 C  CB   . THR A 1 224 ? 28.08551  5.85911   -4.50610  1.000 73.26529  ?  326  THR A CB   1 
ATOM   1720 O  OG1  . THR A 1 224 ? 29.04020  5.55643   -3.46877  1.000 65.52207  ?  326  THR A OG1  1 
ATOM   1721 C  CG2  . THR A 1 224 ? 28.12432  4.72086   -5.53012  1.000 63.02794  ?  326  THR A CG2  1 
ATOM   1722 N  N    . TYR A 1 225 ? 26.30537  8.36826   -5.04669  1.000 58.44632  ?  327  TYR A N    1 
ATOM   1723 C  CA   . TYR A 1 225 ? 25.00400  8.81167   -5.56092  1.000 58.44141  ?  327  TYR A CA   1 
ATOM   1724 C  C    . TYR A 1 225 ? 25.07739  10.18195  -6.23010  1.000 69.58037  ?  327  TYR A C    1 
ATOM   1725 O  O    . TYR A 1 225 ? 24.25970  10.48848  -7.11218  1.000 65.12955  ?  327  TYR A O    1 
ATOM   1726 C  CB   . TYR A 1 225 ? 23.95308  8.82116   -4.43421  1.000 60.15758  ?  327  TYR A CB   1 
ATOM   1727 C  CG   . TYR A 1 225 ? 23.45419  7.43253   -4.09372  1.000 57.00508  ?  327  TYR A CG   1 
ATOM   1728 C  CD1  . TYR A 1 225 ? 22.33184  6.90003   -4.72648  1.000 52.57601  ?  327  TYR A CD1  1 
ATOM   1729 C  CD2  . TYR A 1 225 ? 24.13830  6.63132   -3.19223  1.000 51.62062  ?  327  TYR A CD2  1 
ATOM   1730 C  CE1  . TYR A 1 225 ? 21.88895  5.61073   -4.45438  1.000 46.98579  ?  327  TYR A CE1  1 
ATOM   1731 C  CE2  . TYR A 1 225 ? 23.71522  5.34195   -2.92576  1.000 57.35106  ?  327  TYR A CE2  1 
ATOM   1732 C  CZ   . TYR A 1 225 ? 22.58833  4.83116   -3.55581  1.000 51.80049  ?  327  TYR A CZ   1 
ATOM   1733 O  OH   . TYR A 1 225 ? 22.16934  3.53757   -3.27277  1.000 51.42135  ?  327  TYR A OH   1 
ATOM   1734 N  N    . MET A 1 226 ? 26.03406  11.01744  -5.81990  1.000 65.45521  ?  328  MET A N    1 
ATOM   1735 C  CA   . MET A 1 226 ? 26.19076  12.31141  -6.46090  1.000 71.83072  ?  328  MET A CA   1 
ATOM   1736 C  C    . MET A 1 226 ? 26.87529  12.16641  -7.81797  1.000 70.98422  ?  328  MET A C    1 
ATOM   1737 O  O    . MET A 1 226 ? 26.54472  12.90881  -8.74659  1.000 70.46684  ?  328  MET A O    1 
ATOM   1738 C  CB   . MET A 1 226 ? 26.95064  13.27169  -5.52738  1.000 67.61496  ?  328  MET A CB   1 
ATOM   1739 C  CG   . MET A 1 226 ? 27.06341  14.68905  -6.08039  1.000 79.92972  ?  328  MET A CG   1 
ATOM   1740 S  SD   . MET A 1 226 ? 25.62711  15.75597  -5.80032  1.000 104.93603 ?  328  MET A SD   1 
ATOM   1741 C  CE   . MET A 1 226 ? 25.92092  16.44840  -4.17705  1.000 89.77987  ?  328  MET A CE   1 
ATOM   1742 N  N    . LEU A 1 227 ? 27.76905  11.17057  -7.96438  1.000 70.91118  ?  329  LEU A N    1 
ATOM   1743 C  CA   . LEU A 1 227 ? 28.47399  10.93342  -9.22682  1.000 72.66992  ?  329  LEU A CA   1 
ATOM   1744 C  C    . LEU A 1 227 ? 27.55354  10.48726  -10.35161 1.000 71.51771  ?  329  LEU A C    1 
ATOM   1745 O  O    . LEU A 1 227 ? 27.88202  10.72148  -11.51745 1.000 77.70331  ?  329  LEU A O    1 
ATOM   1746 C  CB   . LEU A 1 227 ? 29.58610  9.89145   -9.07044  1.000 70.04335  ?  329  LEU A CB   1 
ATOM   1747 C  CG   . LEU A 1 227 ? 30.75719  10.27592  -8.16668  1.000 71.34486  ?  329  LEU A CG   1 
ATOM   1748 C  CD1  . LEU A 1 227 ? 31.88408  9.24704   -8.21711  1.000 64.63073  ?  329  LEU A CD1  1 
ATOM   1749 C  CD2  . LEU A 1 227 ? 31.25461  11.64798  -8.53846  1.000 72.74613  ?  329  LEU A CD2  1 
ATOM   1750 N  N    . ALA A 1 228 ? 26.42907  9.83816   -10.03522 1.000 75.40034  ?  330  ALA A N    1 
ATOM   1751 C  CA   . ALA A 1 228 ? 25.40041  9.51732   -11.02160 1.000 74.01721  ?  330  ALA A CA   1 
ATOM   1752 C  C    . ALA A 1 228 ? 24.78873  10.74899  -11.67454 1.000 75.08694  ?  330  ALA A C    1 
ATOM   1753 O  O    . ALA A 1 228 ? 23.93958  10.58875  -12.55902 1.000 81.30771  ?  330  ALA A O    1 
ATOM   1754 C  CB   . ALA A 1 228 ? 24.28704  8.68259   -10.38388 1.000 67.58683  ?  330  ALA A CB   1 
ATOM   1755 N  N    . PHE A 1 229 ? 25.18533  11.96135  -11.27001 1.000 76.31599  ?  331  PHE A N    1 
ATOM   1756 C  CA   . PHE A 1 229 ? 24.72719  13.19663  -11.89663 1.000 79.82000  ?  331  PHE A CA   1 
ATOM   1757 C  C    . PHE A 1 229 ? 25.81344  13.92834  -12.67193 1.000 81.07680  ?  331  PHE A C    1 
ATOM   1758 O  O    . PHE A 1 229 ? 25.48966  14.84664  -13.43640 1.000 84.65496  ?  331  PHE A O    1 
ATOM   1759 C  CB   . PHE A 1 229 ? 24.15669  14.16981  -10.85035 1.000 78.39031  ?  331  PHE A CB   1 
ATOM   1760 C  CG   . PHE A 1 229 ? 23.00588  13.62390  -10.07122 1.000 81.19558  ?  331  PHE A CG   1 
ATOM   1761 C  CD1  . PHE A 1 229 ? 23.19103  13.14790  -8.79104  1.000 78.12584  ?  331  PHE A CD1  1 
ATOM   1762 C  CD2  . PHE A 1 229 ? 21.73143  13.60487  -10.61500 1.000 81.59911  ?  331  PHE A CD2  1 
ATOM   1763 C  CE1  . PHE A 1 229 ? 22.13115  12.65339  -8.07661  1.000 81.50922  ?  331  PHE A CE1  1 
ATOM   1764 C  CE2  . PHE A 1 229 ? 20.66338  13.10669  -9.89839  1.000 84.07963  ?  331  PHE A CE2  1 
ATOM   1765 C  CZ   . PHE A 1 229 ? 20.86295  12.63242  -8.63047  1.000 84.21180  ?  331  PHE A CZ   1 
ATOM   1766 N  N    . VAL A 1 230 ? 27.07993  13.58409  -12.47900 1.000 77.90366  ?  332  VAL A N    1 
ATOM   1767 C  CA   . VAL A 1 230 ? 28.15389  14.26203  -13.19208 1.000 82.99969  ?  332  VAL A CA   1 
ATOM   1768 C  C    . VAL A 1 230 ? 28.17797  13.78364  -14.63532 1.000 89.04902  ?  332  VAL A C    1 
ATOM   1769 O  O    . VAL A 1 230 ? 28.01212  12.58836  -14.91298 1.000 87.74907  ?  332  VAL A O    1 
ATOM   1770 C  CB   . VAL A 1 230 ? 29.50875  14.00351  -12.51026 1.000 83.14443  ?  332  VAL A CB   1 
ATOM   1771 C  CG1  . VAL A 1 230 ? 30.64166  14.62278  -13.32737 1.000 88.74796  ?  332  VAL A CG1  1 
ATOM   1772 C  CG2  . VAL A 1 230 ? 29.50079  14.53149  -11.09377 1.000 83.08688  ?  332  VAL A CG2  1 
ATOM   1773 N  N    . ASN A 1 231 ? 28.37026  14.71922  -15.56124 1.000 90.83810  ?  333  ASN A N    1 
ATOM   1774 C  CA   . ASN A 1 231 ? 28.82065  14.36768  -16.89989 1.000 97.88626  ?  333  ASN A CA   1 
ATOM   1775 C  C    . ASN A 1 231 ? 30.34555  14.35871  -16.89332 1.000 103.95223 ?  333  ASN A C    1 
ATOM   1776 O  O    . ASN A 1 231 ? 30.95603  15.39095  -16.57895 1.000 104.92009 ?  333  ASN A O    1 
ATOM   1777 C  CB   . ASN A 1 231 ? 28.28419  15.35245  -17.92383 1.000 93.82392  ?  333  ASN A CB   1 
ATOM   1778 N  N    . PRO A 1 232 ? 30.99980  13.22164  -17.17710 1.000 107.74966 ?  334  PRO A N    1 
ATOM   1779 C  CA   . PRO A 1 232 ? 32.44245  13.11103  -16.89992 1.000 112.29335 ?  334  PRO A CA   1 
ATOM   1780 C  C    . PRO A 1 232 ? 33.31233  14.02823  -17.74491 1.000 120.12449 ?  334  PRO A C    1 
ATOM   1781 O  O    . PRO A 1 232 ? 34.18048  14.72942  -17.21445 1.000 123.98380 ?  334  PRO A O    1 
ATOM   1782 C  CB   . PRO A 1 232 ? 32.75132  11.63372  -17.19076 1.000 109.25519 ?  334  PRO A CB   1 
ATOM   1783 C  CG   . PRO A 1 232 ? 31.63437  11.15761  -18.05782 1.000 109.48362 ?  334  PRO A CG   1 
ATOM   1784 C  CD   . PRO A 1 232 ? 30.42327  11.96694  -17.68967 1.000 106.11633 ?  334  PRO A CD   1 
ATOM   1785 N  N    . GLY A 1 233 ? 33.10371  14.03289  -19.04988 1.000 119.93743 ?  335  GLY A N    1 
ATOM   1786 C  CA   . GLY A 1 233 ? 33.94914  14.79252  -19.94413 1.000 125.75485 ?  335  GLY A CA   1 
ATOM   1787 C  C    . GLY A 1 233 ? 34.81466  13.89266  -20.80896 1.000 131.01692 ?  335  GLY A C    1 
ATOM   1788 O  O    . GLY A 1 233 ? 34.96260  12.69068  -20.57582 1.000 130.48715 ?  335  GLY A O    1 
ATOM   1789 N  N    . GLU A 1 234 ? 35.41971  14.52525  -21.81201 1.000 134.88278 ?  336  GLU A N    1 
ATOM   1790 C  CA   . GLU A 1 234 ? 35.99302  13.80001  -22.93929 1.000 133.81336 ?  336  GLU A CA   1 
ATOM   1791 C  C    . GLU A 1 234 ? 37.49959  13.59959  -22.81777 1.000 134.51622 ?  336  GLU A C    1 
ATOM   1792 O  O    . GLU A 1 234 ? 38.07408  12.84173  -23.60357 1.000 134.37319 ?  336  GLU A O    1 
ATOM   1793 C  CB   . GLU A 1 234 ? 35.62740  14.53011  -24.24236 1.000 146.13843 ?  336  GLU A CB   1 
ATOM   1794 C  CG   . GLU A 1 234 ? 36.31598  15.88296  -24.50026 1.000 160.70635 ?  336  GLU A CG   1 
ATOM   1795 C  CD   . GLU A 1 234 ? 35.67676  17.01896  -23.70863 1.000 165.95241 ?  336  GLU A CD   1 
ATOM   1796 O  OE1  . GLU A 1 234 ? 35.02770  16.72191  -22.67334 1.000 158.18663 ?  336  GLU A OE1  1 
ATOM   1797 O  OE2  . GLU A 1 234 ? 35.77537  18.19148  -24.15131 1.000 177.37585 ?  336  GLU A OE2  1 
ATOM   1798 N  N    . ASP A 1 235 ? 38.14056  14.23993  -21.84140 1.000 136.94137 ?  337  ASP A N    1 
ATOM   1799 C  CA   . ASP A 1 235 ? 39.52863  13.94728  -21.51200 1.000 139.23609 ?  337  ASP A CA   1 
ATOM   1800 C  C    . ASP A 1 235 ? 39.70851  12.46063  -21.21965 1.000 138.16874 ?  337  ASP A C    1 
ATOM   1801 O  O    . ASP A 1 235 ? 38.98405  11.88650  -20.40195 1.000 136.02590 ?  337  ASP A O    1 
ATOM   1802 C  CB   . ASP A 1 235 ? 39.94749  14.79650  -20.30574 1.000 139.00506 ?  337  ASP A CB   1 
ATOM   1803 C  CG   . ASP A 1 235 ? 41.20908  14.29374  -19.64261 1.000 141.66007 ?  337  ASP A CG   1 
ATOM   1804 O  OD1  . ASP A 1 235 ? 42.09970  13.79687  -20.35974 1.000 142.68763 ?  337  ASP A OD1  1 
ATOM   1805 O  OD2  . ASP A 1 235 ? 41.31636  14.41548  -18.40311 1.000 139.74327 -1 337  ASP A OD2  1 
ATOM   1806 N  N    . GLU A 1 236 ? 40.67269  11.83608  -21.90749 1.000 138.51735 ?  338  GLU A N    1 
ATOM   1807 C  CA   . GLU A 1 236 ? 40.93718  10.41209  -21.70160 1.000 138.65889 ?  338  GLU A CA   1 
ATOM   1808 C  C    . GLU A 1 236 ? 41.20861  10.11545  -20.23305 1.000 134.20695 ?  338  GLU A C    1 
ATOM   1809 O  O    . GLU A 1 236 ? 40.67009  9.15564   -19.67174 1.000 129.52490 ?  338  GLU A O    1 
ATOM   1810 C  CB   . GLU A 1 236 ? 42.11522  9.95972   -22.57171 1.000 139.43496 ?  338  GLU A CB   1 
ATOM   1811 C  CG   . GLU A 1 236 ? 42.47624  8.46392   -22.47882 1.000 139.24017 ?  338  GLU A CG   1 
ATOM   1812 C  CD   . GLU A 1 236 ? 41.54616  7.55352   -23.27634 1.000 137.48826 ?  338  GLU A CD   1 
ATOM   1813 O  OE1  . GLU A 1 236 ? 40.43803  7.99996   -23.64466 1.000 139.26615 ?  338  GLU A OE1  1 
ATOM   1814 O  OE2  . GLU A 1 236 ? 41.93473  6.39191   -23.54479 1.000 131.47677 -1 338  GLU A OE2  1 
ATOM   1815 N  N    . VAL A 1 237 ? 42.04933  10.93101  -19.59436 1.000 135.84866 ?  339  VAL A N    1 
ATOM   1816 C  CA   . VAL A 1 237 ? 42.28552  10.77920  -18.16202 1.000 136.70685 ?  339  VAL A CA   1 
ATOM   1817 C  C    . VAL A 1 237 ? 40.97913  10.93109  -17.38761 1.000 133.15211 ?  339  VAL A C    1 
ATOM   1818 O  O    . VAL A 1 237 ? 40.72192  10.19846  -16.42268 1.000 125.17589 ?  339  VAL A O    1 
ATOM   1819 C  CB   . VAL A 1 237 ? 43.34995  11.78820  -17.69016 1.000 140.68621 ?  339  VAL A CB   1 
ATOM   1820 C  CG1  . VAL A 1 237 ? 43.65298  11.59972  -16.20964 1.000 142.02882 ?  339  VAL A CG1  1 
ATOM   1821 C  CG2  . VAL A 1 237 ? 44.61633  11.64671  -18.52067 1.000 143.37469 ?  339  VAL A CG2  1 
ATOM   1822 N  N    . SER A 1 238 ? 40.12693  11.87285  -17.80510 1.000 133.84990 ?  340  SER A N    1 
ATOM   1823 C  CA   . SER A 1 238 ? 38.87721  12.11650  -17.08907 1.000 129.93417 ?  340  SER A CA   1 
ATOM   1824 C  C    . SER A 1 238 ? 37.94302  10.91458  -17.18288 1.000 120.45110 ?  340  SER A C    1 
ATOM   1825 O  O    . SER A 1 238 ? 37.38385  10.46868  -16.17331 1.000 116.26702 ?  340  SER A O    1 
ATOM   1826 C  CB   . SER A 1 238 ? 38.19787  13.37658  -17.63296 1.000 133.70966 ?  340  SER A CB   1 
ATOM   1827 O  OG   . SER A 1 238 ? 36.98625  13.64959  -16.94542 1.000 132.09991 ?  340  SER A OG   1 
ATOM   1828 N  N    . ARG A 1 239 ? 37.76378  10.37270  -18.38983 1.000 119.75797 ?  341  ARG A N    1 
ATOM   1829 C  CA   . ARG A 1 239 ? 36.83203  9.26502   -18.57494 1.000 115.20651 ?  341  ARG A CA   1 
ATOM   1830 C  C    . ARG A 1 239 ? 37.27063  8.03639   -17.78302 1.000 107.58262 ?  341  ARG A C    1 
ATOM   1831 O  O    . ARG A 1 239 ? 36.52064  7.52525   -16.94205 1.000 99.49652  ?  341  ARG A O    1 
ATOM   1832 C  CB   . ARG A 1 239 ? 36.69638  8.93614   -20.06246 1.000 115.72209 ?  341  ARG A CB   1 
ATOM   1833 N  N    . VAL A 1 240 ? 38.49618  7.55690   -18.03033 1.000 106.68173 ?  342  VAL A N    1 
ATOM   1834 C  CA   . VAL A 1 240 ? 38.94626  6.29607   -17.43861 1.000 103.13299 ?  342  VAL A CA   1 
ATOM   1835 C  C    . VAL A 1 240 ? 38.87793  6.35488   -15.91892 1.000 100.28560 ?  342  VAL A C    1 
ATOM   1836 O  O    . VAL A 1 240 ? 38.51395  5.37119   -15.26145 1.000 93.53985  ?  342  VAL A O    1 
ATOM   1837 C  CB   . VAL A 1 240 ? 40.36847  5.94615   -17.91337 1.000 102.16052 ?  342  VAL A CB   1 
ATOM   1838 C  CG1  . VAL A 1 240 ? 41.34213  7.03194   -17.50323 1.000 109.06320 ?  342  VAL A CG1  1 
ATOM   1839 C  CG2  . VAL A 1 240 ? 40.80316  4.60982   -17.33452 1.000 99.21686  ?  342  VAL A CG2  1 
ATOM   1840 N  N    . VAL A 1 241 ? 39.24804  7.49516   -15.33398 1.000 101.92855 ?  343  VAL A N    1 
ATOM   1841 C  CA   . VAL A 1 241 ? 39.24386  7.60113   -13.87996 1.000 100.32837 ?  343  VAL A CA   1 
ATOM   1842 C  C    . VAL A 1 241 ? 37.81114  7.62671   -13.35560 1.000 92.99779  ?  343  VAL A C    1 
ATOM   1843 O  O    . VAL A 1 241 ? 37.47998  6.93020   -12.38917 1.000 86.45406  ?  343  VAL A O    1 
ATOM   1844 C  CB   . VAL A 1 241 ? 40.05334  8.83485   -13.43586 1.000 100.44752 ?  343  VAL A CB   1 
ATOM   1845 C  CG1  . VAL A 1 241 ? 39.26098  10.11188  -13.66300 1.000 105.72643 ?  343  VAL A CG1  1 
ATOM   1846 C  CG2  . VAL A 1 241 ? 40.48564  8.70037   -11.98431 1.000 102.10856 ?  343  VAL A CG2  1 
ATOM   1847 N  N    . PHE A 1 242 ? 36.93652  8.40529   -14.00171 1.000 94.87287  ?  344  PHE A N    1 
ATOM   1848 C  CA   . PHE A 1 242 ? 35.52357  8.41898   -13.63608 1.000 94.24732  ?  344  PHE A CA   1 
ATOM   1849 C  C    . PHE A 1 242 ? 34.94044  7.01066   -13.66593 1.000 88.63311  ?  344  PHE A C    1 
ATOM   1850 O  O    . PHE A 1 242 ? 34.25123  6.58841   -12.72942 1.000 83.75786  ?  344  PHE A O    1 
ATOM   1851 C  CB   . PHE A 1 242 ? 34.75435  9.34529   -14.58144 1.000 94.75576  ?  344  PHE A CB   1 
ATOM   1852 C  CG   . PHE A 1 242 ? 33.29862  9.50518   -14.23358 1.000 95.38841  ?  344  PHE A CG   1 
ATOM   1853 C  CD1  . PHE A 1 242 ? 32.88997  10.47004  -13.31969 1.000 96.43291  ?  344  PHE A CD1  1 
ATOM   1854 C  CD2  . PHE A 1 242 ? 32.33671  8.69731   -14.82349 1.000 92.58937  ?  344  PHE A CD2  1 
ATOM   1855 C  CE1  . PHE A 1 242 ? 31.54834  10.62118  -12.99762 1.000 92.39646  ?  344  PHE A CE1  1 
ATOM   1856 C  CE2  . PHE A 1 242 ? 30.99403  8.84214   -14.50586 1.000 95.51640  ?  344  PHE A CE2  1 
ATOM   1857 C  CZ   . PHE A 1 242 ? 30.59937  9.80339   -13.58929 1.000 95.13323  ?  344  PHE A CZ   1 
ATOM   1858 N  N    . ILE A 1 243 ? 35.23629  6.26069   -14.72807 1.000 85.03044  ?  345  ILE A N    1 
ATOM   1859 C  CA   . ILE A 1 243 ? 34.66641  4.93143   -14.90229 1.000 83.77766  ?  345  ILE A CA   1 
ATOM   1860 C  C    . ILE A 1 243 ? 35.19381  3.96205   -13.84707 1.000 81.55539  ?  345  ILE A C    1 
ATOM   1861 O  O    . ILE A 1 243 ? 34.45095  3.09741   -13.36102 1.000 77.86096  ?  345  ILE A O    1 
ATOM   1862 C  CB   . ILE A 1 243 ? 34.94420  4.42412   -16.32899 1.000 84.51504  ?  345  ILE A CB   1 
ATOM   1863 C  CG1  . ILE A 1 243 ? 34.28175  5.34270   -17.36255 1.000 93.47070  ?  345  ILE A CG1  1 
ATOM   1864 C  CG2  . ILE A 1 243 ? 34.50423  2.97890   -16.48598 1.000 79.81350  ?  345  ILE A CG2  1 
ATOM   1865 C  CD1  . ILE A 1 243 ? 32.77463  5.22336   -17.44134 1.000 91.63741  ?  345  ILE A CD1  1 
ATOM   1866 N  N    . TYR A 1 244 ? 36.47850  4.07072   -13.48631 1.000 76.80557  ?  346  TYR A N    1 
ATOM   1867 C  CA   . TYR A 1 244 ? 37.04954  3.11317   -12.54247 1.000 78.96111  ?  346  TYR A CA   1 
ATOM   1868 C  C    . TYR A 1 244 ? 36.71811  3.47225   -11.10081 1.000 74.39606  ?  346  TYR A C    1 
ATOM   1869 O  O    . TYR A 1 244 ? 36.48091  2.58252   -10.28213 1.000 70.69461  ?  346  TYR A O    1 
ATOM   1870 C  CB   . TYR A 1 244 ? 38.56453  3.01272   -12.70329 1.000 80.16604  ?  346  TYR A CB   1 
ATOM   1871 C  CG   . TYR A 1 244 ? 39.00756  2.28797   -13.94961 1.000 85.92655  ?  346  TYR A CG   1 
ATOM   1872 C  CD1  . TYR A 1 244 ? 40.25834  1.69291   -14.02172 1.000 92.02661  ?  346  TYR A CD1  1 
ATOM   1873 C  CD2  . TYR A 1 244 ? 38.18083  2.21793   -15.06092 1.000 87.58262  ?  346  TYR A CD2  1 
ATOM   1874 C  CE1  . TYR A 1 244 ? 40.66952  1.04233   -15.16914 1.000 99.39341  ?  346  TYR A CE1  1 
ATOM   1875 C  CE2  . TYR A 1 244 ? 38.57574  1.57524   -16.20422 1.000 93.74257  ?  346  TYR A CE2  1 
ATOM   1876 C  CZ   . TYR A 1 244 ? 39.81992  0.98799   -16.25961 1.000 99.62894  ?  346  TYR A CZ   1 
ATOM   1877 O  OH   . TYR A 1 244 ? 40.19875  0.34521   -17.41739 1.000 101.27210 ?  346  TYR A OH   1 
ATOM   1878 N  N    . PHE A 1 245 ? 36.73120  4.75919   -10.76303 1.000 74.75828  ?  347  PHE A N    1 
ATOM   1879 C  CA   . PHE A 1 245 ? 36.35383  5.15404   -9.41405  1.000 76.00733  ?  347  PHE A CA   1 
ATOM   1880 C  C    . PHE A 1 245 ? 34.90537  4.77955   -9.13585  1.000 74.28312  ?  347  PHE A C    1 
ATOM   1881 O  O    . PHE A 1 245 ? 34.58993  4.21116   -8.08109  1.000 70.50100  ?  347  PHE A O    1 
ATOM   1882 C  CB   . PHE A 1 245 ? 36.57730  6.65691   -9.22190  1.000 80.25913  ?  347  PHE A CB   1 
ATOM   1883 C  CG   . PHE A 1 245 ? 36.72266  7.07339   -7.78216  1.000 82.90521  ?  347  PHE A CG   1 
ATOM   1884 C  CD1  . PHE A 1 245 ? 37.54543  6.36168   -6.92017  1.000 84.81683  ?  347  PHE A CD1  1 
ATOM   1885 C  CD2  . PHE A 1 245 ? 36.04192  8.18018   -7.28732  1.000 86.79240  ?  347  PHE A CD2  1 
ATOM   1886 C  CE1  . PHE A 1 245 ? 37.68056  6.73892   -5.58636  1.000 82.96073  ?  347  PHE A CE1  1 
ATOM   1887 C  CE2  . PHE A 1 245 ? 36.17363  8.56530   -5.94811  1.000 85.11174  ?  347  PHE A CE2  1 
ATOM   1888 C  CZ   . PHE A 1 245 ? 36.99545  7.84504   -5.10152  1.000 81.62173  ?  347  PHE A CZ   1 
ATOM   1889 N  N    . ASN A 1 246 ? 34.01555  5.05618   -10.09012 1.000 70.77669  ?  348  ASN A N    1 
ATOM   1890 C  CA   . ASN A 1 246 ? 32.61476  4.72002   -9.89871  1.000 72.43219  ?  348  ASN A CA   1 
ATOM   1891 C  C    . ASN A 1 246 ? 32.41329  3.21356   -9.74412  1.000 71.71964  ?  348  ASN A C    1 
ATOM   1892 O  O    . ASN A 1 246 ? 31.62878  2.77666   -8.89298  1.000 64.41559  ?  348  ASN A O    1 
ATOM   1893 C  CB   . ASN A 1 246 ? 31.78037  5.25840   -11.05485 1.000 68.97965  ?  348  ASN A CB   1 
ATOM   1894 C  CG   . ASN A 1 246 ? 30.34397  5.48906   -10.65693 1.000 77.31237  ?  348  ASN A CG   1 
ATOM   1895 O  OD1  . ASN A 1 246 ? 30.05783  6.21722   -9.70253  1.000 85.97916  ?  348  ASN A OD1  1 
ATOM   1896 N  ND2  . ASN A 1 246 ? 29.42854  4.82530   -11.34988 1.000 83.95275  ?  348  ASN A ND2  1 
ATOM   1897 N  N    . ALA A 1 247 ? 33.11762  2.39928   -10.54835 1.000 65.06097  ?  349  ALA A N    1 
ATOM   1898 C  CA   . ALA A 1 247 ? 32.92513  0.94985   -10.47538 1.000 64.51851  ?  349  ALA A CA   1 
ATOM   1899 C  C    . ALA A 1 247 ? 33.41745  0.37898   -9.14619  1.000 63.35472  ?  349  ALA A C    1 
ATOM   1900 O  O    . ALA A 1 247 ? 32.81778  -0.56396  -8.61538  1.000 60.25122  ?  349  ALA A O    1 
ATOM   1901 C  CB   . ALA A 1 247 ? 33.61965  0.24971   -11.64623 1.000 66.70071  ?  349  ALA A CB   1 
ATOM   1902 N  N    . PHE A 1 248 ? 34.48582  0.94680   -8.58192  1.000 63.98078  ?  350  PHE A N    1 
ATOM   1903 C  CA   . PHE A 1 248 ? 34.97198  0.47406   -7.29124  1.000 63.94885  ?  350  PHE A CA   1 
ATOM   1904 C  C    . PHE A 1 248 ? 34.01962  0.85839   -6.14777  1.000 63.34187  ?  350  PHE A C    1 
ATOM   1905 O  O    . PHE A 1 248 ? 33.78029  0.05709   -5.23295  1.000 61.76782  ?  350  PHE A O    1 
ATOM   1906 C  CB   . PHE A 1 248 ? 36.37757  1.02085   -7.05048  1.000 66.43636  ?  350  PHE A CB   1 
ATOM   1907 C  CG   . PHE A 1 248 ? 36.86232  0.79916   -5.66812  1.000 70.81072  ?  350  PHE A CG   1 
ATOM   1908 C  CD1  . PHE A 1 248 ? 37.30096  -0.44970  -5.27242  1.000 75.50611  ?  350  PHE A CD1  1 
ATOM   1909 C  CD2  . PHE A 1 248 ? 36.82805  1.82652   -4.74184  1.000 71.13717  ?  350  PHE A CD2  1 
ATOM   1910 C  CE1  . PHE A 1 248 ? 37.72195  -0.66949  -3.96708  1.000 79.43991  ?  350  PHE A CE1  1 
ATOM   1911 C  CE2  . PHE A 1 248 ? 37.25198  1.62501   -3.44453  1.000 75.24011  ?  350  PHE A CE2  1 
ATOM   1912 C  CZ   . PHE A 1 248 ? 37.70111  0.36621   -3.05063  1.000 76.42757  ?  350  PHE A CZ   1 
ATOM   1913 N  N    . LEU A 1 249 ? 33.44981  2.06610   -6.19589  1.000 63.01585  ?  351  LEU A N    1 
ATOM   1914 C  CA   . LEU A 1 249 ? 32.59602  2.54280   -5.10888  1.000 62.27411  ?  351  LEU A CA   1 
ATOM   1915 C  C    . LEU A 1 249 ? 31.22760  1.87729   -5.14281  1.000 62.13999  ?  351  LEU A C    1 
ATOM   1916 O  O    . LEU A 1 249 ? 30.73318  1.40601   -4.11276  1.000 58.18147  ?  351  LEU A O    1 
ATOM   1917 C  CB   . LEU A 1 249 ? 32.44522  4.06118   -5.18270  1.000 66.51143  ?  351  LEU A CB   1 
ATOM   1918 C  CG   . LEU A 1 249 ? 33.66139  4.88389   -4.78787  1.000 67.82198  ?  351  LEU A CG   1 
ATOM   1919 C  CD1  . LEU A 1 249 ? 33.47164  6.30033   -5.28315  1.000 76.39664  ?  351  LEU A CD1  1 
ATOM   1920 C  CD2  . LEU A 1 249 ? 33.82269  4.86071   -3.29071  1.000 62.33547  ?  351  LEU A CD2  1 
ATOM   1921 N  N    . GLU A 1 250 ? 30.59281  1.83653   -6.31485  1.000 57.46515  ?  352  GLU A N    1 
ATOM   1922 C  CA   . GLU A 1 250 ? 29.32026  1.13492   -6.42901  1.000 60.50158  ?  352  GLU A CA   1 
ATOM   1923 C  C    . GLU A 1 250 ? 29.44646  -0.32603  -6.00583  1.000 61.23764  ?  352  GLU A C    1 
ATOM   1924 O  O    . GLU A 1 250 ? 28.62856  -0.82520  -5.22453  1.000 56.54335  ?  352  GLU A O    1 
ATOM   1925 C  CB   . GLU A 1 250 ? 28.78989  1.24389   -7.85065  1.000 59.05919  ?  352  GLU A CB   1 
ATOM   1926 C  CG   . GLU A 1 250 ? 27.55352  0.41778   -8.13405  1.000 68.28638  ?  352  GLU A CG   1 
ATOM   1927 C  CD   . GLU A 1 250 ? 27.45841  0.05955   -9.62685  1.000 85.74776  ?  352  GLU A CD   1 
ATOM   1928 O  OE1  . GLU A 1 250 ? 26.93036  0.89292   -10.40501 1.000 93.19799  ?  352  GLU A OE1  1 
ATOM   1929 O  OE2  . GLU A 1 250 ? 27.92317  -1.04213  -10.02922 1.000 80.27613  -1 352  GLU A OE2  1 
ATOM   1930 N  N    . SER A 1 251 ? 30.49076  -1.02011  -6.46172  1.000 58.53760  ?  353  SER A N    1 
ATOM   1931 C  CA   . SER A 1 251 ? 30.50068  -2.46551  -6.26072  1.000 58.93168  ?  353  SER A CA   1 
ATOM   1932 C  C    . SER A 1 251 ? 30.91034  -2.88969  -4.84446  1.000 54.33497  ?  353  SER A C    1 
ATOM   1933 O  O    . SER A 1 251 ? 30.56092  -3.99889  -4.43290  1.000 54.92172  ?  353  SER A O    1 
ATOM   1934 C  CB   . SER A 1 251 ? 31.38871  -3.14199  -7.31511  1.000 56.45179  ?  353  SER A CB   1 
ATOM   1935 O  OG   . SER A 1 251 ? 32.73846  -3.20378  -6.90611  1.000 58.73142  ?  353  SER A OG   1 
ATOM   1936 N  N    . PHE A 1 252 ? 31.61511  -2.05434  -4.07791  1.000 55.05079  ?  354  PHE A N    1 
ATOM   1937 C  CA   . PHE A 1 252 ? 31.99197  -2.41958  -2.71009  1.000 58.84347  ?  354  PHE A CA   1 
ATOM   1938 C  C    . PHE A 1 252 ? 31.02524  -1.89071  -1.64636  1.000 55.77716  ?  354  PHE A C    1 
ATOM   1939 O  O    . PHE A 1 252 ? 31.26816  -2.09036  -0.45388  1.000 54.04733  ?  354  PHE A O    1 
ATOM   1940 C  CB   . PHE A 1 252 ? 33.41908  -1.94400  -2.40536  1.000 58.64490  ?  354  PHE A CB   1 
ATOM   1941 C  CG   . PHE A 1 252 ? 34.47550  -2.91488  -2.86321  1.000 61.92352  ?  354  PHE A CG   1 
ATOM   1942 C  CD1  . PHE A 1 252 ? 34.87621  -2.94317  -4.20114  1.000 65.04894  ?  354  PHE A CD1  1 
ATOM   1943 C  CD2  . PHE A 1 252 ? 35.05532  -3.80198  -1.97410  1.000 60.69719  ?  354  PHE A CD2  1 
ATOM   1944 C  CE1  . PHE A 1 252 ? 35.84383  -3.84089  -4.64212  1.000 68.09352  ?  354  PHE A CE1  1 
ATOM   1945 C  CE2  . PHE A 1 252 ? 36.02863  -4.70642  -2.40540  1.000 65.34189  ?  354  PHE A CE2  1 
ATOM   1946 C  CZ   . PHE A 1 252 ? 36.42220  -4.72896  -3.73829  1.000 67.05001  ?  354  PHE A CZ   1 
ATOM   1947 N  N    . GLN A 1 253 ? 29.93330  -1.24350  -2.05908  1.000 51.52806  ?  355  GLN A N    1 
ATOM   1948 C  CA   . GLN A 1 253 ? 28.93511  -0.73722  -1.12847  1.000 55.35827  ?  355  GLN A CA   1 
ATOM   1949 C  C    . GLN A 1 253 ? 28.50129  -1.80762  -0.12662  1.000 55.95615  ?  355  GLN A C    1 
ATOM   1950 O  O    . GLN A 1 253 ? 28.44065  -1.55548  1.08513   1.000 53.99101  ?  355  GLN A O    1 
ATOM   1951 C  CB   . GLN A 1 253 ? 27.73444  -0.20241  -1.92326  1.000 53.19775  ?  355  GLN A CB   1 
ATOM   1952 C  CG   . GLN A 1 253 ? 26.69492  0.52969   -1.07901  1.000 54.75951  ?  355  GLN A CG   1 
ATOM   1953 C  CD   . GLN A 1 253 ? 25.58226  1.15419   -1.90247  1.000 60.74612  ?  355  GLN A CD   1 
ATOM   1954 O  OE1  . GLN A 1 253 ? 24.46273  0.64633   -1.91503  1.000 59.93360  ?  355  GLN A OE1  1 
ATOM   1955 N  NE2  . GLN A 1 253 ? 25.87758  2.26983   -2.57786  1.000 62.80981  ?  355  GLN A NE2  1 
ATOM   1956 N  N    . GLY A 1 254 ? 28.18740  -3.00845  -0.62259  1.000 52.12428  ?  356  GLY A N    1 
ATOM   1957 C  CA   . GLY A 1 254 ? 27.78500  -4.10063  0.25501   1.000 48.10747  ?  356  GLY A CA   1 
ATOM   1958 C  C    . GLY A 1 254 ? 28.85044  -4.44912  1.27587   1.000 57.32308  ?  356  GLY A C    1 
ATOM   1959 O  O    . GLY A 1 254 ? 28.54720  -4.68841  2.45593   1.000 51.42715  ?  356  GLY A O    1 
ATOM   1960 N  N    . PHE A 1 255 ? 30.11490  -4.46466  0.83900   1.000 50.44914  ?  357  PHE A N    1 
ATOM   1961 C  CA   . PHE A 1 255 ? 31.22294  -4.67676  1.76019   1.000 54.22231  ?  357  PHE A CA   1 
ATOM   1962 C  C    . PHE A 1 255 ? 31.23618  -3.62545  2.87132   1.000 55.32352  ?  357  PHE A C    1 
ATOM   1963 O  O    . PHE A 1 255 ? 31.31635  -3.96732  4.05423   1.000 52.88695  ?  357  PHE A O    1 
ATOM   1964 C  CB   . PHE A 1 255 ? 32.54994  -4.67190  0.99944   1.000 53.79682  ?  357  PHE A CB   1 
ATOM   1965 C  CG   . PHE A 1 255 ? 33.74674  -4.78068  1.89390   1.000 52.45465  ?  357  PHE A CG   1 
ATOM   1966 C  CD1  . PHE A 1 255 ? 34.04110  -5.97108  2.53327   1.000 53.71839  ?  357  PHE A CD1  1 
ATOM   1967 C  CD2  . PHE A 1 255 ? 34.55940  -3.68569  2.12291   1.000 57.12551  ?  357  PHE A CD2  1 
ATOM   1968 C  CE1  . PHE A 1 255 ? 35.13596  -6.07271  3.38635   1.000 55.00054  ?  357  PHE A CE1  1 
ATOM   1969 C  CE2  . PHE A 1 255 ? 35.66772  -3.77783  2.96408   1.000 57.76705  ?  357  PHE A CE2  1 
ATOM   1970 C  CZ   . PHE A 1 255 ? 35.94746  -4.97249  3.60648   1.000 56.25509  ?  357  PHE A CZ   1 
ATOM   1971 N  N    . PHE A 1 256 ? 31.16943  -2.33517  2.51058   1.000 56.18147  ?  358  PHE A N    1 
ATOM   1972 C  CA   . PHE A 1 256 ? 31.21732  -1.28514  3.53142   1.000 56.86103  ?  358  PHE A CA   1 
ATOM   1973 C  C    . PHE A 1 256 ? 30.09100  -1.43815  4.53492   1.000 59.20145  ?  358  PHE A C    1 
ATOM   1974 O  O    . PHE A 1 256 ? 30.26910  -1.17356  5.72961   1.000 57.45970  ?  358  PHE A O    1 
ATOM   1975 C  CB   . PHE A 1 256 ? 31.12853  0.09915   2.89825   1.000 55.20335  ?  358  PHE A CB   1 
ATOM   1976 C  CG   . PHE A 1 256 ? 32.22436  0.38595   1.93277   1.000 59.13149  ?  358  PHE A CG   1 
ATOM   1977 C  CD1  . PHE A 1 256 ? 33.51493  -0.04205  2.18997   1.000 62.42082  ?  358  PHE A CD1  1 
ATOM   1978 C  CD2  . PHE A 1 256 ? 31.96722  1.07146   0.75602   1.000 58.65278  ?  358  PHE A CD2  1 
ATOM   1979 C  CE1  . PHE A 1 256 ? 34.53980  0.21146   1.28228   1.000 65.71710  ?  358  PHE A CE1  1 
ATOM   1980 C  CE2  . PHE A 1 256 ? 32.98238  1.33027   -0.14557  1.000 58.76641  ?  358  PHE A CE2  1 
ATOM   1981 C  CZ   . PHE A 1 256 ? 34.27112  0.90191   0.11847   1.000 56.77056  ?  358  PHE A CZ   1 
ATOM   1982 N  N    . VAL A 1 257 ? 28.90880  -1.83262  4.06367   1.000 57.64515  ?  359  VAL A N    1 
ATOM   1983 C  CA   . VAL A 1 257 ? 27.76649  -1.91215  4.96346   1.000 54.80756  ?  359  VAL A CA   1 
ATOM   1984 C  C    . VAL A 1 257 ? 27.94867  -3.05637  5.94287   1.000 58.32852  ?  359  VAL A C    1 
ATOM   1985 O  O    . VAL A 1 257 ? 27.58296  -2.93897  7.11643   1.000 60.90881  ?  359  VAL A O    1 
ATOM   1986 C  CB   . VAL A 1 257 ? 26.44942  -2.03431  4.16861   1.000 52.36705  ?  359  VAL A CB   1 
ATOM   1987 C  CG1  . VAL A 1 257 ? 25.27636  -2.35697  5.09715   1.000 52.07764  ?  359  VAL A CG1  1 
ATOM   1988 C  CG2  . VAL A 1 257 ? 26.16981  -0.73627  3.42231   1.000 51.39701  ?  359  VAL A CG2  1 
ATOM   1989 N  N    . SER A 1 258 ? 28.52841  -4.17679  5.48967   1.000 59.13616  ?  360  SER A N    1 
ATOM   1990 C  CA   . SER A 1 258 ? 28.72791  -5.30655  6.39686   1.000 61.37938  ?  360  SER A CA   1 
ATOM   1991 C  C    . SER A 1 258 ? 29.73612  -4.95347  7.48783   1.000 63.91054  ?  360  SER A C    1 
ATOM   1992 O  O    . SER A 1 258 ? 29.57710  -5.36073  8.64805   1.000 62.52671  ?  360  SER A O    1 
ATOM   1993 C  CB   . SER A 1 258 ? 29.14868  -6.56515  5.61868   1.000 57.66251  ?  360  SER A CB   1 
ATOM   1994 O  OG   . SER A 1 258 ? 30.50929  -6.52689  5.20597   1.000 62.93406  ?  360  SER A OG   1 
ATOM   1995 N  N    . VAL A 1 259 ? 30.75528  -4.16205  7.14153   1.000 63.48557  ?  361  VAL A N    1 
ATOM   1996 C  CA   . VAL A 1 259 ? 31.69678  -3.67242  8.14469   1.000 63.97028  ?  361  VAL A CA   1 
ATOM   1997 C  C    . VAL A 1 259 ? 30.96396  -2.80261  9.16023   1.000 63.23635  ?  361  VAL A C    1 
ATOM   1998 O  O    . VAL A 1 259 ? 31.03834  -3.03584  10.36968  1.000 61.79714  ?  361  VAL A O    1 
ATOM   1999 C  CB   . VAL A 1 259 ? 32.85383  -2.91276  7.46605   1.000 67.33771  ?  361  VAL A CB   1 
ATOM   2000 C  CG1  . VAL A 1 259 ? 33.66632  -2.13356  8.48640   1.000 73.47836  ?  361  VAL A CG1  1 
ATOM   2001 C  CG2  . VAL A 1 259 ? 33.76215  -3.88990  6.70199   1.000 62.67346  ?  361  VAL A CG2  1 
ATOM   2002 N  N    . PHE A 1 260 ? 30.24045  -1.78813  8.66845   1.000 60.37336  ?  362  PHE A N    1 
ATOM   2003 C  CA   . PHE A 1 260 ? 29.38738  -0.94361  9.50124   1.000 63.72067  ?  362  PHE A CA   1 
ATOM   2004 C  C    . PHE A 1 260 ? 28.52766  -1.76725  10.46106  1.000 63.80500  ?  362  PHE A C    1 
ATOM   2005 O  O    . PHE A 1 260 ? 28.55600  -1.55739  11.67751  1.000 62.86358  ?  362  PHE A O    1 
ATOM   2006 C  CB   . PHE A 1 260 ? 28.51626  -0.06272  8.58662   1.000 61.57216  ?  362  PHE A CB   1 
ATOM   2007 C  CG   . PHE A 1 260 ? 27.48244  0.77328   9.31035   1.000 62.47209  ?  362  PHE A CG   1 
ATOM   2008 C  CD1  . PHE A 1 260 ? 27.83989  1.96185   9.95369   1.000 64.67521  ?  362  PHE A CD1  1 
ATOM   2009 C  CD2  . PHE A 1 260 ? 26.14694  0.39733   9.30921   1.000 60.47262  ?  362  PHE A CD2  1 
ATOM   2010 C  CE1  . PHE A 1 260 ? 26.87805  2.74764   10.61271  1.000 61.29513  ?  362  PHE A CE1  1 
ATOM   2011 C  CE2  . PHE A 1 260 ? 25.17837  1.16857   9.95602   1.000 63.86615  ?  362  PHE A CE2  1 
ATOM   2012 C  CZ   . PHE A 1 260 ? 25.54703  2.34695   10.61499  1.000 66.33977  ?  362  PHE A CZ   1 
ATOM   2013 N  N    . ALA A 1 261 ? 27.77265  -2.73342  9.93258   1.000 63.88546  ?  363  ALA A N    1 
ATOM   2014 C  CA   . ALA A 1 261 ? 26.85722  -3.49139  10.78302  1.000 65.28859  ?  363  ALA A CA   1 
ATOM   2015 C  C    . ALA A 1 261 ? 27.60243  -4.28757  11.84681  1.000 68.33838  ?  363  ALA A C    1 
ATOM   2016 O  O    . ALA A 1 261 ? 27.17742  -4.32884  13.01000  1.000 69.94428  ?  363  ALA A O    1 
ATOM   2017 C  CB   . ALA A 1 261 ? 25.99014  -4.42369  9.93812   1.000 61.15326  ?  363  ALA A CB   1 
ATOM   2018 N  N    . CYS A 1 262 ? 28.70626  -4.93841  11.47421  1.000 63.08330  ?  364  CYS A N    1 
ATOM   2019 C  CA   . CYS A 1 262 ? 29.40977  -5.73859  12.46553  1.000 71.95459  ?  364  CYS A CA   1 
ATOM   2020 C  C    . CYS A 1 262 ? 30.01895  -4.85128  13.54314  1.000 78.41205  ?  364  CYS A C    1 
ATOM   2021 O  O    . CYS A 1 262 ? 29.99572  -5.20580  14.72908  1.000 78.74828  ?  364  CYS A O    1 
ATOM   2022 C  CB   . CYS A 1 262 ? 30.46083  -6.61390  11.79041  1.000 69.73755  ?  364  CYS A CB   1 
ATOM   2023 S  SG   . CYS A 1 262 ? 29.70527  -8.10953  11.07384  1.000 78.88257  ?  364  CYS A SG   1 
ATOM   2024 N  N    . PHE A 1 263 ? 30.51961  -3.67373  13.15448  1.000 71.06192  ?  365  PHE A N    1 
ATOM   2025 C  CA   . PHE A 1 263 ? 31.03728  -2.71088  14.12110  1.000 75.36761  ?  365  PHE A CA   1 
ATOM   2026 C  C    . PHE A 1 263 ? 30.00455  -2.38031  15.20708  1.000 77.59649  ?  365  PHE A C    1 
ATOM   2027 O  O    . PHE A 1 263 ? 30.33586  -2.33368  16.39521  1.000 78.85571  ?  365  PHE A O    1 
ATOM   2028 C  CB   . PHE A 1 263 ? 31.49863  -1.44349  13.38707  1.000 71.03627  ?  365  PHE A CB   1 
ATOM   2029 C  CG   . PHE A 1 263 ? 32.08388  -0.38274  14.29689  1.000 81.38131  ?  365  PHE A CG   1 
ATOM   2030 C  CD1  . PHE A 1 263 ? 31.31670  0.70961   14.70025  1.000 76.99024  ?  365  PHE A CD1  1 
ATOM   2031 C  CD2  . PHE A 1 263 ? 33.40000  -0.47531  14.75112  1.000 84.59384  ?  365  PHE A CD2  1 
ATOM   2032 C  CE1  . PHE A 1 263 ? 31.84317  1.68880   15.54690  1.000 77.17492  ?  365  PHE A CE1  1 
ATOM   2033 C  CE2  . PHE A 1 263 ? 33.93358  0.50526   15.58960  1.000 84.55721  ?  365  PHE A CE2  1 
ATOM   2034 C  CZ   . PHE A 1 263 ? 33.14616  1.58783   15.98839  1.000 81.46317  ?  365  PHE A CZ   1 
ATOM   2035 N  N    . LEU A 1 264 ? 28.74704  -2.14438  14.82255  1.000 74.18077  ?  366  LEU A N    1 
ATOM   2036 C  CA   . LEU A 1 264 ? 27.72350  -1.80860  15.81374  1.000 77.90577  ?  366  LEU A CA   1 
ATOM   2037 C  C    . LEU A 1 264 ? 27.27127  -3.00874  16.63510  1.000 82.07758  ?  366  LEU A C    1 
ATOM   2038 O  O    . LEU A 1 264 ? 26.45514  -2.84139  17.54998  1.000 79.58956  ?  366  LEU A O    1 
ATOM   2039 C  CB   . LEU A 1 264 ? 26.50639  -1.18091  15.13767  1.000 67.83956  ?  366  LEU A CB   1 
ATOM   2040 C  CG   . LEU A 1 264 ? 26.83320  0.18180   14.55324  1.000 76.76540  ?  366  LEU A CG   1 
ATOM   2041 C  CD1  . LEU A 1 264 ? 25.61209  0.81370   13.90890  1.000 71.79421  ?  366  LEU A CD1  1 
ATOM   2042 C  CD2  . LEU A 1 264 ? 27.41214  1.05769   15.64610  1.000 75.22049  ?  366  LEU A CD2  1 
ATOM   2043 N  N    . ASN A 1 265 ? 27.75332  -4.20869  16.30861  1.000 86.73795  ?  367  ASN A N    1 
ATOM   2044 C  CA   . ASN A 1 265 ? 27.45966  -5.37459  17.13479  1.000 89.88657  ?  367  ASN A CA   1 
ATOM   2045 C  C    . ASN A 1 265 ? 28.20909  -5.29358  18.45611  1.000 95.73737  ?  367  ASN A C    1 
ATOM   2046 O  O    . ASN A 1 265 ? 27.63334  -5.54654  19.52263  1.000 99.70195  ?  367  ASN A O    1 
ATOM   2047 C  CB   . ASN A 1 265 ? 27.82289  -6.65244  16.37676  1.000 88.60728  ?  367  ASN A CB   1 
ATOM   2048 C  CG   . ASN A 1 265 ? 26.99312  -7.84693  16.80668  1.000 89.54386  ?  367  ASN A CG   1 
ATOM   2049 O  OD1  . ASN A 1 265 ? 25.96879  -7.69913  17.47514  1.000 87.04553  ?  367  ASN A OD1  1 
ATOM   2050 N  ND2  . ASN A 1 265 ? 27.41855  -9.03962  16.39876  1.000 88.85456  ?  367  ASN A ND2  1 
ATOM   2051 N  N    . SER A 1 266 ? 29.48482  -4.91855  18.40154  1.000 95.01233  ?  368  SER A N    1 
ATOM   2052 C  CA   . SER A 1 266 ? 30.29525  -4.67464  19.59357  1.000 100.32868 ?  368  SER A CA   1 
ATOM   2053 C  C    . SER A 1 266 ? 29.55385  -3.84428  20.64817  1.000 100.53984 ?  368  SER A C    1 
ATOM   2054 O  O    . SER A 1 266 ? 29.03748  -4.37867  21.64287  1.000 102.50198 ?  368  SER A O    1 
ATOM   2055 C  CB   . SER A 1 266 ? 31.59361  -3.97011  19.19003  1.000 103.93901 ?  368  SER A CB   1 
ATOM   2056 O  OG   . SER A 1 266 ? 32.22662  -4.65694  18.11632  1.000 101.88147 ?  368  SER A OG   1 
ATOM   2057 N  N    . ASN B 2 1   ? 13.31241  1.71210   27.96422  1.000 47.25314  ?  1000 ASN B N    1 
ATOM   2058 C  CA   . ASN B 2 1   ? 12.62945  0.41752   27.80474  1.000 52.90925  ?  1000 ASN B CA   1 
ATOM   2059 C  C    . ASN B 2 1   ? 11.38360  0.25255   28.70982  1.000 51.28165  ?  1000 ASN B C    1 
ATOM   2060 O  O    . ASN B 2 1   ? 10.34574  -0.26496  28.26495  1.000 47.33155  ?  1000 ASN B O    1 
ATOM   2061 C  CB   . ASN B 2 1   ? 13.64013  -0.69500  28.01914  1.000 50.73064  ?  1000 ASN B CB   1 
ATOM   2062 C  CG   . ASN B 2 1   ? 14.58199  -0.81962  26.81884  1.000 62.30114  ?  1000 ASN B CG   1 
ATOM   2063 O  OD1  . ASN B 2 1   ? 14.13339  -1.15684  25.72680  1.000 60.03988  ?  1000 ASN B OD1  1 
ATOM   2064 N  ND2  . ASN B 2 1   ? 15.86386  -0.50228  27.00230  1.000 58.76788  ?  1000 ASN B ND2  1 
ATOM   2065 N  N    . ILE B 2 2   ? 11.44235  0.76754   29.94163  1.000 50.05029  ?  1001 ILE B N    1 
ATOM   2066 C  CA   . ILE B 2 2   ? 10.31505  0.51948   30.84170  1.000 53.13232  ?  1001 ILE B CA   1 
ATOM   2067 C  C    . ILE B 2 2   ? 9.11773   1.35255   30.41939  1.000 51.87379  ?  1001 ILE B C    1 
ATOM   2068 O  O    . ILE B 2 2   ? 7.96726   0.91154   30.54610  1.000 50.82920  ?  1001 ILE B O    1 
ATOM   2069 C  CB   . ILE B 2 2   ? 10.70093  0.76780   32.31382  1.000 48.58713  ?  1001 ILE B CB   1 
ATOM   2070 C  CG1  . ILE B 2 2   ? 9.55952   0.33346   33.23456  1.000 52.40667  ?  1001 ILE B CG1  1 
ATOM   2071 C  CG2  . ILE B 2 2   ? 11.09411  2.24123   32.55392  1.000 45.21976  ?  1001 ILE B CG2  1 
ATOM   2072 C  CD1  . ILE B 2 2   ? 9.91005   0.43166   34.71814  1.000 54.09950  ?  1001 ILE B CD1  1 
ATOM   2073 N  N    . PHE B 2 3   ? 9.36294   2.55100   29.89172  1.000 51.88559  ?  1002 PHE B N    1 
ATOM   2074 C  CA   . PHE B 2 3   ? 8.27591   3.35426   29.34089  1.000 53.93993  ?  1002 PHE B CA   1 
ATOM   2075 C  C    . PHE B 2 3   ? 7.55599   2.61420   28.21398  1.000 57.20434  ?  1002 PHE B C    1 
ATOM   2076 O  O    . PHE B 2 3   ? 6.31890   2.60158   28.16650  1.000 52.41384  ?  1002 PHE B O    1 
ATOM   2077 C  CB   . PHE B 2 3   ? 8.82097   4.69467   28.83879  1.000 57.01516  ?  1002 PHE B CB   1 
ATOM   2078 C  CG   . PHE B 2 3   ? 7.75370   5.62636   28.32518  1.000 61.06533  ?  1002 PHE B CG   1 
ATOM   2079 C  CD1  . PHE B 2 3   ? 7.08455   6.49101   29.19066  1.000 65.34683  ?  1002 PHE B CD1  1 
ATOM   2080 C  CD2  . PHE B 2 3   ? 7.41194   5.64152   26.97735  1.000 63.91270  ?  1002 PHE B CD2  1 
ATOM   2081 C  CE1  . PHE B 2 3   ? 6.09560   7.34807   28.71079  1.000 68.19398  ?  1002 PHE B CE1  1 
ATOM   2082 C  CE2  . PHE B 2 3   ? 6.41218   6.50262   26.49286  1.000 65.39444  ?  1002 PHE B CE2  1 
ATOM   2083 C  CZ   . PHE B 2 3   ? 5.75802   7.34766   27.35612  1.000 64.31574  ?  1002 PHE B CZ   1 
ATOM   2084 N  N    . GLU B 2 4   ? 8.32069   2.02908   27.26533  1.000 53.98258  ?  1003 GLU B N    1 
ATOM   2085 C  CA   . GLU B 2 4   ? 7.70866   1.28441   26.16257  1.000 51.76030  ?  1003 GLU B CA   1 
ATOM   2086 C  C    . GLU B 2 4   ? 7.01470   0.02039   26.66954  1.000 52.17422  ?  1003 GLU B C    1 
ATOM   2087 O  O    . GLU B 2 4   ? 5.99124   -0.40549  26.11614  1.000 48.50503  ?  1003 GLU B O    1 
ATOM   2088 C  CB   . GLU B 2 4   ? 8.76457   0.90608   25.11208  1.000 52.00732  ?  1003 GLU B CB   1 
ATOM   2089 C  CG   . GLU B 2 4   ? 9.38942   2.07368   24.36305  1.000 58.27019  ?  1003 GLU B CG   1 
ATOM   2090 C  CD   . GLU B 2 4   ? 8.42083   2.72187   23.38977  1.000 57.80893  ?  1003 GLU B CD   1 
ATOM   2091 O  OE1  . GLU B 2 4   ? 7.42288   2.06983   23.01397  1.000 60.02557  ?  1003 GLU B OE1  1 
ATOM   2092 O  OE2  . GLU B 2 4   ? 8.65791   3.88314   23.00524  1.000 67.14031  -1 1003 GLU B OE2  1 
ATOM   2093 N  N    . MET B 2 5   ? 7.57716   -0.61911  27.70045  1.000 49.56117  ?  1004 MET B N    1 
ATOM   2094 C  CA   . MET B 2 5   ? 6.91138   -1.78492  28.28906  1.000 50.24102  ?  1004 MET B CA   1 
ATOM   2095 C  C    . MET B 2 5   ? 5.49087   -1.44481  28.73368  1.000 52.25124  ?  1004 MET B C    1 
ATOM   2096 O  O    . MET B 2 5   ? 4.53548   -2.16723  28.41095  1.000 51.68843  ?  1004 MET B O    1 
ATOM   2097 C  CB   . MET B 2 5   ? 7.71834   -2.32997  29.47254  1.000 52.56733  ?  1004 MET B CB   1 
ATOM   2098 C  CG   . MET B 2 5   ? 7.06743   -3.51693  30.16452  1.000 49.90816  ?  1004 MET B CG   1 
ATOM   2099 S  SD   . MET B 2 5   ? 7.77688   -3.84569  31.81158  1.000 51.08801  ?  1004 MET B SD   1 
ATOM   2100 C  CE   . MET B 2 5   ? 7.85931   -5.63082  31.79329  1.000 42.06323  ?  1004 MET B CE   1 
ATOM   2101 N  N    . LEU B 2 6   ? 5.32702   -0.33623  29.47239  1.000 53.15435  ?  1005 LEU B N    1 
ATOM   2102 C  CA   . LEU B 2 6   ? 4.01489   -0.01562  30.03574  1.000 52.34175  ?  1005 LEU B CA   1 
ATOM   2103 C  C    . LEU B 2 6   ? 3.09590   0.60283   28.99285  1.000 55.95718  ?  1005 LEU B C    1 
ATOM   2104 O  O    . LEU B 2 6   ? 1.88693   0.31639   28.97420  1.000 50.58941  ?  1005 LEU B O    1 
ATOM   2105 C  CB   . LEU B 2 6   ? 4.16747   0.91786   31.23933  1.000 55.94077  ?  1005 LEU B CB   1 
ATOM   2106 C  CG   . LEU B 2 6   ? 4.28126   0.27749   32.63927  1.000 50.83261  ?  1005 LEU B CG   1 
ATOM   2107 C  CD1  . LEU B 2 6   ? 2.99053   -0.46171  33.04650  1.000 50.73462  ?  1005 LEU B CD1  1 
ATOM   2108 C  CD2  . LEU B 2 6   ? 5.49658   -0.64747  32.73706  1.000 47.05388  ?  1005 LEU B CD2  1 
ATOM   2109 N  N    . ARG B 2 7   ? 3.65286   1.45402   28.11866  1.000 57.03036  ?  1006 ARG B N    1 
ATOM   2110 C  CA   . ARG B 2 7   ? 2.91115   1.89484   26.93879  1.000 56.81758  ?  1006 ARG B CA   1 
ATOM   2111 C  C    . ARG B 2 7   ? 2.26747   0.69687   26.24244  1.000 53.83524  ?  1006 ARG B C    1 
ATOM   2112 O  O    . ARG B 2 7   ? 1.06441   0.69343   25.95126  1.000 50.48207  ?  1006 ARG B O    1 
ATOM   2113 C  CB   . ARG B 2 7   ? 3.84843   2.67408   25.99704  1.000 56.62256  ?  1006 ARG B CB   1 
ATOM   2114 C  CG   . ARG B 2 7   ? 3.22000   3.15493   24.66207  1.000 70.60141  ?  1006 ARG B CG   1 
ATOM   2115 C  CD   . ARG B 2 7   ? 4.15353   4.09312   23.82573  1.000 69.06795  ?  1006 ARG B CD   1 
ATOM   2116 N  NE   . ARG B 2 7   ? 3.56834   4.50562   22.53717  1.000 80.56539  ?  1006 ARG B NE   1 
ATOM   2117 C  CZ   . ARG B 2 7   ? 4.25991   5.01673   21.50610  1.000 82.42773  ?  1006 ARG B CZ   1 
ATOM   2118 N  NH1  . ARG B 2 7   ? 3.63516   5.35271   20.37419  1.000 78.10325  ?  1006 ARG B NH1  1 
ATOM   2119 N  NH2  . ARG B 2 7   ? 5.57422   5.20401   21.60736  1.000 75.06507  ?  1006 ARG B NH2  1 
ATOM   2120 N  N    . ILE B 2 8   ? 3.04389   -0.36657  26.04325  1.000 53.62490  ?  1007 ILE B N    1 
ATOM   2121 C  CA   . ILE B 2 8   ? 2.53456   -1.55111  25.36158  1.000 48.93023  ?  1007 ILE B CA   1 
ATOM   2122 C  C    . ILE B 2 8   ? 1.39580   -2.19178  26.15759  1.000 59.27821  ?  1007 ILE B C    1 
ATOM   2123 O  O    . ILE B 2 8   ? 0.27476   -2.33213  25.66548  1.000 56.41816  ?  1007 ILE B O    1 
ATOM   2124 C  CB   . ILE B 2 8   ? 3.67818   -2.54388  25.09526  1.000 53.09828  ?  1007 ILE B CB   1 
ATOM   2125 C  CG1  . ILE B 2 8   ? 4.48821   -2.05297  23.87543  1.000 58.14130  ?  1007 ILE B CG1  1 
ATOM   2126 C  CG2  . ILE B 2 8   ? 3.10137   -3.94978  24.88073  1.000 52.93297  ?  1007 ILE B CG2  1 
ATOM   2127 C  CD1  . ILE B 2 8   ? 5.80615   -2.74995  23.62983  1.000 52.57436  ?  1007 ILE B CD1  1 
ATOM   2128 N  N    . ASP B 2 9   ? 1.63833   -2.60941  27.39716  1.000 60.03411  ?  1008 ASP B N    1 
ATOM   2129 C  CA   . ASP B 2 9   ? 0.56293   -3.40890  27.96560  1.000 62.14131  ?  1008 ASP B CA   1 
ATOM   2130 C  C    . ASP B 2 9   ? -0.41984  -2.59808  28.82882  1.000 58.64812  ?  1008 ASP B C    1 
ATOM   2131 O  O    . ASP B 2 9   ? -1.30412  -3.19730  29.44030  1.000 61.00175  ?  1008 ASP B O    1 
ATOM   2132 C  CB   . ASP B 2 9   ? 1.09002   -4.69283  28.67747  1.000 58.94864  ?  1008 ASP B CB   1 
ATOM   2133 C  CG   . ASP B 2 9   ? 2.18520   -4.45279  29.68793  1.000 60.54961  ?  1008 ASP B CG   1 
ATOM   2134 O  OD1  . ASP B 2 9   ? 3.10141   -5.31268  29.84704  1.000 55.41342  ?  1008 ASP B OD1  1 
ATOM   2135 O  OD2  . ASP B 2 9   ? 2.10445   -3.40043  30.34874  1.000 63.64576  -1 1008 ASP B OD2  1 
ATOM   2136 N  N    . GLU B 2 10  ? -0.37791  -1.24992  28.79856  1.000 60.75558  ?  1009 GLU B N    1 
ATOM   2137 C  CA   . GLU B 2 10  ? -1.47162  -0.47172  29.39816  1.000 62.41322  ?  1009 GLU B CA   1 
ATOM   2138 C  C    . GLU B 2 10  ? -2.08489  0.57217   28.45869  1.000 65.57421  ?  1009 GLU B C    1 
ATOM   2139 O  O    . GLU B 2 10  ? -3.28511  0.85155   28.56219  1.000 62.68722  ?  1009 GLU B O    1 
ATOM   2140 C  CB   . GLU B 2 10  ? -1.02806  0.24085   30.68897  1.000 56.36061  ?  1009 GLU B CB   1 
ATOM   2141 C  CG   . GLU B 2 10  ? -0.95558  -0.68125  31.87623  1.000 62.22608  ?  1009 GLU B CG   1 
ATOM   2142 C  CD   . GLU B 2 10  ? -1.27057  -0.00452  33.21366  1.000 61.54908  ?  1009 GLU B CD   1 
ATOM   2143 O  OE1  . GLU B 2 10  ? -1.31820  1.24537   33.26899  1.000 64.43137  ?  1009 GLU B OE1  1 
ATOM   2144 O  OE2  . GLU B 2 10  ? -1.45182  -0.74128  34.21913  1.000 59.82532  -1 1009 GLU B OE2  1 
ATOM   2145 N  N    . GLY B 2 11  ? -1.28890  1.18482   27.58552  1.000 61.81337  ?  1010 GLY B N    1 
ATOM   2146 C  CA   . GLY B 2 11  ? -1.76609  2.18147   26.64466  1.000 61.33242  ?  1010 GLY B CA   1 
ATOM   2147 C  C    . GLY B 2 11  ? -1.28431  3.59089   26.99507  1.000 67.81201  ?  1010 GLY B C    1 
ATOM   2148 O  O    . GLY B 2 11  ? -0.83535  3.87461   28.10918  1.000 67.10816  ?  1010 GLY B O    1 
ATOM   2149 N  N    . LEU B 2 12  ? -1.40780  4.49147   26.01330  1.000 67.00928  ?  1011 LEU B N    1 
ATOM   2150 C  CA   . LEU B 2 12  ? -0.97380  5.88524   26.11820  1.000 69.48448  ?  1011 LEU B CA   1 
ATOM   2151 C  C    . LEU B 2 12  ? -2.03525  6.81297   25.52876  1.000 77.77753  ?  1011 LEU B C    1 
ATOM   2152 O  O    . LEU B 2 12  ? -2.44977  6.62845   24.38052  1.000 84.66632  ?  1011 LEU B O    1 
ATOM   2153 C  CB   . LEU B 2 12  ? 0.36981   6.09235   25.39322  1.000 68.64034  ?  1011 LEU B CB   1 
ATOM   2154 C  CG   . LEU B 2 12  ? 1.09054   7.44654   25.29521  1.000 72.85396  ?  1011 LEU B CG   1 
ATOM   2155 C  CD1  . LEU B 2 12  ? 1.54579   7.98505   26.64919  1.000 67.96464  ?  1011 LEU B CD1  1 
ATOM   2156 C  CD2  . LEU B 2 12  ? 2.28521   7.35681   24.32004  1.000 72.20524  ?  1011 LEU B CD2  1 
ATOM   2157 N  N    . ARG B 2 13  ? -2.45350  7.81788   26.30645  1.000 73.64054  ?  1012 ARG B N    1 
ATOM   2158 C  CA   . ARG B 2 13  ? -3.44150  8.82044   25.91118  1.000 75.73078  ?  1012 ARG B CA   1 
ATOM   2159 C  C    . ARG B 2 13  ? -2.83539  10.21701  26.05913  1.000 80.40025  ?  1012 ARG B C    1 
ATOM   2160 O  O    . ARG B 2 13  ? -2.18210  10.50874  27.06694  1.000 75.91652  ?  1012 ARG B O    1 
ATOM   2161 C  CB   . ARG B 2 13  ? -4.71301  8.72533   26.78935  1.000 83.24195  ?  1012 ARG B CB   1 
ATOM   2162 C  CG   . ARG B 2 13  ? -5.57622  7.47190   26.59614  1.000 83.46469  ?  1012 ARG B CG   1 
ATOM   2163 C  CD   . ARG B 2 13  ? -6.18750  7.43530   25.21320  1.000 93.89913  ?  1012 ARG B CD   1 
ATOM   2164 N  NE   . ARG B 2 13  ? -7.48472  6.75479   25.16204  1.000 103.24251 ?  1012 ARG B NE   1 
ATOM   2165 C  CZ   . ARG B 2 13  ? -7.65722  5.45995   24.89551  1.000 99.35049  ?  1012 ARG B CZ   1 
ATOM   2166 N  NH1  . ARG B 2 13  ? -6.61305  4.67955   24.65626  1.000 93.94144  ?  1012 ARG B NH1  1 
ATOM   2167 N  NH2  . ARG B 2 13  ? -8.88028  4.94312   24.85995  1.000 96.76039  ?  1012 ARG B NH2  1 
ATOM   2168 N  N    . LEU B 2 14  ? -3.05665  11.10113  25.07478  1.000 82.49593  ?  1013 LEU B N    1 
ATOM   2169 C  CA   . LEU B 2 14  ? -2.38940  12.39818  25.12212  1.000 87.17276  ?  1013 LEU B CA   1 
ATOM   2170 C  C    . LEU B 2 14  ? -3.29465  13.56488  25.53956  1.000 88.72747  ?  1013 LEU B C    1 
ATOM   2171 O  O    . LEU B 2 14  ? -2.76633  14.63691  25.86918  1.000 87.98661  ?  1013 LEU B O    1 
ATOM   2172 C  CB   . LEU B 2 14  ? -1.74657  12.73662  23.77111  1.000 85.86393  ?  1013 LEU B CB   1 
ATOM   2173 C  CG   . LEU B 2 14  ? -0.44186  12.01816  23.40943  1.000 86.32787  ?  1013 LEU B CG   1 
ATOM   2174 C  CD1  . LEU B 2 14  ? 0.63377   12.18820  24.47859  1.000 81.01952  ?  1013 LEU B CD1  1 
ATOM   2175 C  CD2  . LEU B 2 14  ? -0.66989  10.55826  22.99967  1.000 90.89019  ?  1013 LEU B CD2  1 
ATOM   2176 N  N    . LYS B 2 15  ? -4.62449  13.40058  25.54507  1.000 84.41748  ?  1014 LYS B N    1 
ATOM   2177 C  CA   . LYS B 2 15  ? -5.54812  14.42453  26.03974  1.000 91.12664  ?  1014 LYS B CA   1 
ATOM   2178 C  C    . LYS B 2 15  ? -6.33005  13.90182  27.24751  1.000 89.50180  ?  1014 LYS B C    1 
ATOM   2179 O  O    . LYS B 2 15  ? -6.71521  12.72760  27.28044  1.000 82.28573  ?  1014 LYS B O    1 
ATOM   2180 C  CB   . LYS B 2 15  ? -6.51620  14.87409  24.93858  1.000 88.86320  ?  1014 LYS B CB   1 
ATOM   2181 N  N    . ILE B 2 16  ? -6.57440  14.78538  28.23044  1.000 90.95765  ?  1015 ILE B N    1 
ATOM   2182 C  CA   . ILE B 2 16  ? -7.17463  14.38020  29.50295  1.000 89.08551  ?  1015 ILE B CA   1 
ATOM   2183 C  C    . ILE B 2 16  ? -8.51486  13.68817  29.28043  1.000 86.66446  ?  1015 ILE B C    1 
ATOM   2184 O  O    . ILE B 2 16  ? -9.32393  14.11278  28.44915  1.000 87.43874  ?  1015 ILE B O    1 
ATOM   2185 C  CB   . ILE B 2 16  ? -7.34159  15.58665  30.44736  1.000 93.03865  ?  1015 ILE B CB   1 
ATOM   2186 C  CG1  . ILE B 2 16  ? -5.99026  16.16902  30.88835  1.000 101.72401 ?  1015 ILE B CG1  1 
ATOM   2187 C  CG2  . ILE B 2 16  ? -8.16828  15.18934  31.68226  1.000 92.52028  ?  1015 ILE B CG2  1 
ATOM   2188 C  CD1  . ILE B 2 16  ? -6.12086  17.56927  31.51814  1.000 112.01483 ?  1015 ILE B CD1  1 
ATOM   2189 N  N    . TYR B 2 17  ? -8.74949  12.61577  30.04873  1.000 88.92088  ?  1016 TYR B N    1 
ATOM   2190 C  CA   . TYR B 2 17  ? -9.95831  11.79752  29.97958  1.000 90.92091  ?  1016 TYR B CA   1 
ATOM   2191 C  C    . TYR B 2 17  ? -10.40607 11.39302  31.38722  1.000 91.27414  ?  1016 TYR B C    1 
ATOM   2192 O  O    . TYR B 2 17  ? -9.62644  11.42034  32.34534  1.000 92.71377  ?  1016 TYR B O    1 
ATOM   2193 C  CB   . TYR B 2 17  ? -9.74437  10.54178  29.10400  1.000 83.30338  ?  1016 TYR B CB   1 
ATOM   2194 C  CG   . TYR B 2 17  ? -8.71599  9.53941   29.61863  1.000 89.55229  ?  1016 TYR B CG   1 
ATOM   2195 C  CD1  . TYR B 2 17  ? -7.35746  9.84918   29.65299  1.000 90.27607  ?  1016 TYR B CD1  1 
ATOM   2196 C  CD2  . TYR B 2 17  ? -9.10664  8.27824   30.06441  1.000 92.16539  ?  1016 TYR B CD2  1 
ATOM   2197 C  CE1  . TYR B 2 17  ? -6.42048  8.93106   30.11657  1.000 88.52010  ?  1016 TYR B CE1  1 
ATOM   2198 C  CE2  . TYR B 2 17  ? -8.17439  7.35594   30.53174  1.000 90.72966  ?  1016 TYR B CE2  1 
ATOM   2199 C  CZ   . TYR B 2 17  ? -6.83681  7.68856   30.55700  1.000 86.26036  ?  1016 TYR B CZ   1 
ATOM   2200 O  OH   . TYR B 2 17  ? -5.91319  6.78238   31.02215  1.000 83.76930  ?  1016 TYR B OH   1 
ATOM   2201 N  N    . LYS B 2 18  ? -11.68611 11.02608  31.50568  1.000 90.90422  ?  1017 LYS B N    1 
ATOM   2202 C  CA   . LYS B 2 18  ? -12.22787 10.47007  32.74318  1.000 94.02425  ?  1017 LYS B CA   1 
ATOM   2203 C  C    . LYS B 2 18  ? -12.10697 8.94745   32.72153  1.000 89.79032  ?  1017 LYS B C    1 
ATOM   2204 O  O    . LYS B 2 18  ? -12.30979 8.31562   31.67886  1.000 88.97660  ?  1017 LYS B O    1 
ATOM   2205 C  CB   . LYS B 2 18  ? -13.69435 10.87968  32.94132  1.000 92.00749  ?  1017 LYS B CB   1 
ATOM   2206 C  CG   . LYS B 2 18  ? -13.99546 12.36768  32.78729  1.000 96.57849  ?  1017 LYS B CG   1 
ATOM   2207 C  CD   . LYS B 2 18  ? -15.38588 12.70508  33.34019  1.000 103.76746 ?  1017 LYS B CD   1 
ATOM   2208 C  CE   . LYS B 2 18  ? -15.62986 14.21177  33.37111  1.000 110.06114 ?  1017 LYS B CE   1 
ATOM   2209 N  NZ   . LYS B 2 18  ? -17.07915 14.55236  33.38531  1.000 120.15908 ?  1017 LYS B NZ   1 
ATOM   2210 N  N    . ASP B 2 19  ? -11.76869 8.36013   33.87548  1.000 83.31230  ?  1018 ASP B N    1 
ATOM   2211 C  CA   . ASP B 2 19  ? -11.60277 6.91526   33.96729  1.000 82.52196  ?  1018 ASP B CA   1 
ATOM   2212 C  C    . ASP B 2 19  ? -12.93980 6.25416   34.30876  1.000 78.12667  ?  1018 ASP B C    1 
ATOM   2213 O  O    . ASP B 2 19  ? -13.97709 6.91527   34.39443  1.000 80.70881  ?  1018 ASP B O    1 
ATOM   2214 C  CB   . ASP B 2 19  ? -10.50779 6.55766   34.97784  1.000 82.90800  ?  1018 ASP B CB   1 
ATOM   2215 C  CG   . ASP B 2 19  ? -10.82617 7.02017   36.39807  1.000 82.08445  ?  1018 ASP B CG   1 
ATOM   2216 O  OD1  . ASP B 2 19  ? -11.99053 7.38689   36.66620  1.000 82.16044  ?  1018 ASP B OD1  1 
ATOM   2217 O  OD2  . ASP B 2 19  ? -9.89635  7.02664   37.24174  1.000 79.30755  -1 1018 ASP B OD2  1 
ATOM   2218 N  N    . THR B 2 20  ? -12.91800 4.92733   34.50505  1.000 78.94637  ?  1019 THR B N    1 
ATOM   2219 C  CA   . THR B 2 20  ? -14.15622 4.18315   34.76102  1.000 82.77706  ?  1019 THR B CA   1 
ATOM   2220 C  C    . THR B 2 20  ? -14.97818 4.77357   35.90373  1.000 76.79262  ?  1019 THR B C    1 
ATOM   2221 O  O    . THR B 2 20  ? -16.20904 4.67075   35.89791  1.000 80.86406  ?  1019 THR B O    1 
ATOM   2222 C  CB   . THR B 2 20  ? -13.86065 2.71609   35.08179  1.000 82.17766  ?  1019 THR B CB   1 
ATOM   2223 O  OG1  . THR B 2 20  ? -15.09121 2.04735   35.39549  1.000 83.83398  ?  1019 THR B OG1  1 
ATOM   2224 C  CG2  . THR B 2 20  ? -12.92470 2.60288   36.29297  1.000 82.34083  ?  1019 THR B CG2  1 
ATOM   2225 N  N    . GLU B 2 21  ? -14.33198 5.37853   36.89348  1.000 76.04124  ?  1020 GLU B N    1 
ATOM   2226 C  CA   . GLU B 2 21  ? -15.05804 5.91759   38.03692  1.000 81.63492  ?  1020 GLU B CA   1 
ATOM   2227 C  C    . GLU B 2 21  ? -15.37417 7.40155   37.90544  1.000 88.57715  ?  1020 GLU B C    1 
ATOM   2228 O  O    . GLU B 2 21  ? -16.06139 7.95436   38.77857  1.000 83.91269  ?  1020 GLU B O    1 
ATOM   2229 C  CB   . GLU B 2 21  ? -14.26156 5.67766   39.30801  1.000 74.51736  ?  1020 GLU B CB   1 
ATOM   2230 C  CG   . GLU B 2 21  ? -14.02847 4.22061   39.57816  1.000 73.06209  ?  1020 GLU B CG   1 
ATOM   2231 C  CD   . GLU B 2 21  ? -13.72630 3.96996   41.03224  1.000 75.16749  ?  1020 GLU B CD   1 
ATOM   2232 O  OE1  . GLU B 2 21  ? -13.55311 2.79070   41.40428  1.000 77.39197  ?  1020 GLU B OE1  1 
ATOM   2233 O  OE2  . GLU B 2 21  ? -13.66171 4.96096   41.79799  1.000 79.67626  -1 1020 GLU B OE2  1 
ATOM   2234 N  N    . GLY B 2 22  ? -14.87492 8.05636   36.85644  1.000 86.16083  ?  1021 GLY B N    1 
ATOM   2235 C  CA   . GLY B 2 22  ? -15.25214 9.41672   36.53754  1.000 89.30007  ?  1021 GLY B CA   1 
ATOM   2236 C  C    . GLY B 2 22  ? -14.25329 10.49744  36.88744  1.000 93.10976  ?  1021 GLY B C    1 
ATOM   2237 O  O    . GLY B 2 22  ? -14.60990 11.68244  36.83045  1.000 102.72246 ?  1021 GLY B O    1 
ATOM   2238 N  N    . TYR B 2 23  ? -13.02753 10.14210  37.24985  1.000 85.64401  ?  1022 TYR B N    1 
ATOM   2239 C  CA   . TYR B 2 23  ? -12.03857 11.15146  37.58706  1.000 89.92676  ?  1022 TYR B CA   1 
ATOM   2240 C  C    . TYR B 2 23  ? -11.17481 11.49696  36.36993  1.000 95.20805  ?  1022 TYR B C    1 
ATOM   2241 O  O    . TYR B 2 23  ? -11.10023 10.74512  35.39475  1.000 92.03552  ?  1022 TYR B O    1 
ATOM   2242 C  CB   . TYR B 2 23  ? -11.17144 10.67584  38.74873  1.000 90.88145  ?  1022 TYR B CB   1 
ATOM   2243 C  CG   . TYR B 2 23  ? -11.94043 10.14985  39.94614  1.000 93.65230  ?  1022 TYR B CG   1 
ATOM   2244 C  CD1  . TYR B 2 23  ? -11.89453 8.80214   40.28687  1.000 90.77501  ?  1022 TYR B CD1  1 
ATOM   2245 C  CD2  . TYR B 2 23  ? -12.69447 11.00296  40.74681  1.000 93.25934  ?  1022 TYR B CD2  1 
ATOM   2246 C  CE1  . TYR B 2 23  ? -12.57316 8.31799   41.39220  1.000 87.72020  ?  1022 TYR B CE1  1 
ATOM   2247 C  CE2  . TYR B 2 23  ? -13.37802 10.52694  41.84592  1.000 89.79742  ?  1022 TYR B CE2  1 
ATOM   2248 C  CZ   . TYR B 2 23  ? -13.30949 9.18352   42.16458  1.000 89.31896  ?  1022 TYR B CZ   1 
ATOM   2249 O  OH   . TYR B 2 23  ? -13.98455 8.69820   43.26465  1.000 92.86112  ?  1022 TYR B OH   1 
ATOM   2250 N  N    . TYR B 2 24  ? -10.52007 12.65758  36.43935  1.000 98.60439  ?  1023 TYR B N    1 
ATOM   2251 C  CA   . TYR B 2 24  ? -9.72866  13.17559  35.32757  1.000 95.85724  ?  1023 TYR B CA   1 
ATOM   2252 C  C    . TYR B 2 24  ? -8.32341  12.57375  35.34904  1.000 95.13459  ?  1023 TYR B C    1 
ATOM   2253 O  O    . TYR B 2 24  ? -7.64095  12.60073  36.38271  1.000 89.37539  ?  1023 TYR B O    1 
ATOM   2254 C  CB   . TYR B 2 24  ? -9.66813  14.70719  35.37845  1.000 101.00492 ?  1023 TYR B CB   1 
ATOM   2255 C  CG   . TYR B 2 24  ? -10.98248 15.39229  35.01968  1.000 109.17565 ?  1023 TYR B CG   1 
ATOM   2256 C  CD1  . TYR B 2 24  ? -11.68706 15.04728  33.86701  1.000 108.67896 ?  1023 TYR B CD1  1 
ATOM   2257 C  CD2  . TYR B 2 24  ? -11.53394 16.36580  35.85106  1.000 118.66805 ?  1023 TYR B CD2  1 
ATOM   2258 C  CE1  . TYR B 2 24  ? -12.89384 15.67531  33.54126  1.000 109.29064 ?  1023 TYR B CE1  1 
ATOM   2259 C  CE2  . TYR B 2 24  ? -12.73730 17.00065  35.53138  1.000 119.80680 ?  1023 TYR B CE2  1 
ATOM   2260 C  CZ   . TYR B 2 24  ? -13.41508 16.64971  34.38200  1.000 115.45128 ?  1023 TYR B CZ   1 
ATOM   2261 O  OH   . TYR B 2 24  ? -14.60644 17.28149  34.08859  1.000 110.36319 ?  1023 TYR B OH   1 
ATOM   2262 N  N    . THR B 2 25  ? -7.89337  12.04906  34.19372  1.000 90.87186  ?  1024 THR B N    1 
ATOM   2263 C  CA   . THR B 2 25  ? -6.67143  11.26153  34.05754  1.000 85.97744  ?  1024 THR B CA   1 
ATOM   2264 C  C    . THR B 2 25  ? -6.01258  11.56654  32.71379  1.000 88.64159  ?  1024 THR B C    1 
ATOM   2265 O  O    . THR B 2 25  ? -6.63448  12.13218  31.81520  1.000 90.36669  ?  1024 THR B O    1 
ATOM   2266 C  CB   . THR B 2 25  ? -6.98380  9.77138   34.15661  1.000 85.45647  ?  1024 THR B CB   1 
ATOM   2267 O  OG1  . THR B 2 25  ? -7.76519  9.53869   35.33699  1.000 85.20351  ?  1024 THR B OG1  1 
ATOM   2268 C  CG2  . THR B 2 25  ? -5.69733  8.95641   34.19844  1.000 82.69142  ?  1024 THR B CG2  1 
ATOM   2269 N  N    . ILE B 2 26  ? -4.74450  11.17686  32.55209  1.000 82.61896  ?  1025 ILE B N    1 
ATOM   2270 C  CA   . ILE B 2 26  ? -4.03758  11.41272  31.29292  1.000 79.39058  ?  1025 ILE B CA   1 
ATOM   2271 C  C    . ILE B 2 26  ? -2.74886  10.59783  31.28068  1.000 75.71485  ?  1025 ILE B C    1 
ATOM   2272 O  O    . ILE B 2 26  ? -2.31388  10.08047  32.31665  1.000 66.75337  ?  1025 ILE B O    1 
ATOM   2273 C  CB   . ILE B 2 26  ? -3.77337  12.92817  31.09421  1.000 79.80410  ?  1025 ILE B CB   1 
ATOM   2274 C  CG1  . ILE B 2 26  ? -3.30856  13.23561  29.65639  1.000 84.20290  ?  1025 ILE B CG1  1 
ATOM   2275 C  CG2  . ILE B 2 26  ? -2.75274  13.45222  32.09202  1.000 76.93810  ?  1025 ILE B CG2  1 
ATOM   2276 C  CD1  . ILE B 2 26  ? -3.21795  14.73707  29.31701  1.000 87.84687  ?  1025 ILE B CD1  1 
ATOM   2277 N  N    . GLY B 2 27  ? -2.13967  10.48256  30.09475  1.000 66.95420  ?  1026 GLY B N    1 
ATOM   2278 C  CA   . GLY B 2 27  ? -0.88956  9.76290   29.92844  1.000 65.33697  ?  1026 GLY B CA   1 
ATOM   2279 C  C    . GLY B 2 27  ? -1.03860  8.25167   29.98419  1.000 65.18004  ?  1026 GLY B C    1 
ATOM   2280 O  O    . GLY B 2 27  ? -1.97018  7.68705   29.39847  1.000 67.51340  ?  1026 GLY B O    1 
ATOM   2281 N  N    . ILE B 2 28  ? -0.11397  7.58286   30.66885  1.000 60.90715  ?  1027 ILE B N    1 
ATOM   2282 C  CA   . ILE B 2 28  ? -0.27298  6.16453   30.97984  1.000 66.64759  ?  1027 ILE B CA   1 
ATOM   2283 C  C    . ILE B 2 28  ? -0.93627  6.02593   32.34865  1.000 63.09564  ?  1027 ILE B C    1 
ATOM   2284 O  O    . ILE B 2 28  ? -0.28111  5.68631   33.33556  1.000 64.00768  ?  1027 ILE B O    1 
ATOM   2285 C  CB   . ILE B 2 28  ? 1.07325   5.41699   30.92792  1.000 60.47545  ?  1027 ILE B CB   1 
ATOM   2286 C  CG1  . ILE B 2 28  ? 1.76245   5.64368   29.57257  1.000 65.49439  ?  1027 ILE B CG1  1 
ATOM   2287 C  CG2  . ILE B 2 28  ? 0.88661   3.92331   31.24178  1.000 59.90398  ?  1027 ILE B CG2  1 
ATOM   2288 C  CD1  . ILE B 2 28  ? 2.93912   4.71221   29.29725  1.000 55.16676  ?  1027 ILE B CD1  1 
ATOM   2289 N  N    . GLY B 2 29  ? -2.22857  6.32628   32.41861  1.000 61.92626  ?  1028 GLY B N    1 
ATOM   2290 C  CA   . GLY B 2 29  ? -2.98099  6.15975   33.64843  1.000 70.47677  ?  1028 GLY B CA   1 
ATOM   2291 C  C    . GLY B 2 29  ? -2.61470  7.07612   34.79750  1.000 74.55922  ?  1028 GLY B C    1 
ATOM   2292 O  O    . GLY B 2 29  ? -2.68744  6.64832   35.95240  1.000 73.97018  ?  1028 GLY B O    1 
ATOM   2293 N  N    . HIS B 2 30  ? -2.23130  8.32727   34.53042  1.000 71.81481  ?  1029 HIS B N    1 
ATOM   2294 C  CA   . HIS B 2 30  ? -1.91891  9.26341   35.60751  1.000 81.16165  ?  1029 HIS B CA   1 
ATOM   2295 C  C    . HIS B 2 30  ? -3.18789  10.01289  35.98884  1.000 84.34411  ?  1029 HIS B C    1 
ATOM   2296 O  O    . HIS B 2 30  ? -3.65042  10.87443  35.23316  1.000 80.22205  ?  1029 HIS B O    1 
ATOM   2297 C  CB   . HIS B 2 30  ? -0.81637  10.24685  35.22025  1.000 82.24198  ?  1029 HIS B CB   1 
ATOM   2298 C  CG   . HIS B 2 30  ? -0.40013  11.14350  36.34893  1.000 80.56645  ?  1029 HIS B CG   1 
ATOM   2299 N  ND1  . HIS B 2 30  ? 0.84860   11.08347  36.92901  1.000 82.16949  ?  1029 HIS B ND1  1 
ATOM   2300 C  CD2  . HIS B 2 30  ? -1.08022  12.10092  37.02434  1.000 86.99395  ?  1029 HIS B CD2  1 
ATOM   2301 C  CE1  . HIS B 2 30  ? 0.92441   11.97188  37.90554  1.000 88.20288  ?  1029 HIS B CE1  1 
ATOM   2302 N  NE2  . HIS B 2 30  ? -0.23559  12.59942  37.98820  1.000 89.39834  ?  1029 HIS B NE2  1 
ATOM   2303 N  N    . LEU B 2 31  ? -3.74060  9.68808   37.16600  1.000 88.12768  ?  1030 LEU B N    1 
ATOM   2304 C  CA   . LEU B 2 31  ? -4.89211  10.41278  37.70155  1.000 90.32005  ?  1030 LEU B CA   1 
ATOM   2305 C  C    . LEU B 2 31  ? -4.49341  11.82188  38.11773  1.000 90.52448  ?  1030 LEU B C    1 
ATOM   2306 O  O    . LEU B 2 31  ? -3.48722  12.01130  38.80678  1.000 90.71018  ?  1030 LEU B O    1 
ATOM   2307 C  CB   . LEU B 2 31  ? -5.49048  9.66926   38.89257  1.000 87.51093  ?  1030 LEU B CB   1 
ATOM   2308 C  CG   . LEU B 2 31  ? -6.64943  10.38812  39.59850  1.000 97.09882  ?  1030 LEU B CG   1 
ATOM   2309 C  CD1  . LEU B 2 31  ? -7.77641  9.41229   39.89442  1.000 94.04165  ?  1030 LEU B CD1  1 
ATOM   2310 C  CD2  . LEU B 2 31  ? -6.19820  11.06493  40.88958  1.000 95.84348  ?  1030 LEU B CD2  1 
ATOM   2311 N  N    . LEU B 2 32  ? -5.29114  12.80951  37.70164  1.000 93.00578  ?  1031 LEU B N    1 
ATOM   2312 C  CA   . LEU B 2 32  ? -5.03687  14.22128  37.97946  1.000 99.44948  ?  1031 LEU B CA   1 
ATOM   2313 C  C    . LEU B 2 32  ? -5.80415  14.75367  39.19090  1.000 104.57419 ?  1031 LEU B C    1 
ATOM   2314 O  O    . LEU B 2 32  ? -5.20596  15.40697  40.05357  1.000 106.72725 ?  1031 LEU B O    1 
ATOM   2315 C  CB   . LEU B 2 32  ? -5.37295  15.06389  36.74455  1.000 98.53458  ?  1031 LEU B CB   1 
ATOM   2316 C  CG   . LEU B 2 32  ? -4.39421  14.96143  35.57812  1.000 93.55137  ?  1031 LEU B CG   1 
ATOM   2317 C  CD1  . LEU B 2 32  ? -5.13652  15.15452  34.28245  1.000 95.16418  ?  1031 LEU B CD1  1 
ATOM   2318 C  CD2  . LEU B 2 32  ? -3.28433  15.98255  35.70871  1.000 95.92625  ?  1031 LEU B CD2  1 
ATOM   2319 N  N    . THR B 2 33  ? -7.11929  14.50095  39.27408  1.000 106.24203 ?  1032 THR B N    1 
ATOM   2320 C  CA   . THR B 2 33  ? -7.92595  14.98338  40.39571  1.000 107.50053 ?  1032 THR B CA   1 
ATOM   2321 C  C    . THR B 2 33  ? -9.29761  14.31500  40.50096  1.000 105.93627 ?  1032 THR B C    1 
ATOM   2322 O  O    . THR B 2 33  ? -10.03049 14.21084  39.51039  1.000 105.03831 ?  1032 THR B O    1 
ATOM   2323 C  CB   . THR B 2 33  ? -8.11313  16.50265  40.30241  1.000 111.04398 ?  1032 THR B CB   1 
ATOM   2324 O  OG1  . THR B 2 33  ? -8.66489  16.99362  41.53338  1.000 111.96862 ?  1032 THR B OG1  1 
ATOM   2325 C  CG2  . THR B 2 33  ? -9.04087  16.86386  39.13678  1.000 109.71437 ?  1032 THR B CG2  1 
ATOM   2326 N  N    . LYS B 2 34  ? -9.65910  13.86415  41.70750  1.000 110.05149 ?  1033 LYS B N    1 
ATOM   2327 C  CA   . LYS B 2 34  ? -11.01700 13.38984  41.95006  1.000 106.75783 ?  1033 LYS B CA   1 
ATOM   2328 C  C    . LYS B 2 34  ? -12.01332 14.54064  42.04735  1.000 110.27483 ?  1033 LYS B C    1 
ATOM   2329 O  O    . LYS B 2 34  ? -13.22351 14.29021  42.11386  1.000 111.30457 ?  1033 LYS B O    1 
ATOM   2330 C  CB   . LYS B 2 34  ? -11.05925 12.52673  43.21581  1.000 97.69942  ?  1033 LYS B CB   1 
ATOM   2331 N  N    . SER B 2 35  ? -11.53058 15.78415  42.04283  1.000 111.92752 ?  1034 SER B N    1 
ATOM   2332 C  CA   . SER B 2 35  ? -12.40645 16.94551  41.94547  1.000 112.47717 ?  1034 SER B CA   1 
ATOM   2333 C  C    . SER B 2 35  ? -13.19646 16.88596  40.64080  1.000 114.48927 ?  1034 SER B C    1 
ATOM   2334 O  O    . SER B 2 35  ? -12.59626 16.75235  39.56569  1.000 116.67887 ?  1034 SER B O    1 
ATOM   2335 C  CB   . SER B 2 35  ? -11.58503 18.23636  42.01003  1.000 111.13467 ?  1034 SER B CB   1 
ATOM   2336 O  OG   . SER B 2 35  ? -12.29986 19.34321  41.48310  1.000 113.94652 ?  1034 SER B OG   1 
ATOM   2337 N  N    . PRO B 2 36  ? -14.52738 16.99356  40.68322  1.000 114.61799 ?  1035 PRO B N    1 
ATOM   2338 C  CA   . PRO B 2 36  ? -15.30994 16.83043  39.44927  1.000 114.67378 ?  1035 PRO B CA   1 
ATOM   2339 C  C    . PRO B 2 36  ? -15.15967 17.98716  38.48195  1.000 113.93277 ?  1035 PRO B C    1 
ATOM   2340 O  O    . PRO B 2 36  ? -15.44194 17.81446  37.28860  1.000 115.39014 ?  1035 PRO B O    1 
ATOM   2341 C  CB   . PRO B 2 36  ? -16.74777 16.71884  39.96589  1.000 115.37664 ?  1035 PRO B CB   1 
ATOM   2342 C  CG   . PRO B 2 36  ? -16.73803 17.58725  41.18423  1.000 116.23162 ?  1035 PRO B CG   1 
ATOM   2343 C  CD   . PRO B 2 36  ? -15.37275 17.39960  41.81991  1.000 114.68335 ?  1035 PRO B CD   1 
ATOM   2344 N  N    . SER B 2 37  ? -14.72756 19.15495  38.95065  1.000 113.87561 ?  1036 SER B N    1 
ATOM   2345 C  CA   . SER B 2 37  ? -14.56567 20.30030  38.06507  1.000 117.47185 ?  1036 SER B CA   1 
ATOM   2346 C  C    . SER B 2 37  ? -13.34316 20.11049  37.17679  1.000 118.35108 ?  1036 SER B C    1 
ATOM   2347 O  O    . SER B 2 37  ? -12.27293 19.71195  37.64892  1.000 118.86348 ?  1036 SER B O    1 
ATOM   2348 C  CB   . SER B 2 37  ? -14.43297 21.59258  38.87566  1.000 117.52832 ?  1036 SER B CB   1 
ATOM   2349 O  OG   . SER B 2 37  ? -13.23221 21.61253  39.63369  1.000 118.44361 ?  1036 SER B OG   1 
ATOM   2350 N  N    . LEU B 2 38  ? -13.50306 20.39159  35.88288  1.000 116.46089 ?  1037 LEU B N    1 
ATOM   2351 C  CA   . LEU B 2 38  ? -12.34468 20.38807  34.99881  1.000 117.96051 ?  1037 LEU B CA   1 
ATOM   2352 C  C    . LEU B 2 38  ? -11.35574 21.48173  35.38259  1.000 119.79882 ?  1037 LEU B C    1 
ATOM   2353 O  O    . LEU B 2 38  ? -10.14589 21.33119  35.16641  1.000 120.72759 ?  1037 LEU B O    1 
ATOM   2354 C  CB   . LEU B 2 38  ? -12.79251 20.55243  33.54896  1.000 115.82417 ?  1037 LEU B CB   1 
ATOM   2355 C  CG   . LEU B 2 38  ? -11.72352 20.32271  32.48207  1.000 112.82560 ?  1037 LEU B CG   1 
ATOM   2356 C  CD1  . LEU B 2 38  ? -12.37541 20.21224  31.11221  1.000 106.58594 ?  1037 LEU B CD1  1 
ATOM   2357 C  CD2  . LEU B 2 38  ? -10.67853 21.42458  32.48647  1.000 112.76982 ?  1037 LEU B CD2  1 
ATOM   2358 N  N    . SER B 2 39  ? -11.85019 22.58711  35.94586  1.000 119.32759 ?  1038 SER B N    1 
ATOM   2359 C  CA   . SER B 2 39  ? -10.96690 23.65976  36.39273  1.000 120.22642 ?  1038 SER B CA   1 
ATOM   2360 C  C    . SER B 2 39  ? -9.81902  23.11044  37.23261  1.000 121.06437 ?  1038 SER B C    1 
ATOM   2361 O  O    . SER B 2 39  ? -8.64315  23.35335  36.93690  1.000 120.97181 ?  1038 SER B O    1 
ATOM   2362 C  CB   . SER B 2 39  ? -11.76843 24.70053  37.18073  1.000 117.11468 ?  1038 SER B CB   1 
ATOM   2363 O  OG   . SER B 2 39  ? -12.38236 24.12659  38.32341  1.000 120.54915 ?  1038 SER B OG   1 
ATOM   2364 N  N    . VAL B 2 40  ? -10.14837 22.34838  38.28012  1.000 121.42284 ?  1039 VAL B N    1 
ATOM   2365 C  CA   . VAL B 2 40  ? -9.12438  21.75365  39.13376  1.000 120.08405 ?  1039 VAL B CA   1 
ATOM   2366 C  C    . VAL B 2 40  ? -8.31874  20.69581  38.36951  1.000 122.99522 ?  1039 VAL B C    1 
ATOM   2367 O  O    . VAL B 2 40  ? -7.14083  20.45856  38.67567  1.000 119.66103 ?  1039 VAL B O    1 
ATOM   2368 C  CB   . VAL B 2 40  ? -9.78271  21.17797  40.40557  1.000 118.52992 ?  1039 VAL B CB   1 
ATOM   2369 C  CG1  . VAL B 2 40  ? -8.73479  20.62738  41.35921  1.000 116.10385 ?  1039 VAL B CG1  1 
ATOM   2370 C  CG2  . VAL B 2 40  ? -10.63842 22.23968  41.09988  1.000 120.67925 ?  1039 VAL B CG2  1 
ATOM   2371 N  N    . ALA B 2 41  ? -8.92322  20.04733  37.36722  1.000 121.95970 ?  1040 ALA B N    1 
ATOM   2372 C  CA   . ALA B 2 41  ? -8.20179  19.02749  36.61021  1.000 117.15268 ?  1040 ALA B CA   1 
ATOM   2373 C  C    . ALA B 2 41  ? -7.09713  19.64783  35.76904  1.000 119.21026 ?  1040 ALA B C    1 
ATOM   2374 O  O    . ALA B 2 41  ? -5.93266  19.24322  35.86242  1.000 119.26646 ?  1040 ALA B O    1 
ATOM   2375 C  CB   . ALA B 2 41  ? -9.16184  18.24328  35.72327  1.000 115.86011 ?  1040 ALA B CB   1 
ATOM   2376 N  N    . LYS B 2 42  ? -7.44727  20.62603  34.92856  1.000 118.04747 ?  1041 LYS B N    1 
ATOM   2377 C  CA   . LYS B 2 42  ? -6.43992  21.30084  34.11612  1.000 119.02314 ?  1041 LYS B CA   1 
ATOM   2378 C  C    . LYS B 2 42  ? -5.49182  22.13740  34.96754  1.000 122.20741 ?  1041 LYS B C    1 
ATOM   2379 O  O    . LYS B 2 42  ? -4.32457  22.31844  34.59661  1.000 122.06262 ?  1041 LYS B O    1 
ATOM   2380 C  CB   . LYS B 2 42  ? -7.11556  22.17976  33.06481  1.000 119.23532 ?  1041 LYS B CB   1 
ATOM   2381 N  N    . SER B 2 43  ? -5.97056  22.66261  36.09927  1.000 121.80171 ?  1042 SER B N    1 
ATOM   2382 C  CA   . SER B 2 43  ? -5.10320  23.43623  36.98322  1.000 123.99374 ?  1042 SER B CA   1 
ATOM   2383 C  C    . SER B 2 43  ? -3.98418  22.56196  37.53805  1.000 124.17777 ?  1042 SER B C    1 
ATOM   2384 O  O    . SER B 2 43  ? -2.80140  22.78968  37.25581  1.000 125.20765 ?  1042 SER B O    1 
ATOM   2385 C  CB   . SER B 2 43  ? -5.92415  24.07153  38.11488  1.000 124.08508 ?  1042 SER B CB   1 
ATOM   2386 O  OG   . SER B 2 43  ? -6.03357  23.21656  39.24389  1.000 121.87144 ?  1042 SER B OG   1 
ATOM   2387 N  N    . GLU B 2 44  ? -4.34365  21.54089  38.32421  1.000 124.15110 ?  1043 GLU B N    1 
ATOM   2388 C  CA   . GLU B 2 44  ? -3.34281  20.59682  38.80974  1.000 123.34196 ?  1043 GLU B CA   1 
ATOM   2389 C  C    . GLU B 2 44  ? -2.42151  20.13169  37.69246  1.000 125.24534 ?  1043 GLU B C    1 
ATOM   2390 O  O    . GLU B 2 44  ? -1.24043  19.85561  37.93340  1.000 124.44973 ?  1043 GLU B O    1 
ATOM   2391 C  CB   . GLU B 2 44  ? -4.02360  19.39630  39.45545  1.000 120.14055 ?  1043 GLU B CB   1 
ATOM   2392 C  CG   . GLU B 2 44  ? -4.46045  19.64038  40.87708  1.000 122.42972 ?  1043 GLU B CG   1 
ATOM   2393 C  CD   . GLU B 2 44  ? -4.29457  18.41016  41.74246  1.000 119.89737 ?  1043 GLU B CD   1 
ATOM   2394 O  OE1  . GLU B 2 44  ? -3.70660  17.42016  41.25529  1.000 117.45542 ?  1043 GLU B OE1  1 
ATOM   2395 O  OE2  . GLU B 2 44  ? -4.74889  18.43366  42.90719  1.000 117.99326 -1 1043 GLU B OE2  1 
ATOM   2396 N  N    . LEU B 2 45  ? -2.93970  20.05152  36.46436  1.000 125.06346 ?  1044 LEU B N    1 
ATOM   2397 C  CA   . LEU B 2 45  ? -2.13783  19.59008  35.33625  1.000 121.07980 ?  1044 LEU B CA   1 
ATOM   2398 C  C    . LEU B 2 45  ? -0.96823  20.53254  35.07323  1.000 126.92661 ?  1044 LEU B C    1 
ATOM   2399 O  O    . LEU B 2 45  ? 0.19657   20.11919  35.09780  1.000 129.06674 ?  1044 LEU B O    1 
ATOM   2400 C  CB   . LEU B 2 45  ? -3.02208  19.45135  34.09268  1.000 117.63105 ?  1044 LEU B CB   1 
ATOM   2401 C  CG   . LEU B 2 45  ? -2.38795  18.82537  32.84224  1.000 118.04919 ?  1044 LEU B CG   1 
ATOM   2402 C  CD1  . LEU B 2 45  ? -2.01054  17.37401  33.09713  1.000 109.62938 ?  1044 LEU B CD1  1 
ATOM   2403 C  CD2  . LEU B 2 45  ? -3.30611  18.93508  31.63202  1.000 110.47410 ?  1044 LEU B CD2  1 
ATOM   2404 N  N    . ASP B 2 46  ? -1.25959  21.81330  34.82022  1.000 128.32528 ?  1045 ASP B N    1 
ATOM   2405 C  CA   . ASP B 2 46  ? -0.19088  22.74746  34.47339  1.000 130.90791 ?  1045 ASP B CA   1 
ATOM   2406 C  C    . ASP B 2 46  ? 0.75714   22.98380  35.64034  1.000 131.33335 ?  1045 ASP B C    1 
ATOM   2407 O  O    . ASP B 2 46  ? 1.95837   23.18944  35.42682  1.000 132.17977 ?  1045 ASP B O    1 
ATOM   2408 C  CB   . ASP B 2 46  ? -0.78097  24.06635  33.98403  1.000 133.77472 ?  1045 ASP B CB   1 
ATOM   2409 C  CG   . ASP B 2 46  ? -1.02011  24.06904  32.49230  1.000 138.30437 ?  1045 ASP B CG   1 
ATOM   2410 O  OD1  . ASP B 2 46  ? -0.03726  23.93843  31.73264  1.000 139.06909 ?  1045 ASP B OD1  1 
ATOM   2411 O  OD2  . ASP B 2 46  ? -2.19399  24.17480  32.08124  1.000 138.49881 -1 1045 ASP B OD2  1 
ATOM   2412 N  N    . LYS B 2 47  ? 0.24365   22.96622  36.87321  1.000 130.30322 ?  1046 LYS B N    1 
ATOM   2413 C  CA   . LYS B 2 47  ? 1.13162   22.97120  38.02947  1.000 132.54695 ?  1046 LYS B CA   1 
ATOM   2414 C  C    . LYS B 2 47  ? 2.12911   21.82408  37.93673  1.000 134.78036 ?  1046 LYS B C    1 
ATOM   2415 O  O    . LYS B 2 47  ? 3.29452   21.96426  38.32738  1.000 138.53767 ?  1046 LYS B O    1 
ATOM   2416 C  CB   . LYS B 2 47  ? 0.31729   22.88377  39.32117  1.000 129.88366 ?  1046 LYS B CB   1 
ATOM   2417 N  N    . ALA B 2 48  ? 1.69084   20.68435  37.39839  1.000 131.88237 ?  1047 ALA B N    1 
ATOM   2418 C  CA   . ALA B 2 48  ? 2.58927   19.55703  37.17822  1.000 129.72005 ?  1047 ALA B CA   1 
ATOM   2419 C  C    . ALA B 2 48  ? 3.42267   19.75403  35.91624  1.000 130.63953 ?  1047 ALA B C    1 
ATOM   2420 O  O    . ALA B 2 48  ? 4.65583   19.70817  35.96537  1.000 129.37571 ?  1047 ALA B O    1 
ATOM   2421 C  CB   . ALA B 2 48  ? 1.79029   18.25404  37.10118  1.000 124.91993 ?  1047 ALA B CB   1 
ATOM   2422 N  N    . ILE B 2 49  ? 2.76420   19.97988  34.77279  1.000 131.33999 ?  1048 ILE B N    1 
ATOM   2423 C  CA   . ILE B 2 49  ? 3.49432   20.13697  33.51712  1.000 133.17065 ?  1048 ILE B CA   1 
ATOM   2424 C  C    . ILE B 2 49  ? 4.24851   21.45664  33.46142  1.000 136.44541 ?  1048 ILE B C    1 
ATOM   2425 O  O    . ILE B 2 49  ? 5.23578   21.56622  32.72422  1.000 139.77908 ?  1048 ILE B O    1 
ATOM   2426 C  CB   . ILE B 2 49  ? 2.56145   20.02221  32.29540  1.000 131.92862 ?  1048 ILE B CB   1 
ATOM   2427 C  CG1  . ILE B 2 49  ? 3.38701   20.03644  31.00003  1.000 130.61490 ?  1048 ILE B CG1  1 
ATOM   2428 C  CG2  . ILE B 2 49  ? 1.54529   21.14711  32.30057  1.000 132.72975 ?  1048 ILE B CG2  1 
ATOM   2429 C  CD1  . ILE B 2 49  ? 2.57201   19.99629  29.72151  1.000 123.15382 ?  1048 ILE B CD1  1 
ATOM   2430 N  N    . GLY B 2 50  ? 3.81137   22.46416  34.21598  1.000 136.15646 ?  1049 GLY B N    1 
ATOM   2431 C  CA   . GLY B 2 50  ? 4.48782   23.74641  34.23612  1.000 137.28801 ?  1049 GLY B CA   1 
ATOM   2432 C  C    . GLY B 2 50  ? 4.75219   24.29072  32.84955  1.000 138.65207 ?  1049 GLY B C    1 
ATOM   2433 O  O    . GLY B 2 50  ? 5.76464   24.95523  32.61353  1.000 139.43819 ?  1049 GLY B O    1 
ATOM   2434 N  N    . ARG B 2 51  ? 3.85479   23.99594  31.91985  1.000 139.34257 ?  1050 ARG B N    1 
ATOM   2435 C  CA   . ARG B 2 51  ? 3.93648   24.46904  30.54602  1.000 140.92318 ?  1050 ARG B CA   1 
ATOM   2436 C  C    . ARG B 2 51  ? 2.72878   25.35232  30.25449  1.000 143.08825 ?  1050 ARG B C    1 
ATOM   2437 O  O    . ARG B 2 51  ? 1.86345   25.56013  31.11157  1.000 140.37332 ?  1050 ARG B O    1 
ATOM   2438 C  CB   . ARG B 2 51  ? 4.01357   23.29453  29.56383  1.000 139.25618 ?  1050 ARG B CB   1 
ATOM   2439 N  N    . ASN B 2 52  ? 2.68346   25.88591  29.03343  1.000 146.86510 ?  1051 ASN B N    1 
ATOM   2440 C  CA   . ASN B 2 52  ? 1.53289   26.67154  28.60705  1.000 150.11118 ?  1051 ASN B CA   1 
ATOM   2441 C  C    . ASN B 2 52  ? 0.25817   25.86666  28.83539  1.000 147.28011 ?  1051 ASN B C    1 
ATOM   2442 O  O    . ASN B 2 52  ? 0.13660   24.72972  28.37069  1.000 146.61591 ?  1051 ASN B O    1 
ATOM   2443 C  CB   . ASN B 2 52  ? 1.67407   27.06868  27.13012  1.000 152.44316 ?  1051 ASN B CB   1 
ATOM   2444 C  CG   . ASN B 2 52  ? 2.62332   28.25562  26.91840  1.000 153.92814 ?  1051 ASN B CG   1 
ATOM   2445 O  OD1  . ASN B 2 52  ? 3.04512   28.91155  27.87300  1.000 153.07092 ?  1051 ASN B OD1  1 
ATOM   2446 N  ND2  . ASN B 2 52  ? 2.95210   28.53513  25.65835  1.000 152.56864 ?  1051 ASN B ND2  1 
ATOM   2447 N  N    . SER B 2 53  ? -0.67949  26.45276  29.57974  1.000 147.16982 ?  1052 SER B N    1 
ATOM   2448 C  CA   . SER B 2 53  ? -1.86916  25.72372  30.00447  1.000 145.43411 ?  1052 SER B CA   1 
ATOM   2449 C  C    . SER B 2 53  ? -2.57304  25.09393  28.80851  1.000 145.46486 ?  1052 SER B C    1 
ATOM   2450 O  O    . SER B 2 53  ? -2.74279  25.73201  27.76609  1.000 149.50746 ?  1052 SER B O    1 
ATOM   2451 C  CB   . SER B 2 53  ? -2.81988  26.65918  30.75374  1.000 146.78564 ?  1052 SER B CB   1 
ATOM   2452 O  OG   . SER B 2 53  ? -3.83883  25.93018  31.41632  1.000 146.41834 ?  1052 SER B OG   1 
ATOM   2453 N  N    . ASN B 2 54  ? -2.97327  23.83268  28.95654  1.000 142.74489 ?  1053 ASN B N    1 
ATOM   2454 C  CA   . ASN B 2 54  ? -3.64006  23.10700  27.87981  1.000 138.64009 ?  1053 ASN B CA   1 
ATOM   2455 C  C    . ASN B 2 54  ? -4.05853  21.73156  28.39453  1.000 131.04304 ?  1053 ASN B C    1 
ATOM   2456 O  O    . ASN B 2 54  ? -3.66179  21.30097  29.48237  1.000 129.98423 ?  1053 ASN B O    1 
ATOM   2457 C  CB   . ASN B 2 54  ? -2.75101  22.99152  26.62821  1.000 137.98810 ?  1053 ASN B CB   1 
ATOM   2458 C  CG   . ASN B 2 54  ? -1.34186  22.48928  26.93373  1.000 139.43309 ?  1053 ASN B CG   1 
ATOM   2459 O  OD1  . ASN B 2 54  ? -1.01460  22.16657  28.07760  1.000 141.32695 ?  1053 ASN B OD1  1 
ATOM   2460 N  ND2  . ASN B 2 54  ? -0.49965  22.43052  25.90483  1.000 135.44004 ?  1053 ASN B ND2  1 
ATOM   2461 N  N    . GLY B 2 55  ? -4.88342  21.05500  27.59711  1.000 125.89964 ?  1054 GLY B N    1 
ATOM   2462 C  CA   . GLY B 2 55  ? -5.36357  19.72825  27.92765  1.000 118.22309 ?  1054 GLY B CA   1 
ATOM   2463 C  C    . GLY B 2 55  ? -4.74485  18.63516  27.07781  1.000 109.94833 ?  1054 GLY B C    1 
ATOM   2464 O  O    . GLY B 2 55  ? -4.99971  17.44840  27.30576  1.000 107.43320 ?  1054 GLY B O    1 
ATOM   2465 N  N    . VAL B 2 56  ? -3.94808  19.01754  26.08239  1.000 104.72171 ?  1055 VAL B N    1 
ATOM   2466 C  CA   . VAL B 2 56  ? -3.11466  18.08000  25.33884  1.000 102.62488 ?  1055 VAL B CA   1 
ATOM   2467 C  C    . VAL B 2 56  ? -1.69833  18.18213  25.87924  1.000 105.39549 ?  1055 VAL B C    1 
ATOM   2468 O  O    . VAL B 2 56  ? -1.22851  19.27733  26.21668  1.000 109.03659 ?  1055 VAL B O    1 
ATOM   2469 C  CB   . VAL B 2 56  ? -3.14932  18.36090  23.82432  1.000 105.13789 ?  1055 VAL B CB   1 
ATOM   2470 C  CG1  . VAL B 2 56  ? -2.42769  17.25409  23.05376  1.000 100.77350 ?  1055 VAL B CG1  1 
ATOM   2471 C  CG2  . VAL B 2 56  ? -4.58075  18.49252  23.34895  1.000 105.30618 ?  1055 VAL B CG2  1 
ATOM   2472 N  N    . ILE B 2 57  ? -1.01281  17.04523  25.97643  1.000 95.69143  ?  1056 ILE B N    1 
ATOM   2473 C  CA   . ILE B 2 57  ? 0.35998   17.07682  26.46132  1.000 96.64592  ?  1056 ILE B CA   1 
ATOM   2474 C  C    . ILE B 2 57  ? 1.28084   16.52883  25.38398  1.000 92.17122  ?  1056 ILE B C    1 
ATOM   2475 O  O    . ILE B 2 57  ? 0.82922   16.09713  24.31548  1.000 88.85590  ?  1056 ILE B O    1 
ATOM   2476 C  CB   . ILE B 2 57  ? 0.52716   16.30501  27.78919  1.000 94.27675  ?  1056 ILE B CB   1 
ATOM   2477 C  CG1  . ILE B 2 57  ? 0.36621   14.79188  27.58382  1.000 91.55855  ?  1056 ILE B CG1  1 
ATOM   2478 C  CG2  . ILE B 2 57  ? -0.45726  16.82654  28.83038  1.000 95.16341  ?  1056 ILE B CG2  1 
ATOM   2479 C  CD1  . ILE B 2 57  ? 1.15606   13.94680  28.58041  1.000 84.71433  ?  1056 ILE B CD1  1 
ATOM   2480 N  N    . THR B 2 58  ? 2.57616   16.55430  25.66318  1.000 89.93692  ?  1057 THR B N    1 
ATOM   2481 C  CA   . THR B 2 58  ? 3.57847   16.04534  24.74668  1.000 93.25551  ?  1057 THR B CA   1 
ATOM   2482 C  C    . THR B 2 58  ? 3.78037   14.55454  25.01923  1.000 92.38781  ?  1057 THR B C    1 
ATOM   2483 O  O    . THR B 2 58  ? 3.65768   14.10661  26.16324  1.000 88.06316  ?  1057 THR B O    1 
ATOM   2484 C  CB   . THR B 2 58  ? 4.88385   16.81067  24.96174  1.000 92.44053  ?  1057 THR B CB   1 
ATOM   2485 O  OG1  . THR B 2 58  ? 4.60107   18.20858  24.92581  1.000 103.39825 ?  1057 THR B OG1  1 
ATOM   2486 C  CG2  . THR B 2 58  ? 5.85096   16.50062  23.82730  1.000 92.39159  ?  1057 THR B CG2  1 
ATOM   2487 N  N    . LYS B 2 59  ? 4.07191   13.77636  23.96846  1.000 88.04018  ?  1058 LYS B N    1 
ATOM   2488 C  CA   . LYS B 2 59  ? 4.60203   12.43759  24.22238  1.000 85.50630  ?  1058 LYS B CA   1 
ATOM   2489 C  C    . LYS B 2 59  ? 5.74338   12.54398  25.23103  1.000 87.07618  ?  1058 LYS B C    1 
ATOM   2490 O  O    . LYS B 2 59  ? 5.82417   11.77569  26.19809  1.000 87.99944  ?  1058 LYS B O    1 
ATOM   2491 C  CB   . LYS B 2 59  ? 5.05577   11.75867  22.92045  1.000 82.42389  ?  1058 LYS B CB   1 
ATOM   2492 C  CG   . LYS B 2 59  ? 5.36847   10.26215  23.05677  1.000 81.44845  ?  1058 LYS B CG   1 
ATOM   2493 C  CD   . LYS B 2 59  ? 4.91994   9.41152   21.83572  1.000 82.61352  ?  1058 LYS B CD   1 
ATOM   2494 C  CE   . LYS B 2 59  ? 5.77551   9.60531   20.57425  1.000 82.20438  ?  1058 LYS B CE   1 
ATOM   2495 N  NZ   . LYS B 2 59  ? 5.45353   8.60822   19.48028  1.000 87.30347  ?  1058 LYS B NZ   1 
ATOM   2496 N  N    . ASP B 2 60  ? 6.60264   13.54509  25.03409  1.000 90.07133  ?  1059 ASP B N    1 
ATOM   2497 C  CA   . ASP B 2 60  ? 7.58414   13.99347  26.01612  1.000 85.04663  ?  1059 ASP B CA   1 
ATOM   2498 C  C    . ASP B 2 60  ? 6.95228   14.26267  27.36718  1.000 80.98213  ?  1059 ASP B C    1 
ATOM   2499 O  O    . ASP B 2 60  ? 7.52941   13.95423  28.41394  1.000 82.70668  ?  1059 ASP B O    1 
ATOM   2500 C  CB   . ASP B 2 60  ? 8.22998   15.28551  25.50670  1.000 90.49853  ?  1059 ASP B CB   1 
ATOM   2501 C  CG   . ASP B 2 60  ? 9.07776   15.06840  24.27675  1.000 104.09203 ?  1059 ASP B CG   1 
ATOM   2502 O  OD1  . ASP B 2 60  ? 10.31635  15.11200  24.40387  1.000 122.28006 ?  1059 ASP B OD1  1 
ATOM   2503 O  OD2  . ASP B 2 60  ? 8.50146   14.79672  23.19985  1.000 102.84336 -1 1059 ASP B OD2  1 
ATOM   2504 N  N    . GLU B 2 61  ? 5.78178   14.90090  27.36067  1.000 82.06487  ?  1060 GLU B N    1 
ATOM   2505 C  CA   . GLU B 2 61  ? 5.12456   15.25384  28.61424  1.000 85.84825  ?  1060 GLU B CA   1 
ATOM   2506 C  C    . GLU B 2 61  ? 4.67199   14.00245  29.35662  1.000 81.98215  ?  1060 GLU B C    1 
ATOM   2507 O  O    . GLU B 2 61  ? 4.88374   13.87903  30.56839  1.000 78.76646  ?  1060 GLU B O    1 
ATOM   2508 C  CB   . GLU B 2 61  ? 3.94684   16.19232  28.34097  1.000 87.48459  ?  1060 GLU B CB   1 
ATOM   2509 N  N    . ALA B 2 62  ? 4.09295   13.04619  28.62789  1.000 80.67864  ?  1061 ALA B N    1 
ATOM   2510 C  CA   . ALA B 2 62  ? 3.62975   11.80557  29.23754  1.000 79.01247  ?  1061 ALA B CA   1 
ATOM   2511 C  C    . ALA B 2 62  ? 4.75263   11.08006  29.97280  1.000 74.21866  ?  1061 ALA B C    1 
ATOM   2512 O  O    . ALA B 2 62  ? 4.53560   10.54360  31.06301  1.000 74.43737  ?  1061 ALA B O    1 
ATOM   2513 C  CB   . ALA B 2 62  ? 3.01493   10.90243  28.16520  1.000 74.67588  ?  1061 ALA B CB   1 
ATOM   2514 N  N    . GLU B 2 63  ? 5.96200   11.04157  29.39331  1.000 78.48270  ?  1062 GLU B N    1 
ATOM   2515 C  CA   . GLU B 2 63  ? 7.04788   10.29752  30.03450  1.000 76.29468  ?  1062 GLU B CA   1 
ATOM   2516 C  C    . GLU B 2 63  ? 7.50513   10.96572  31.32374  1.000 73.51419  ?  1062 GLU B C    1 
ATOM   2517 O  O    . GLU B 2 63  ? 7.99517   10.28077  32.23092  1.000 68.40204  ?  1062 GLU B O    1 
ATOM   2518 C  CB   . GLU B 2 63  ? 8.23626   10.12187  29.08512  1.000 68.95579  ?  1062 GLU B CB   1 
ATOM   2519 C  CG   . GLU B 2 63  ? 9.24761   9.03757   29.51284  1.000 67.36205  ?  1062 GLU B CG   1 
ATOM   2520 C  CD   . GLU B 2 63  ? 10.34053  8.76899   28.44699  1.000 71.87560  ?  1062 GLU B CD   1 
ATOM   2521 O  OE1  . GLU B 2 63  ? 10.94329  7.66695   28.44997  1.000 69.07212  ?  1062 GLU B OE1  1 
ATOM   2522 O  OE2  . GLU B 2 63  ? 10.60611  9.66088   27.60674  1.000 70.11510  -1 1062 GLU B OE2  1 
ATOM   2523 N  N    . LYS B 2 64  ? 7.36386   12.29076  31.42741  1.000 76.63903  ?  1063 LYS B N    1 
ATOM   2524 C  CA   . LYS B 2 64  ? 7.72851   12.95125  32.67834  1.000 77.45932  ?  1063 LYS B CA   1 
ATOM   2525 C  C    . LYS B 2 64  ? 6.69844   12.67117  33.77055  1.000 71.07233  ?  1063 LYS B C    1 
ATOM   2526 O  O    . LYS B 2 64  ? 7.06885   12.43604  34.92494  1.000 72.40651  ?  1063 LYS B O    1 
ATOM   2527 C  CB   . LYS B 2 64  ? 7.91941   14.44987  32.44640  1.000 78.75014  ?  1063 LYS B CB   1 
ATOM   2528 C  CG   . LYS B 2 64  ? 9.22526   14.77607  31.69657  1.000 86.24329  ?  1063 LYS B CG   1 
ATOM   2529 C  CD   . LYS B 2 64  ? 9.30405   16.22249  31.20270  1.000 78.91783  ?  1063 LYS B CD   1 
ATOM   2530 C  CE   . LYS B 2 64  ? 10.69868  16.54350  30.68047  1.000 79.63426  ?  1063 LYS B CE   1 
ATOM   2531 N  NZ   . LYS B 2 64  ? 10.78445  16.43795  29.17979  1.000 90.71979  ?  1063 LYS B NZ   1 
ATOM   2532 N  N    . LEU B 2 65  ? 5.40508   12.66750  33.42944  1.000 69.56498  ?  1064 LEU B N    1 
ATOM   2533 C  CA   . LEU B 2 65  ? 4.40929   12.16257  34.37314  1.000 74.87628  ?  1064 LEU B CA   1 
ATOM   2534 C  C    . LEU B 2 65  ? 4.67211   10.69476  34.69645  1.000 72.73495  ?  1064 LEU B C    1 
ATOM   2535 O  O    . LEU B 2 65  ? 4.68966   10.29345  35.86892  1.000 68.01609  ?  1064 LEU B O    1 
ATOM   2536 C  CB   . LEU B 2 65  ? 3.00184   12.33450  33.80204  1.000 76.22038  ?  1064 LEU B CB   1 
ATOM   2537 C  CG   . LEU B 2 65  ? 2.27429   13.65572  34.00494  1.000 82.04653  ?  1064 LEU B CG   1 
ATOM   2538 C  CD1  . LEU B 2 65  ? 3.16422   14.77810  33.54337  1.000 87.01305  ?  1064 LEU B CD1  1 
ATOM   2539 C  CD2  . LEU B 2 65  ? 1.00156   13.64064  33.17807  1.000 81.99146  ?  1064 LEU B CD2  1 
ATOM   2540 N  N    . PHE B 2 66  ? 4.88161   9.87434   33.65699  1.000 69.87939  ?  1065 PHE B N    1 
ATOM   2541 C  CA   . PHE B 2 66  ? 5.14322   8.45913   33.88362  1.000 64.61857  ?  1065 PHE B CA   1 
ATOM   2542 C  C    . PHE B 2 66  ? 6.28821   8.26448   34.86534  1.000 63.05389  ?  1065 PHE B C    1 
ATOM   2543 O  O    . PHE B 2 66  ? 6.21593   7.39646   35.74567  1.000 63.35280  ?  1065 PHE B O    1 
ATOM   2544 C  CB   . PHE B 2 66  ? 5.43934   7.74356   32.56263  1.000 59.72081  ?  1065 PHE B CB   1 
ATOM   2545 C  CG   . PHE B 2 66  ? 5.97001   6.33709   32.73505  1.000 56.20981  ?  1065 PHE B CG   1 
ATOM   2546 C  CD1  . PHE B 2 66  ? 5.10641   5.27402   32.97955  1.000 58.72718  ?  1065 PHE B CD1  1 
ATOM   2547 C  CD2  . PHE B 2 66  ? 7.33054   6.07429   32.65163  1.000 59.38809  ?  1065 PHE B CD2  1 
ATOM   2548 C  CE1  . PHE B 2 66  ? 5.59040   3.97463   33.13822  1.000 56.35789  ?  1065 PHE B CE1  1 
ATOM   2549 C  CE2  . PHE B 2 66  ? 7.82304   4.77718   32.80460  1.000 54.10346  ?  1065 PHE B CE2  1 
ATOM   2550 C  CZ   . PHE B 2 66  ? 6.95429   3.72852   33.04315  1.000 52.84816  ?  1065 PHE B CZ   1 
ATOM   2551 N  N    . ASN B 2 67  ? 7.34701   9.07338   34.75119  1.000 58.66385  ?  1066 ASN B N    1 
ATOM   2552 C  CA   . ASN B 2 67  ? 8.48260   8.89705   35.65397  1.000 62.51612  ?  1066 ASN B CA   1 
ATOM   2553 C  C    . ASN B 2 67  ? 8.11928   9.27102   37.08580  1.000 68.12705  ?  1066 ASN B C    1 
ATOM   2554 O  O    . ASN B 2 67  ? 8.65941   8.69709   38.03978  1.000 66.55897  ?  1066 ASN B O    1 
ATOM   2555 C  CB   . ASN B 2 67  ? 9.67989   9.71072   35.17035  1.000 61.28312  ?  1066 ASN B CB   1 
ATOM   2556 C  CG   . ASN B 2 67  ? 10.37400  9.06810   33.96058  1.000 70.46894  ?  1066 ASN B CG   1 
ATOM   2557 O  OD1  . ASN B 2 67  ? 10.47615  7.84111   33.85646  1.000 75.04679  ?  1066 ASN B OD1  1 
ATOM   2558 N  ND2  . ASN B 2 67  ? 10.85924  9.89760   33.05617  1.000 62.20024  ?  1066 ASN B ND2  1 
ATOM   2559 N  N    . GLN B 2 68  ? 7.20805   10.22229  37.26135  1.000 63.41860  ?  1067 GLN B N    1 
ATOM   2560 C  CA   . GLN B 2 68  ? 6.72781   10.50357  38.60187  1.000 72.92141  ?  1067 GLN B CA   1 
ATOM   2561 C  C    . GLN B 2 68  ? 6.01660   9.28987   39.18815  1.000 69.02233  ?  1067 GLN B C    1 
ATOM   2562 O  O    . GLN B 2 68  ? 6.21086   8.95209   40.35859  1.000 66.57227  ?  1067 GLN B O    1 
ATOM   2563 C  CB   . GLN B 2 68  ? 5.80277   11.70725  38.55537  1.000 72.46577  ?  1067 GLN B CB   1 
ATOM   2564 C  CG   . GLN B 2 68  ? 6.47468   12.89484  37.96701  1.000 75.55813  ?  1067 GLN B CG   1 
ATOM   2565 C  CD   . GLN B 2 68  ? 5.67322   14.13587  38.17007  1.000 83.26539  ?  1067 GLN B CD   1 
ATOM   2566 O  OE1  . GLN B 2 68  ? 4.45818   14.14082  37.94402  1.000 83.39337  ?  1067 GLN B OE1  1 
ATOM   2567 N  NE2  . GLN B 2 68  ? 6.33475   15.20564  38.60513  1.000 89.42661  ?  1067 GLN B NE2  1 
ATOM   2568 N  N    . ASP B 2 69  ? 5.19799   8.61349   38.38367  1.000 62.72454  ?  1068 ASP B N    1 
ATOM   2569 C  CA   . ASP B 2 69  ? 4.45064   7.47548   38.90419  1.000 62.54745  ?  1068 ASP B CA   1 
ATOM   2570 C  C    . ASP B 2 69  ? 5.35690   6.28284   39.18039  1.000 61.54488  ?  1068 ASP B C    1 
ATOM   2571 O  O    . ASP B 2 69  ? 5.10807   5.52606   40.12584  1.000 62.64722  ?  1068 ASP B O    1 
ATOM   2572 C  CB   . ASP B 2 69  ? 3.33052   7.12809   37.93101  1.000 59.86056  ?  1068 ASP B CB   1 
ATOM   2573 C  CG   . ASP B 2 69  ? 2.36132   8.27359   37.77169  1.000 68.70047  ?  1068 ASP B CG   1 
ATOM   2574 O  OD1  . ASP B 2 69  ? 2.50447   9.27233   38.51701  1.000 71.90889  ?  1068 ASP B OD1  1 
ATOM   2575 O  OD2  . ASP B 2 69  ? 1.45804   8.18746   36.92493  1.000 68.17312  -1 1068 ASP B OD2  1 
ATOM   2576 N  N    . VAL B 2 70  ? 6.41965   6.11212   38.38626  1.000 61.69302  ?  1069 VAL B N    1 
ATOM   2577 C  CA   . VAL B 2 70  ? 7.40577   5.06742   38.65668  1.000 58.69888  ?  1069 VAL B CA   1 
ATOM   2578 C  C    . VAL B 2 70  ? 8.06177   5.29317   40.01762  1.000 61.95146  ?  1069 VAL B C    1 
ATOM   2579 O  O    . VAL B 2 70  ? 8.24521   4.34929   40.79464  1.000 60.90906  ?  1069 VAL B O    1 
ATOM   2580 C  CB   . VAL B 2 70  ? 8.44609   5.01413   37.51982  1.000 59.11134  ?  1069 VAL B CB   1 
ATOM   2581 C  CG1  . VAL B 2 70  ? 9.58580   4.04633   37.86136  1.000 48.41227  ?  1069 VAL B CG1  1 
ATOM   2582 C  CG2  . VAL B 2 70  ? 7.76342   4.66497   36.18437  1.000 54.05547  ?  1069 VAL B CG2  1 
ATOM   2583 N  N    . ASP B 2 71  ? 8.44687   6.54084   40.31316  1.000 60.48784  ?  1070 ASP B N    1 
ATOM   2584 C  CA   . ASP B 2 71  ? 8.99070   6.88792   41.62649  1.000 64.81476  ?  1070 ASP B CA   1 
ATOM   2585 C  C    . ASP B 2 71  ? 8.02561   6.49629   42.74496  1.000 65.64713  ?  1070 ASP B C    1 
ATOM   2586 O  O    . ASP B 2 71  ? 8.36874   5.70478   43.63579  1.000 59.29549  ?  1070 ASP B O    1 
ATOM   2587 C  CB   . ASP B 2 71  ? 9.28701   8.39378   41.70993  1.000 71.90539  ?  1070 ASP B CB   1 
ATOM   2588 C  CG   . ASP B 2 71  ? 10.31668  8.86274   40.69864  1.000 77.15436  ?  1070 ASP B CG   1 
ATOM   2589 O  OD1  . ASP B 2 71  ? 10.93440  8.02392   40.02397  1.000 78.90851  ?  1070 ASP B OD1  1 
ATOM   2590 O  OD2  . ASP B 2 71  ? 10.52704  10.08711  40.60129  1.000 84.10756  -1 1070 ASP B OD2  1 
ATOM   2591 N  N    . ALA B 2 72  ? 6.80785   7.05203   42.71668  1.000 61.38166  ?  1071 ALA B N    1 
ATOM   2592 C  CA   . ALA B 2 72  ? 5.82905   6.71997   43.74724  1.000 70.18270  ?  1071 ALA B CA   1 
ATOM   2593 C  C    . ALA B 2 72  ? 5.70011   5.20975   43.92743  1.000 67.85288  ?  1071 ALA B C    1 
ATOM   2594 O  O    . ALA B 2 72  ? 5.59838   4.71854   45.05956  1.000 65.26838  ?  1071 ALA B O    1 
ATOM   2595 C  CB   . ALA B 2 72  ? 4.47985   7.34701   43.40463  1.000 73.16454  ?  1071 ALA B CB   1 
ATOM   2596 N  N    . ALA B 2 73  ? 5.74974   4.45019   42.82475  1.000 62.78194  ?  1072 ALA B N    1 
ATOM   2597 C  CA   . ALA B 2 73  ? 5.57775   3.00005   42.91688  1.000 61.29045  ?  1072 ALA B CA   1 
ATOM   2598 C  C    . ALA B 2 73  ? 6.76540   2.34013   43.60622  1.000 62.65890  ?  1072 ALA B C    1 
ATOM   2599 O  O    . ALA B 2 73  ? 6.58688   1.43416   44.42871  1.000 59.87376  ?  1072 ALA B O    1 
ATOM   2600 C  CB   . ALA B 2 73  ? 5.37039   2.38745   41.52786  1.000 59.70538  ?  1072 ALA B CB   1 
ATOM   2601 N  N    . VAL B 2 74  ? 7.98894   2.76374   43.28112  1.000 59.27049  ?  1073 VAL B N    1 
ATOM   2602 C  CA   . VAL B 2 74  ? 9.13917   2.14517   43.93120  1.000 61.26973  ?  1073 VAL B CA   1 
ATOM   2603 C  C    . VAL B 2 74  ? 9.17209   2.52754   45.41214  1.000 68.47115  ?  1073 VAL B C    1 
ATOM   2604 O  O    . VAL B 2 74  ? 9.55224   1.71933   46.27526  1.000 65.40050  ?  1073 VAL B O    1 
ATOM   2605 C  CB   . VAL B 2 74  ? 10.44437  2.52777   43.21167  1.000 63.28046  ?  1073 VAL B CB   1 
ATOM   2606 C  CG1  . VAL B 2 74  ? 11.61026  1.75830   43.83699  1.000 67.42899  ?  1073 VAL B CG1  1 
ATOM   2607 C  CG2  . VAL B 2 74  ? 10.33686  2.24605   41.71452  1.000 63.75926  ?  1073 VAL B CG2  1 
ATOM   2608 N  N    . ARG B 2 75  ? 8.77136   3.76345   45.72772  1.000 63.07947  ?  1074 ARG B N    1 
ATOM   2609 C  CA   . ARG B 2 75  ? 8.63868   4.16613   47.11590  1.000 62.51922  ?  1074 ARG B CA   1 
ATOM   2610 C  C    . ARG B 2 75  ? 7.71153   3.20527   47.85524  1.000 68.23947  ?  1074 ARG B C    1 
ATOM   2611 O  O    . ARG B 2 75  ? 8.04823   2.70704   48.93168  1.000 65.99162  ?  1074 ARG B O    1 
ATOM   2612 C  CB   . ARG B 2 75  ? 8.13869   5.61061   47.18738  1.000 62.97180  ?  1074 ARG B CB   1 
ATOM   2613 N  N    . GLY B 2 76  ? 6.55919   2.88444   47.25984  1.000 69.09959  ?  1075 GLY B N    1 
ATOM   2614 C  CA   . GLY B 2 76  ? 5.64811   1.94758   47.89477  1.000 65.05160  ?  1075 GLY B CA   1 
ATOM   2615 C  C    . GLY B 2 76  ? 6.18068   0.52782   47.97949  1.000 69.48605  ?  1075 GLY B C    1 
ATOM   2616 O  O    . GLY B 2 76  ? 5.86054   -0.20166  48.92367  1.000 74.42331  ?  1075 GLY B O    1 
ATOM   2617 N  N    . ILE B 2 77  ? 6.99081   0.11026   47.00302  1.000 66.37772  ?  1076 ILE B N    1 
ATOM   2618 C  CA   . ILE B 2 77  ? 7.56275   -1.23480  47.02923  1.000 64.95438  ?  1076 ILE B CA   1 
ATOM   2619 C  C    . ILE B 2 77  ? 8.51874   -1.39195  48.20919  1.000 65.27960  ?  1076 ILE B C    1 
ATOM   2620 O  O    . ILE B 2 77  ? 8.54513   -2.43014  48.88651  1.000 63.29845  ?  1076 ILE B O    1 
ATOM   2621 C  CB   . ILE B 2 77  ? 8.27727   -1.53695  45.69924  1.000 62.45731  ?  1076 ILE B CB   1 
ATOM   2622 C  CG1  . ILE B 2 77  ? 7.27501   -1.63372  44.55183  1.000 61.08932  ?  1076 ILE B CG1  1 
ATOM   2623 C  CG2  . ILE B 2 77  ? 9.10618   -2.80804  45.82339  1.000 56.62892  ?  1076 ILE B CG2  1 
ATOM   2624 C  CD1  . ILE B 2 77  ? 7.90583   -2.16320  43.25956  1.000 56.03772  ?  1076 ILE B CD1  1 
ATOM   2625 N  N    . LEU B 2 78  ? 9.35483   -0.38256  48.43928  1.000 63.37735  ?  1077 LEU B N    1 
ATOM   2626 C  CA   . LEU B 2 78  ? 10.35785  -0.48479  49.48290  1.000 70.24340  ?  1077 LEU B CA   1 
ATOM   2627 C  C    . LEU B 2 78  ? 9.74431   -0.34455  50.87206  1.000 75.17063  ?  1077 LEU B C    1 
ATOM   2628 O  O    . LEU B 2 78  ? 10.35441  -0.78954  51.84821  1.000 69.74939  ?  1077 LEU B O    1 
ATOM   2629 C  CB   . LEU B 2 78  ? 11.44234  0.57114   49.26788  1.000 73.57854  ?  1077 LEU B CB   1 
ATOM   2630 C  CG   . LEU B 2 78  ? 12.20777  0.51548   47.93869  1.000 70.30149  ?  1077 LEU B CG   1 
ATOM   2631 C  CD1  . LEU B 2 78  ? 13.04099  1.77200   47.79788  1.000 68.70304  ?  1077 LEU B CD1  1 
ATOM   2632 C  CD2  . LEU B 2 78  ? 13.09071  -0.72803  47.83078  1.000 68.33412  ?  1077 LEU B CD2  1 
ATOM   2633 N  N    . ARG B 2 79  ? 8.55344   0.25519   50.97259  1.000 69.37030  ?  1078 ARG B N    1 
ATOM   2634 C  CA   . ARG B 2 79  ? 7.83064   0.34255   52.22779  1.000 74.22839  ?  1078 ARG B CA   1 
ATOM   2635 C  C    . ARG B 2 79  ? 7.12639   -0.95562  52.59025  1.000 74.46773  ?  1078 ARG B C    1 
ATOM   2636 O  O    . ARG B 2 79  ? 6.58436   -1.05278  53.69492  1.000 71.34434  ?  1078 ARG B O    1 
ATOM   2637 C  CB   . ARG B 2 79  ? 6.81047   1.48836   52.17105  1.000 75.79450  ?  1078 ARG B CB   1 
ATOM   2638 N  N    . ASN B 2 80  ? 7.12984   -1.95905  51.71518  1.000 65.88410  ?  1079 ASN B N    1 
ATOM   2639 C  CA   . ASN B 2 80  ? 6.35939   -3.17320  51.95054  1.000 62.48725  ?  1079 ASN B CA   1 
ATOM   2640 C  C    . ASN B 2 80  ? 7.30958   -4.32544  52.23864  1.000 66.40172  ?  1079 ASN B C    1 
ATOM   2641 O  O    . ASN B 2 80  ? 8.14515   -4.66742  51.39991  1.000 64.10989  ?  1079 ASN B O    1 
ATOM   2642 C  CB   . ASN B 2 80  ? 5.46355   -3.48802  50.75711  1.000 66.25387  ?  1079 ASN B CB   1 
ATOM   2643 C  CG   . ASN B 2 80  ? 4.57462   -4.67023  51.01166  1.000 59.56370  ?  1079 ASN B CG   1 
ATOM   2644 O  OD1  . ASN B 2 80  ? 5.04531   -5.75836  51.33501  1.000 62.98849  ?  1079 ASN B OD1  1 
ATOM   2645 N  ND2  . ASN B 2 80  ? 3.28138   -4.46766  50.88418  1.000 60.12831  ?  1079 ASN B ND2  1 
ATOM   2646 N  N    . ALA B 2 81  ? 7.16062   -4.94110  53.41518  1.000 64.35974  ?  1080 ALA B N    1 
ATOM   2647 C  CA   . ALA B 2 81  ? 8.15467   -5.89635  53.90607  1.000 64.32700  ?  1080 ALA B CA   1 
ATOM   2648 C  C    . ALA B 2 81  ? 8.13245   -7.22604  53.16175  1.000 60.85306  ?  1080 ALA B C    1 
ATOM   2649 O  O    . ALA B 2 81  ? 9.10614   -7.98633  53.23918  1.000 59.02226  ?  1080 ALA B O    1 
ATOM   2650 C  CB   . ALA B 2 81  ? 7.94648   -6.14845  55.41211  1.000 73.88211  ?  1080 ALA B CB   1 
ATOM   2651 N  N    . LYS B 2 82  ? 7.04046   -7.56282  52.48449  1.000 62.54739  ?  1081 LYS B N    1 
ATOM   2652 C  CA   . LYS B 2 82  ? 7.11589   -8.73242  51.61845  1.000 63.97813  ?  1081 LYS B CA   1 
ATOM   2653 C  C    . LYS B 2 82  ? 7.71064   -8.39660  50.24881  1.000 63.06310  ?  1081 LYS B C    1 
ATOM   2654 O  O    . LYS B 2 82  ? 8.23954   -9.29724  49.58431  1.000 65.75622  ?  1081 LYS B O    1 
ATOM   2655 C  CB   . LYS B 2 82  ? 5.73435   -9.37831  51.45774  1.000 60.82385  ?  1081 LYS B CB   1 
ATOM   2656 N  N    . LEU B 2 83  ? 7.67931   -7.13245  49.81716  1.000 62.15188  ?  1082 LEU B N    1 
ATOM   2657 C  CA   . LEU B 2 83  ? 8.17542   -6.81201  48.46891  1.000 66.50455  ?  1082 LEU B CA   1 
ATOM   2658 C  C    . LEU B 2 83  ? 9.60221   -6.28274  48.45939  1.000 68.19579  ?  1082 LEU B C    1 
ATOM   2659 O  O    . LEU B 2 83  ? 10.36119  -6.62344  47.54556  1.000 65.04188  ?  1082 LEU B O    1 
ATOM   2660 C  CB   . LEU B 2 83  ? 7.26539   -5.79343  47.76565  1.000 54.91562  ?  1082 LEU B CB   1 
ATOM   2661 C  CG   . LEU B 2 83  ? 5.82249   -6.26774  47.54306  1.000 56.95433  ?  1082 LEU B CG   1 
ATOM   2662 C  CD1  . LEU B 2 83  ? 4.98541   -5.25258  46.81820  1.000 52.69922  ?  1082 LEU B CD1  1 
ATOM   2663 C  CD2  . LEU B 2 83  ? 5.75428   -7.61814  46.86379  1.000 49.09666  ?  1082 LEU B CD2  1 
ATOM   2664 N  N    . LYS B 2 84  ? 9.99304   -5.45938  49.45933  1.000 66.20136  ?  1083 LYS B N    1 
ATOM   2665 C  CA   . LYS B 2 84  ? 11.34438  -4.90882  49.52747  1.000 69.53383  ?  1083 LYS B CA   1 
ATOM   2666 C  C    . LYS B 2 84  ? 12.42441  -5.92881  49.17209  1.000 73.18274  ?  1083 LYS B C    1 
ATOM   2667 O  O    . LYS B 2 84  ? 13.21825  -5.68697  48.25147  1.000 70.83731  ?  1083 LYS B O    1 
ATOM   2668 C  CB   . LYS B 2 84  ? 11.70547  -4.39955  50.91304  1.000 69.76042  ?  1083 LYS B CB   1 
ATOM   2669 C  CG   . LYS B 2 84  ? 13.07970  -3.73055  50.91478  1.000 75.64625  ?  1083 LYS B CG   1 
ATOM   2670 C  CD   . LYS B 2 84  ? 13.50181  -3.35524  52.35123  1.000 87.14052  ?  1083 LYS B CD   1 
ATOM   2671 C  CE   . LYS B 2 84  ? 14.85943  -2.63456  52.40276  1.000 93.39275  ?  1083 LYS B CE   1 
ATOM   2672 N  NZ   . LYS B 2 84  ? 14.68221  -1.26922  51.73185  1.000 94.49161  ?  1083 LYS B NZ   1 
ATOM   2673 N  N    . PRO B 2 85  ? 12.52623  -7.04475  49.91347  1.000 72.38657  ?  1084 PRO B N    1 
ATOM   2674 C  CA   . PRO B 2 85  ? 13.66602  -7.96574  49.70695  1.000 71.36609  ?  1084 PRO B CA   1 
ATOM   2675 C  C    . PRO B 2 85  ? 13.68724  -8.65038  48.34670  1.000 70.45962  ?  1084 PRO B C    1 
ATOM   2676 O  O    . PRO B 2 85  ? 14.77738  -8.96728  47.85106  1.000 65.88339  ?  1084 PRO B O    1 
ATOM   2677 C  CB   . PRO B 2 85  ? 13.50790  -9.00299  50.84214  1.000 63.02817  ?  1084 PRO B CB   1 
ATOM   2678 C  CG   . PRO B 2 85  ? 12.08535  -8.89059  51.26764  1.000 67.26233  ?  1084 PRO B CG   1 
ATOM   2679 C  CD   . PRO B 2 85  ? 11.69765  -7.44607  51.06561  1.000 69.07589  ?  1084 PRO B CD   1 
ATOM   2680 N  N    . VAL B 2 86  ? 12.52421  -8.94215  47.75692  1.000 70.71966  ?  1085 VAL B N    1 
ATOM   2681 C  CA   . VAL B 2 86  ? 12.49919  -9.50757  46.41324  1.000 69.67284  ?  1085 VAL B CA   1 
ATOM   2682 C  C    . VAL B 2 86  ? 13.04436  -8.49005  45.41612  1.000 68.09814  ?  1085 VAL B C    1 
ATOM   2683 O  O    . VAL B 2 86  ? 13.94344  -8.79412  44.62592  1.000 65.18718  ?  1085 VAL B O    1 
ATOM   2684 C  CB   . VAL B 2 86  ? 11.07423  -9.97505  46.05043  1.000 73.79310  ?  1085 VAL B CB   1 
ATOM   2685 C  CG1  . VAL B 2 86  ? 11.05146  -10.59388 44.64746  1.000 67.40716  ?  1085 VAL B CG1  1 
ATOM   2686 C  CG2  . VAL B 2 86  ? 10.55255  -10.98198 47.10554  1.000 64.05997  ?  1085 VAL B CG2  1 
ATOM   2687 N  N    . TYR B 2 87  ? 12.56174  -7.24690  45.50589  1.000 64.33148  ?  1086 TYR B N    1 
ATOM   2688 C  CA   . TYR B 2 87  ? 13.00620  -6.17211  44.62502  1.000 68.07881  ?  1086 TYR B CA   1 
ATOM   2689 C  C    . TYR B 2 87  ? 14.51624  -5.98064  44.69835  1.000 73.71952  ?  1086 TYR B C    1 
ATOM   2690 O  O    . TYR B 2 87  ? 15.21297  -5.99520  43.66733  1.000 68.22915  ?  1086 TYR B O    1 
ATOM   2691 C  CB   . TYR B 2 87  ? 12.28036  -4.87663  45.00149  1.000 62.55492  ?  1086 TYR B CB   1 
ATOM   2692 C  CG   . TYR B 2 87  ? 12.59682  -3.69029  44.12918  1.000 68.45475  ?  1086 TYR B CG   1 
ATOM   2693 C  CD1  . TYR B 2 87  ? 13.59628  -2.79012  44.47977  1.000 72.04419  ?  1086 TYR B CD1  1 
ATOM   2694 C  CD2  . TYR B 2 87  ? 11.88495  -3.45828  42.94902  1.000 66.88130  ?  1086 TYR B CD2  1 
ATOM   2695 C  CE1  . TYR B 2 87  ? 13.89049  -1.69163  43.67107  1.000 70.72763  ?  1086 TYR B CE1  1 
ATOM   2696 C  CE2  . TYR B 2 87  ? 12.16007  -2.36440  42.14935  1.000 63.74651  ?  1086 TYR B CE2  1 
ATOM   2697 C  CZ   . TYR B 2 87  ? 13.16590  -1.48416  42.51076  1.000 68.53451  ?  1086 TYR B CZ   1 
ATOM   2698 O  OH   . TYR B 2 87  ? 13.44293  -0.40156  41.69227  1.000 75.21798  ?  1086 TYR B OH   1 
ATOM   2699 N  N    . ASP B 2 88  ? 15.03606  -5.78921  45.91977  1.000 70.47995  ?  1087 ASP B N    1 
ATOM   2700 C  CA   . ASP B 2 88  ? 16.46053  -5.53018  46.11944  1.000 72.41184  ?  1087 ASP B CA   1 
ATOM   2701 C  C    . ASP B 2 88  ? 17.33374  -6.61911  45.50520  1.000 73.81041  ?  1087 ASP B C    1 
ATOM   2702 O  O    . ASP B 2 88  ? 18.46037  -6.34108  45.08188  1.000 75.96248  ?  1087 ASP B O    1 
ATOM   2703 C  CB   . ASP B 2 88  ? 16.76394  -5.40382  47.61616  1.000 76.90316  ?  1087 ASP B CB   1 
ATOM   2704 C  CG   . ASP B 2 88  ? 16.43547  -4.02904  48.16702  1.000 80.81156  ?  1087 ASP B CG   1 
ATOM   2705 O  OD1  . ASP B 2 88  ? 16.05666  -3.13476  47.37918  1.000 85.55271  ?  1087 ASP B OD1  1 
ATOM   2706 O  OD2  . ASP B 2 88  ? 16.57695  -3.83562  49.38840  1.000 88.61397  -1 1087 ASP B OD2  1 
ATOM   2707 N  N    . SER B 2 89  ? 16.83650  -7.85494  45.44657  1.000 65.46902  ?  1088 SER B N    1 
ATOM   2708 C  CA   . SER B 2 89  ? 17.60930  -8.97363  44.92634  1.000 67.32762  ?  1088 SER B CA   1 
ATOM   2709 C  C    . SER B 2 89  ? 17.56309  -9.11678  43.40860  1.000 69.84287  ?  1088 SER B C    1 
ATOM   2710 O  O    . SER B 2 89  ? 18.28933  -9.96061  42.87887  1.000 69.15361  ?  1088 SER B O    1 
ATOM   2711 C  CB   . SER B 2 89  ? 17.11446  -10.28068 45.54139  1.000 68.06723  ?  1088 SER B CB   1 
ATOM   2712 O  OG   . SER B 2 89  ? 15.97565  -10.76046 44.84301  1.000 70.39542  ?  1088 SER B OG   1 
ATOM   2713 N  N    . LEU B 2 90  ? 16.73084  -8.35869  42.69861  1.000 67.09493  ?  1089 LEU B N    1 
ATOM   2714 C  CA   . LEU B 2 90  ? 16.49769  -8.61970  41.28212  1.000 63.80185  ?  1089 LEU B CA   1 
ATOM   2715 C  C    . LEU B 2 90  ? 17.30386  -7.66459  40.41320  1.000 63.18789  ?  1089 LEU B C    1 
ATOM   2716 O  O    . LEU B 2 90  ? 17.61407  -6.53858  40.81762  1.000 60.78811  ?  1089 LEU B O    1 
ATOM   2717 C  CB   . LEU B 2 90  ? 15.01188  -8.49421  40.93072  1.000 60.96269  ?  1089 LEU B CB   1 
ATOM   2718 C  CG   . LEU B 2 90  ? 14.03851  -9.53968  41.48568  1.000 60.69119  ?  1089 LEU B CG   1 
ATOM   2719 C  CD1  . LEU B 2 90  ? 12.61006  -9.08041  41.23720  1.000 56.44789  ?  1089 LEU B CD1  1 
ATOM   2720 C  CD2  . LEU B 2 90  ? 14.26291  -10.89712 40.87204  1.000 58.19298  ?  1089 LEU B CD2  1 
ATOM   2721 N  N    . ASP B 2 91  ? 17.62519  -8.12679  39.19806  1.000 64.21902  ?  1090 ASP B N    1 
ATOM   2722 C  CA   . ASP B 2 91  ? 18.27429  -7.29040  38.19424  1.000 63.01080  ?  1090 ASP B CA   1 
ATOM   2723 C  C    . ASP B 2 91  ? 17.29611  -6.23968  37.66843  1.000 62.15800  ?  1090 ASP B C    1 
ATOM   2724 O  O    . ASP B 2 91  ? 16.09268  -6.27740  37.94384  1.000 57.25426  ?  1090 ASP B O    1 
ATOM   2725 C  CB   . ASP B 2 91  ? 18.79257  -8.15091  37.04520  1.000 57.54643  ?  1090 ASP B CB   1 
ATOM   2726 C  CG   . ASP B 2 91  ? 17.70462  -9.01773  36.45020  1.000 64.12013  ?  1090 ASP B CG   1 
ATOM   2727 O  OD1  . ASP B 2 91  ? 17.53076  -10.18188 36.87989  1.000 67.16068  ?  1090 ASP B OD1  1 
ATOM   2728 O  OD2  . ASP B 2 91  ? 16.98803  -8.51104  35.56640  1.000 64.11622  -1 1090 ASP B OD2  1 
ATOM   2729 N  N    . ALA B 2 92  ? 17.81915  -5.32238  36.83690  1.000 61.59864  ?  1091 ALA B N    1 
ATOM   2730 C  CA   . ALA B 2 92  ? 17.02015  -4.19013  36.35904  1.000 59.83575  ?  1091 ALA B CA   1 
ATOM   2731 C  C    . ALA B 2 92  ? 15.82985  -4.63368  35.50638  1.000 58.36846  ?  1091 ALA B C    1 
ATOM   2732 O  O    . ALA B 2 92  ? 14.74186  -4.04735  35.60208  1.000 61.13109  ?  1091 ALA B O    1 
ATOM   2733 C  CB   . ALA B 2 92  ? 17.89642  -3.21431  35.57425  1.000 64.20873  ?  1091 ALA B CB   1 
ATOM   2734 N  N    . VAL B 2 93  ? 16.01205  -5.63761  34.64588  1.000 59.90789  ?  1092 VAL B N    1 
ATOM   2735 C  CA   . VAL B 2 93  ? 14.89813  -6.08852  33.81483  1.000 60.78588  ?  1092 VAL B CA   1 
ATOM   2736 C  C    . VAL B 2 93  ? 13.79462  -6.66017  34.68993  1.000 52.78255  ?  1092 VAL B C    1 
ATOM   2737 O  O    . VAL B 2 93  ? 12.62151  -6.29978  34.54763  1.000 52.86621  ?  1092 VAL B O    1 
ATOM   2738 C  CB   . VAL B 2 93  ? 15.35568  -7.11739  32.76515  1.000 55.47560  ?  1092 VAL B CB   1 
ATOM   2739 C  CG1  . VAL B 2 93  ? 14.13670  -7.71930  32.04911  1.000 52.49723  ?  1092 VAL B CG1  1 
ATOM   2740 C  CG2  . VAL B 2 93  ? 16.28515  -6.45805  31.74785  1.000 55.50235  ?  1092 VAL B CG2  1 
ATOM   2741 N  N    . ARG B 2 94  ? 14.15474  -7.57539  35.59068  1.000 54.89582  ?  1093 ARG B N    1 
ATOM   2742 C  CA   . ARG B 2 94  ? 13.15038  -8.24067  36.41783  1.000 60.35785  ?  1093 ARG B CA   1 
ATOM   2743 C  C    . ARG B 2 94  ? 12.47593  -7.26203  37.38510  1.000 52.20951  ?  1093 ARG B C    1 
ATOM   2744 O  O    . ARG B 2 94  ? 11.26845  -7.36350  37.61837  1.000 55.28771  ?  1093 ARG B O    1 
ATOM   2745 C  CB   . ARG B 2 94  ? 13.78566  -9.41431  37.15226  1.000 62.25269  ?  1093 ARG B CB   1 
ATOM   2746 C  CG   . ARG B 2 94  ? 14.27028  -10.50075 36.20988  1.000 57.87524  ?  1093 ARG B CG   1 
ATOM   2747 C  CD   . ARG B 2 94  ? 14.67937  -11.78218 36.94508  1.000 57.72578  ?  1093 ARG B CD   1 
ATOM   2748 N  NE   . ARG B 2 94  ? 14.70700  -12.97319 36.07421  1.000 61.57962  ?  1093 ARG B NE   1 
ATOM   2749 C  CZ   . ARG B 2 94  ? 15.80382  -13.44361 35.47549  1.000 64.25924  ?  1093 ARG B CZ   1 
ATOM   2750 N  NH1  . ARG B 2 94  ? 16.96990  -12.81324 35.61757  1.000 56.68944  ?  1093 ARG B NH1  1 
ATOM   2751 N  NH2  . ARG B 2 94  ? 15.74035  -14.54332 34.72984  1.000 61.83707  ?  1093 ARG B NH2  1 
ATOM   2752 N  N    . ARG B 2 95  ? 13.21037  -6.26869  37.89944  1.000 49.74977  ?  1094 ARG B N    1 
ATOM   2753 C  CA   . ARG B 2 95  ? 12.56008  -5.19219  38.65374  1.000 54.37750  ?  1094 ARG B CA   1 
ATOM   2754 C  C    . ARG B 2 95  ? 11.45064  -4.53072  37.84511  1.000 59.39739  ?  1094 ARG B C    1 
ATOM   2755 O  O    . ARG B 2 95  ? 10.42259  -4.11571  38.40899  1.000 53.15732  ?  1094 ARG B O    1 
ATOM   2756 C  CB   . ARG B 2 95  ? 13.57164  -4.12328  39.08211  1.000 53.40649  ?  1094 ARG B CB   1 
ATOM   2757 C  CG   . ARG B 2 95  ? 14.45108  -4.50337  40.26543  1.000 61.20014  ?  1094 ARG B CG   1 
ATOM   2758 C  CD   . ARG B 2 95  ? 15.38929  -3.34507  40.62779  1.000 58.55904  ?  1094 ARG B CD   1 
ATOM   2759 N  NE   . ARG B 2 95  ? 16.36245  -3.74374  41.64426  1.000 68.47733  ?  1094 ARG B NE   1 
ATOM   2760 C  CZ   . ARG B 2 95  ? 17.23529  -2.90947  42.20899  1.000 75.60153  ?  1094 ARG B CZ   1 
ATOM   2761 N  NH1  . ARG B 2 95  ? 17.26101  -1.63017  41.85295  1.000 77.36909  ?  1094 ARG B NH1  1 
ATOM   2762 N  NH2  . ARG B 2 95  ? 18.08466  -3.34915  43.12981  1.000 72.67990  ?  1094 ARG B NH2  1 
ATOM   2763 N  N    . SER B 2 96  ? 11.66222  -4.38102  36.52168  1.000 51.78711  ?  1095 SER B N    1 
ATOM   2764 C  CA   . SER B 2 96  ? 10.67682  -3.71413  35.67108  1.000 48.97268  ?  1095 SER B CA   1 
ATOM   2765 C  C    . SER B 2 96  ? 9.38466   -4.50276  35.60269  1.000 44.95105  ?  1095 SER B C    1 
ATOM   2766 O  O    . SER B 2 96  ? 8.29612   -3.91734  35.58251  1.000 46.15935  ?  1095 SER B O    1 
ATOM   2767 C  CB   . SER B 2 96  ? 11.23152  -3.51715  34.24352  1.000 51.55042  ?  1095 SER B CB   1 
ATOM   2768 O  OG   . SER B 2 96  ? 12.10294  -2.40738  34.22892  1.000 55.33245  ?  1095 SER B OG   1 
ATOM   2769 N  N    . ALA B 2 97  ? 9.49825   -5.82620  35.48356  1.000 44.87630  ?  1096 ALA B N    1 
ATOM   2770 C  CA   . ALA B 2 97  ? 8.34028   -6.70742  35.54367  1.000 49.23274  ?  1096 ALA B CA   1 
ATOM   2771 C  C    . ALA B 2 97  ? 7.60876   -6.58988  36.88845  1.000 49.22447  ?  1096 ALA B C    1 
ATOM   2772 O  O    . ALA B 2 97  ? 6.37663   -6.70005  36.93162  1.000 45.13325  ?  1096 ALA B O    1 
ATOM   2773 C  CB   . ALA B 2 97  ? 8.78810   -8.15312  35.30457  1.000 44.57668  ?  1096 ALA B CB   1 
ATOM   2774 N  N    . LEU B 2 98  ? 8.34008   -6.36382  37.99046  1.000 51.17033  ?  1097 LEU B N    1 
ATOM   2775 C  CA   . LEU B 2 98  ? 7.66943   -6.22524  39.29146  1.000 47.72868  ?  1097 LEU B CA   1 
ATOM   2776 C  C    . LEU B 2 98  ? 6.92851   -4.90192  39.37115  1.000 50.52777  ?  1097 LEU B C    1 
ATOM   2777 O  O    . LEU B 2 98  ? 5.77522   -4.85489  39.82394  1.000 46.52835  ?  1097 LEU B O    1 
ATOM   2778 C  CB   . LEU B 2 98  ? 8.66769   -6.34049  40.44361  1.000 47.70075  ?  1097 LEU B CB   1 
ATOM   2779 C  CG   . LEU B 2 98  ? 8.01154   -6.42999  41.84533  1.000 56.29881  ?  1097 LEU B CG   1 
ATOM   2780 C  CD1  . LEU B 2 98  ? 7.19249   -7.73192  42.04356  1.000 47.01860  ?  1097 LEU B CD1  1 
ATOM   2781 C  CD2  . LEU B 2 98  ? 9.06710   -6.34234  42.91178  1.000 61.08671  ?  1097 LEU B CD2  1 
ATOM   2782 N  N    . ILE B 2 99  ? 7.55142   -3.82520  38.86879  1.000 52.66173  ?  1098 ILE B N    1 
ATOM   2783 C  CA   . ILE B 2 99  ? 6.87014   -2.53236  38.79755  1.000 48.39315  ?  1098 ILE B CA   1 
ATOM   2784 C  C    . ILE B 2 99  ? 5.62811   -2.63680  37.92129  1.000 50.53838  ?  1098 ILE B C    1 
ATOM   2785 O  O    . ILE B 2 99  ? 4.58623   -2.03060  38.21572  1.000 53.69971  ?  1098 ILE B O    1 
ATOM   2786 C  CB   . ILE B 2 99  ? 7.83919   -1.44489  38.29617  1.000 47.91556  ?  1098 ILE B CB   1 
ATOM   2787 C  CG1  . ILE B 2 99  ? 8.97976   -1.23344  39.29759  1.000 51.49730  ?  1098 ILE B CG1  1 
ATOM   2788 C  CG2  . ILE B 2 99  ? 7.11527   -0.12914  38.02234  1.000 47.13851  ?  1098 ILE B CG2  1 
ATOM   2789 C  CD1  . ILE B 2 99  ? 10.11721  -0.33626  38.75955  1.000 52.89478  ?  1098 ILE B CD1  1 
ATOM   2790 N  N    . ASN B 2 100 ? 5.70303   -3.44149  36.85507  1.000 48.17047  ?  1099 ASN B N    1 
ATOM   2791 C  CA   . ASN B 2 100 ? 4.55307   -3.61926  35.96959  1.000 50.24722  ?  1099 ASN B CA   1 
ATOM   2792 C  C    . ASN B 2 100 ? 3.35347   -4.18503  36.73586  1.000 49.73810  ?  1099 ASN B C    1 
ATOM   2793 O  O    . ASN B 2 100 ? 2.22838   -3.67419  36.63483  1.000 46.71144  ?  1099 ASN B O    1 
ATOM   2794 C  CB   . ASN B 2 100 ? 4.95097   -4.53383  34.81202  1.000 48.81440  ?  1099 ASN B CB   1 
ATOM   2795 C  CG   . ASN B 2 100 ? 3.95785   -4.52878  33.68780  1.000 55.05659  ?  1099 ASN B CG   1 
ATOM   2796 O  OD1  . ASN B 2 100 ? 2.75908   -4.72592  33.90096  1.000 48.18700  ?  1099 ASN B OD1  1 
ATOM   2797 N  ND2  . ASN B 2 100 ? 4.44960   -4.29407  32.45938  1.000 51.53840  ?  1099 ASN B ND2  1 
ATOM   2798 N  N    . MET B 2 101 ? 3.57493   -5.26990  37.48203  1.000 49.39862  ?  1100 MET B N    1 
ATOM   2799 C  CA   . MET B 2 101 ? 2.51675   -5.85881  38.30860  1.000 51.20902  ?  1100 MET B CA   1 
ATOM   2800 C  C    . MET B 2 101 ? 1.92827   -4.83882  39.28760  1.000 48.65917  ?  1100 MET B C    1 
ATOM   2801 O  O    . MET B 2 101 ? 0.70585   -4.75330  39.44586  1.000 49.82310  ?  1100 MET B O    1 
ATOM   2802 C  CB   . MET B 2 101 ? 3.07270   -7.07170  39.05083  1.000 51.45305  ?  1100 MET B CB   1 
ATOM   2803 C  CG   . MET B 2 101 ? 3.25164   -8.29290  38.16159  1.000 47.23801  ?  1100 MET B CG   1 
ATOM   2804 S  SD   . MET B 2 101 ? 3.73693   -9.77250  39.06769  1.000 56.16016  ?  1100 MET B SD   1 
ATOM   2805 C  CE   . MET B 2 101 ? 2.16330   -10.22486 39.79326  1.000 51.06194  ?  1100 MET B CE   1 
ATOM   2806 N  N    . VAL B 2 102 ? 2.77577   -4.01263  39.90489  1.000 45.04934  ?  1101 VAL B N    1 
ATOM   2807 C  CA   . VAL B 2 102 ? 2.27248   -3.04323  40.87995  1.000 51.16548  ?  1101 VAL B CA   1 
ATOM   2808 C  C    . VAL B 2 102 ? 1.37438   -1.99963  40.21073  1.000 56.56065  ?  1101 VAL B C    1 
ATOM   2809 O  O    . VAL B 2 102 ? 0.37586   -1.56369  40.80246  1.000 53.28650  ?  1101 VAL B O    1 
ATOM   2810 C  CB   . VAL B 2 102 ? 3.44278   -2.39893  41.65271  1.000 55.89101  ?  1101 VAL B CB   1 
ATOM   2811 C  CG1  . VAL B 2 102 ? 2.97872   -1.13640  42.39741  1.000 56.55325  ?  1101 VAL B CG1  1 
ATOM   2812 C  CG2  . VAL B 2 102 ? 4.06638   -3.43505  42.61835  1.000 53.19954  ?  1101 VAL B CG2  1 
ATOM   2813 N  N    . PHE B 2 103 ? 1.69792   -1.59265  38.96375  1.000 53.97064  ?  1102 PHE B N    1 
ATOM   2814 C  CA   . PHE B 2 103 ? 0.82541   -0.67478  38.22285  1.000 52.12159  ?  1102 PHE B CA   1 
ATOM   2815 C  C    . PHE B 2 103 ? -0.55137  -1.29009  38.00096  1.000 52.47384  ?  1102 PHE B C    1 
ATOM   2816 O  O    . PHE B 2 103 ? -1.57002  -0.58947  38.00748  1.000 57.26678  ?  1102 PHE B O    1 
ATOM   2817 C  CB   . PHE B 2 103 ? 1.43351   -0.31872  36.85252  1.000 55.59567  ?  1102 PHE B CB   1 
ATOM   2818 C  CG   . PHE B 2 103 ? 2.26018   0.93929   36.84070  1.000 56.62416  ?  1102 PHE B CG   1 
ATOM   2819 C  CD1  . PHE B 2 103 ? 3.38630   1.05881   37.65540  1.000 54.23507  ?  1102 PHE B CD1  1 
ATOM   2820 C  CD2  . PHE B 2 103 ? 1.92958   1.99438   35.99106  1.000 55.46943  ?  1102 PHE B CD2  1 
ATOM   2821 C  CE1  . PHE B 2 103 ? 4.17316   2.21997   37.63599  1.000 57.20430  ?  1102 PHE B CE1  1 
ATOM   2822 C  CE2  . PHE B 2 103 ? 2.70536   3.16869   35.96004  1.000 60.65412  ?  1102 PHE B CE2  1 
ATOM   2823 C  CZ   . PHE B 2 103 ? 3.83411   3.27748   36.78542  1.000 59.86793  ?  1102 PHE B CZ   1 
ATOM   2824 N  N    . GLN B 2 104 ? -0.60028  -2.58902  37.73980  1.000 50.77514  ?  1103 GLN B N    1 
ATOM   2825 C  CA   . GLN B 2 104 ? -1.88346  -3.19783  37.40890  1.000 53.54340  ?  1103 GLN B CA   1 
ATOM   2826 C  C    . GLN B 2 104 ? -2.71062  -3.50840  38.65891  1.000 54.05312  ?  1103 GLN B C    1 
ATOM   2827 O  O    . GLN B 2 104 ? -3.92177  -3.25792  38.67101  1.000 51.03945  ?  1103 GLN B O    1 
ATOM   2828 C  CB   . GLN B 2 104 ? -1.66959  -4.47154  36.58480  1.000 51.67207  ?  1103 GLN B CB   1 
ATOM   2829 C  CG   . GLN B 2 104 ? -2.95657  -5.24183  36.27150  1.000 55.14299  ?  1103 GLN B CG   1 
ATOM   2830 C  CD   . GLN B 2 104 ? -2.71281  -6.45378  35.37237  1.000 55.36267  ?  1103 GLN B CD   1 
ATOM   2831 O  OE1  . GLN B 2 104 ? -1.57267  -6.84304  35.11675  1.000 56.92783  ?  1103 GLN B OE1  1 
ATOM   2832 N  NE2  . GLN B 2 104 ? -3.78603  -7.05889  34.90453  1.000 58.59625  ?  1103 GLN B NE2  1 
ATOM   2833 N  N    . MET B 2 105 ? -2.09824  -4.05603  39.71700  1.000 46.74267  ?  1104 MET B N    1 
ATOM   2834 C  CA   . MET B 2 105 ? -2.88793  -4.52389  40.85606  1.000 52.35968  ?  1104 MET B CA   1 
ATOM   2835 C  C    . MET B 2 105 ? -2.49707  -3.88576  42.20135  1.000 56.87053  ?  1104 MET B C    1 
ATOM   2836 O  O    . MET B 2 105 ? -2.95744  -4.35644  43.24604  1.000 58.69711  ?  1104 MET B O    1 
ATOM   2837 C  CB   . MET B 2 105 ? -2.79824  -6.05733  40.98735  1.000 48.18334  ?  1104 MET B CB   1 
ATOM   2838 C  CG   . MET B 2 105 ? -1.36693  -6.61614  41.02409  1.000 54.84664  ?  1104 MET B CG   1 
ATOM   2839 S  SD   . MET B 2 105 ? -1.17483  -8.43190  41.14963  1.000 66.33449  ?  1104 MET B SD   1 
ATOM   2840 C  CE   . MET B 2 105 ? -2.41978  -9.01271  40.00396  1.000 56.66172  ?  1104 MET B CE   1 
ATOM   2841 N  N    . GLY B 2 106 ? -1.66045  -2.85010  42.22208  1.000 52.32621  ?  1105 GLY B N    1 
ATOM   2842 C  CA   . GLY B 2 106 ? -1.23339  -2.27443  43.48360  1.000 50.20487  ?  1105 GLY B CA   1 
ATOM   2843 C  C    . GLY B 2 106 ? -0.26893  -3.12176  44.29507  1.000 53.76259  ?  1105 GLY B C    1 
ATOM   2844 O  O    . GLY B 2 106 ? -0.12899  -4.33526  44.08109  1.000 54.97161  ?  1105 GLY B O    1 
ATOM   2845 N  N    . GLU B 2 107 ? 0.39323   -2.47754  45.25742  1.000 55.57804  ?  1106 GLU B N    1 
ATOM   2846 C  CA   . GLU B 2 107 ? 1.35402   -3.16418  46.13111  1.000 61.07259  ?  1106 GLU B CA   1 
ATOM   2847 C  C    . GLU B 2 107 ? 0.72153   -4.33902  46.88591  1.000 56.70798  ?  1106 GLU B C    1 
ATOM   2848 O  O    . GLU B 2 107 ? 1.30831   -5.42865  46.96521  1.000 54.45287  ?  1106 GLU B O    1 
ATOM   2849 C  CB   . GLU B 2 107 ? 1.97469   -2.15822  47.11659  1.000 59.36099  ?  1106 GLU B CB   1 
ATOM   2850 C  CG   . GLU B 2 107 ? 3.05252   -1.25469  46.48059  1.000 66.98876  ?  1106 GLU B CG   1 
ATOM   2851 C  CD   . GLU B 2 107 ? 2.48439   0.04225   45.89496  1.000 69.43999  ?  1106 GLU B CD   1 
ATOM   2852 O  OE1  . GLU B 2 107 ? 3.28143   0.95810   45.57381  1.000 65.82096  ?  1106 GLU B OE1  1 
ATOM   2853 O  OE2  . GLU B 2 107 ? 1.23662   0.15260   45.77801  1.000 68.59669  -1 1106 GLU B OE2  1 
ATOM   2854 N  N    . THR B 2 108 ? -0.46677  -4.14310  47.46306  1.000 52.55539  ?  1107 THR B N    1 
ATOM   2855 C  CA   . THR B 2 108 ? -1.01780  -5.22765  48.27295  1.000 58.14031  ?  1107 THR B CA   1 
ATOM   2856 C  C    . THR B 2 108 ? -1.52859  -6.36928  47.40515  1.000 55.16694  ?  1107 THR B C    1 
ATOM   2857 O  O    . THR B 2 108 ? -1.53191  -7.52339  47.84020  1.000 58.24983  ?  1107 THR B O    1 
ATOM   2858 C  CB   . THR B 2 108 ? -2.10960  -4.69966  49.21490  1.000 63.05657  ?  1107 THR B CB   1 
ATOM   2859 O  OG1  . THR B 2 108 ? -3.10712  -3.98801  48.46861  1.000 66.74956  ?  1107 THR B OG1  1 
ATOM   2860 C  CG2  . THR B 2 108 ? -1.49957  -3.76261  50.25898  1.000 58.98355  ?  1107 THR B CG2  1 
ATOM   2861 N  N    . GLY B 2 109 ? -1.92303  -6.08580  46.16684  1.000 57.89596  ?  1108 GLY B N    1 
ATOM   2862 C  CA   . GLY B 2 109 ? -2.20118  -7.17149  45.23742  1.000 59.69128  ?  1108 GLY B CA   1 
ATOM   2863 C  C    . GLY B 2 109 ? -1.00367  -8.08022  44.99571  1.000 53.39453  ?  1108 GLY B C    1 
ATOM   2864 O  O    . GLY B 2 109 ? -1.12954  -9.30737  45.01592  1.000 55.74698  ?  1108 GLY B O    1 
ATOM   2865 N  N    . VAL B 2 110 ? 0.17630   -7.49682  44.77550  1.000 51.48930  ?  1109 VAL B N    1 
ATOM   2866 C  CA   . VAL B 2 110 ? 1.35312   -8.31319  44.45352  1.000 53.60214  ?  1109 VAL B CA   1 
ATOM   2867 C  C    . VAL B 2 110 ? 1.84117   -9.07102  45.68268  1.000 49.08761  ?  1109 VAL B C    1 
ATOM   2868 O  O    . VAL B 2 110 ? 2.31421   -10.20613 45.57544  1.000 50.72074  ?  1109 VAL B O    1 
ATOM   2869 C  CB   . VAL B 2 110 ? 2.47741   -7.44369  43.84154  1.000 52.77238  ?  1109 VAL B CB   1 
ATOM   2870 C  CG1  . VAL B 2 110 ? 3.68582   -8.30279  43.50212  1.000 49.87002  ?  1109 VAL B CG1  1 
ATOM   2871 C  CG2  . VAL B 2 110 ? 1.98184   -6.68923  42.57959  1.000 53.23828  ?  1109 VAL B CG2  1 
ATOM   2872 N  N    . ALA B 2 111 ? 1.74210   -8.45589  46.86763  1.000 52.13886  ?  1110 ALA B N    1 
ATOM   2873 C  CA   . ALA B 2 111 ? 2.19083   -9.11762  48.09832  1.000 51.17385  ?  1110 ALA B CA   1 
ATOM   2874 C  C    . ALA B 2 111 ? 1.48450   -10.45072 48.32577  1.000 51.51337  ?  1110 ALA B C    1 
ATOM   2875 O  O    . ALA B 2 111 ? 2.04563   -11.33981 48.97208  1.000 54.16728  ?  1110 ALA B O    1 
ATOM   2876 C  CB   . ALA B 2 111 ? 1.98287   -8.19501  49.30419  1.000 50.63564  ?  1110 ALA B CB   1 
ATOM   2877 N  N    . GLY B 2 112 ? 0.27767   -10.62785 47.77707  1.000 51.76874  ?  1111 GLY B N    1 
ATOM   2878 C  CA   . GLY B 2 112 ? -0.43339  -11.89833 47.89038  1.000 48.39809  ?  1111 GLY B CA   1 
ATOM   2879 C  C    . GLY B 2 112 ? 0.18562   -13.08711 47.16489  1.000 57.10923  ?  1111 GLY B C    1 
ATOM   2880 O  O    . GLY B 2 112 ? -0.22528  -14.22933 47.42019  1.000 58.05310  ?  1111 GLY B O    1 
ATOM   2881 N  N    . PHE B 2 113 ? 1.13501   -12.86566 46.24137  1.000 54.69367  ?  1112 PHE B N    1 
ATOM   2882 C  CA   . PHE B 2 113 ? 1.76387   -13.98306 45.51554  1.000 51.37584  ?  1112 PHE B CA   1 
ATOM   2883 C  C    . PHE B 2 113 ? 2.96073   -14.51814 46.30646  1.000 57.82873  ?  1112 PHE B C    1 
ATOM   2884 O  O    . PHE B 2 113 ? 4.11428   -14.40690 45.88532  1.000 58.29487  ?  1112 PHE B O    1 
ATOM   2885 C  CB   . PHE B 2 113 ? 2.19052   -13.54771 44.11017  1.000 53.25620  ?  1112 PHE B CB   1 
ATOM   2886 C  CG   . PHE B 2 113 ? 1.03924   -13.32898 43.17363  1.000 52.15085  ?  1112 PHE B CG   1 
ATOM   2887 C  CD1  . PHE B 2 113 ? 0.74640   -14.26579 42.19038  1.000 47.93712  ?  1112 PHE B CD1  1 
ATOM   2888 C  CD2  . PHE B 2 113 ? 0.23054   -12.18985 43.29291  1.000 50.23762  ?  1112 PHE B CD2  1 
ATOM   2889 C  CE1  . PHE B 2 113 ? -0.32890  -14.07895 41.33439  1.000 51.20200  ?  1112 PHE B CE1  1 
ATOM   2890 C  CE2  . PHE B 2 113 ? -0.85030  -11.99432 42.44500  1.000 50.48497  ?  1112 PHE B CE2  1 
ATOM   2891 C  CZ   . PHE B 2 113 ? -1.13011  -12.94182 41.46200  1.000 54.93687  ?  1112 PHE B CZ   1 
ATOM   2892 N  N    . THR B 2 114 ? 2.66374   -15.14457 47.46239  1.000 55.84523  ?  1113 THR B N    1 
ATOM   2893 C  CA   . THR B 2 114 ? 3.72402   -15.45907 48.42594  1.000 58.43098  ?  1113 THR B CA   1 
ATOM   2894 C  C    . THR B 2 114 ? 4.65369   -16.56256 47.91370  1.000 58.47445  ?  1113 THR B C    1 
ATOM   2895 O  O    . THR B 2 114 ? 5.87812   -16.44845 48.02306  1.000 59.20335  ?  1113 THR B O    1 
ATOM   2896 C  CB   . THR B 2 114 ? 3.13760   -15.85961 49.80255  1.000 58.29891  ?  1113 THR B CB   1 
ATOM   2897 O  OG1  . THR B 2 114 ? 2.07443   -16.79877 49.62034  1.000 64.56053  ?  1113 THR B OG1  1 
ATOM   2898 C  CG2  . THR B 2 114 ? 2.60657   -14.64703 50.57845  1.000 57.26868  ?  1113 THR B CG2  1 
ATOM   2899 N  N    . ASN B 2 115 ? 4.10062   -17.66254 47.40669  1.000 55.46454  ?  1114 ASN B N    1 
ATOM   2900 C  CA   . ASN B 2 115 ? 4.95364   -18.71069 46.85624  1.000 58.91068  ?  1114 ASN B CA   1 
ATOM   2901 C  C    . ASN B 2 115 ? 5.86221   -18.14808 45.75782  1.000 66.92551  ?  1114 ASN B C    1 
ATOM   2902 O  O    . ASN B 2 115 ? 7.09538   -18.21429 45.84991  1.000 68.61692  ?  1114 ASN B O    1 
ATOM   2903 C  CB   . ASN B 2 115 ? 4.09162   -19.84754 46.30384  1.000 66.28134  ?  1114 ASN B CB   1 
ATOM   2904 C  CG   . ASN B 2 115 ? 3.78709   -20.91345 47.34202  1.000 83.46054  ?  1114 ASN B CG   1 
ATOM   2905 O  OD1  . ASN B 2 115 ? 4.47676   -21.01469 48.36043  1.000 84.77156  ?  1114 ASN B OD1  1 
ATOM   2906 N  ND2  . ASN B 2 115 ? 2.74036   -21.71221 47.09389  1.000 81.20557  ?  1114 ASN B ND2  1 
ATOM   2907 N  N    . SER B 2 116 ? 5.25875   -17.56684 44.71405  1.000 62.30550  ?  1115 SER B N    1 
ATOM   2908 C  CA   . SER B 2 116 ? 6.02925   -17.04698 43.58561  1.000 59.95602  ?  1115 SER B CA   1 
ATOM   2909 C  C    . SER B 2 116 ? 7.13611   -16.10834 44.04443  1.000 63.71359  ?  1115 SER B C    1 
ATOM   2910 O  O    . SER B 2 116 ? 8.26913   -16.19126 43.55450  1.000 57.52160  ?  1115 SER B O    1 
ATOM   2911 C  CB   . SER B 2 116 ? 5.10319   -16.31735 42.60984  1.000 52.63485  ?  1115 SER B CB   1 
ATOM   2912 O  OG   . SER B 2 116 ? 4.04681   -17.14580 42.17853  1.000 55.10979  ?  1115 SER B OG   1 
ATOM   2913 N  N    . LEU B 2 117 ? 6.83004   -15.20766 44.99205  1.000 59.61394  ?  1116 LEU B N    1 
ATOM   2914 C  CA   . LEU B 2 117 ? 7.81863   -14.20545 45.38780  1.000 62.02145  ?  1116 LEU B CA   1 
ATOM   2915 C  C    . LEU B 2 117 ? 9.05680   -14.86272 45.98593  1.000 68.31605  ?  1116 LEU B C    1 
ATOM   2916 O  O    . LEU B 2 117 ? 10.18258  -14.38164 45.78767  1.000 68.60167  ?  1116 LEU B O    1 
ATOM   2917 C  CB   . LEU B 2 117 ? 7.22054   -13.21867 46.38456  1.000 60.60531  ?  1116 LEU B CB   1 
ATOM   2918 C  CG   . LEU B 2 117 ? 6.19760   -12.17624 45.94616  1.000 65.24708  ?  1116 LEU B CG   1 
ATOM   2919 C  CD1  . LEU B 2 117 ? 5.64749   -11.49160 47.20784  1.000 57.19481  ?  1116 LEU B CD1  1 
ATOM   2920 C  CD2  . LEU B 2 117 ? 6.80279   -11.14794 44.99946  1.000 57.22168  ?  1116 LEU B CD2  1 
ATOM   2921 N  N    . ARG B 2 118 ? 8.86901   -15.97176 46.71386  1.000 63.49803  ?  1117 ARG B N    1 
ATOM   2922 C  CA   . ARG B 2 118 ? 10.00987  -16.67751 47.29213  1.000 69.77230  ?  1117 ARG B CA   1 
ATOM   2923 C  C    . ARG B 2 118 ? 10.81429  -17.41558 46.22236  1.000 65.14592  ?  1117 ARG B C    1 
ATOM   2924 O  O    . ARG B 2 118 ? 12.04678  -17.46478 46.29682  1.000 65.03212  ?  1117 ARG B O    1 
ATOM   2925 C  CB   . ARG B 2 118 ? 9.53680   -17.64619 48.37626  1.000 67.89697  ?  1117 ARG B CB   1 
ATOM   2926 C  CG   . ARG B 2 118 ? 10.58163  -17.92263 49.44909  1.000 77.62851  ?  1117 ARG B CG   1 
ATOM   2927 C  CD   . ARG B 2 118 ? 10.01129  -18.82983 50.54846  1.000 85.60469  ?  1117 ARG B CD   1 
ATOM   2928 N  NE   . ARG B 2 118 ? 9.68064   -20.14824 50.01016  1.000 89.72251  ?  1117 ARG B NE   1 
ATOM   2929 C  CZ   . ARG B 2 118 ? 8.45433   -20.66750 49.98442  1.000 90.65723  ?  1117 ARG B CZ   1 
ATOM   2930 N  NH1  . ARG B 2 118 ? 8.26008   -21.86800 49.45096  1.000 88.16326  ?  1117 ARG B NH1  1 
ATOM   2931 N  NH2  . ARG B 2 118 ? 7.41936   -19.98484 50.47470  1.000 83.51996  ?  1117 ARG B NH2  1 
ATOM   2932 N  N    . MET B 2 119 ? 10.13681  -18.03277 45.25008  1.000 63.51909  ?  1118 MET B N    1 
ATOM   2933 C  CA   . MET B 2 119 ? 10.80664  -18.48486 44.02687  1.000 71.11568  ?  1118 MET B CA   1 
ATOM   2934 C  C    . MET B 2 119 ? 11.73959  -17.40469 43.47454  1.000 69.51726  ?  1118 MET B C    1 
ATOM   2935 O  O    . MET B 2 119 ? 12.94354  -17.62792 43.30750  1.000 72.51629  ?  1118 MET B O    1 
ATOM   2936 C  CB   . MET B 2 119 ? 9.76986   -18.86146 42.96620  1.000 66.02316  ?  1118 MET B CB   1 
ATOM   2937 C  CG   . MET B 2 119 ? 8.92220   -20.08359 43.25784  1.000 71.83302  ?  1118 MET B CG   1 
ATOM   2938 S  SD   . MET B 2 119 ? 9.83732   -21.43932 43.98245  1.000 88.52601  ?  1118 MET B SD   1 
ATOM   2939 C  CE   . MET B 2 119 ? 8.80585   -22.79891 43.44433  1.000 85.58748  ?  1118 MET B CE   1 
ATOM   2940 N  N    . LEU B 2 120 ? 11.18799  -16.21208 43.20511  1.000 66.65982  ?  1119 LEU B N    1 
ATOM   2941 C  CA   . LEU B 2 120 ? 11.94858  -15.13878 42.55810  1.000 67.54014  ?  1119 LEU B CA   1 
ATOM   2942 C  C    . LEU B 2 120 ? 13.16111  -14.72719 43.38169  1.000 72.08934  ?  1119 LEU B C    1 
ATOM   2943 O  O    . LEU B 2 120 ? 14.23522  -14.45066 42.82987  1.000 66.56391  ?  1119 LEU B O    1 
ATOM   2944 C  CB   . LEU B 2 120 ? 11.05189  -13.92370 42.32742  1.000 64.80524  ?  1119 LEU B CB   1 
ATOM   2945 C  CG   . LEU B 2 120 ? 9.99372   -14.05111 41.23692  1.000 67.70318  ?  1119 LEU B CG   1 
ATOM   2946 C  CD1  . LEU B 2 120 ? 9.13272   -12.80378 41.22853  1.000 60.37489  ?  1119 LEU B CD1  1 
ATOM   2947 C  CD2  . LEU B 2 120 ? 10.66523  -14.26006 39.89325  1.000 63.71361  ?  1119 LEU B CD2  1 
ATOM   2948 N  N    . GLN B 2 121 ? 12.99908  -14.63830 44.70408  1.000 71.25956  ?  1120 GLN B N    1 
ATOM   2949 C  CA   . GLN B 2 121 ? 14.11857  -14.24538 45.54528  1.000 69.86385  ?  1120 GLN B CA   1 
ATOM   2950 C  C    . GLN B 2 121 ? 15.16311  -15.35221 45.64687  1.000 70.09081  ?  1120 GLN B C    1 
ATOM   2951 O  O    . GLN B 2 121 ? 16.32347  -15.06317 45.94625  1.000 69.24805  ?  1120 GLN B O    1 
ATOM   2952 C  CB   . GLN B 2 121 ? 13.59030  -13.85277 46.91881  1.000 78.59405  ?  1120 GLN B CB   1 
ATOM   2953 C  CG   . GLN B 2 121 ? 14.62648  -13.59053 47.95422  1.000 78.30194  ?  1120 GLN B CG   1 
ATOM   2954 C  CD   . GLN B 2 121 ? 14.01394  -13.53631 49.33676  1.000 80.24176  ?  1120 GLN B CD   1 
ATOM   2955 O  OE1  . GLN B 2 121 ? 12.89738  -14.01894 49.56096  1.000 85.00575  ?  1120 GLN B OE1  1 
ATOM   2956 N  NE2  . GLN B 2 121 ? 14.73076  -12.93164 50.26932  1.000 80.40136  ?  1120 GLN B NE2  1 
ATOM   2957 N  N    . GLN B 2 122 ? 14.77669  -16.60486 45.39176  1.000 67.69336  ?  1121 GLN B N    1 
ATOM   2958 C  CA   . GLN B 2 122 ? 15.69618  -17.72779 45.32088  1.000 72.87343  ?  1121 GLN B CA   1 
ATOM   2959 C  C    . GLN B 2 122 ? 16.26037  -17.90508 43.92150  1.000 76.95110  ?  1121 GLN B C    1 
ATOM   2960 O  O    . GLN B 2 122 ? 16.77253  -18.98784 43.59940  1.000 76.51141  ?  1121 GLN B O    1 
ATOM   2961 C  CB   . GLN B 2 122 ? 14.99732  -19.01701 45.77615  1.000 73.21369  ?  1121 GLN B CB   1 
ATOM   2962 C  CG   . GLN B 2 122 ? 14.72625  -19.03843 47.30192  1.000 78.41479  ?  1121 GLN B CG   1 
ATOM   2963 C  CD   . GLN B 2 122 ? 14.12594  -20.34144 47.79988  1.000 77.57646  ?  1121 GLN B CD   1 
ATOM   2964 O  OE1  . GLN B 2 122 ? 13.83400  -21.25210 47.02039  1.000 80.11056  ?  1121 GLN B OE1  1 
ATOM   2965 N  NE2  . GLN B 2 122 ? 13.92996  -20.42983 49.10952  1.000 84.94843  ?  1121 GLN B NE2  1 
ATOM   2966 N  N    . LYS B 2 123 ? 16.14658  -16.86733 43.08466  1.000 75.75233  ?  1122 LYS B N    1 
ATOM   2967 C  CA   . LYS B 2 123 ? 16.56745  -16.84424 41.68501  1.000 77.18160  ?  1122 LYS B CA   1 
ATOM   2968 C  C    . LYS B 2 123 ? 16.24590  -18.16302 40.99065  1.000 77.42198  ?  1122 LYS B C    1 
ATOM   2969 O  O    . LYS B 2 123 ? 17.00649  -18.63246 40.13631  1.000 75.88464  ?  1122 LYS B O    1 
ATOM   2970 C  CB   . LYS B 2 123 ? 18.05364  -16.45967 41.58264  1.000 73.88453  ?  1122 LYS B CB   1 
ATOM   2971 C  CG   . LYS B 2 123 ? 18.39210  -14.99886 42.05539  1.000 81.13271  ?  1122 LYS B CG   1 
ATOM   2972 C  CD   . LYS B 2 123 ? 19.87840  -14.71608 41.94785  1.000 87.05188  ?  1122 LYS B CD   1 
ATOM   2973 C  CE   . LYS B 2 123 ? 20.28485  -13.30318 42.37986  1.000 88.37140  ?  1122 LYS B CE   1 
ATOM   2974 N  NZ   . LYS B 2 123 ? 20.08277  -13.11866 43.84573  1.000 87.08199  ?  1122 LYS B NZ   1 
ATOM   2975 N  N    . ARG B 2 124 ? 15.05405  -18.68151 41.30193  1.000 74.87558  ?  1123 ARG B N    1 
ATOM   2976 C  CA   . ARG B 2 124 ? 14.57277  -20.00132 40.89767  1.000 74.01095  ?  1123 ARG B CA   1 
ATOM   2977 C  C    . ARG B 2 124 ? 13.39070  -19.85416 39.92369  1.000 76.81481  ?  1123 ARG B C    1 
ATOM   2978 O  O    . ARG B 2 124 ? 12.23333  -20.20084 40.18705  1.000 72.90975  ?  1123 ARG B O    1 
ATOM   2979 C  CB   . ARG B 2 124 ? 14.26640  -20.81337 42.16505  1.000 79.60082  ?  1123 ARG B CB   1 
ATOM   2980 C  CG   . ARG B 2 124 ? 13.90018  -22.15377 41.77993  1.000 88.45403  ?  1123 ARG B CG   1 
ATOM   2981 C  CD   . ARG B 2 124 ? 13.95295  -23.08013 42.97038  1.000 91.48139  ?  1123 ARG B CD   1 
ATOM   2982 N  NE   . ARG B 2 124 ? 13.60911  -24.34295 42.34284  1.000 107.06356 ?  1123 ARG B NE   1 
ATOM   2983 C  CZ   . ARG B 2 124 ? 12.38110  -24.81792 42.31039  1.000 108.86541 ?  1123 ARG B CZ   1 
ATOM   2984 N  NH1  . ARG B 2 124 ? 11.46980  -24.19660 43.04521  1.000 107.62084 ?  1123 ARG B NH1  1 
ATOM   2985 N  NH2  . ARG B 2 124 ? 12.11645  -25.96722 41.71723  1.000 114.80206 ?  1123 ARG B NH2  1 
ATOM   2986 N  N    . TRP B 2 125 ? 13.70532  -19.33226 38.72879  1.000 73.70969  ?  1124 TRP B N    1 
ATOM   2987 C  CA   . TRP B 2 125 ? 12.70469  -18.63366 37.92063  1.000 68.57820  ?  1124 TRP B CA   1 
ATOM   2988 C  C    . TRP B 2 125 ? 11.78035  -19.54638 37.12417  1.000 65.62335  ?  1124 TRP B C    1 
ATOM   2989 O  O    . TRP B 2 125 ? 10.62963  -19.16859 36.85888  1.000 64.75435  ?  1124 TRP B O    1 
ATOM   2990 C  CB   . TRP B 2 125 ? 13.40722  -17.67653 36.97513  1.000 76.72640  ?  1124 TRP B CB   1 
ATOM   2991 C  CG   . TRP B 2 125 ? 14.21153  -16.68395 37.70450  1.000 73.38678  ?  1124 TRP B CG   1 
ATOM   2992 C  CD1  . TRP B 2 125 ? 13.76727  -15.69783 38.56463  1.000 70.77632  ?  1124 TRP B CD1  1 
ATOM   2993 C  CD2  . TRP B 2 125 ? 15.61486  -16.57469 37.65247  1.000 66.70102  ?  1124 TRP B CD2  1 
ATOM   2994 N  NE1  . TRP B 2 125 ? 14.84225  -14.97357 39.04150  1.000 70.00574  ?  1124 TRP B NE1  1 
ATOM   2995 C  CE2  . TRP B 2 125 ? 15.98598  -15.49469 38.48161  1.000 71.43836  ?  1124 TRP B CE2  1 
ATOM   2996 C  CE3  . TRP B 2 125 ? 16.59958  -17.28888 36.98651  1.000 64.37665  ?  1124 TRP B CE3  1 
ATOM   2997 C  CZ2  . TRP B 2 125 ? 17.29668  -15.11740 38.64355  1.000 70.17816  ?  1124 TRP B CZ2  1 
ATOM   2998 C  CZ3  . TRP B 2 125 ? 17.88948  -16.91387 37.14726  1.000 74.37667  ?  1124 TRP B CZ3  1 
ATOM   2999 C  CH2  . TRP B 2 125 ? 18.23562  -15.83846 37.97037  1.000 78.40913  ?  1124 TRP B CH2  1 
ATOM   3000 N  N    . ASP B 2 126 ? 12.24123  -20.72644 36.72365  1.000 65.89594  ?  1125 ASP B N    1 
ATOM   3001 C  CA   . ASP B 2 126 ? 11.31695  -21.70049 36.16004  1.000 63.38004  ?  1125 ASP B CA   1 
ATOM   3002 C  C    . ASP B 2 126 ? 10.11053  -21.89208 37.06883  1.000 68.11394  ?  1125 ASP B C    1 
ATOM   3003 O  O    . ASP B 2 126 ? 8.95958   -21.78464 36.63456  1.000 70.70039  ?  1125 ASP B O    1 
ATOM   3004 C  CB   . ASP B 2 126 ? 12.00759  -23.05240 35.95212  1.000 68.35904  ?  1125 ASP B CB   1 
ATOM   3005 C  CG   . ASP B 2 126 ? 12.75163  -23.15083 34.64104  1.000 83.07495  ?  1125 ASP B CG   1 
ATOM   3006 O  OD1  . ASP B 2 126 ? 12.17007  -22.85171 33.58015  1.000 81.46651  ?  1125 ASP B OD1  1 
ATOM   3007 O  OD2  . ASP B 2 126 ? 13.93011  -23.54887 34.67390  1.000 88.54297  -1 1125 ASP B OD2  1 
ATOM   3008 N  N    . GLU B 2 127 ? 10.33928  -22.21989 38.33926  1.000 69.09511  ?  1126 GLU B N    1 
ATOM   3009 C  CA   . GLU B 2 127 ? 9.16838   -22.73549 39.04669  1.000 76.34904  ?  1126 GLU B CA   1 
ATOM   3010 C  C    . GLU B 2 127 ? 8.30783   -21.59335 39.58103  1.000 63.85062  ?  1126 GLU B C    1 
ATOM   3011 O  O    . GLU B 2 127 ? 7.09466   -21.76044 39.70054  1.000 64.90622  ?  1126 GLU B O    1 
ATOM   3012 C  CB   . GLU B 2 127 ? 9.59097   -23.73747 40.12910  1.000 82.15918  ?  1126 GLU B CB   1 
ATOM   3013 C  CG   . GLU B 2 127 ? 8.44433   -24.61758 40.66198  1.000 93.58042  ?  1126 GLU B CG   1 
ATOM   3014 C  CD   . GLU B 2 127 ? 8.95226   -25.78667 41.49827  1.000 105.10019 ?  1126 GLU B CD   1 
ATOM   3015 O  OE1  . GLU B 2 127 ? 10.15862  -25.83219 41.76261  1.000 105.35417 ?  1126 GLU B OE1  1 
ATOM   3016 O  OE2  . GLU B 2 127 ? 8.19619   -26.76092 41.70906  1.000 111.51797 -1 1126 GLU B OE2  1 
ATOM   3017 N  N    . ALA B 2 128 ? 8.89549   -20.41111 39.80843  1.000 62.96106  ?  1127 ALA B N    1 
ATOM   3018 C  CA   . ALA B 2 128 ? 8.09243   -19.19715 39.95623  1.000 64.29734  ?  1127 ALA B CA   1 
ATOM   3019 C  C    . ALA B 2 128 ? 7.09966   -19.02947 38.81397  1.000 62.56950  ?  1127 ALA B C    1 
ATOM   3020 O  O    . ALA B 2 128 ? 5.93462   -18.67578 39.04028  1.000 60.61064  ?  1127 ALA B O    1 
ATOM   3021 C  CB   . ALA B 2 128 ? 8.99061   -17.95808 40.02813  1.000 60.54152  ?  1127 ALA B CB   1 
ATOM   3022 N  N    . ALA B 2 129 ? 7.53760   -19.28512 37.57569  1.000 62.69578  ?  1128 ALA B N    1 
ATOM   3023 C  CA   . ALA B 2 129 ? 6.68781   -18.99572 36.42562  1.000 59.35715  ?  1128 ALA B CA   1 
ATOM   3024 C  C    . ALA B 2 129 ? 5.42888   -19.85321 36.42958  1.000 57.30568  ?  1128 ALA B C    1 
ATOM   3025 O  O    . ALA B 2 129 ? 4.34558   -19.37617 36.07392  1.000 58.22742  ?  1128 ALA B O    1 
ATOM   3026 C  CB   . ALA B 2 129 ? 7.48331   -19.17374 35.12051  1.000 58.71383  ?  1128 ALA B CB   1 
ATOM   3027 N  N    . VAL B 2 130 ? 5.54513   -21.11808 36.83162  1.000 61.35454  ?  1129 VAL B N    1 
ATOM   3028 C  CA   . VAL B 2 130 ? 4.36496   -21.97870 36.90747  1.000 65.74452  ?  1129 VAL B CA   1 
ATOM   3029 C  C    . VAL B 2 130 ? 3.42093   -21.53395 38.01786  1.000 64.65626  ?  1129 VAL B C    1 
ATOM   3030 O  O    . VAL B 2 130 ? 2.20659   -21.73215 37.92196  1.000 67.77407  ?  1129 VAL B O    1 
ATOM   3031 C  CB   . VAL B 2 130 ? 4.78464   -23.44608 37.10945  1.000 70.77761  ?  1129 VAL B CB   1 
ATOM   3032 C  CG1  . VAL B 2 130 ? 3.55554   -24.34846 37.19471  1.000 79.91070  ?  1129 VAL B CG1  1 
ATOM   3033 C  CG2  . VAL B 2 130 ? 5.70174   -23.88118 36.00235  1.000 71.56246  ?  1129 VAL B CG2  1 
ATOM   3034 N  N    . ASN B 2 131 ? 3.94498   -20.94822 39.08990  1.000 61.97538  ?  1130 ASN B N    1 
ATOM   3035 C  CA   . ASN B 2 131 ? 3.06126   -20.49569 40.15758  1.000 67.39981  ?  1130 ASN B CA   1 
ATOM   3036 C  C    . ASN B 2 131 ? 2.24707   -19.28712 39.71039  1.000 67.92416  ?  1130 ASN B C    1 
ATOM   3037 O  O    . ASN B 2 131 ? 1.01683   -19.26175 39.86716  1.000 59.47909  ?  1130 ASN B O    1 
ATOM   3038 C  CB   . ASN B 2 131 ? 3.87925   -20.18294 41.41381  1.000 66.04619  ?  1130 ASN B CB   1 
ATOM   3039 C  CG   . ASN B 2 131 ? 4.11099   -21.41348 42.26089  1.000 73.75589  ?  1130 ASN B CG   1 
ATOM   3040 O  OD1  . ASN B 2 131 ? 5.23309   -21.91783 42.36539  1.000 73.29206  ?  1130 ASN B OD1  1 
ATOM   3041 N  ND2  . ASN B 2 131 ? 3.03393   -21.92856 42.84265  1.000 69.34670  ?  1130 ASN B ND2  1 
ATOM   3042 N  N    . LEU B 2 132 ? 2.92403   -18.29012 39.11240  1.000 65.94005  ?  1131 LEU B N    1 
ATOM   3043 C  CA   . LEU B 2 132 ? 2.25873   -17.06305 38.67116  1.000 61.91193  ?  1131 LEU B CA   1 
ATOM   3044 C  C    . LEU B 2 132 ? 1.09849   -17.36190 37.74285  1.000 59.00077  ?  1131 LEU B C    1 
ATOM   3045 O  O    . LEU B 2 132 ? 0.09271   -16.64210 37.75823  1.000 60.96902  ?  1131 LEU B O    1 
ATOM   3046 C  CB   . LEU B 2 132 ? 3.26287   -16.14122 37.97021  1.000 60.29746  ?  1131 LEU B CB   1 
ATOM   3047 C  CG   . LEU B 2 132 ? 4.36906   -15.64141 38.89342  1.000 59.17467  ?  1131 LEU B CG   1 
ATOM   3048 C  CD1  . LEU B 2 132 ? 5.57436   -15.22385 38.10577  1.000 60.78172  ?  1131 LEU B CD1  1 
ATOM   3049 C  CD2  . LEU B 2 132 ? 3.85734   -14.49360 39.74341  1.000 58.32126  ?  1131 LEU B CD2  1 
ATOM   3050 N  N    . ALA B 2 133 ? 1.20389   -18.44155 36.96342  1.000 55.05433  ?  1132 ALA B N    1 
ATOM   3051 C  CA   . ALA B 2 133 ? 0.18834   -18.80746 35.97814  1.000 63.28738  ?  1132 ALA B CA   1 
ATOM   3052 C  C    . ALA B 2 133 ? -1.03799  -19.53444 36.55194  1.000 63.38788  ?  1132 ALA B C    1 
ATOM   3053 O  O    . ALA B 2 133 ? -2.07775  -19.59191 35.87829  1.000 63.85283  ?  1132 ALA B O    1 
ATOM   3054 C  CB   . ALA B 2 133 ? 0.82555   -19.67708 34.88438  1.000 60.90310  ?  1132 ALA B CB   1 
ATOM   3055 N  N    . LYS B 2 134 ? -0.97890  -20.09236 37.75788  1.000 66.61589  ?  1133 LYS B N    1 
ATOM   3056 C  CA   . LYS B 2 134 ? -2.19220  -20.66221 38.35463  1.000 60.57622  ?  1133 LYS B CA   1 
ATOM   3057 C  C    . LYS B 2 134 ? -2.76735  -19.57547 39.26538  1.000 63.02185  ?  1133 LYS B C    1 
ATOM   3058 O  O    . LYS B 2 134 ? -2.47754  -19.51075 40.46147  1.000 61.74116  ?  1133 LYS B O    1 
ATOM   3059 C  CB   . LYS B 2 134 ? -1.88184  -21.96307 39.07594  1.000 67.00544  ?  1133 LYS B CB   1 
ATOM   3060 C  CG   . LYS B 2 134 ? -1.06357  -21.84367 40.34748  1.000 74.50963  ?  1133 LYS B CG   1 
ATOM   3061 C  CD   . LYS B 2 134 ? -2.04566  -21.77255 41.56192  1.000 76.35284  ?  1133 LYS B CD   1 
ATOM   3062 C  CE   . LYS B 2 134 ? -1.38472  -21.76693 42.93464  1.000 71.03439  ?  1133 LYS B CE   1 
ATOM   3063 N  NZ   . LYS B 2 134 ? -2.51389  -21.63618 43.93406  1.000 75.54972  ?  1133 LYS B NZ   1 
ATOM   3064 N  N    . SER B 2 135 ? -3.56114  -18.68443 38.67249  1.000 58.09336  ?  1134 SER B N    1 
ATOM   3065 C  CA   . SER B 2 135 ? -4.05102  -17.50724 39.37307  1.000 61.86867  ?  1134 SER B CA   1 
ATOM   3066 C  C    . SER B 2 135 ? -5.17199  -16.89735 38.55454  1.000 59.63410  ?  1134 SER B C    1 
ATOM   3067 O  O    . SER B 2 135 ? -5.22198  -17.04927 37.32794  1.000 58.61882  ?  1134 SER B O    1 
ATOM   3068 C  CB   . SER B 2 135 ? -2.93441  -16.47305 39.59635  1.000 59.62781  ?  1134 SER B CB   1 
ATOM   3069 O  OG   . SER B 2 135 ? -2.40211  -16.00354 38.35314  1.000 58.48778  ?  1134 SER B OG   1 
ATOM   3070 N  N    . ARG B 2 136 ? -6.06479  -16.19754 39.24666  1.000 54.16642  ?  1135 ARG B N    1 
ATOM   3071 C  CA   . ARG B 2 136 ? -7.11189  -15.46394 38.54720  1.000 56.38720  ?  1135 ARG B CA   1 
ATOM   3072 C  C    . ARG B 2 136 ? -6.52210  -14.36008 37.65873  1.000 54.76661  ?  1135 ARG B C    1 
ATOM   3073 O  O    . ARG B 2 136 ? -7.12316  -13.98677 36.64523  1.000 52.76485  ?  1135 ARG B O    1 
ATOM   3074 C  CB   . ARG B 2 136 ? -8.09918  -14.90402 39.57712  1.000 47.88562  ?  1135 ARG B CB   1 
ATOM   3075 C  CG   . ARG B 2 136 ? -9.00424  -15.97676 40.24273  1.000 51.68869  ?  1135 ARG B CG   1 
ATOM   3076 C  CD   . ARG B 2 136 ? -9.54267  -15.54956 41.65573  1.000 51.84367  ?  1135 ARG B CD   1 
ATOM   3077 N  NE   . ARG B 2 136 ? -10.44372 -16.56867 42.22529  1.000 47.83486  ?  1135 ARG B NE   1 
ATOM   3078 C  CZ   . ARG B 2 136 ? -10.06851 -17.59138 42.99185  1.000 50.59131  ?  1135 ARG B CZ   1 
ATOM   3079 N  NH1  . ARG B 2 136 ? -8.79714  -17.75929 43.34362  1.000 52.72898  ?  1135 ARG B NH1  1 
ATOM   3080 N  NH2  . ARG B 2 136 ? -10.98433 -18.45010 43.43278  1.000 61.06122  ?  1135 ARG B NH2  1 
ATOM   3081 N  N    . TRP B 2 137 ? -5.35165  -13.83331 38.02978  1.000 47.29325  ?  1136 TRP B N    1 
ATOM   3082 C  CA   . TRP B 2 137 ? -4.69452  -12.77027 37.27694  1.000 49.33694  ?  1136 TRP B CA   1 
ATOM   3083 C  C    . TRP B 2 137 ? -4.35011  -13.24377 35.86778  1.000 53.35710  ?  1136 TRP B C    1 
ATOM   3084 O  O    . TRP B 2 137 ? -4.81397  -12.68230 34.87603  1.000 53.49289  ?  1136 TRP B O    1 
ATOM   3085 C  CB   . TRP B 2 137 ? -3.42109  -12.33936 38.01456  1.000 48.91844  ?  1136 TRP B CB   1 
ATOM   3086 C  CG   . TRP B 2 137 ? -2.42702  -11.46883 37.20193  1.000 49.71443  ?  1136 TRP B CG   1 
ATOM   3087 C  CD1  . TRP B 2 137 ? -2.65631  -10.21906 36.70003  1.000 51.80559  ?  1136 TRP B CD1  1 
ATOM   3088 C  CD2  . TRP B 2 137 ? -1.05093  -11.77430 36.88857  1.000 43.70288  ?  1136 TRP B CD2  1 
ATOM   3089 N  NE1  . TRP B 2 137 ? -1.52218  -9.73920  36.06213  1.000 51.64916  ?  1136 TRP B NE1  1 
ATOM   3090 C  CE2  . TRP B 2 137 ? -0.52909  -10.67662 36.16272  1.000 48.57240  ?  1136 TRP B CE2  1 
ATOM   3091 C  CE3  . TRP B 2 137 ? -0.22352  -12.87510 37.12308  1.000 48.65743  ?  1136 TRP B CE3  1 
ATOM   3092 C  CZ2  . TRP B 2 137 ? 0.78223   -10.64574 35.69496  1.000 47.75581  ?  1136 TRP B CZ2  1 
ATOM   3093 C  CZ3  . TRP B 2 137 ? 1.07985   -12.84224 36.66192  1.000 53.34788  ?  1136 TRP B CZ3  1 
ATOM   3094 C  CH2  . TRP B 2 137 ? 1.56707   -11.74139 35.94414  1.000 53.24194  ?  1136 TRP B CH2  1 
ATOM   3095 N  N    . TYR B 2 138 ? -3.52549  -14.28711 35.78013  1.000 50.76282  ?  1137 TYR B N    1 
ATOM   3096 C  CA   . TYR B 2 138 ? -3.20964  -14.91030 34.50906  1.000 57.82911  ?  1137 TYR B CA   1 
ATOM   3097 C  C    . TYR B 2 138 ? -4.46935  -15.17136 33.68112  1.000 62.55004  ?  1137 TYR B C    1 
ATOM   3098 O  O    . TYR B 2 138 ? -4.48569  -14.92604 32.46914  1.000 54.35032  ?  1137 TYR B O    1 
ATOM   3099 C  CB   . TYR B 2 138 ? -2.44648  -16.20956 34.77112  1.000 57.01912  ?  1137 TYR B CB   1 
ATOM   3100 C  CG   . TYR B 2 138 ? -2.05295  -16.91683 33.50908  1.000 64.39100  ?  1137 TYR B CG   1 
ATOM   3101 C  CD1  . TYR B 2 138 ? -0.77947  -16.75713 32.97342  1.000 67.67313  ?  1137 TYR B CD1  1 
ATOM   3102 C  CD2  . TYR B 2 138 ? -2.95886  -17.71251 32.83095  1.000 63.58844  ?  1137 TYR B CD2  1 
ATOM   3103 C  CE1  . TYR B 2 138 ? -0.41082  -17.38988 31.81761  1.000 61.00852  ?  1137 TYR B CE1  1 
ATOM   3104 C  CE2  . TYR B 2 138 ? -2.60530  -18.34930 31.66897  1.000 70.20931  ?  1137 TYR B CE2  1 
ATOM   3105 C  CZ   . TYR B 2 138 ? -1.32642  -18.18280 31.16388  1.000 68.01287  ?  1137 TYR B CZ   1 
ATOM   3106 O  OH   . TYR B 2 138 ? -0.95676  -18.81911 29.99594  1.000 82.57555  ?  1137 TYR B OH   1 
ATOM   3107 N  N    . ASN B 2 139 ? -5.54037  -15.64930 34.33150  1.000 58.18811  ?  1138 ASN B N    1 
ATOM   3108 C  CA   . ASN B 2 139 ? -6.78874  -16.00228 33.65700  1.000 58.00117  ?  1138 ASN B CA   1 
ATOM   3109 C  C    . ASN B 2 139 ? -7.54180  -14.79395 33.11653  1.000 63.01973  ?  1138 ASN B C    1 
ATOM   3110 O  O    . ASN B 2 139 ? -8.35058  -14.95320 32.19695  1.000 64.27483  ?  1138 ASN B O    1 
ATOM   3111 C  CB   . ASN B 2 139 ? -7.73160  -16.75661 34.61033  1.000 63.69444  ?  1138 ASN B CB   1 
ATOM   3112 C  CG   . ASN B 2 139 ? -7.47615  -18.24264 34.62520  1.000 64.36984  ?  1138 ASN B CG   1 
ATOM   3113 O  OD1  . ASN B 2 139 ? -7.14108  -18.81653 33.60390  1.000 75.17496  ?  1138 ASN B OD1  1 
ATOM   3114 N  ND2  . ASN B 2 139 ? -7.65302  -18.87756 35.77641  1.000 73.94131  ?  1138 ASN B ND2  1 
ATOM   3115 N  N    . GLN B 2 140 ? -7.33947  -13.59941 33.67152  1.000 60.35116  ?  1139 GLN B N    1 
ATOM   3116 C  CA   . GLN B 2 140 ? -8.17042  -12.48344 33.23254  1.000 61.45007  ?  1139 GLN B CA   1 
ATOM   3117 C  C    . GLN B 2 140 ? -7.52491  -11.62231 32.15135  1.000 59.52169  ?  1139 GLN B C    1 
ATOM   3118 O  O    . GLN B 2 140 ? -8.23618  -11.18316 31.24511  1.000 64.33493  ?  1139 GLN B O    1 
ATOM   3119 C  CB   . GLN B 2 140 ? -8.58065  -11.57808 34.40561  1.000 55.68277  ?  1139 GLN B CB   1 
ATOM   3120 C  CG   . GLN B 2 140 ? -9.78051  -10.72732 33.98921  1.000 64.89901  ?  1139 GLN B CG   1 
ATOM   3121 C  CD   . GLN B 2 140 ? -10.06282 -9.54617  34.87997  1.000 69.42290  ?  1139 GLN B CD   1 
ATOM   3122 O  OE1  . GLN B 2 140 ? -9.36178  -9.29980  35.86684  1.000 69.34994  ?  1139 GLN B OE1  1 
ATOM   3123 N  NE2  . GLN B 2 140 ? -11.09962 -8.78782  34.52339  1.000 67.23988  ?  1139 GLN B NE2  1 
ATOM   3124 N  N    . THR B 2 141 ? -6.21574  -11.33599 32.24536  1.000 55.57453  ?  1140 THR B N    1 
ATOM   3125 C  CA   . THR B 2 141 ? -5.44926  -10.62852 31.21144  1.000 53.69689  ?  1140 THR B CA   1 
ATOM   3126 C  C    . THR B 2 141 ? -4.28880  -11.53087 30.79761  1.000 51.16828  ?  1140 THR B C    1 
ATOM   3127 O  O    . THR B 2 141 ? -3.13455  -11.28773 31.16749  1.000 54.10346  ?  1140 THR B O    1 
ATOM   3128 C  CB   . THR B 2 141 ? -4.92563  -9.27886  31.70596  1.000 56.15547  ?  1140 THR B CB   1 
ATOM   3129 O  OG1  . THR B 2 141 ? -4.20827  -9.45984  32.93417  1.000 58.40251  ?  1140 THR B OG1  1 
ATOM   3130 C  CG2  . THR B 2 141 ? -6.07160  -8.29165  31.94870  1.000 54.32640  ?  1140 THR B CG2  1 
ATOM   3131 N  N    . PRO B 2 142 ? -4.56663  -12.60664 30.06032  1.000 51.18721  ?  1141 PRO B N    1 
ATOM   3132 C  CA   . PRO B 2 142 ? -3.52484  -13.62490 29.82803  1.000 50.36934  ?  1141 PRO B CA   1 
ATOM   3133 C  C    . PRO B 2 142 ? -2.39570  -13.17882 28.89740  1.000 60.53273  ?  1141 PRO B C    1 
ATOM   3134 O  O    . PRO B 2 142 ? -1.29036  -13.73529 29.00497  1.000 58.22144  ?  1141 PRO B O    1 
ATOM   3135 C  CB   . PRO B 2 142 ? -4.30434  -14.80633 29.23100  1.000 52.29635  ?  1141 PRO B CB   1 
ATOM   3136 C  CG   . PRO B 2 142 ? -5.56170  -14.19193 28.65617  1.000 55.30514  ?  1141 PRO B CG   1 
ATOM   3137 C  CD   . PRO B 2 142 ? -5.88011  -12.98602 29.50596  1.000 53.62816  ?  1141 PRO B CD   1 
ATOM   3138 N  N    . ASN B 2 143 ? -2.62112  -12.20136 28.00275  1.000 57.78071  ?  1142 ASN B N    1 
ATOM   3139 C  CA   . ASN B 2 143 ? -1.53492  -11.73654 27.14185  1.000 63.00087  ?  1142 ASN B CA   1 
ATOM   3140 C  C    . ASN B 2 143 ? -0.53857  -10.89875 27.93119  1.000 60.22494  ?  1142 ASN B C    1 
ATOM   3141 O  O    . ASN B 2 143 ? 0.68337   -11.11427 27.84122  1.000 55.75361  ?  1142 ASN B O    1 
ATOM   3142 C  CB   . ASN B 2 143 ? -2.07143  -10.91865 25.96378  1.000 63.86438  ?  1142 ASN B CB   1 
ATOM   3143 C  CG   . ASN B 2 143 ? -2.97322  -11.71732 25.06406  1.000 69.70832  ?  1142 ASN B CG   1 
ATOM   3144 O  OD1  . ASN B 2 143 ? -2.66820  -12.85675 24.71179  1.000 72.32458  ?  1142 ASN B OD1  1 
ATOM   3145 N  ND2  . ASN B 2 143 ? -4.10565  -11.12339 24.69054  1.000 69.92082  ?  1142 ASN B ND2  1 
ATOM   3146 N  N    . ARG B 2 144 ? -1.03752  -9.91953  28.69532  1.000 57.54010  ?  1143 ARG B N    1 
ATOM   3147 C  CA   . ARG B 2 144 ? -0.13728  -9.16475  29.56105  1.000 55.08873  ?  1143 ARG B CA   1 
ATOM   3148 C  C    . ARG B 2 144 ? 0.62217   -10.10718 30.49127  1.000 47.33437  ?  1143 ARG B C    1 
ATOM   3149 O  O    . ARG B 2 144 ? 1.84559   -10.00692 30.61092  1.000 47.85812  ?  1143 ARG B O    1 
ATOM   3150 C  CB   . ARG B 2 144 ? -0.91194  -8.09402  30.34327  1.000 54.03608  ?  1143 ARG B CB   1 
ATOM   3151 C  CG   . ARG B 2 144 ? -0.02249  -7.18124  31.23482  1.000 56.07892  ?  1143 ARG B CG   1 
ATOM   3152 C  CD   . ARG B 2 144 ? -0.79428  -5.94490  31.74136  1.000 54.34163  ?  1143 ARG B CD   1 
ATOM   3153 N  NE   . ARG B 2 144 ? -0.00083  -5.03353  32.56928  1.000 53.74305  ?  1143 ARG B NE   1 
ATOM   3154 C  CZ   . ARG B 2 144 ? -0.50978  -3.95573  33.17636  1.000 60.38814  ?  1143 ARG B CZ   1 
ATOM   3155 N  NH1  . ARG B 2 144 ? -1.79567  -3.66149  33.01639  1.000 59.28446  ?  1143 ARG B NH1  1 
ATOM   3156 N  NH2  . ARG B 2 144 ? 0.25356   -3.15906  33.92958  1.000 54.38260  ?  1143 ARG B NH2  1 
ATOM   3157 N  N    . ALA B 2 145 ? -0.07019  -11.08085 31.10000  1.000 52.48221  ?  1144 ALA B N    1 
ATOM   3158 C  CA   . ALA B 2 145 ? 0.56673   -11.93099 32.11572  1.000 52.37912  ?  1144 ALA B CA   1 
ATOM   3159 C  C    . ALA B 2 145 ? 1.66488   -12.79104 31.50817  1.000 53.94992  ?  1144 ALA B C    1 
ATOM   3160 O  O    . ALA B 2 145 ? 2.73683   -12.97602 32.11365  1.000 48.02805  ?  1144 ALA B O    1 
ATOM   3161 C  CB   . ALA B 2 145 ? -0.47918  -12.82066 32.80538  1.000 52.33864  ?  1144 ALA B CB   1 
ATOM   3162 N  N    . LYS B 2 146 ? 1.42399   -13.31997 30.29947  1.000 56.38519  ?  1145 LYS B N    1 
ATOM   3163 C  CA   . LYS B 2 146 ? 2.46147   -14.10354 29.63306  1.000 55.34489  ?  1145 LYS B CA   1 
ATOM   3164 C  C    . LYS B 2 146 ? 3.70195   -13.26920 29.35105  1.000 51.62134  ?  1145 LYS B C    1 
ATOM   3165 O  O    . LYS B 2 146 ? 4.82607   -13.72584 29.60011  1.000 52.84644  ?  1145 LYS B O    1 
ATOM   3166 C  CB   . LYS B 2 146 ? 1.90171   -14.73544 28.37428  1.000 58.32234  ?  1145 LYS B CB   1 
ATOM   3167 C  CG   . LYS B 2 146 ? 1.27103   -16.04870 28.74539  1.000 71.71939  ?  1145 LYS B CG   1 
ATOM   3168 C  CD   . LYS B 2 146 ? -0.10771  -16.23904 28.17222  1.000 74.17673  ?  1145 LYS B CD   1 
ATOM   3169 C  CE   . LYS B 2 146 ? -0.04010  -16.73368 26.73556  1.000 75.14963  ?  1145 LYS B CE   1 
ATOM   3170 N  NZ   . LYS B 2 146 ? -1.40743  -16.67161 26.13449  1.000 80.70205  ?  1145 LYS B NZ   1 
ATOM   3171 N  N    . ARG B 2 147 ? 3.52981   -12.01592 28.91867  1.000 48.55240  ?  1146 ARG B N    1 
ATOM   3172 C  CA   . ARG B 2 147 ? 4.70066   -11.17213 28.66404  1.000 45.25330  ?  1146 ARG B CA   1 
ATOM   3173 C  C    . ARG B 2 147 ? 5.48461   -10.91424 29.94740  1.000 51.00612  ?  1146 ARG B C    1 
ATOM   3174 O  O    . ARG B 2 147 ? 6.72707   -10.98777 29.96533  1.000 45.10884  ?  1146 ARG B O    1 
ATOM   3175 C  CB   . ARG B 2 147 ? 4.26076   -9.84961  28.01681  1.000 52.48462  ?  1146 ARG B CB   1 
ATOM   3176 C  CG   . ARG B 2 147 ? 3.73837   -9.98567  26.55944  1.000 44.99803  ?  1146 ARG B CG   1 
ATOM   3177 C  CD   . ARG B 2 147 ? 3.69864   -8.65425  25.83799  1.000 47.55556  ?  1146 ARG B CD   1 
ATOM   3178 N  NE   . ARG B 2 147 ? 2.61785   -7.75838  26.23873  1.000 53.36931  ?  1146 ARG B NE   1 
ATOM   3179 C  CZ   . ARG B 2 147 ? 1.35329   -7.85529  25.83753  1.000 55.76626  ?  1146 ARG B CZ   1 
ATOM   3180 N  NH1  . ARG B 2 147 ? 0.98811   -8.83048  25.02461  1.000 56.06801  ?  1146 ARG B NH1  1 
ATOM   3181 N  NH2  . ARG B 2 147 ? 0.44921   -6.96946  26.25325  1.000 50.89195  ?  1146 ARG B NH2  1 
ATOM   3182 N  N    . VAL B 2 148 ? 4.77184   -10.56631 31.03604  1.000 51.56220  ?  1147 VAL B N    1 
ATOM   3183 C  CA   . VAL B 2 148 ? 5.44862   -10.25045 32.29029  1.000 45.86326  ?  1147 VAL B CA   1 
ATOM   3184 C  C    . VAL B 2 148 ? 6.14496   -11.50195 32.83355  1.000 51.90267  ?  1147 VAL B C    1 
ATOM   3185 O  O    . VAL B 2 148 ? 7.30478   -11.45227 33.26709  1.000 49.49657  ?  1147 VAL B O    1 
ATOM   3186 C  CB   . VAL B 2 148 ? 4.43525   -9.64250  33.28483  1.000 55.97782  ?  1147 VAL B CB   1 
ATOM   3187 C  CG1  . VAL B 2 148 ? 4.97973   -9.62845  34.73840  1.000 46.71887  ?  1147 VAL B CG1  1 
ATOM   3188 C  CG2  . VAL B 2 148 ? 3.98377   -8.21705  32.81522  1.000 45.90301  ?  1147 VAL B CG2  1 
ATOM   3189 N  N    . ILE B 2 149 ? 5.48109   -12.65666 32.73822  1.000 47.15612  ?  1148 ILE B N    1 
ATOM   3190 C  CA   . ILE B 2 149 ? 6.04668   -13.90104 33.25346  1.000 47.78051  ?  1148 ILE B CA   1 
ATOM   3191 C  C    . ILE B 2 149 ? 7.32486   -14.27721 32.48722  1.000 56.94588  ?  1148 ILE B C    1 
ATOM   3192 O  O    . ILE B 2 149 ? 8.38667   -14.51904 33.08968  1.000 51.14430  ?  1148 ILE B O    1 
ATOM   3193 C  CB   . ILE B 2 149 ? 4.97239   -15.01045 33.20379  1.000 52.78538  ?  1148 ILE B CB   1 
ATOM   3194 C  CG1  . ILE B 2 149 ? 4.01888   -14.87657 34.39536  1.000 52.48130  ?  1148 ILE B CG1  1 
ATOM   3195 C  CG2  . ILE B 2 149 ? 5.59630   -16.41161 33.15752  1.000 49.97124  ?  1148 ILE B CG2  1 
ATOM   3196 C  CD1  . ILE B 2 149 ? 2.72997   -15.71675 34.26603  1.000 53.40327  ?  1148 ILE B CD1  1 
ATOM   3197 N  N    . ALA B 2 150 ? 7.25585   -14.29670 31.13670  1.000 53.92991  ?  1149 ALA B N    1 
ATOM   3198 C  CA   . ALA B 2 150 ? 8.45710   -14.57089 30.33497  1.000 52.44824  ?  1149 ALA B CA   1 
ATOM   3199 C  C    . ALA B 2 150 ? 9.60850   -13.64165 30.68691  1.000 49.94637  ?  1149 ALA B C    1 
ATOM   3200 O  O    . ALA B 2 150 ? 10.77324  -14.06614 30.66050  1.000 48.59031  ?  1149 ALA B O    1 
ATOM   3201 C  CB   . ALA B 2 150 ? 8.15305   -14.46837 28.83684  1.000 47.72219  ?  1149 ALA B CB   1 
ATOM   3202 N  N    . THR B 2 151 ? 9.31159   -12.38386 31.03576  1.000 48.02219  ?  1150 THR B N    1 
ATOM   3203 C  CA   . THR B 2 151 ? 10.37646  -11.45698 31.42162  1.000 49.64594  ?  1150 THR B CA   1 
ATOM   3204 C  C    . THR B 2 151 ? 11.02371  -11.87711 32.74044  1.000 60.62304  ?  1150 THR B C    1 
ATOM   3205 O  O    . THR B 2 151 ? 12.23529  -11.66976 32.93015  1.000 54.40901  ?  1150 THR B O    1 
ATOM   3206 C  CB   . THR B 2 151 ? 9.81968   -10.03019 31.52748  1.000 49.82919  ?  1150 THR B CB   1 
ATOM   3207 O  OG1  . THR B 2 151 ? 8.93471   -9.75453  30.41861  1.000 46.79884  ?  1150 THR B OG1  1 
ATOM   3208 C  CG2  . THR B 2 151 ? 10.93051  -8.99104  31.60155  1.000 45.34409  ?  1150 THR B CG2  1 
ATOM   3209 N  N    . PHE B 2 152 ? 10.22039  -12.43479 33.68016  1.000 53.29273  ?  1151 PHE B N    1 
ATOM   3210 C  CA   . PHE B 2 152 ? 10.77789  -13.00893 34.91221  1.000 58.22835  ?  1151 PHE B CA   1 
ATOM   3211 C  C    . PHE B 2 152 ? 11.64428  -14.22739 34.58884  1.000 56.19514  ?  1151 PHE B C    1 
ATOM   3212 O  O    . PHE B 2 152 ? 12.77465  -14.36457 35.07295  1.000 59.78822  ?  1151 PHE B O    1 
ATOM   3213 C  CB   . PHE B 2 152 ? 9.64302   -13.40508 35.88877  1.000 56.24535  ?  1151 PHE B CB   1 
ATOM   3214 C  CG   . PHE B 2 152 ? 9.12588   -12.27295 36.76208  1.000 51.33965  ?  1151 PHE B CG   1 
ATOM   3215 C  CD1  . PHE B 2 152 ? 9.99494   -11.50271 37.53043  1.000 49.80241  ?  1151 PHE B CD1  1 
ATOM   3216 C  CD2  . PHE B 2 152 ? 7.75598   -12.00526 36.83053  1.000 53.74452  ?  1151 PHE B CD2  1 
ATOM   3217 C  CE1  . PHE B 2 152 ? 9.51449   -10.46360 38.35452  1.000 52.69123  ?  1151 PHE B CE1  1 
ATOM   3218 C  CE2  . PHE B 2 152 ? 7.24878   -10.98061 37.67424  1.000 49.56135  ?  1151 PHE B CE2  1 
ATOM   3219 C  CZ   . PHE B 2 152 ? 8.13482   -10.20470 38.43077  1.000 50.64533  ?  1151 PHE B CZ   1 
ATOM   3220 N  N    . ARG B 2 153 ? 11.14438  -15.09812 33.72341  1.000 56.53242  ?  1152 ARG B N    1 
ATOM   3221 C  CA   . ARG B 2 153 ? 11.83440  -16.35353 33.45148  1.000 64.50384  ?  1152 ARG B CA   1 
ATOM   3222 C  C    . ARG B 2 153 ? 13.18075  -16.14731 32.74737  1.000 66.14478  ?  1152 ARG B C    1 
ATOM   3223 O  O    . ARG B 2 153 ? 14.14116  -16.88209 33.01716  1.000 67.04937  ?  1152 ARG B O    1 
ATOM   3224 C  CB   . ARG B 2 153 ? 10.92205  -17.26571 32.63625  1.000 60.48680  ?  1152 ARG B CB   1 
ATOM   3225 C  CG   . ARG B 2 153 ? 11.62026  -18.49688 32.18263  1.000 74.25509  ?  1152 ARG B CG   1 
ATOM   3226 C  CD   . ARG B 2 153 ? 10.72571  -19.37183 31.33286  1.000 87.89396  ?  1152 ARG B CD   1 
ATOM   3227 N  NE   . ARG B 2 153 ? 11.52001  -20.34190 30.57321  1.000 101.51256 ?  1152 ARG B NE   1 
ATOM   3228 C  CZ   . ARG B 2 153 ? 12.40166  -21.17832 31.12611  1.000 100.91143 ?  1152 ARG B CZ   1 
ATOM   3229 N  NH1  . ARG B 2 153 ? 13.08525  -22.03342 30.37152  1.000 90.52624  ?  1152 ARG B NH1  1 
ATOM   3230 N  NH2  . ARG B 2 153 ? 12.60527  -21.15541 32.44414  1.000 96.77541  ?  1152 ARG B NH2  1 
ATOM   3231 N  N    . THR B 2 154 ? 13.28784  -15.16970 31.84078  1.000 64.17014  ?  1153 THR B N    1 
ATOM   3232 C  CA   . THR B 2 154 ? 14.54883  -14.98312 31.11306  1.000 63.27906  ?  1153 THR B CA   1 
ATOM   3233 C  C    . THR B 2 154 ? 15.37113  -13.79405 31.58816  1.000 64.47389  ?  1153 THR B C    1 
ATOM   3234 O  O    . THR B 2 154 ? 16.58712  -13.78200 31.37994  1.000 66.63145  ?  1153 THR B O    1 
ATOM   3235 C  CB   . THR B 2 154 ? 14.30334  -14.78892 29.61776  1.000 56.66782  ?  1153 THR B CB   1 
ATOM   3236 O  OG1  . THR B 2 154 ? 13.79641  -13.45636 29.41159  1.000 58.89245  ?  1153 THR B OG1  1 
ATOM   3237 C  CG2  . THR B 2 154 ? 13.31741  -15.82539 29.07494  1.000 55.02437  ?  1153 THR B CG2  1 
ATOM   3238 N  N    . GLY B 2 155 ? 14.75215  -12.78471 32.19234  1.000 59.33718  ?  1154 GLY B N    1 
ATOM   3239 C  CA   . GLY B 2 155 ? 15.48485  -11.55960 32.43805  1.000 60.77340  ?  1154 GLY B CA   1 
ATOM   3240 C  C    . GLY B 2 155 ? 15.83872  -10.74695 31.20099  1.000 63.30617  ?  1154 GLY B C    1 
ATOM   3241 O  O    . GLY B 2 155 ? 16.74260  -9.90739  31.27296  1.000 63.19569  ?  1154 GLY B O    1 
ATOM   3242 N  N    . THR B 2 156 ? 15.16361  -10.96006 30.06749  1.000 57.63541  ?  1155 THR B N    1 
ATOM   3243 C  CA   . THR B 2 156 ? 15.35996  -10.11660 28.88399  1.000 61.86940  ?  1155 THR B CA   1 
ATOM   3244 C  C    . THR B 2 156 ? 14.07186  -9.40055  28.46826  1.000 61.91812  ?  1155 THR B C    1 
ATOM   3245 O  O    . THR B 2 156 ? 12.96391  -9.68570  28.94952  1.000 59.75314  ?  1155 THR B O    1 
ATOM   3246 C  CB   . THR B 2 156 ? 15.88152  -10.92621 27.68516  1.000 57.26477  ?  1155 THR B CB   1 
ATOM   3247 O  OG1  . THR B 2 156 ? 14.94874  -11.96872 27.37327  1.000 60.18192  ?  1155 THR B OG1  1 
ATOM   3248 C  CG2  . THR B 2 156 ? 17.23210  -11.54071 27.99865  1.000 58.44412  ?  1155 THR B CG2  1 
ATOM   3249 N  N    . TRP B 2 157 ? 14.24516  -8.44722  27.55041  1.000 58.31478  ?  1156 TRP B N    1 
ATOM   3250 C  CA   . TRP B 2 157 ? 13.16484  -7.70750  26.92434  1.000 53.82868  ?  1156 TRP B CA   1 
ATOM   3251 C  C    . TRP B 2 157 ? 12.56742  -8.44728  25.72439  1.000 52.71784  ?  1156 TRP B C    1 
ATOM   3252 O  O    . TRP B 2 157 ? 11.77723  -7.85743  24.97350  1.000 52.52537  ?  1156 TRP B O    1 
ATOM   3253 C  CB   . TRP B 2 157 ? 13.66516  -6.32244  26.48781  1.000 56.42913  ?  1156 TRP B CB   1 
ATOM   3254 C  CG   . TRP B 2 157 ? 14.03812  -5.35003  27.61284  1.000 63.79151  ?  1156 TRP B CG   1 
ATOM   3255 C  CD1  . TRP B 2 157 ? 15.26842  -4.78852  27.83828  1.000 61.96585  ?  1156 TRP B CD1  1 
ATOM   3256 C  CD2  . TRP B 2 157 ? 13.16055  -4.80005  28.62073  1.000 57.02583  ?  1156 TRP B CD2  1 
ATOM   3257 N  NE1  . TRP B 2 157 ? 15.20979  -3.94518  28.92534  1.000 62.77876  ?  1156 TRP B NE1  1 
ATOM   3258 C  CE2  . TRP B 2 157 ? 13.93083  -3.93015  29.41745  1.000 56.09108  ?  1156 TRP B CE2  1 
ATOM   3259 C  CE3  . TRP B 2 157 ? 11.80409  -4.95390  28.91040  1.000 53.95200  ?  1156 TRP B CE3  1 
ATOM   3260 C  CZ2  . TRP B 2 157 ? 13.39416  -3.22941  30.49975  1.000 58.89528  ?  1156 TRP B CZ2  1 
ATOM   3261 C  CZ3  . TRP B 2 157 ? 11.27339  -4.25593  29.98983  1.000 58.11432  ?  1156 TRP B CZ3  1 
ATOM   3262 C  CH2  . TRP B 2 157 ? 12.06957  -3.40304  30.76748  1.000 52.52342  ?  1156 TRP B CH2  1 
ATOM   3263 N  N    . ASP B 2 158 ? 12.88345  -9.72863  25.54546  1.000 50.80427  ?  1157 ASP B N    1 
ATOM   3264 C  CA   . ASP B 2 158 ? 12.59874  -10.35833 24.26066  1.000 56.92783  ?  1157 ASP B CA   1 
ATOM   3265 C  C    . ASP B 2 158 ? 11.10894  -10.38209 23.95359  1.000 58.89936  ?  1157 ASP B C    1 
ATOM   3266 O  O    . ASP B 2 158 ? 10.72258  -10.33023 22.77585  1.000 54.91938  ?  1157 ASP B O    1 
ATOM   3267 C  CB   . ASP B 2 158 ? 13.19926  -11.76350 24.21573  1.000 56.92954  ?  1157 ASP B CB   1 
ATOM   3268 C  CG   . ASP B 2 158 ? 14.71988  -11.73832 24.30432  1.000 60.19639  ?  1157 ASP B CG   1 
ATOM   3269 O  OD1  . ASP B 2 158 ? 15.29789  -10.64079 24.08876  1.000 66.10269  ?  1157 ASP B OD1  1 
ATOM   3270 O  OD2  . ASP B 2 158 ? 15.33896  -12.79915 24.56507  1.000 58.08596  -1 1157 ASP B OD2  1 
ATOM   3271 N  N    . ALA B 2 159 ? 10.24868  -10.39885 24.97892  1.000 49.40054  ?  1158 ALA B N    1 
ATOM   3272 C  CA   . ALA B 2 159 ? 8.81922   -10.53961 24.70735  1.000 48.55925  ?  1158 ALA B CA   1 
ATOM   3273 C  C    . ALA B 2 159 ? 8.11521   -9.23201  24.32528  1.000 50.50944  ?  1158 ALA B C    1 
ATOM   3274 O  O    . ALA B 2 159 ? 6.96998   -9.28002  23.85439  1.000 58.70272  ?  1158 ALA B O    1 
ATOM   3275 C  CB   . ALA B 2 159 ? 8.10173   -11.16182 25.91234  1.000 52.09137  ?  1158 ALA B CB   1 
ATOM   3276 N  N    . TYR B 2 160 ? 8.72280   -8.06568  24.48770  1.000 48.77939  ?  1159 TYR B N    1 
ATOM   3277 C  CA   . TYR B 2 160 ? 7.89644   -6.86812  24.25736  1.000 50.49501  ?  1159 TYR B CA   1 
ATOM   3278 C  C    . TYR B 2 160 ? 7.87873   -6.31250  22.80921  1.000 61.12723  ?  1159 TYR B C    1 
ATOM   3279 O  O    . TYR B 2 160 ? 8.88992   -5.88544  22.25417  1.000 47.95592  ?  1159 TYR B O    1 
ATOM   3280 C  CB   . TYR B 2 160 ? 8.29331   -5.79031  25.27128  1.000 52.39434  ?  1159 TYR B CB   1 
ATOM   3281 C  CG   . TYR B 2 160 ? 7.48809   -6.03574  26.54780  1.000 54.68540  ?  1159 TYR B CG   1 
ATOM   3282 C  CD1  . TYR B 2 160 ? 6.18844   -5.53834  26.67493  1.000 49.93285  ?  1159 TYR B CD1  1 
ATOM   3283 C  CD2  . TYR B 2 160 ? 7.96457   -6.87488  27.54733  1.000 51.28850  ?  1159 TYR B CD2  1 
ATOM   3284 C  CE1  . TYR B 2 160 ? 5.42466   -5.80160  27.76956  1.000 51.20034  ?  1159 TYR B CE1  1 
ATOM   3285 C  CE2  . TYR B 2 160 ? 7.17950   -7.13415  28.71274  1.000 53.31492  ?  1159 TYR B CE2  1 
ATOM   3286 C  CZ   . TYR B 2 160 ? 5.91040   -6.59679  28.79446  1.000 50.90220  ?  1159 TYR B CZ   1 
ATOM   3287 O  OH   . TYR B 2 160 ? 5.09433   -6.82765  29.88824  1.000 56.09360  ?  1159 TYR B OH   1 
HETATM 3288 C  C1   . OLA C 3 .   ? 34.14326  2.94682   12.12641  1.000 89.38264  ?  701  OLA A C1   1 
HETATM 3289 O  O1   . OLA C 3 .   ? 35.33775  2.67785   11.83061  1.000 93.28146  ?  701  OLA A O1   1 
HETATM 3290 O  O2   . OLA C 3 .   ? 33.85172  3.18679   13.32727  1.000 90.21385  ?  701  OLA A O2   1 
HETATM 3291 C  C2   . OLA C 3 .   ? 33.04247  2.99735   11.06015  1.000 87.51848  ?  701  OLA A C2   1 
HETATM 3292 C  C3   . OLA C 3 .   ? 33.34989  2.12579   9.84215   1.000 85.68987  ?  701  OLA A C3   1 
HETATM 3293 C  C4   . OLA C 3 .   ? 32.44607  2.53122   8.66747   1.000 82.47877  ?  701  OLA A C4   1 
HETATM 3294 C  C5   . OLA C 3 .   ? 32.69985  1.61343   7.46275   1.000 78.96577  ?  701  OLA A C5   1 
HETATM 3295 C  C6   . OLA C 3 .   ? 34.05269  1.95763   6.84215   1.000 85.38620  ?  701  OLA A C6   1 
HETATM 3296 C  C7   . OLA C 3 .   ? 34.36531  1.01321   5.68702   1.000 79.50566  ?  701  OLA A C7   1 
HETATM 3297 C  C8   . OLA C 3 .   ? 35.66792  1.45658   5.01736   1.000 87.67956  ?  701  OLA A C8   1 
HETATM 3298 H  H21  . OLA C 3 .   ? 32.21255  2.69091   11.45794  1.000 105.05436 ?  701  OLA A H21  1 
HETATM 3299 H  H22  . OLA C 3 .   ? 32.93986  3.91567   10.76512  1.000 105.05436 ?  701  OLA A H22  1 
HETATM 3300 H  H31  . OLA C 3 .   ? 33.19063  1.19507   10.06419  1.000 102.86004 ?  701  OLA A H31  1 
HETATM 3301 H  H32  . OLA C 3 .   ? 34.27880  2.24334   9.58874   1.000 102.86004 ?  701  OLA A H32  1 
HETATM 3302 H  H41  . OLA C 3 .   ? 32.63761  3.44866   8.41745   1.000 99.00671  ?  701  OLA A H41  1 
HETATM 3303 H  H42  . OLA C 3 .   ? 31.51728  2.45677   8.93711   1.000 99.00671  ?  701  OLA A H42  1 
HETATM 3304 H  H51  . OLA C 3 .   ? 32.70333  0.68853   7.75505   1.000 94.79112  ?  701  OLA A H51  1 
HETATM 3305 H  H52  . OLA C 3 .   ? 31.99921  1.74179   6.80432   1.000 94.79112  ?  701  OLA A H52  1 
HETATM 3306 H  H61  . OLA C 3 .   ? 34.02980  2.86940   6.51191   1.000 102.49564 ?  701  OLA A H61  1 
HETATM 3307 H  H62  . OLA C 3 .   ? 34.74399  1.87569   7.51764   1.000 102.49564 ?  701  OLA A H62  1 
HETATM 3308 H  H71  . OLA C 3 .   ? 33.64235  1.03970   5.04086   1.000 95.43898  ?  701  OLA A H71  1 
HETATM 3309 H  H72  . OLA C 3 .   ? 34.46461  0.10914   6.02421   1.000 95.43898  ?  701  OLA A H72  1 
HETATM 3310 H  H82  A OLA C 3 .   ? 36.39405  1.38287   5.65645   0.500 105.24767 ?  701  OLA A H82  1 
HETATM 3311 H  H82  B OLA C 3 .   ? 35.58799  2.37790   4.72185   0.500 105.24767 ?  701  OLA A H82  1 
HETATM 3312 C  C1   . OLA D 3 .   ? 31.87569  -13.99408 -14.17101 1.000 90.04353  ?  702  OLA A C1   1 
HETATM 3313 O  O1   . OLA D 3 .   ? 30.74065  -13.84002 -14.69785 1.000 89.96978  ?  702  OLA A O1   1 
HETATM 3314 O  O2   . OLA D 3 .   ? 32.92324  -13.79608 -14.85508 1.000 93.75470  ?  702  OLA A O2   1 
HETATM 3315 C  C2   . OLA D 3 .   ? 31.97421  -14.42534 -12.70594 1.000 86.09273  ?  702  OLA A C2   1 
HETATM 3316 C  C3   . OLA D 3 .   ? 30.75618  -13.96979 -11.89407 1.000 81.12277  ?  702  OLA A C3   1 
HETATM 3317 C  C4   . OLA D 3 .   ? 30.38889  -15.04679 -10.85787 1.000 77.40072  ?  702  OLA A C4   1 
HETATM 3318 C  C5   . OLA D 3 .   ? 29.26632  -14.59720 -9.91304  1.000 72.31142  ?  702  OLA A C5   1 
HETATM 3319 C  C6   . OLA D 3 .   ? 28.47987  -15.80801 -9.38833  1.000 70.66866  ?  702  OLA A C6   1 
HETATM 3320 C  C7   . OLA D 3 .   ? 27.70270  -15.48630 -8.10232  1.000 79.91314  ?  702  OLA A C7   1 
HETATM 3321 C  C8   . OLA D 3 .   ? 28.64360  -15.50884 -6.88574  1.000 81.52932  ?  702  OLA A C8   1 
HETATM 3322 C  C9   . OLA D 3 .   ? 28.01524  -16.11215 -5.61619  1.000 82.59014  ?  702  OLA A C9   1
[truncated: 59,967 more chars]
