# Supplementary material for: Structure-based drug discovery of a corticotropin-releasing hormone receptor 1 antagonist using an X-ray free-electron laser
Source: Exp Mol Med. 2023 Sep 1;55(9):2039–50. doi: 10.1038/s12276-023-01082-1 (PMC10545732; doi:10.1038/s12276-023-01082-1)
Supplement: Supplementary file 4 — structure file_8GTG [file 12276_2023_1082_MOESM4_ESM.cif]

data_8GTG
# 
_entry.id   8GTG 
# 
_audit_conform.dict_name       mmcif_pdbx.dic 
_audit_conform.dict_version    5.360 
_audit_conform.dict_location   http://mmcif.pdb.org/dictionaries/ascii/mmcif_pdbx.dic 
# 
loop_
_database_2.database_id 
_database_2.database_code 
_database_2.pdbx_database_accession 
_database_2.pdbx_DOI 
PDB   8GTG         pdb_00008gtg 10.2210/pdb8gtg/pdb 
WWPDB D_1300032096 ?            ?                   
# 
_pdbx_database_status.status_code                     AUTH 
_pdbx_database_status.status_code_sf                  AUTH 
_pdbx_database_status.status_code_mr                  ? 
_pdbx_database_status.entry_id                        8GTG 
_pdbx_database_status.recvd_initial_deposition_date   2022-09-08 
_pdbx_database_status.SG_entry                        N 
_pdbx_database_status.deposit_site                    PDBJ 
_pdbx_database_status.process_site                    PDBJ 
_pdbx_database_status.status_code_cs                  ? 
_pdbx_database_status.status_code_nmr_data            ? 
_pdbx_database_status.methods_development_category    ? 
_pdbx_database_status.pdb_format_compatible           N 
# 
loop_
_audit_author.name 
_audit_author.pdbx_ordinal 
_audit_author.identifier_ORCID 
'Cho, H.S.' 1 0000-0003-4067-4715 
'Kim, H.'   2 0000-0002-1897-4319 
# 
_citation.abstract                  ? 
_citation.abstract_id_CAS           ? 
_citation.book_id_ISBN              ? 
_citation.book_publisher            ? 
_citation.book_publisher_city       ? 
_citation.book_title                ? 
_citation.coordinate_linkage        ? 
_citation.country                   ? 
_citation.database_id_Medline       ? 
_citation.details                   ? 
_citation.id                        primary 
_citation.journal_abbrev            'To Be Published' 
_citation.journal_id_ASTM           ? 
_citation.journal_id_CSD            0353 
_citation.journal_id_ISSN           ? 
_citation.journal_full              ? 
_citation.journal_issue             ? 
_citation.journal_volume            ? 
_citation.language                  ? 
_citation.page_first                ? 
_citation.page_last                 ? 
_citation.title                     'GPCR with Compound 1' 
_citation.year                      ? 
_citation.database_id_CSD           ? 
_citation.pdbx_database_id_DOI      ? 
_citation.pdbx_database_id_PubMed   ? 
_citation.pdbx_database_id_patent   ? 
_citation.unpublished_flag          ? 
# 
loop_
_citation_author.citation_id 
_citation_author.name 
_citation_author.ordinal 
_citation_author.identifier_ORCID 
primary 'Cho, H.S.' 1 0000-0003-4067-4715 
primary 'Kim, H.'   2 0000-0002-1897-4319 
# 
_cell.angle_alpha                  90.000 
_cell.angle_alpha_esd              ? 
_cell.angle_beta                   97.820 
_cell.angle_beta_esd               ? 
_cell.angle_gamma                  90.000 
_cell.angle_gamma_esd              ? 
_cell.entry_id                     8GTG 
_cell.details                      ? 
_cell.formula_units_Z              ? 
_cell.length_a                     95.660 
_cell.length_a_esd                 ? 
_cell.length_b                     70.650 
_cell.length_b_esd                 ? 
_cell.length_c                     86.750 
_cell.length_c_esd                 ? 
_cell.volume                       580837.125 
_cell.volume_esd                   ? 
_cell.Z_PDB                        4 
_cell.reciprocal_angle_alpha       ? 
_cell.reciprocal_angle_beta        ? 
_cell.reciprocal_angle_gamma       ? 
_cell.reciprocal_angle_alpha_esd   ? 
_cell.reciprocal_angle_beta_esd    ? 
_cell.reciprocal_angle_gamma_esd   ? 
_cell.reciprocal_length_a          ? 
_cell.reciprocal_length_b          ? 
_cell.reciprocal_length_c          ? 
_cell.reciprocal_length_a_esd      ? 
_cell.reciprocal_length_b_esd      ? 
_cell.reciprocal_length_c_esd      ? 
_cell.pdbx_unique_axis             ? 
_cell.pdbx_esd_method              ? 
# 
_symmetry.entry_id                         8GTG 
_symmetry.cell_setting                     ? 
_symmetry.Int_Tables_number                5 
_symmetry.space_group_name_Hall            'C 2y' 
_symmetry.space_group_name_H-M             'C 1 2 1' 
_symmetry.pdbx_full_space_group_name_H-M   ? 
# 
loop_
_entity.id 
_entity.type 
_entity.src_method 
_entity.pdbx_description 
_entity.formula_weight 
_entity.pdbx_number_of_molecules 
_entity.pdbx_ec 
_entity.pdbx_mutation 
_entity.pdbx_fragment 
_entity.details 
1 polymer     man 'Isoform CRF-R2 of Corticotropin-releasing factor receptor 1' 32685.355 1 ?        
'V120A, L144A, W156A, S160A, K228A, F260A, I277A, Y309A, F330A, S349A, Y363A' ? ? 
2 polymer     man Endolysin 18113.703 1 3.2.1.17 'C1052S, C1095S'                                                              ? ? 
3 non-polymer syn 
'8-(4-bromanyl-2,6-dimethoxy-phenyl)-~{N},~{N}-bis(2-methoxyethyl)-2,7-dimethyl-pyrazolo[1,5-a][1,3,5]triazin-4-amine' 494.382   1 
?        ?                                                                             ? ? 
# 
loop_
_entity_name_com.entity_id 
_entity_name_com.name 
1 'CRF-R-1,CRF-R1,CRFR-1,Corticotropin-releasing hormone receptor 1,CRH-R-1,CRH-R1' 
2 'Lysis protein,Lysozyme,Muramidase'                                               
# 
loop_
_entity_poly.entity_id 
_entity_poly.type 
_entity_poly.nstd_linkage 
_entity_poly.nstd_monomer 
_entity_poly.pdbx_seq_one_letter_code 
_entity_poly.pdbx_seq_one_letter_code_can 
_entity_poly.pdbx_strand_id 
_entity_poly.pdbx_target_identifier 
1 'polypeptide(L)' no no 
;MEILNEEKKSKVHYHVAAIINYLGHCISLVALLVAFVLFLRARSIRCLRNIIHANLIAAFILRNATWFVVQLTMSPEVHQ
SNVGWCRLVTAAYNYFHVTNFFWMFGEGCYLHTAIVLTYSTDRLRAWMFICIGWGVPFPIIVAWAIGKLYYDNEKCWAGK
RPGVYTDYIYQGPMALVLLINFIFLFNIVRILMTKLRASTTSETIQARKAVKATLVLLPLLGITYMLAFVNPGEDEVSRV
VFIYFNAFLESFQGFFVSVFACFLNSEVRSAAAAHHHHHHHHHH
;
;MEILNEEKKSKVHYHVAAIINYLGHCISLVALLVAFVLFLRARSIRCLRNIIHANLIAAFILRNATWFVVQLTMSPEVHQ
SNVGWCRLVTAAYNYFHVTNFFWMFGEGCYLHTAIVLTYSTDRLRAWMFICIGWGVPFPIIVAWAIGKLYYDNEKCWAGK
RPGVYTDYIYQGPMALVLLINFIFLFNIVRILMTKLRASTTSETIQARKAVKATLVLLPLLGITYMLAFVNPGEDEVSRV
VFIYFNAFLESFQGFFVSVFACFLNSEVRSAAAAHHHHHHHHHH
;
AA ? 
2 'polypeptide(L)' no no 
;NIFEMLRIDEGLRLKIYKDTEGYYTIGIGHLLTKSPSLSVAKSELDKAIGRNSNGVITKDEAEKLFNQDVDAAVRGILRN
AKLKPVYDSLDAVRRSALINMVFQMGETGVAGFTNSLRMLQQKRWDEAAVNLAKSRWYNQTPNRAKRVIATFRTGTWDAY
;
;NIFEMLRIDEGLRLKIYKDTEGYYTIGIGHLLTKSPSLSVAKSELDKAIGRNSNGVITKDEAEKLFNQDVDAAVRGILRN
AKLKPVYDSLDAVRRSALINMVFQMGETGVAGFTNSLRMLQQKRWDEAAVNLAKSRWYNQTPNRAKRVIATFRTGTWDAY
;
BA ? 
# 
loop_
_entity_poly_seq.entity_id 
_entity_poly_seq.num 
_entity_poly_seq.mon_id 
_entity_poly_seq.hetero 
1 1   MET n 
1 2   GLU n 
1 3   ILE n 
1 4   LEU n 
1 5   ASN n 
1 6   GLU n 
1 7   GLU n 
1 8   LYS n 
1 9   LYS n 
1 10  SER n 
1 11  LYS n 
1 12  VAL n 
1 13  HIS n 
1 14  TYR n 
1 15  HIS n 
1 16  VAL n 
1 17  ALA n 
1 18  ALA n 
1 19  ILE n 
1 20  ILE n 
1 21  ASN n 
1 22  TYR n 
1 23  LEU n 
1 24  GLY n 
1 25  HIS n 
1 26  CYS n 
1 27  ILE n 
1 28  SER n 
1 29  LEU n 
1 30  VAL n 
1 31  ALA n 
1 32  LEU n 
1 33  LEU n 
1 34  VAL n 
1 35  ALA n 
1 36  PHE n 
1 37  VAL n 
1 38  LEU n 
1 39  PHE n 
1 40  LEU n 
1 41  ARG n 
1 42  ALA n 
1 43  ARG n 
1 44  SER n 
1 45  ILE n 
1 46  ARG n 
1 47  CYS n 
1 48  LEU n 
1 49  ARG n 
1 50  ASN n 
1 51  ILE n 
1 52  ILE n 
1 53  HIS n 
1 54  ALA n 
1 55  ASN n 
1 56  LEU n 
1 57  ILE n 
1 58  ALA n 
1 59  ALA n 
1 60  PHE n 
1 61  ILE n 
1 62  LEU n 
1 63  ARG n 
1 64  ASN n 
1 65  ALA n 
1 66  THR n 
1 67  TRP n 
1 68  PHE n 
1 69  VAL n 
1 70  VAL n 
1 71  GLN n 
1 72  LEU n 
1 73  THR n 
1 74  MET n 
1 75  SER n 
1 76  PRO n 
1 77  GLU n 
1 78  VAL n 
1 79  HIS n 
1 80  GLN n 
1 81  SER n 
1 82  ASN n 
1 83  VAL n 
1 84  GLY n 
1 85  TRP n 
1 86  CYS n 
1 87  ARG n 
1 88  LEU n 
1 89  VAL n 
1 90  THR n 
1 91  ALA n 
1 92  ALA n 
1 93  TYR n 
1 94  ASN n 
1 95  TYR n 
1 96  PHE n 
1 97  HIS n 
1 98  VAL n 
1 99  THR n 
1 100 ASN n 
1 101 PHE n 
1 102 PHE n 
1 103 TRP n 
1 104 MET n 
1 105 PHE n 
1 106 GLY n 
1 107 GLU n 
1 108 GLY n 
1 109 CYS n 
1 110 TYR n 
1 111 LEU n 
1 112 HIS n 
1 113 THR n 
1 114 ALA n 
1 115 ILE n 
1 116 VAL n 
1 117 LEU n 
1 118 THR n 
1 119 TYR n 
1 120 SER n 
1 121 THR n 
1 122 ASP n 
1 123 ARG n 
1 124 LEU n 
1 125 ARG n 
1 126 ALA n 
1 127 TRP n 
1 128 MET n 
1 129 PHE n 
1 130 ILE n 
1 131 CYS n 
1 132 ILE n 
1 133 GLY n 
1 134 TRP n 
1 135 GLY n 
1 136 VAL n 
1 137 PRO n 
1 138 PHE n 
1 139 PRO n 
1 140 ILE n 
1 141 ILE n 
1 142 VAL n 
1 143 ALA n 
1 144 TRP n 
1 145 ALA n 
1 146 ILE n 
1 147 GLY n 
1 148 LYS n 
1 149 LEU n 
1 150 TYR n 
1 151 TYR n 
1 152 ASP n 
1 153 ASN n 
1 154 GLU n 
1 155 LYS n 
1 156 CYS n 
1 157 TRP n 
1 158 ALA n 
1 159 GLY n 
1 160 LYS n 
1 161 ARG n 
1 162 PRO n 
1 163 GLY n 
1 164 VAL n 
1 165 TYR n 
1 166 THR n 
1 167 ASP n 
1 168 TYR n 
1 169 ILE n 
1 170 TYR n 
1 171 GLN n 
1 172 GLY n 
1 173 PRO n 
1 174 MET n 
1 175 ALA n 
1 176 LEU n 
1 177 VAL n 
1 178 LEU n 
1 179 LEU n 
1 180 ILE n 
1 181 ASN n 
1 182 PHE n 
1 183 ILE n 
1 184 PHE n 
1 185 LEU n 
1 186 PHE n 
1 187 ASN n 
1 188 ILE n 
1 189 VAL n 
1 190 ARG n 
1 191 ILE n 
1 192 LEU n 
1 193 MET n 
1 194 THR n 
1 195 LYS n 
1 196 LEU n 
1 197 ARG n 
1 198 ALA n 
1 199 SER n 
1 200 THR n 
1 201 THR n 
1 202 SER n 
1 203 GLU n 
1 204 THR n 
1 205 ILE n 
1 206 GLN n 
1 207 ALA n 
1 208 ARG n 
1 209 LYS n 
1 210 ALA n 
1 211 VAL n 
1 212 LYS n 
1 213 ALA n 
1 214 THR n 
1 215 LEU n 
1 216 VAL n 
1 217 LEU n 
1 218 LEU n 
1 219 PRO n 
1 220 LEU n 
1 221 LEU n 
1 222 GLY n 
1 223 ILE n 
1 224 THR n 
1 225 TYR n 
1 226 MET n 
1 227 LEU n 
1 228 ALA n 
1 229 PHE n 
1 230 VAL n 
1 231 ASN n 
1 232 PRO n 
1 233 GLY n 
1 234 GLU n 
1 235 ASP n 
1 236 GLU n 
1 237 VAL n 
1 238 SER n 
1 239 ARG n 
1 240 VAL n 
1 241 VAL n 
1 242 PHE n 
1 243 ILE n 
1 244 TYR n 
1 245 PHE n 
1 246 ASN n 
1 247 ALA n 
1 248 PHE n 
1 249 LEU n 
1 250 GLU n 
1 251 SER n 
1 252 PHE n 
1 253 GLN n 
1 254 GLY n 
1 255 PHE n 
1 256 PHE n 
1 257 VAL n 
1 258 SER n 
1 259 VAL n 
1 260 PHE n 
1 261 ALA n 
1 262 CYS n 
1 263 PHE n 
1 264 LEU n 
1 265 ASN n 
1 266 SER n 
1 267 GLU n 
1 268 VAL n 
1 269 ARG n 
1 270 SER n 
1 271 ALA n 
1 272 ALA n 
1 273 ALA n 
1 274 ALA n 
1 275 HIS n 
1 276 HIS n 
1 277 HIS n 
1 278 HIS n 
1 279 HIS n 
1 280 HIS n 
1 281 HIS n 
1 282 HIS n 
1 283 HIS n 
1 284 HIS n 
2 1   ASN n 
2 2   ILE n 
2 3   PHE n 
2 4   GLU n 
2 5   MET n 
2 6   LEU n 
2 7   ARG n 
2 8   ILE n 
2 9   ASP n 
2 10  GLU n 
2 11  GLY n 
2 12  LEU n 
2 13  ARG n 
2 14  LEU n 
2 15  LYS n 
2 16  ILE n 
2 17  TYR n 
2 18  LYS n 
2 19  ASP n 
2 20  THR n 
2 21  GLU n 
2 22  GLY n 
2 23  TYR n 
2 24  TYR n 
2 25  THR n 
2 26  ILE n 
2 27  GLY n 
2 28  ILE n 
2 29  GLY n 
2 30  HIS n 
2 31  LEU n 
2 32  LEU n 
2 33  THR n 
2 34  LYS n 
2 35  SER n 
2 36  PRO n 
2 37  SER n 
2 38  LEU n 
2 39  SER n 
2 40  VAL n 
2 41  ALA n 
2 42  LYS n 
2 43  SER n 
2 44  GLU n 
2 45  LEU n 
2 46  ASP n 
2 47  LYS n 
2 48  ALA n 
2 49  ILE n 
2 50  GLY n 
2 51  ARG n 
2 52  ASN n 
2 53  SER n 
2 54  ASN n 
2 55  GLY n 
2 56  VAL n 
2 57  ILE n 
2 58  THR n 
2 59  LYS n 
2 60  ASP n 
2 61  GLU n 
2 62  ALA n 
2 63  GLU n 
2 64  LYS n 
2 65  LEU n 
2 66  PHE n 
2 67  ASN n 
2 68  GLN n 
2 69  ASP n 
2 70  VAL n 
2 71  ASP n 
2 72  ALA n 
2 73  ALA n 
2 74  VAL n 
2 75  ARG n 
2 76  GLY n 
2 77  ILE n 
2 78  LEU n 
2 79  ARG n 
2 80  ASN n 
2 81  ALA n 
2 82  LYS n 
2 83  LEU n 
2 84  LYS n 
2 85  PRO n 
2 86  VAL n 
2 87  TYR n 
2 88  ASP n 
2 89  SER n 
2 90  LEU n 
2 91  ASP n 
2 92  ALA n 
2 93  VAL n 
2 94  ARG n 
2 95  ARG n 
2 96  SER n 
2 97  ALA n 
2 98  LEU n 
2 99  ILE n 
2 100 ASN n 
2 101 MET n 
2 102 VAL n 
2 103 PHE n 
2 104 GLN n 
2 105 MET n 
2 106 GLY n 
2 107 GLU n 
2 108 THR n 
2 109 GLY n 
2 110 VAL n 
2 111 ALA n 
2 112 GLY n 
2 113 PHE n 
2 114 THR n 
2 115 ASN n 
2 116 SER n 
2 117 LEU n 
2 118 ARG n 
2 119 MET n 
2 120 LEU n 
2 121 GLN n 
2 122 GLN n 
2 123 LYS n 
2 124 ARG n 
2 125 TRP n 
2 126 ASP n 
2 127 GLU n 
2 128 ALA n 
2 129 ALA n 
2 130 VAL n 
2 131 ASN n 
2 132 LEU n 
2 133 ALA n 
2 134 LYS n 
2 135 SER n 
2 136 ARG n 
2 137 TRP n 
2 138 TYR n 
2 139 ASN n 
2 140 GLN n 
2 141 THR n 
2 142 PRO n 
2 143 ASN n 
2 144 ARG n 
2 145 ALA n 
2 146 LYS n 
2 147 ARG n 
2 148 VAL n 
2 149 ILE n 
2 150 ALA n 
2 151 THR n 
2 152 PHE n 
2 153 ARG n 
2 154 THR n 
2 155 GLY n 
2 156 THR n 
2 157 TRP n 
2 158 ASP n 
2 159 ALA n 
2 160 TYR n 
# 
loop_
_entity_src_gen.entity_id 
_entity_src_gen.pdbx_src_id 
_entity_src_gen.pdbx_alt_source_flag 
_entity_src_gen.pdbx_seq_type 
_entity_src_gen.pdbx_beg_seq_num 
_entity_src_gen.pdbx_end_seq_num 
_entity_src_gen.gene_src_common_name 
_entity_src_gen.gene_src_genus 
_entity_src_gen.pdbx_gene_src_gene 
_entity_src_gen.gene_src_species 
_entity_src_gen.gene_src_strain 
_entity_src_gen.gene_src_tissue 
_entity_src_gen.gene_src_tissue_fraction 
_entity_src_gen.gene_src_details 
_entity_src_gen.pdbx_gene_src_fragment 
_entity_src_gen.pdbx_gene_src_scientific_name 
_entity_src_gen.pdbx_gene_src_ncbi_taxonomy_id 
_entity_src_gen.pdbx_gene_src_variant 
_entity_src_gen.pdbx_gene_src_cell_line 
_entity_src_gen.pdbx_gene_src_atcc 
_entity_src_gen.pdbx_gene_src_organ 
_entity_src_gen.pdbx_gene_src_organelle 
_entity_src_gen.pdbx_gene_src_cell 
_entity_src_gen.pdbx_gene_src_cellular_location 
_entity_src_gen.host_org_common_name 
_entity_src_gen.pdbx_host_org_scientific_name 
_entity_src_gen.pdbx_host_org_ncbi_taxonomy_id 
_entity_src_gen.host_org_genus 
_entity_src_gen.pdbx_host_org_gene 
_entity_src_gen.pdbx_host_org_organ 
_entity_src_gen.host_org_species 
_entity_src_gen.pdbx_host_org_tissue 
_entity_src_gen.pdbx_host_org_tissue_fraction 
_entity_src_gen.pdbx_host_org_strain 
_entity_src_gen.pdbx_host_org_variant 
_entity_src_gen.pdbx_host_org_cell_line 
_entity_src_gen.pdbx_host_org_atcc 
_entity_src_gen.pdbx_host_org_culture_collection 
_entity_src_gen.pdbx_host_org_cell 
_entity_src_gen.pdbx_host_org_organelle 
_entity_src_gen.pdbx_host_org_cellular_location 
_entity_src_gen.pdbx_host_org_vector_type 
_entity_src_gen.pdbx_host_org_vector 
_entity_src_gen.host_org_details 
_entity_src_gen.expression_system_id 
_entity_src_gen.plasmid_name 
_entity_src_gen.plasmid_details 
_entity_src_gen.pdbx_description 
1 1 sample 'Biological sequence' 1 284 human ? 'CRHR1, CRFR, CRFR1, CRHR' ? ? ? ? ? ? 'Homo sapiens'            9606  ? ? ? ? ? ? 
? ? 'Spodoptera frugiperda' 7108 ? ? ? ? ? ? ? ? ? ? ? ? ? ? ? ? ? ? ? ? ? 
2 1 sample 'Biological sequence' 1 160 ?     ? 'e, EcT6_00117'            ? ? ? ? ? ? 'Enterobacteria phage T6' 10666 ? ? ? ? ? ? 
? ? 'Spodoptera frugiperda' 7108 ? ? ? ? ? ? ? ? ? ? ? ? ? ? ? ? ? ? ? ? ? 
# 
loop_
_struct_ref.id 
_struct_ref.db_name 
_struct_ref.db_code 
_struct_ref.pdbx_db_accession 
_struct_ref.pdbx_db_isoform 
_struct_ref.entity_id 
_struct_ref.pdbx_seq_one_letter_code 
_struct_ref.pdbx_align_begin 
1 UNP CRFR1_HUMAN     P34998-2   ? 1 
;EILNEEKKSKVHYHVAVIINYLGHCISLVALLVAFVLFLRLRSIRCLRNIIHWNLISAFILRNATWFVVQLTMSPEVHQS
NVGWCRLVTAAYNYFHVTNFFWMFGEGCYLHTAIVLTYSTDRLRKWMFICIGWGVPFPIIVAWAIGKLYYDNEKCWFGKR
PGVYTDYIYQGPMILVLLINFIFLFNIVRILMTKLRASTTSETIQYRKAVKATLVLLPLLGITYMLFFVNPGEDEVSRVV
FIYFNSFLESFQGFFVSVFYCFLNSEVRSA
;
104 
2 UNP A0A346FJK3_BPT6 A0A346FJK3 ? 2 
;NIFEMLRIDEGLRLKIYKDTEGYYTIGIGHLLTKSPSLSVAKSELDKAIGRNCNGVITKDEAEKLFNQDVDAAVRGILRN
AKLKPVYDSLDAVRRCALINMVFQMGETGVAGFTNSLRMLQQKRWDEAAVNLAKSRWYNQTPNRAKRVIATFRTGTWDAY

;
2   
# 
loop_
_struct_ref_seq.align_id 
_struct_ref_seq.ref_id 
_struct_ref_seq.pdbx_PDB_id_code 
_struct_ref_seq.pdbx_strand_id 
_struct_ref_seq.seq_align_beg 
_struct_ref_seq.pdbx_seq_align_beg_ins_code 
_struct_ref_seq.seq_align_end 
_struct_ref_seq.pdbx_seq_align_end_ins_code 
_struct_ref_seq.pdbx_db_accession 
_struct_ref_seq.db_align_beg 
_struct_ref_seq.pdbx_db_align_beg_ins_code 
_struct_ref_seq.db_align_end 
_struct_ref_seq.pdbx_db_align_end_ins_code 
_struct_ref_seq.pdbx_auth_seq_align_beg 
_struct_ref_seq.pdbx_auth_seq_align_end 
1 1 8GTG AA 2 ? 271 ? P34998-2   104 ? 373 ? 104  373  
2 2 8GTG BA 1 ? 160 ? A0A346FJK3 2   ? 161 ? 1000 1159 
# 
loop_
_struct_ref_seq_dif.align_id 
_struct_ref_seq_dif.pdbx_pdb_id_code 
_struct_ref_seq_dif.mon_id 
_struct_ref_seq_dif.pdbx_pdb_strand_id 
_struct_ref_seq_dif.seq_num 
_struct_ref_seq_dif.pdbx_pdb_ins_code 
_struct_ref_seq_dif.pdbx_seq_db_name 
_struct_ref_seq_dif.pdbx_seq_db_accession_code 
_struct_ref_seq_dif.db_mon_id 
_struct_ref_seq_dif.pdbx_seq_db_seq_num 
_struct_ref_seq_dif.details 
_struct_ref_seq_dif.pdbx_auth_seq_num 
_struct_ref_seq_dif.pdbx_ordinal 
1 8GTG MET AA 1   ? UNP P34998-2   ?   ?   'initiating methionine' 103  1  
1 8GTG ALA AA 18  ? UNP P34998-2   VAL 120 'engineered mutation'   120  2  
1 8GTG ALA AA 42  ? UNP P34998-2   LEU 144 'engineered mutation'   144  3  
1 8GTG ALA AA 54  ? UNP P34998-2   TRP 156 'engineered mutation'   156  4  
1 8GTG ALA AA 58  ? UNP P34998-2   SER 160 'engineered mutation'   160  5  
1 8GTG ALA AA 126 ? UNP P34998-2   LYS 228 'engineered mutation'   228  6  
1 8GTG ALA AA 158 ? UNP P34998-2   PHE 260 'engineered mutation'   260  7  
1 8GTG ALA AA 175 ? UNP P34998-2   ILE 277 'engineered mutation'   277  8  
1 8GTG ALA AA 207 ? UNP P34998-2   TYR 309 'engineered mutation'   309  9  
1 8GTG ALA AA 228 ? UNP P34998-2   PHE 330 'engineered mutation'   330  10 
1 8GTG ALA AA 247 ? UNP P34998-2   SER 349 'engineered mutation'   349  11 
1 8GTG ALA AA 261 ? UNP P34998-2   TYR 363 'engineered mutation'   363  12 
1 8GTG ALA AA 272 ? UNP P34998-2   ?   ?   'expression tag'        374  13 
1 8GTG ALA AA 273 ? UNP P34998-2   ?   ?   'expression tag'        375  14 
1 8GTG ALA AA 274 ? UNP P34998-2   ?   ?   'expression tag'        376  15 
1 8GTG HIS AA 275 ? UNP P34998-2   ?   ?   'expression tag'        377  16 
1 8GTG HIS AA 276 ? UNP P34998-2   ?   ?   'expression tag'        378  17 
1 8GTG HIS AA 277 ? UNP P34998-2   ?   ?   'expression tag'        379  18 
1 8GTG HIS AA 278 ? UNP P34998-2   ?   ?   'expression tag'        380  19 
1 8GTG HIS AA 279 ? UNP P34998-2   ?   ?   'expression tag'        381  20 
1 8GTG HIS AA 280 ? UNP P34998-2   ?   ?   'expression tag'        382  21 
1 8GTG HIS AA 281 ? UNP P34998-2   ?   ?   'expression tag'        383  22 
1 8GTG HIS AA 282 ? UNP P34998-2   ?   ?   'expression tag'        384  23 
1 8GTG HIS AA 283 ? UNP P34998-2   ?   ?   'expression tag'        385  24 
1 8GTG HIS AA 284 ? UNP P34998-2   ?   ?   'expression tag'        386  25 
2 8GTG SER BA 53  ? UNP A0A346FJK3 CYS 54  'engineered mutation'   1052 26 
2 8GTG SER BA 96  ? UNP A0A346FJK3 CYS 97  'engineered mutation'   1095 27 
# 
loop_
_chem_comp.id 
_chem_comp.type 
_chem_comp.mon_nstd_flag 
_chem_comp.name 
_chem_comp.pdbx_synonyms 
_chem_comp.formula 
_chem_comp.formula_weight 
ALA 'L-peptide linking' y ALANINE ? 'C3 H7 N O2'       89.093  
ARG 'L-peptide linking' y ARGININE ? 'C6 H15 N4 O2 1'   175.209 
ASN 'L-peptide linking' y ASPARAGINE ? 'C4 H8 N2 O3'      132.118 
ASP 'L-peptide linking' y 'ASPARTIC ACID' ? 'C4 H7 N O4'       133.103 
CW9 non-polymer         . 
'8-(4-bromanyl-2,6-dimethoxy-phenyl)-~{N},~{N}-bis(2-methoxyethyl)-2,7-dimethyl-pyrazolo[1,5-a][1,3,5]triazin-4-amine' ? 
'C21 H28 Br N5 O4' 494.382 
CYS 'L-peptide linking' y CYSTEINE ? 'C3 H7 N O2 S'     121.158 
GLN 'L-peptide linking' y GLUTAMINE ? 'C5 H10 N2 O3'     146.144 
GLU 'L-peptide linking' y 'GLUTAMIC ACID' ? 'C5 H9 N O4'       147.129 
GLY 'peptide linking'   y GLYCINE ? 'C2 H5 N O2'       75.067  
HIS 'L-peptide linking' y HISTIDINE ? 'C6 H10 N3 O2 1'   156.162 
ILE 'L-peptide linking' y ISOLEUCINE ? 'C6 H13 N O2'      131.173 
LEU 'L-peptide linking' y LEUCINE ? 'C6 H13 N O2'      131.173 
LYS 'L-peptide linking' y LYSINE ? 'C6 H15 N2 O2 1'   147.195 
MET 'L-peptide linking' y METHIONINE ? 'C5 H11 N O2 S'    149.211 
PHE 'L-peptide linking' y PHENYLALANINE ? 'C9 H11 N O2'      165.189 
PRO 'L-peptide linking' y PROLINE ? 'C5 H9 N O2'       115.130 
SER 'L-peptide linking' y SERINE ? 'C3 H7 N O3'       105.093 
THR 'L-peptide linking' y THREONINE ? 'C4 H9 N O3'       119.119 
TRP 'L-peptide linking' y TRYPTOPHAN ? 'C11 H12 N2 O2'    204.225 
TYR 'L-peptide linking' y TYROSINE ? 'C9 H11 N O3'      181.189 
VAL 'L-peptide linking' y VALINE ? 'C5 H11 N O2'      117.146 
# 
_exptl.absorpt_coefficient_mu     ? 
_exptl.absorpt_correction_T_max   ? 
_exptl.absorpt_correction_T_min   ? 
_exptl.absorpt_correction_type    ? 
_exptl.absorpt_process_details    ? 
_exptl.entry_id                   8GTG 
_exptl.crystals_number            1 
_exptl.details                    ? 
_exptl.method                     'X-RAY DIFFRACTION' 
_exptl.method_details             ? 
# 
_exptl_crystal.colour                       ? 
_exptl_crystal.density_diffrn               ? 
_exptl_crystal.density_Matthews             2.88 
_exptl_crystal.density_method               ? 
_exptl_crystal.density_percent_sol          57.27 
_exptl_crystal.description                  ? 
_exptl_crystal.F_000                        ? 
_exptl_crystal.id                           1 
_exptl_crystal.preparation                  ? 
_exptl_crystal.size_max                     ? 
_exptl_crystal.size_mid                     ? 
_exptl_crystal.size_min                     ? 
_exptl_crystal.size_rad                     ? 
_exptl_crystal.colour_lustre                ? 
_exptl_crystal.colour_modifier              ? 
_exptl_crystal.colour_primary               ? 
_exptl_crystal.density_meas                 ? 
_exptl_crystal.density_meas_esd             ? 
_exptl_crystal.density_meas_gt              ? 
_exptl_crystal.density_meas_lt              ? 
_exptl_crystal.density_meas_temp            ? 
_exptl_crystal.density_meas_temp_esd        ? 
_exptl_crystal.density_meas_temp_gt         ? 
_exptl_crystal.density_meas_temp_lt         ? 
_exptl_crystal.pdbx_crystal_image_url       ? 
_exptl_crystal.pdbx_crystal_image_format    ? 
_exptl_crystal.pdbx_mosaicity               ? 
_exptl_crystal.pdbx_mosaicity_esd           ? 
_exptl_crystal.pdbx_mosaic_method           ? 
_exptl_crystal.pdbx_mosaic_block_size       ? 
_exptl_crystal.pdbx_mosaic_block_size_esd   ? 
# 
_exptl_crystal_grow.apparatus       ? 
_exptl_crystal_grow.atmosphere      ? 
_exptl_crystal_grow.crystal_id      1 
_exptl_crystal_grow.details         ? 
_exptl_crystal_grow.method          'LIPIDIC CUBIC PHASE' 
_exptl_crystal_grow.method_ref      ? 
_exptl_crystal_grow.pH              4.5 
_exptl_crystal_grow.pressure        ? 
_exptl_crystal_grow.pressure_esd    ? 
_exptl_crystal_grow.seeding         ? 
_exptl_crystal_grow.seeding_ref     ? 
_exptl_crystal_grow.temp            293 
_exptl_crystal_grow.temp_details    ? 
_exptl_crystal_grow.temp_esd        ? 
_exptl_crystal_grow.time            ? 
_exptl_crystal_grow.pdbx_details    '0.05M Na-Citrate(4.5), 0.06M NaCl 20~30% PEG 400(w/v)' 
_exptl_crystal_grow.pdbx_pH_range   ? 
# 
_diffrn.ambient_environment              ? 
_diffrn.ambient_temp                     298 
_diffrn.ambient_temp_details             ? 
_diffrn.ambient_temp_esd                 ? 
_diffrn.crystal_id                       1 
_diffrn.crystal_support                  ? 
_diffrn.crystal_treatment                ? 
_diffrn.details                          ? 
_diffrn.id                               1 
_diffrn.ambient_pressure                 ? 
_diffrn.ambient_pressure_esd             ? 
_diffrn.ambient_pressure_gt              ? 
_diffrn.ambient_pressure_lt              ? 
_diffrn.ambient_temp_gt                  ? 
_diffrn.ambient_temp_lt                  ? 
_diffrn.pdbx_serial_crystal_experiment   Y 
# 
_diffrn_detector.details                      ? 
_diffrn_detector.detector                     CCD 
_diffrn_detector.diffrn_id                    1 
_diffrn_detector.type                         'RAYONIX MX-225' 
_diffrn_detector.area_resol_mean              ? 
_diffrn_detector.dtime                        ? 
_diffrn_detector.pdbx_frames_total            ? 
_diffrn_detector.pdbx_collection_time_total   ? 
_diffrn_detector.pdbx_collection_date         2019-04-28 
_diffrn_detector.pdbx_frequency               ? 
# 
_diffrn_radiation.collimation                      ? 
_diffrn_radiation.diffrn_id                        1 
_diffrn_radiation.filter_edge                      ? 
_diffrn_radiation.inhomogeneity                    ? 
_diffrn_radiation.monochromator                    ? 
_diffrn_radiation.polarisn_norm                    ? 
_diffrn_radiation.polarisn_ratio                   ? 
_diffrn_radiation.probe                            ? 
_diffrn_radiation.type                             ? 
_diffrn_radiation.xray_symbol                      ? 
_diffrn_radiation.wavelength_id                    1 
_diffrn_radiation.pdbx_monochromatic_or_laue_m_l   M 
_diffrn_radiation.pdbx_wavelength_list             ? 
_diffrn_radiation.pdbx_wavelength                  ? 
_diffrn_radiation.pdbx_diffrn_protocol             'SINGLE WAVELENGTH' 
_diffrn_radiation.pdbx_analyzer                    ? 
_diffrn_radiation.pdbx_scattering_type             x-ray 
# 
_diffrn_radiation_wavelength.id           1 
_diffrn_radiation_wavelength.wavelength   1.278 
_diffrn_radiation_wavelength.wt           1.0 
# 
_diffrn_source.current                     ? 
_diffrn_source.details                     ? 
_diffrn_source.diffrn_id                   1 
_diffrn_source.power                       ? 
_diffrn_source.size                        ? 
_diffrn_source.source                      'FREE ELECTRON LASER' 
_diffrn_source.target                      ? 
_diffrn_source.type                        'PAL-XFEL BEAMLINE NCI' 
_diffrn_source.voltage                     ? 
_diffrn_source.take-off_angle              ? 
_diffrn_source.pdbx_wavelength_list        1.278 
_diffrn_source.pdbx_wavelength             ? 
_diffrn_source.pdbx_synchrotron_beamline   NCI 
_diffrn_source.pdbx_synchrotron_site       PAL-XFEL 
# 
_reflns.B_iso_Wilson_estimate                          81.36 
_reflns.entry_id                                       8GTG 
_reflns.data_reduction_details                         ? 
_reflns.data_reduction_method                          ? 
_reflns.d_resolution_high                              2.75 
_reflns.d_resolution_low                               44.11 
_reflns.details                                        ? 
_reflns.limit_h_max                                    ? 
_reflns.limit_h_min                                    ? 
_reflns.limit_k_max                                    ? 
_reflns.limit_k_min                                    ? 
_reflns.limit_l_max                                    ? 
_reflns.limit_l_min                                    ? 
_reflns.number_all                                     ? 
_reflns.number_obs                                     15559 
_reflns.observed_criterion                             ? 
_reflns.observed_criterion_F_max                       ? 
_reflns.observed_criterion_F_min                       ? 
_reflns.observed_criterion_I_max                       ? 
_reflns.observed_criterion_I_min                       ? 
_reflns.observed_criterion_sigma_F                     ? 
_reflns.observed_criterion_sigma_I                     ? 
_reflns.percent_possible_obs                           100 
_reflns.R_free_details                                 ? 
_reflns.Rmerge_F_all                                   ? 
_reflns.Rmerge_F_obs                                   ? 
_reflns.Friedel_coverage                               ? 
_reflns.number_gt                                      ? 
_reflns.threshold_expression                           ? 
_reflns.pdbx_redundancy                                264.7 
_reflns.pdbx_Rmerge_I_obs                              ? 
_reflns.pdbx_Rmerge_I_all                              ? 
_reflns.pdbx_Rsym_value                                ? 
_reflns.pdbx_netI_over_av_sigmaI                       ? 
_reflns.pdbx_netI_over_sigmaI                          5.50 
_reflns.pdbx_res_netI_over_av_sigmaI_2                 ? 
_reflns.pdbx_res_netI_over_sigmaI_2                    ? 
_reflns.pdbx_chi_squared                               ? 
_reflns.pdbx_scaling_rejects                           ? 
_reflns.pdbx_d_res_high_opt                            ? 
_reflns.pdbx_d_res_low_opt                             ? 
_reflns.pdbx_d_res_opt_method                          ? 
_reflns.phase_calculation_details                      ? 
_reflns.pdbx_Rrim_I_all                                ? 
_reflns.pdbx_Rpim_I_all                                ? 
_reflns.pdbx_d_opt                                     ? 
_reflns.pdbx_number_measured_all                       ? 
_reflns.pdbx_diffrn_id                                 1 
_reflns.pdbx_ordinal                                   1 
_reflns.pdbx_CC_half                                   0.986 
_reflns.pdbx_CC_star                                   0.767 
_reflns.pdbx_R_split                                   0.1221 
_reflns.pdbx_aniso_diffraction_limit_axis_1_ortho[1]   ? 
_reflns.pdbx_aniso_diffraction_limit_axis_1_ortho[2]   ? 
_reflns.pdbx_aniso_diffraction_limit_axis_1_ortho[3]   ? 
_reflns.pdbx_aniso_diffraction_limit_axis_2_ortho[1]   ? 
_reflns.pdbx_aniso_diffraction_limit_axis_2_ortho[2]   ? 
_reflns.pdbx_aniso_diffraction_limit_axis_2_ortho[3]   ? 
_reflns.pdbx_aniso_diffraction_limit_axis_3_ortho[1]   ? 
_reflns.pdbx_aniso_diffraction_limit_axis_3_ortho[2]   ? 
_reflns.pdbx_aniso_diffraction_limit_axis_3_ortho[3]   ? 
_reflns.pdbx_aniso_diffraction_limit_1                 ? 
_reflns.pdbx_aniso_diffraction_limit_2                 ? 
_reflns.pdbx_aniso_diffraction_limit_3                 ? 
_reflns.pdbx_aniso_B_tensor_eigenvector_1_ortho[1]     ? 
_reflns.pdbx_aniso_B_tensor_eigenvector_1_ortho[2]     ? 
_reflns.pdbx_aniso_B_tensor_eigenvector_1_ortho[3]     ? 
_reflns.pdbx_aniso_B_tensor_eigenvector_2_ortho[1]     ? 
_reflns.pdbx_aniso_B_tensor_eigenvector_2_ortho[2]     ? 
_reflns.pdbx_aniso_B_tensor_eigenvector_2_ortho[3]     ? 
_reflns.pdbx_aniso_B_tensor_eigenvector_3_ortho[1]     ? 
_reflns.pdbx_aniso_B_tensor_eigenvector_3_ortho[2]     ? 
_reflns.pdbx_aniso_B_tensor_eigenvector_3_ortho[3]     ? 
_reflns.pdbx_aniso_B_tensor_eigenvalue_1               ? 
_reflns.pdbx_aniso_B_tensor_eigenvalue_2               ? 
_reflns.pdbx_aniso_B_tensor_eigenvalue_3               ? 
_reflns.pdbx_orthogonalization_convention              ? 
_reflns.pdbx_percent_possible_ellipsoidal              ? 
_reflns.pdbx_percent_possible_spherical                ? 
_reflns.pdbx_percent_possible_ellipsoidal_anomalous    ? 
_reflns.pdbx_percent_possible_spherical_anomalous      ? 
_reflns.pdbx_redundancy_anomalous                      ? 
_reflns.pdbx_CC_half_anomalous                         ? 
_reflns.pdbx_absDiff_over_sigma_anomalous              ? 
_reflns.pdbx_percent_possible_anomalous                ? 
_reflns.pdbx_observed_signal_threshold                 ? 
_reflns.pdbx_signal_type                               ? 
_reflns.pdbx_signal_details                            ? 
_reflns.pdbx_signal_software_id                        ? 
_reflns.pdbx_CC_split_method                           ? 
# 
_reflns_shell.d_res_high                                    2.75 
_reflns_shell.d_res_low                                     2.848 
_reflns_shell.meanI_over_sigI_all                           ? 
_reflns_shell.meanI_over_sigI_obs                           1.17 
_reflns_shell.number_measured_all                           ? 
_reflns_shell.number_measured_obs                           ? 
_reflns_shell.number_possible                               ? 
_reflns_shell.number_unique_all                             ? 
_reflns_shell.number_unique_obs                             1561 
_reflns_shell.percent_possible_all                          100 
_reflns_shell.percent_possible_obs                          ? 
_reflns_shell.Rmerge_F_all                                  ? 
_reflns_shell.Rmerge_F_obs                                  ? 
_reflns_shell.Rmerge_I_all                                  ? 
_reflns_shell.Rmerge_I_obs                                  ? 
_reflns_shell.meanI_over_sigI_gt                            ? 
_reflns_shell.meanI_over_uI_all                             ? 
_reflns_shell.meanI_over_uI_gt                              ? 
_reflns_shell.number_measured_gt                            ? 
_reflns_shell.number_unique_gt                              ? 
_reflns_shell.percent_possible_gt                           ? 
_reflns_shell.Rmerge_F_gt                                   ? 
_reflns_shell.Rmerge_I_gt                                   ? 
_reflns_shell.pdbx_redundancy                               180.9 
_reflns_shell.pdbx_Rsym_value                               ? 
_reflns_shell.pdbx_chi_squared                              ? 
_reflns_shell.pdbx_netI_over_sigmaI_all                     ? 
_reflns_shell.pdbx_netI_over_sigmaI_obs                     ? 
_reflns_shell.pdbx_Rrim_I_all                               ? 
_reflns_shell.pdbx_Rpim_I_all                               ? 
_reflns_shell.pdbx_rejects                                  ? 
_reflns_shell.pdbx_ordinal                                  1 
_reflns_shell.pdbx_diffrn_id                                1 
_reflns_shell.pdbx_CC_half                                  0.46 
_reflns_shell.pdbx_CC_star                                  0.767 
_reflns_shell.pdbx_R_split                                  1.1069 
_reflns_shell.pdbx_percent_possible_ellipsoidal             ? 
_reflns_shell.pdbx_percent_possible_spherical               ? 
_reflns_shell.pdbx_percent_possible_ellipsoidal_anomalous   ? 
_reflns_shell.pdbx_percent_possible_spherical_anomalous     ? 
_reflns_shell.pdbx_redundancy_anomalous                     ? 
_reflns_shell.pdbx_CC_half_anomalous                        ? 
_reflns_shell.pdbx_absDiff_over_sigma_anomalous             ? 
_reflns_shell.pdbx_percent_possible_anomalous               ? 
# 
_refine.aniso_B[1][1]                            ? 
_refine.aniso_B[1][2]                            ? 
_refine.aniso_B[1][3]                            ? 
_refine.aniso_B[2][2]                            ? 
_refine.aniso_B[2][3]                            ? 
_refine.aniso_B[3][3]                            ? 
_refine.B_iso_max                                ? 
_refine.B_iso_mean                               86.59 
_refine.B_iso_min                                ? 
_refine.correlation_coeff_Fo_to_Fc               ? 
_refine.correlation_coeff_Fo_to_Fc_free          ? 
_refine.details                                  ? 
_refine.diff_density_max                         ? 
_refine.diff_density_max_esd                     ? 
_refine.diff_density_min                         ? 
_refine.diff_density_min_esd                     ? 
_refine.diff_density_rms                         ? 
_refine.diff_density_rms_esd                     ? 
_refine.entry_id                                 8GTG 
_refine.pdbx_refine_id                           'X-RAY DIFFRACTION' 
_refine.ls_abs_structure_details                 ? 
_refine.ls_abs_structure_Flack                   ? 
_refine.ls_abs_structure_Flack_esd               ? 
_refine.ls_abs_structure_Rogers                  ? 
_refine.ls_abs_structure_Rogers_esd              ? 
_refine.ls_d_res_high                            2.75 
_refine.ls_d_res_low                             44.11 
_refine.ls_extinction_coef                       ? 
_refine.ls_extinction_coef_esd                   ? 
_refine.ls_extinction_expression                 ? 
_refine.ls_extinction_method                     ? 
_refine.ls_goodness_of_fit_all                   ? 
_refine.ls_goodness_of_fit_all_esd               ? 
_refine.ls_goodness_of_fit_obs                   ? 
_refine.ls_goodness_of_fit_obs_esd               ? 
_refine.ls_hydrogen_treatment                    ? 
_refine.ls_matrix_type                           ? 
_refine.ls_number_constraints                    ? 
_refine.ls_number_parameters                     ? 
_refine.ls_number_reflns_all                     ? 
_refine.ls_number_reflns_obs                     15048 
_refine.ls_number_reflns_R_free                  438 
_refine.ls_number_reflns_R_work                  14610 
_refine.ls_number_restraints                     ? 
_refine.ls_percent_reflns_obs                    99.90 
_refine.ls_percent_reflns_R_free                 2.91 
_refine.ls_R_factor_all                          ? 
_refine.ls_R_factor_obs                          0.2363 
_refine.ls_R_factor_R_free                       0.2630 
_refine.ls_R_factor_R_free_error                 ? 
_refine.ls_R_factor_R_free_error_details         ? 
_refine.ls_R_factor_R_work                       0.2354 
_refine.ls_R_Fsqd_factor_obs                     ? 
_refine.ls_R_I_factor_obs                        ? 
_refine.ls_redundancy_reflns_all                 ? 
_refine.ls_redundancy_reflns_obs                 ? 
_refine.ls_restrained_S_all                      ? 
_refine.ls_restrained_S_obs                      ? 
_refine.ls_shift_over_esd_max                    ? 
_refine.ls_shift_over_esd_mean                   ? 
_refine.ls_structure_factor_coef                 ? 
_refine.ls_weighting_details                     ? 
_refine.ls_weighting_scheme                      ? 
_refine.ls_wR_factor_all                         ? 
_refine.ls_wR_factor_obs                         ? 
_refine.ls_wR_factor_R_free                      ? 
_refine.ls_wR_factor_R_work                      ? 
_refine.occupancy_max                            ? 
_refine.occupancy_min                            ? 
_refine.solvent_model_details                    'FLAT BULK SOLVENT MODEL' 
_refine.solvent_model_param_bsol                 ? 
_refine.solvent_model_param_ksol                 ? 
_refine.pdbx_R_complete                          ? 
_refine.ls_R_factor_gt                           ? 
_refine.ls_goodness_of_fit_gt                    ? 
_refine.ls_goodness_of_fit_ref                   ? 
_refine.ls_shift_over_su_max                     ? 
_refine.ls_shift_over_su_max_lt                  ? 
_refine.ls_shift_over_su_mean                    ? 
_refine.ls_shift_over_su_mean_lt                 ? 
_refine.pdbx_ls_sigma_I                          ? 
_refine.pdbx_ls_sigma_F                          1.34 
_refine.pdbx_ls_sigma_Fsqd                       ? 
_refine.pdbx_data_cutoff_high_absF               ? 
_refine.pdbx_data_cutoff_high_rms_absF           ? 
_refine.pdbx_data_cutoff_low_absF                ? 
_refine.pdbx_isotropic_thermal_model             ? 
_refine.pdbx_ls_cross_valid_method               'FREE R-VALUE' 
_refine.pdbx_method_to_determine_struct          'MOLECULAR REPLACEMENT' 
_refine.pdbx_starting_model                      4k5y 
_refine.pdbx_stereochemistry_target_values       'GeoStd + Monomer Library + CDL v1.2' 
_refine.pdbx_R_Free_selection_details            ? 
_refine.pdbx_stereochem_target_val_spec_case     ? 
_refine.pdbx_overall_ESU_R                       ? 
_refine.pdbx_overall_ESU_R_Free                  ? 
_refine.pdbx_solvent_vdw_probe_radii             1.1100 
_refine.pdbx_solvent_ion_probe_radii             ? 
_refine.pdbx_solvent_shrinkage_radii             0.9000 
_refine.pdbx_real_space_R                        ? 
_refine.pdbx_density_correlation                 ? 
_refine.pdbx_pd_number_of_powder_patterns        ? 
_refine.pdbx_pd_number_of_points                 ? 
_refine.pdbx_pd_meas_number_of_points            ? 
_refine.pdbx_pd_proc_ls_prof_R_factor            ? 
_refine.pdbx_pd_proc_ls_prof_wR_factor           ? 
_refine.pdbx_pd_Marquardt_correlation_coeff      ? 
_refine.pdbx_pd_Fsqrd_R_factor                   ? 
_refine.pdbx_pd_ls_matrix_band_width             ? 
_refine.pdbx_overall_phase_error                 35.8087 
_refine.pdbx_overall_SU_R_free_Cruickshank_DPI   ? 
_refine.pdbx_overall_SU_R_free_Blow_DPI          ? 
_refine.pdbx_overall_SU_R_Blow_DPI               ? 
_refine.pdbx_TLS_residual_ADP_flag               ? 
_refine.pdbx_diffrn_id                           1 
_refine.overall_SU_B                             ? 
_refine.overall_SU_ML                            0.5340 
_refine.overall_SU_R_Cruickshank_DPI             ? 
_refine.overall_SU_R_free                        ? 
_refine.overall_FOM_free_R_set                   ? 
_refine.overall_FOM_work_R_set                   ? 
_refine.pdbx_average_fsc_overall                 ? 
_refine.pdbx_average_fsc_work                    ? 
_refine.pdbx_average_fsc_free                    ? 
# 
_refine_hist.pdbx_refine_id                   'X-RAY DIFFRACTION' 
_refine_hist.cycle_id                         LAST 
_refine_hist.details                          ? 
_refine_hist.d_res_high                       2.75 
_refine_hist.d_res_low                        44.11 
_refine_hist.number_atoms_solvent             0 
_refine_hist.number_atoms_total               3245 
_refine_hist.number_reflns_all                ? 
_refine_hist.number_reflns_obs                ? 
_refine_hist.number_reflns_R_free             ? 
_refine_hist.number_reflns_R_work             ? 
_refine_hist.R_factor_all                     ? 
_refine_hist.R_factor_obs                     ? 
_refine_hist.R_factor_R_free                  ? 
_refine_hist.R_factor_R_work                  ? 
_refine_hist.pdbx_number_residues_total       ? 
_refine_hist.pdbx_B_iso_mean_ligand           ? 
_refine_hist.pdbx_B_iso_mean_solvent          ? 
_refine_hist.pdbx_number_atoms_protein        3214 
_refine_hist.pdbx_number_atoms_nucleic_acid   0 
_refine_hist.pdbx_number_atoms_ligand         31 
_refine_hist.pdbx_number_atoms_lipid          ? 
_refine_hist.pdbx_number_atoms_carb           ? 
_refine_hist.pdbx_pseudo_atom_details         ? 
# 
loop_
_refine_ls_restr.pdbx_refine_id 
_refine_ls_restr.criterion 
_refine_ls_restr.dev_ideal 
_refine_ls_restr.dev_ideal_target 
_refine_ls_restr.number 
_refine_ls_restr.rejects 
_refine_ls_restr.type 
_refine_ls_restr.weight 
_refine_ls_restr.pdbx_restraint_function 
'X-RAY DIFFRACTION' ? 0.0092  ? 3325 ? f_bond_d           ? ? 
'X-RAY DIFFRACTION' ? 1.0453  ? 4547 ? f_angle_d          ? ? 
'X-RAY DIFFRACTION' ? 0.0550  ? 534  ? f_chiral_restr     ? ? 
'X-RAY DIFFRACTION' ? 0.0082  ? 564  ? f_plane_restr      ? ? 
'X-RAY DIFFRACTION' ? 13.4562 ? 454  ? f_dihedral_angle_d ? ? 
# 
loop_
_refine_ls_shell.pdbx_refine_id 
_refine_ls_shell.d_res_high 
_refine_ls_shell.d_res_low 
_refine_ls_shell.number_reflns_all 
_refine_ls_shell.number_reflns_obs 
_refine_ls_shell.number_reflns_R_free 
_refine_ls_shell.number_reflns_R_work 
_refine_ls_shell.percent_reflns_obs 
_refine_ls_shell.percent_reflns_R_free 
_refine_ls_shell.R_factor_all 
_refine_ls_shell.R_factor_obs 
_refine_ls_shell.R_factor_R_free 
_refine_ls_shell.R_factor_R_free_error 
_refine_ls_shell.R_factor_R_work 
_refine_ls_shell.redundancy_reflns_all 
_refine_ls_shell.redundancy_reflns_obs 
_refine_ls_shell.wR_factor_all 
_refine_ls_shell.wR_factor_obs 
_refine_ls_shell.wR_factor_R_free 
_refine_ls_shell.wR_factor_R_work 
_refine_ls_shell.pdbx_R_complete 
_refine_ls_shell.pdbx_total_number_of_bins_used 
_refine_ls_shell.pdbx_phase_error 
_refine_ls_shell.pdbx_fsc_work 
_refine_ls_shell.pdbx_fsc_free 
'X-RAY DIFFRACTION' 2.75 3.15  . . 145 4832 99.88 . . . 0.3977 . 0.3483 . . . . . . . . . . . 
'X-RAY DIFFRACTION' 3.15 3.97  . . 146 4862 99.96 . . . 0.3206 . 0.2645 . . . . . . . . . . . 
'X-RAY DIFFRACTION' 3.97 44.11 . . 147 4916 99.86 . . . 0.2233 . 0.2062 . . . . . . . . . . . 
# 
_struct.entry_id                     8GTG 
_struct.title                        'GPCR with compound 1' 
_struct.pdbx_model_details           ? 
_struct.pdbx_formula_weight          ? 
_struct.pdbx_formula_weight_method   ? 
_struct.pdbx_model_type_details      ? 
_struct.pdbx_CASP_flag               N 
# 
_struct_keywords.entry_id        8GTG 
_struct_keywords.text            'MEMBRANE PROTEIN' 
_struct_keywords.pdbx_keywords   'MEMBRANE PROTEIN' 
# 
loop_
_struct_asym.id 
_struct_asym.pdbx_blank_PDB_chainid_flag 
_struct_asym.pdbx_modified 
_struct_asym.entity_id 
_struct_asym.details 
A N N 1 ? 
B N N 2 ? 
C N N 3 ? 
# 
loop_
_struct_conf.conf_type_id 
_struct_conf.id 
_struct_conf.pdbx_PDB_helix_id 
_struct_conf.beg_label_comp_id 
_struct_conf.beg_label_asym_id 
_struct_conf.beg_label_seq_id 
_struct_conf.pdbx_beg_PDB_ins_code 
_struct_conf.end_label_comp_id 
_struct_conf.end_label_asym_id 
_struct_conf.end_label_seq_id 
_struct_conf.pdbx_end_PDB_ins_code 
_struct_conf.beg_auth_comp_id 
_struct_conf.beg_auth_asym_id 
_struct_conf.beg_auth_seq_id 
_struct_conf.end_auth_comp_id 
_struct_conf.end_auth_asym_id 
_struct_conf.end_auth_seq_id 
_struct_conf.pdbx_PDB_helix_class 
_struct_conf.details 
_struct_conf.pdbx_PDB_helix_length 
HELX_P HELX_P1  AA1 MET A 1   ? ALA A 42  ? MET AA 103  ALA AA 144  1 ? 42 
HELX_P HELX_P2  AA2 ARG A 43  ? ARG A 46  ? ARG AA 145  ARG AA 148  5 ? 4  
HELX_P HELX_P3  AA3 CYS A 47  ? MET A 74  ? CYS AA 149  MET AA 176  1 ? 28 
HELX_P HELX_P4  AA4 SER A 75  ? ASN A 82  ? SER AA 177  ASN AA 184  1 ? 8  
HELX_P HELX_P5  AA5 VAL A 83  ? ILE A 115 ? VAL AA 185  ILE AA 217  1 ? 33 
HELX_P HELX_P6  AA6 ARG A 125 ? TRP A 134 ? ARG AA 227  TRP AA 236  1 ? 10 
HELX_P HELX_P7  AA7 VAL A 136 ? ASP A 152 ? VAL AA 238  ASP AA 254  1 ? 17 
HELX_P HELX_P8  AA8 GLU A 154 ? ALA A 158 ? GLU AA 256  ALA AA 260  5 ? 5  
HELX_P HELX_P9  AA9 ASP A 167 ? THR A 194 ? ASP AA 269  THR AA 296  1 ? 28 
HELX_P HELX_P10 AB1 THR A 201 ? ALA A 228 ? THR AA 303  ALA AA 330  1 ? 28 
HELX_P HELX_P11 AB2 ASP A 235 ? PHE A 252 ? ASP AA 337  PHE AA 354  1 ? 18 
HELX_P HELX_P12 AB3 PHE A 252 ? LEU A 264 ? PHE AA 354  LEU AA 366  1 ? 13 
HELX_P HELX_P13 AB4 ILE B 2   ? GLU B 10  ? ILE BA 1001 GLU BA 1009 1 ? 9  
HELX_P HELX_P14 AB5 SER B 37  ? GLY B 50  ? SER BA 1036 GLY BA 1049 1 ? 14 
HELX_P HELX_P15 AB6 THR B 58  ? ASN B 80  ? THR BA 1057 ASN BA 1079 1 ? 23 
HELX_P HELX_P16 AB7 LYS B 82  ? LEU B 90  ? LYS BA 1081 LEU BA 1089 1 ? 9  
HELX_P HELX_P17 AB8 ASP B 91  ? GLY B 112 ? ASP BA 1090 GLY BA 1111 1 ? 22 
HELX_P HELX_P18 AB9 PHE B 113 ? GLN B 122 ? PHE BA 1112 GLN BA 1121 1 ? 10 
HELX_P HELX_P19 AC1 ARG B 124 ? LYS B 134 ? ARG BA 1123 LYS BA 1133 1 ? 11 
HELX_P HELX_P20 AC2 SER B 135 ? THR B 141 ? SER BA 1134 THR BA 1140 1 ? 7  
HELX_P HELX_P21 AC3 THR B 141 ? GLY B 155 ? THR BA 1140 GLY BA 1154 1 ? 15 
# 
_struct_conf_type.id          HELX_P 
_struct_conf_type.criteria    ? 
_struct_conf_type.reference   ? 
# 
_struct_conn.id                            disulf1 
_struct_conn.conn_type_id                  disulf 
_struct_conn.pdbx_leaving_atom_flag        ? 
_struct_conn.pdbx_PDB_id                   ? 
_struct_conn.ptnr1_label_asym_id           A 
_struct_conn.ptnr1_label_comp_id           CYS 
_struct_conn.ptnr1_label_seq_id            86 
_struct_conn.ptnr1_label_atom_id           SG 
_struct_conn.pdbx_ptnr1_label_alt_id       ? 
_struct_conn.pdbx_ptnr1_PDB_ins_code       ? 
_struct_conn.pdbx_ptnr1_standard_comp_id   ? 
_struct_conn.ptnr1_symmetry                1_555 
_struct_conn.ptnr2_label_asym_id           A 
_struct_conn.ptnr2_label_comp_id           CYS 
_struct_conn.ptnr2_label_seq_id            156 
_struct_conn.ptnr2_label_atom_id           SG 
_struct_conn.pdbx_ptnr2_label_alt_id       ? 
_struct_conn.pdbx_ptnr2_PDB_ins_code       ? 
_struct_conn.ptnr1_auth_asym_id            AA 
_struct_conn.ptnr1_auth_comp_id            CYS 
_struct_conn.ptnr1_auth_seq_id             188 
_struct_conn.ptnr2_auth_asym_id            AA 
_struct_conn.ptnr2_auth_comp_id            CYS 
_struct_conn.ptnr2_auth_seq_id             258 
_struct_conn.ptnr2_symmetry                1_555 
_struct_conn.pdbx_ptnr3_label_atom_id      ? 
_struct_conn.pdbx_ptnr3_label_seq_id       ? 
_struct_conn.pdbx_ptnr3_label_comp_id      ? 
_struct_conn.pdbx_ptnr3_label_asym_id      ? 
_struct_conn.pdbx_ptnr3_label_alt_id       ? 
_struct_conn.pdbx_ptnr3_PDB_ins_code       ? 
_struct_conn.details                       ? 
_struct_conn.pdbx_dist_value               2.003 
_struct_conn.pdbx_value_order              ? 
_struct_conn.pdbx_role                     ? 
# 
_struct_conn_type.id          disulf 
_struct_conn_type.criteria    ? 
_struct_conn_type.reference   ? 
# 
_struct_sheet.id               AA1 
_struct_sheet.type             ? 
_struct_sheet.number_strands   3 
_struct_sheet.details          ? 
# 
loop_
_struct_sheet_order.sheet_id 
_struct_sheet_order.range_id_1 
_struct_sheet_order.range_id_2 
_struct_sheet_order.offset 
_struct_sheet_order.sense 
AA1 1 2 ? anti-parallel 
AA1 2 3 ? anti-parallel 
# 
loop_
_struct_sheet_range.sheet_id 
_struct_sheet_range.id 
_struct_sheet_range.beg_label_comp_id 
_struct_sheet_range.beg_label_asym_id 
_struct_sheet_range.beg_label_seq_id 
_struct_sheet_range.pdbx_beg_PDB_ins_code 
_struct_sheet_range.end_label_comp_id 
_struct_sheet_range.end_label_asym_id 
_struct_sheet_range.end_label_seq_id 
_struct_sheet_range.pdbx_end_PDB_ins_code 
_struct_sheet_range.beg_auth_comp_id 
_struct_sheet_range.beg_auth_asym_id 
_struct_sheet_range.beg_auth_seq_id 
_struct_sheet_range.end_auth_comp_id 
_struct_sheet_range.end_auth_asym_id 
_struct_sheet_range.end_auth_seq_id 
AA1 1 ARG B 13 ? LYS B 18 ? ARG BA 1012 LYS BA 1017 
AA1 2 TYR B 24 ? GLY B 27 ? TYR BA 1023 GLY BA 1026 
AA1 3 HIS B 30 ? THR B 33 ? HIS BA 1029 THR BA 1032 
# 
loop_
_pdbx_struct_sheet_hbond.sheet_id 
_pdbx_struct_sheet_hbond.range_id_1 
_pdbx_struct_sheet_hbond.range_id_2 
_pdbx_struct_sheet_hbond.range_1_label_atom_id 
_pdbx_struct_sheet_hbond.range_1_label_comp_id 
_pdbx_struct_sheet_hbond.range_1_label_asym_id 
_pdbx_struct_sheet_hbond.range_1_label_seq_id 
_pdbx_struct_sheet_hbond.range_1_PDB_ins_code 
_pdbx_struct_sheet_hbond.range_1_auth_atom_id 
_pdbx_struct_sheet_hbond.range_1_auth_comp_id 
_pdbx_struct_sheet_hbond.range_1_auth_asym_id 
_pdbx_struct_sheet_hbond.range_1_auth_seq_id 
_pdbx_struct_sheet_hbond.range_2_label_atom_id 
_pdbx_struct_sheet_hbond.range_2_label_comp_id 
_pdbx_struct_sheet_hbond.range_2_label_asym_id 
_pdbx_struct_sheet_hbond.range_2_label_seq_id 
_pdbx_struct_sheet_hbond.range_2_PDB_ins_code 
_pdbx_struct_sheet_hbond.range_2_auth_atom_id 
_pdbx_struct_sheet_hbond.range_2_auth_comp_id 
_pdbx_struct_sheet_hbond.range_2_auth_asym_id 
_pdbx_struct_sheet_hbond.range_2_auth_seq_id 
AA1 1 2 N TYR B 17 ? N TYR BA 1016 O THR B 25 ? O THR BA 1024 
AA1 2 3 N TYR B 24 ? N TYR BA 1023 O LEU B 32 ? O LEU BA 1031 
# 
_atom_sites.entry_id                    8GTG 
_atom_sites.Cartn_transf_matrix[1][1]   ? 
_atom_sites.Cartn_transf_matrix[1][2]   ? 
_atom_sites.Cartn_transf_matrix[1][3]   ? 
_atom_sites.Cartn_transf_matrix[2][1]   ? 
_atom_sites.Cartn_transf_matrix[2][2]   ? 
_atom_sites.Cartn_transf_matrix[2][3]   ? 
_atom_sites.Cartn_transf_matrix[3][1]   ? 
_atom_sites.Cartn_transf_matrix[3][2]   ? 
_atom_sites.Cartn_transf_matrix[3][3]   ? 
_atom_sites.Cartn_transf_vector[1]      ? 
_atom_sites.Cartn_transf_vector[2]      ? 
_atom_sites.Cartn_transf_vector[3]      ? 
_atom_sites.fract_transf_matrix[1][1]   0.010454 
_atom_sites.fract_transf_matrix[1][2]   0.000000 
_atom_sites.fract_transf_matrix[1][3]   0.001436 
_atom_sites.fract_transf_matrix[2][1]   0.000000 
_atom_sites.fract_transf_matrix[2][2]   0.014154 
_atom_sites.fract_transf_matrix[2][3]   0.000000 
_atom_sites.fract_transf_matrix[3][1]   0.000000 
_atom_sites.fract_transf_matrix[3][2]   0.000000 
_atom_sites.fract_transf_matrix[3][3]   0.011636 
_atom_sites.fract_transf_vector[1]      0.00000 
_atom_sites.fract_transf_vector[2]      0.00000 
_atom_sites.fract_transf_vector[3]      0.00000 
_atom_sites.solution_primary            ? 
_atom_sites.solution_secondary          ? 
_atom_sites.solution_hydrogens          ? 
_atom_sites.special_details             ? 
# 
loop_
_atom_type.symbol 
_atom_type.scat_dispersion_real 
_atom_type.scat_dispersion_imag 
_atom_type.scat_Cromer_Mann_a1 
_atom_type.scat_Cromer_Mann_a2 
_atom_type.scat_Cromer_Mann_a3 
_atom_type.scat_Cromer_Mann_a4 
_atom_type.scat_Cromer_Mann_b1 
_atom_type.scat_Cromer_Mann_b2 
_atom_type.scat_Cromer_Mann_b3 
_atom_type.scat_Cromer_Mann_b4 
_atom_type.scat_Cromer_Mann_c 
_atom_type.scat_source 
_atom_type.scat_dispersion_source 
BR  ? ? 25.79822 9.11301 ? ? 1.35700  25.34896 ? ? 0.0 
;2-Gaussian fit: Grosse-Kunstleve RW, Sauter NK, Adams PD: Newsletter of the IUCr Commission on Crystallographic Computing 2004, 3, 22-31.
;
? 
C   ? ? 3.54356  2.42580 ? ? 25.62398 1.50364  ? ? 0.0 
;2-Gaussian fit: Grosse-Kunstleve RW, Sauter NK, Adams PD: Newsletter of the IUCr Commission on Crystallographic Computing 2004, 3, 22-31.
;
? 
H   ? ? 0.51345  0.48472 ? ? 24.73122 6.32584  ? ? 0.0 
;2-Gaussian fit: Grosse-Kunstleve RW, Sauter NK, Adams PD: Newsletter of the IUCr Commission on Crystallographic Computing 2004, 3, 22-31.
;
? 
N   ? ? 4.01032  2.96436 ? ? 19.97189 1.75589  ? ? 0.0 
;2-Gaussian fit: Grosse-Kunstleve RW, Sauter NK, Adams PD: Newsletter of the IUCr Commission on Crystallographic Computing 2004, 3, 22-31.
;
? 
O   ? ? 7.96527  ?       ? ? 9.05267  ?        ? ? 0.0 
;1-Gaussian fit: Grosse-Kunstleve RW, Sauter NK, Adams PD: Newsletter of the IUCr Commission on Crystallographic Computing 2004, 3, 22-31.
;
? 
O1- ? ? 5.12366  3.84317 ? ? 3.49406  27.47979 ? ? 0.0 
;2-Gaussian fit: Grosse-Kunstleve RW, Sauter NK, Adams PD: Newsletter of the IUCr Commission on Crystallographic Computing 2004, 3, 22-31.
;
? 
S   ? ? 9.55732  6.39887 ? ? 1.23737  29.19336 ? ? 0.0 
;2-Gaussian fit: Grosse-Kunstleve RW, Sauter NK, Adams PD: Newsletter of the IUCr Commission on Crystallographic Computing 2004, 3, 22-31.
;
? 
# 
loop_
_atom_site.group_PDB 
_atom_site.id 
_atom_site.type_symbol 
_atom_site.label_atom_id 
_atom_site.label_alt_id 
_atom_site.label_comp_id 
_atom_site.label_asym_id 
_atom_site.label_entity_id 
_atom_site.label_seq_id 
_atom_site.pdbx_PDB_ins_code 
_atom_site.Cartn_x 
_atom_site.Cartn_y 
_atom_site.Cartn_z 
_atom_site.occupancy 
_atom_site.B_iso_or_equiv 
_atom_site.pdbx_formal_charge 
_atom_site.auth_seq_id 
_atom_site.auth_comp_id 
_atom_site.auth_asym_id 
_atom_site.auth_atom_id 
_atom_site.pdbx_PDB_model_num 
ATOM   1    N  N   . MET A 1 1   ? 40.08600  3.26000   -38.71600 1.000 135.50657 ?  103  MET AA N   1 
ATOM   2    C  CA  . MET A 1 1   ? 41.48900  3.63400   -38.77100 1.000 138.32283 ?  103  MET AA CA  1 
ATOM   3    C  C   . MET A 1 1   ? 41.95600  3.96800   -37.36200 1.000 145.07059 ?  103  MET AA C   1 
ATOM   4    O  O   . MET A 1 1   ? 41.76500  3.16900   -36.45000 1.000 146.64459 ?  103  MET AA O   1 
ATOM   5    C  CB  . MET A 1 1   ? 41.67500  4.81200   -39.71100 1.000 137.80748 ?  103  MET AA CB  1 
ATOM   6    N  N   . GLU A 1 2   ? 42.56600  5.14000   -37.16800 1.000 152.80595 ?  104  GLU AA N   1 
ATOM   7    C  CA  . GLU A 1 2   ? 42.89800  5.55900   -35.81100 1.000 154.04831 ?  104  GLU AA CA  1 
ATOM   8    C  C   . GLU A 1 2   ? 41.64200  5.67200   -34.95900 1.000 152.92547 ?  104  GLU AA C   1 
ATOM   9    O  O   . GLU A 1 2   ? 41.68600  5.42300   -33.74800 1.000 153.19782 ?  104  GLU AA O   1 
ATOM   10   C  CB  . GLU A 1 2   ? 43.66200  6.88600   -35.82700 1.000 155.84089 ?  104  GLU AA CB  1 
ATOM   11   C  CG  . GLU A 1 2   ? 45.12500  6.77600   -36.24600 1.000 159.30865 ?  104  GLU AA CG  1 
ATOM   12   C  CD  . GLU A 1 2   ? 45.97200  6.02100   -35.23600 1.000 161.24145 ?  104  GLU AA CD  1 
ATOM   13   O  OE1 . GLU A 1 2   ? 45.66400  6.07100   -34.02600 1.000 159.96906 ?  104  GLU AA OE1 1 
ATOM   14   O  OE2 . GLU A 1 2   ? 46.95000  5.37200   -35.65400 1.000 166.99280 -1 104  GLU AA OE2 1 
ATOM   15   N  N   . ILE A 1 3   ? 40.51000  6.01600   -35.57600 1.000 156.38953 ?  105  ILE AA N   1 
ATOM   16   C  CA  . ILE A 1 3   ? 39.24000  6.00800   -34.86000 1.000 153.20321 ?  105  ILE AA CA  1 
ATOM   17   C  C   . ILE A 1 3   ? 38.97400  4.62700   -34.27300 1.000 153.33980 ?  105  ILE AA C   1 
ATOM   18   O  O   . ILE A 1 3   ? 38.52700  4.49600   -33.12600 1.000 150.89722 ?  105  ILE AA O   1 
ATOM   19   C  CB  . ILE A 1 3   ? 38.10400  6.46000   -35.79600 1.000 146.29289 ?  105  ILE AA CB  1 
ATOM   20   N  N   . LEU A 1 4   ? 39.25500  3.57400   -35.04700 1.000 138.35667 ?  106  LEU AA N   1 
ATOM   21   C  CA  . LEU A 1 4   ? 39.02200  2.21000   -34.57600 1.000 140.24024 ?  106  LEU AA CA  1 
ATOM   22   C  C   . LEU A 1 4   ? 39.96300  1.84500   -33.43300 1.000 141.48448 ?  106  LEU AA C   1 
ATOM   23   O  O   . LEU A 1 4   ? 39.56700  1.13800   -32.49700 1.000 140.97327 ?  106  LEU AA O   1 
ATOM   24   C  CB  . LEU A 1 4   ? 39.16900  1.21800   -35.73100 1.000 138.94769 ?  106  LEU AA CB  1 
ATOM   25   C  CG  . LEU A 1 4   ? 38.62700  -0.19200  -35.47000 1.000 139.56227 ?  106  LEU AA CG  1 
ATOM   26   C  CD1 . LEU A 1 4   ? 37.16100  -0.15900  -35.03700 1.000 137.78764 ?  106  LEU AA CD1 1 
ATOM   27   C  CD2 . LEU A 1 4   ? 38.80000  -1.04900  -36.70500 1.000 136.07489 ?  106  LEU AA CD2 1 
ATOM   28   N  N   . ASN A 1 5   ? 41.21900  2.29800   -33.49900 1.000 140.20189 ?  107  ASN AA N   1 
ATOM   29   C  CA  . ASN A 1 5   ? 42.15100  2.05300   -32.40200 1.000 139.76700 ?  107  ASN AA CA  1 
ATOM   30   C  C   . ASN A 1 5   ? 41.69900  2.75900   -31.12200 1.000 138.00728 ?  107  ASN AA C   1 
ATOM   31   O  O   . ASN A 1 5   ? 41.85700  2.22300   -30.01800 1.000 136.97273 ?  107  ASN AA O   1 
ATOM   32   C  CB  . ASN A 1 5   ? 43.56200  2.49100   -32.80900 1.000 141.93215 ?  107  ASN AA CB  1 
ATOM   33   C  CG  . ASN A 1 5   ? 44.61702  2.11586   -31.78007 1.000 143.42104 ?  107  ASN AA CG  1 
ATOM   34   O  OD1 . ASN A 1 5   ? 44.31887  1.95883   -30.59098 1.000 142.72299 ?  107  ASN AA OD1 1 
ATOM   35   N  ND2 . ASN A 1 5   ? 45.85275  1.95584   -32.23505 1.000 143.36999 ?  107  ASN AA ND2 1 
ATOM   36   N  N   . GLU A 1 6   ? 41.15400  3.97400   -31.24800 1.000 147.73375 ?  108  GLU AA N   1 
ATOM   37   C  CA  . GLU A 1 6   ? 40.56000  4.63700   -30.09100 1.000 144.71638 ?  108  GLU AA CA  1 
ATOM   38   C  C   . GLU A 1 6   ? 39.34700  3.86700   -29.58100 1.000 143.57522 ?  108  GLU AA C   1 
ATOM   39   O  O   . GLU A 1 6   ? 39.14100  3.75800   -28.36900 1.000 144.33555 ?  108  GLU AA O   1 
ATOM   40   C  CB  . GLU A 1 6   ? 40.17600  6.07600   -30.43900 1.000 139.92851 ?  108  GLU AA CB  1 
ATOM   41   N  N   . GLU A 1 7   ? 38.52800  3.33000   -30.49100 1.000 140.96417 ?  109  GLU AA N   1 
ATOM   42   C  CA  . GLU A 1 7   ? 37.38200  2.52700   -30.07300 1.000 141.22114 ?  109  GLU AA CA  1 
ATOM   43   C  C   . GLU A 1 7   ? 37.82100  1.26400   -29.33200 1.000 146.15544 ?  109  GLU AA C   1 
ATOM   44   O  O   . GLU A 1 7   ? 37.19300  0.87400   -28.34100 1.000 146.99654 ?  109  GLU AA O   1 
ATOM   45   C  CB  . GLU A 1 7   ? 36.51200  2.17500   -31.28200 1.000 135.85899 ?  109  GLU AA CB  1 
ATOM   46   N  N   . LYS A 1 8   ? 38.88800  0.60100   -29.79700 1.000 143.03142 ?  110  LYS AA N   1 
ATOM   47   C  CA  . LYS A 1 8   ? 39.36300  -0.60600  -29.11400 1.000 143.97652 ?  110  LYS AA CA  1 
ATOM   48   C  C   . LYS A 1 8   ? 39.95200  -0.28500  -27.73900 1.000 144.51486 ?  110  LYS AA C   1 
ATOM   49   O  O   . LYS A 1 8   ? 39.84800  -1.09800  -26.81400 1.000 143.92633 ?  110  LYS AA O   1 
ATOM   50   C  CB  . LYS A 1 8   ? 40.38300  -1.35400  -29.98100 1.000 142.25171 ?  110  LYS AA CB  1 
ATOM   51   N  N   . LYS A 1 9   ? 40.58400  0.88500   -27.58200 1.000 155.18181 ?  111  LYS AA N   1 
ATOM   52   C  CA  . LYS A 1 9   ? 41.15400  1.25100   -26.28500 1.000 151.47342 ?  111  LYS AA CA  1 
ATOM   53   C  C   . LYS A 1 9   ? 40.06700  1.45500   -25.23300 1.000 151.36418 ?  111  LYS AA C   1 
ATOM   54   O  O   . LYS A 1 9   ? 40.28800  1.20000   -24.04600 1.000 147.34261 ?  111  LYS AA O   1 
ATOM   55   C  CB  . LYS A 1 9   ? 42.01700  2.50900   -26.41600 1.000 148.78172 ?  111  LYS AA CB  1 
ATOM   56   N  N   . SER A 1 10  ? 38.89100  1.94000   -25.64200 1.000 156.99886 ?  112  SER AA N   1 
ATOM   57   C  CA  . SER A 1 10  ? 37.80000  2.14100   -24.68900 1.000 156.05518 ?  112  SER AA CA  1 
ATOM   58   C  C   . SER A 1 10  ? 37.12200  0.82800   -24.30500 1.000 153.77551 ?  112  SER AA C   1 
ATOM   59   O  O   . SER A 1 10  ? 36.59500  0.71100   -23.19400 1.000 153.67674 ?  112  SER AA O   1 
ATOM   60   C  CB  . SER A 1 10  ? 36.76600  3.12300   -25.25300 1.000 157.24704 ?  112  SER AA CB  1 
ATOM   61   O  OG  . SER A 1 10  ? 35.96300  2.52600   -26.25700 1.000 155.83634 ?  112  SER AA OG  1 
ATOM   62   N  N   . LYS A 1 11  ? 37.08700  -0.15200  -25.20900 1.000 141.12026 ?  113  LYS AA N   1 
ATOM   63   C  CA  . LYS A 1 11  ? 36.45400  -1.42500  -24.88300 1.000 136.85682 ?  113  LYS AA CA  1 
ATOM   64   C  C   . LYS A 1 11  ? 37.24700  -2.17600  -23.82300 1.000 131.19308 ?  113  LYS AA C   1 
ATOM   65   O  O   . LYS A 1 11  ? 36.66600  -2.87700  -22.98900 1.000 127.60753 ?  113  LYS AA O   1 
ATOM   66   C  CB  . LYS A 1 11  ? 36.29400  -2.28100  -26.13900 1.000 136.52438 ?  113  LYS AA CB  1 
ATOM   67   N  N   . VAL A 1 12  ? 38.57500  -2.06300  -23.85900 1.000 131.78146 ?  114  VAL AA N   1 
ATOM   68   C  CA  . VAL A 1 12  ? 39.40800  -2.74800  -22.87600 1.000 129.65117 ?  114  VAL AA CA  1 
ATOM   69   C  C   . VAL A 1 12  ? 39.18500  -2.15600  -21.48400 1.000 128.07709 ?  114  VAL AA C   1 
ATOM   70   O  O   . VAL A 1 12  ? 39.04000  -2.88600  -20.49700 1.000 125.30329 ?  114  VAL AA O   1 
ATOM   71   C  CB  . VAL A 1 12  ? 40.88700  -2.68600  -23.29800 1.000 128.54832 ?  114  VAL AA CB  1 
ATOM   72   C  CG1 . VAL A 1 12  ? 41.52900  -1.40400  -22.81500 1.000 132.15322 ?  114  VAL AA CG1 1 
ATOM   73   C  CG2 . VAL A 1 12  ? 41.65000  -3.89100  -22.80300 1.000 125.95340 ?  114  VAL AA CG2 1 
ATOM   74   N  N   . HIS A 1 13  ? 39.15500  -0.81800  -21.39000 1.000 119.83249 ?  115  HIS AA N   1 
ATOM   75   C  CA  . HIS A 1 13  ? 38.94300  -0.14400  -20.10700 1.000 118.67740 ?  115  HIS AA CA  1 
ATOM   76   C  C   . HIS A 1 13  ? 37.54800  -0.41800  -19.54600 1.000 115.08428 ?  115  HIS AA C   1 
ATOM   77   O  O   . HIS A 1 13  ? 37.38600  -0.57700  -18.33000 1.000 109.23931 ?  115  HIS AA O   1 
ATOM   78   C  CB  . HIS A 1 13  ? 39.16900  1.36900   -20.25300 1.000 121.65860 ?  115  HIS AA CB  1 
ATOM   79   C  CG  . HIS A 1 13  ? 40.56200  1.75700   -20.66700 1.000 124.69062 ?  115  HIS AA CG  1 
ATOM   80   N  ND1 . HIS A 1 13  ? 40.81700  2.56000   -21.76100 1.000 129.00955 ?  115  HIS AA ND1 1 
ATOM   81   C  CD2 . HIS A 1 13  ? 41.76900  1.48200   -20.11800 1.000 124.38562 ?  115  HIS AA CD2 1 
ATOM   82   C  CE1 . HIS A 1 13  ? 42.12000  2.74200   -21.88200 1.000 125.77941 ?  115  HIS AA CE1 1 
ATOM   83   N  NE2 . HIS A 1 13  ? 42.72100  2.09900   -20.89700 1.000 126.22916 ?  115  HIS AA NE2 1 
ATOM   84   N  N   . TYR A 1 14  ? 36.52400  -0.44300  -20.40900 1.000 117.18878 ?  116  TYR AA N   1 
ATOM   85   C  CA  . TYR A 1 14  ? 35.19200  -0.86100  -19.97400 1.000 113.80943 ?  116  TYR AA CA  1 
ATOM   86   C  C   . TYR A 1 14  ? 35.19600  -2.31000  -19.50100 1.000 107.25468 ?  116  TYR AA C   1 
ATOM   87   O  O   . TYR A 1 14  ? 34.49800  -2.65700  -18.54300 1.000 102.84869 ?  116  TYR AA O   1 
ATOM   88   C  CB  . TYR A 1 14  ? 34.17500  -0.68900  -21.10400 1.000 117.27245 ?  116  TYR AA CB  1 
ATOM   89   C  CG  . TYR A 1 14  ? 33.76200  0.73500   -21.42400 1.000 120.28003 ?  116  TYR AA CG  1 
ATOM   90   C  CD1 . TYR A 1 14  ? 34.62600  1.80300   -21.21700 1.000 121.49634 ?  116  TYR AA CD1 1 
ATOM   91   C  CD2 . TYR A 1 14  ? 32.48700  1.01000   -21.90600 1.000 124.26119 ?  116  TYR AA CD2 1 
ATOM   92   C  CE1 . TYR A 1 14  ? 34.23200  3.10600   -21.49800 1.000 122.69072 ?  116  TYR AA CE1 1 
ATOM   93   C  CE2 . TYR A 1 14  ? 32.08700  2.30200   -22.18700 1.000 124.65427 ?  116  TYR AA CE2 1 
ATOM   94   C  CZ  . TYR A 1 14  ? 32.96100  3.34700   -21.98300 1.000 124.17504 ?  116  TYR AA CZ  1 
ATOM   95   O  OH  . TYR A 1 14  ? 32.55500  4.63300   -22.26500 1.000 125.03942 ?  116  TYR AA OH  1 
ATOM   96   N  N   . HIS A 1 15  ? 35.94100  -3.18000  -20.19100 1.000 110.48562 ?  117  HIS AA N   1 
ATOM   97   C  CA  . HIS A 1 15  ? 36.07500  -4.56400  -19.74600 1.000 106.77031 ?  117  HIS AA CA  1 
ATOM   98   C  C   . HIS A 1 15  ? 36.80400  -4.64000  -18.40900 1.000 104.68322 ?  117  HIS AA C   1 
ATOM   99   O  O   . HIS A 1 15  ? 36.53800  -5.54100  -17.60200 1.000 102.66715 ?  117  HIS AA O   1 
ATOM   100  C  CB  . HIS A 1 15  ? 36.79800  -5.39700  -20.81100 1.000 110.76647 ?  117  HIS AA CB  1 
ATOM   101  C  CG  . HIS A 1 15  ? 36.53500  -6.87300  -20.71200 1.000 109.71886 ?  117  HIS AA CG  1 
ATOM   102  N  ND1 . HIS A 1 15  ? 37.48600  -7.77700  -20.28300 1.000 107.03215 ?  117  HIS AA ND1 1 
ATOM   103  C  CD2 . HIS A 1 15  ? 35.41900  -7.59800  -20.97300 1.000 108.02987 ?  117  HIS AA CD2 1 
ATOM   104  C  CE1 . HIS A 1 15  ? 36.96900  -8.99300  -20.28900 1.000 105.17935 ?  117  HIS AA CE1 1 
ATOM   105  N  NE2 . HIS A 1 15  ? 35.71700  -8.91200  -20.70300 1.000 106.69567 ?  117  HIS AA NE2 1 
ATOM   106  N  N   . VAL A 1 16  ? 37.74800  -3.71700  -18.17100 1.000 106.76669 ?  118  VAL AA N   1 
ATOM   107  C  CA  . VAL A 1 16  ? 38.40300  -3.61900  -16.86300 1.000 105.53028 ?  118  VAL AA CA  1 
ATOM   108  C  C   . VAL A 1 16  ? 37.42100  -3.14200  -15.79900 1.000 102.31378 ?  118  VAL AA C   1 
ATOM   109  O  O   . VAL A 1 16  ? 37.33200  -3.72200  -14.71000 1.000 98.99249  ?  118  VAL AA O   1 
ATOM   110  C  CB  . VAL A 1 16  ? 39.63800  -2.70400  -16.93800 1.000 108.99544 ?  118  VAL AA CB  1 
ATOM   111  C  CG1 . VAL A 1 16  ? 39.90000  -2.05300  -15.58900 1.000 108.19935 ?  118  VAL AA CG1 1 
ATOM   112  C  CG2 . VAL A 1 16  ? 40.84900  -3.51300  -17.35500 1.000 109.67544 ?  118  VAL AA CG2 1 
ATOM   113  N  N   . ALA A 1 17  ? 36.67200  -2.07200  -16.09200 1.000 108.58455 ?  119  ALA AA N   1 
ATOM   114  C  CA  . ALA A 1 17  ? 35.63600  -1.62600  -15.16400 1.000 104.39495 ?  119  ALA AA CA  1 
ATOM   115  C  C   . ALA A 1 17  ? 34.69200  -2.77400  -14.82000 1.000 100.45130 ?  119  ALA AA C   1 
ATOM   116  O  O   . ALA A 1 17  ? 34.33500  -2.97300  -13.65200 1.000 95.51353  ?  119  ALA AA O   1 
ATOM   117  C  CB  . ALA A 1 17  ? 34.86600  -0.44300  -15.76000 1.000 101.13147 ?  119  ALA AA CB  1 
ATOM   118  N  N   . ALA A 1 18  ? 34.32300  -3.56700  -15.82800 1.000 95.97628  ?  120  ALA AA N   1 
ATOM   119  C  CA  . ALA A 1 18  ? 33.41600  -4.69200  -15.63000 1.000 91.08417  ?  120  ALA AA CA  1 
ATOM   120  C  C   . ALA A 1 18  ? 34.02000  -5.75500  -14.71800 1.000 87.31286  ?  120  ALA AA C   1 
ATOM   121  O  O   . ALA A 1 18  ? 33.29500  -6.44500  -13.99400 1.000 85.47481  ?  120  ALA AA O   1 
ATOM   122  C  CB  . ALA A 1 18  ? 33.04700  -5.29800  -16.98700 1.000 91.80197  ?  120  ALA AA CB  1 
ATOM   123  N  N   . ILE A 1 19  ? 35.33700  -5.93700  -14.77600 1.000 91.73399  ?  121  ILE AA N   1 
ATOM   124  C  CA  . ILE A 1 19  ? 35.98900  -6.90100  -13.89800 1.000 90.95522  ?  121  ILE AA CA  1 
ATOM   125  C  C   . ILE A 1 19  ? 36.00800  -6.40000  -12.44900 1.000 91.01865  ?  121  ILE AA C   1 
ATOM   126  O  O   . ILE A 1 19  ? 35.80400  -7.17600  -11.50100 1.000 86.35442  ?  121  ILE AA O   1 
ATOM   127  C  CB  . ILE A 1 19  ? 37.39800  -7.21700  -14.43300 1.000 93.51069  ?  121  ILE AA CB  1 
ATOM   128  C  CG1 . ILE A 1 19  ? 37.30900  -7.85300  -15.83200 1.000 95.83463  ?  121  ILE AA CG1 1 
ATOM   129  C  CG2 . ILE A 1 19  ? 38.15200  -8.11500  -13.47200 1.000 92.48239  ?  121  ILE AA CG2 1 
ATOM   130  C  CD1 . ILE A 1 19  ? 38.58128  -8.57403  -16.27472 1.000 96.50325  ?  121  ILE AA CD1 1 
ATOM   131  N  N   . ILE A 1 20  ? 36.25600  -5.10100  -12.25200 1.000 90.12106  ?  122  ILE AA N   1 
ATOM   132  C  CA  . ILE A 1 20  ? 36.23400  -4.54300  -10.90500 1.000 89.65455  ?  122  ILE AA CA  1 
ATOM   133  C  C   . ILE A 1 20  ? 34.84900  -4.69200  -10.28800 1.000 86.68747  ?  122  ILE AA C   1 
ATOM   134  O  O   . ILE A 1 20  ? 34.70700  -4.97100  -9.09000  1.000 84.67821  ?  122  ILE AA O   1 
ATOM   135  C  CB  . ILE A 1 20  ? 36.66300  -3.06800  -10.93100 1.000 91.95797  ?  122  ILE AA CB  1 
ATOM   136  C  CG1 . ILE A 1 20  ? 38.12100  -2.93600  -11.38400 1.000 93.64001  ?  122  ILE AA CG1 1 
ATOM   137  C  CG2 . ILE A 1 20  ? 36.38400  -2.42700  -9.54900  1.000 90.80374  ?  122  ILE AA CG2 1 
ATOM   138  C  CD1 . ILE A 1 20  ? 39.07600  -3.93800  -10.75400 1.000 92.38214  ?  122  ILE AA CD1 1 
ATOM   139  N  N   . ASN A 1 21  ? 33.80900  -4.47100  -11.08900 1.000 82.57617  ?  123  ASN AA N   1 
ATOM   140  C  CA  . ASN A 1 21  ? 32.45200  -4.56500  -10.58300 1.000 79.52781  ?  123  ASN AA CA  1 
ATOM   141  C  C   . ASN A 1 21  ? 32.08500  -6.00100  -10.20900 1.000 78.38606  ?  123  ASN AA C   1 
ATOM   142  O  O   . ASN A 1 21  ? 31.39800  -6.22800  -9.20600  1.000 76.86954  ?  123  ASN AA O   1 
ATOM   143  C  CB  . ASN A 1 21  ? 31.48400  -3.97200  -11.61100 1.000 78.72709  ?  123  ASN AA CB  1 
ATOM   144  C  CG  . ASN A 1 21  ? 30.46200  -3.01000  -10.97300 1.000 80.16233  ?  123  ASN AA CG  1 
ATOM   145  O  OD1 . ASN A 1 21  ? 30.58500  -2.62300  -9.79500  1.000 82.58748  ?  123  ASN AA OD1 1 
ATOM   146  N  ND2 . ASN A 1 21  ? 29.45800  -2.61300  -11.75200 1.000 76.96338  ?  123  ASN AA ND2 1 
ATOM   147  N  N   . TYR A 1 22  ? 32.51600  -6.98800  -11.00200 1.000 80.24087  ?  124  TYR AA N   1 
ATOM   148  C  CA  . TYR A 1 22  ? 32.14100  -8.37400  -10.70500 1.000 78.22638  ?  124  TYR AA CA  1 
ATOM   149  C  C   . TYR A 1 22  ? 32.83500  -8.88100  -9.43700  1.000 77.53618  ?  124  TYR AA C   1 
ATOM   150  O  O   . TYR A 1 22  ? 32.21800  -9.59600  -8.63200  1.000 74.40690  ?  124  TYR AA O   1 
ATOM   151  C  CB  . TYR A 1 22  ? 32.44500  -9.28100  -11.91200 1.000 74.72361  ?  124  TYR AA CB  1 
ATOM   152  C  CG  . TYR A 1 22  ? 31.33000  -9.42300  -12.96700 1.000 74.53397  ?  124  TYR AA CG  1 
ATOM   153  C  CD1 . TYR A 1 22  ? 30.28400  -10.34600 -12.81000 1.000 72.95619  ?  124  TYR AA CD1 1 
ATOM   154  C  CD2 . TYR A 1 22  ? 31.34400  -8.64800  -14.13700 1.000 78.56395  ?  124  TYR AA CD2 1 
ATOM   155  C  CE1 . TYR A 1 22  ? 29.27600  -10.47100 -13.78400 1.000 74.87634  ?  124  TYR AA CE1 1 
ATOM   156  C  CE2 . TYR A 1 22  ? 30.34700  -8.76400  -15.11500 1.000 75.72067  ?  124  TYR AA CE2 1 
ATOM   157  C  CZ  . TYR A 1 22  ? 29.32000  -9.67600  -14.93700 1.000 76.44637  ?  124  TYR AA CZ  1 
ATOM   158  O  OH  . TYR A 1 22  ? 28.33700  -9.79800  -15.90300 1.000 75.74247  ?  124  TYR AA OH  1 
ATOM   159  N  N   . LEU A 1 23  ? 34.12100  -8.52300  -9.25100  1.000 80.64545  ?  125  LEU AA N   1 
ATOM   160  C  CA  . LEU A 1 23  ? 34.90000  -8.97100  -8.09700  1.000 80.52768  ?  125  LEU AA CA  1 
ATOM   161  C  C   . LEU A 1 23  ? 34.47200  -8.25900  -6.81500  1.000 80.71519  ?  125  LEU AA C   1 
ATOM   162  O  O   . LEU A 1 23  ? 34.39700  -8.88200  -5.74500  1.000 79.05663  ?  125  LEU AA O   1 
ATOM   163  C  CB  . LEU A 1 23  ? 36.38400  -8.74200  -8.36000  1.000 84.33485  ?  125  LEU AA CB  1 
ATOM   164  C  CG  . LEU A 1 23  ? 37.34700  -9.39300  -7.36600  1.000 87.29521  ?  125  LEU AA CG  1 
ATOM   165  C  CD1 . LEU A 1 23  ? 37.27400  -10.91300 -7.49000  1.000 84.41448  ?  125  LEU AA CD1 1 
ATOM   166  C  CD2 . LEU A 1 23  ? 38.77000  -8.90400  -7.59000  1.000 90.86927  ?  125  LEU AA CD2 1 
ATOM   167  N  N   . GLY A 1 24  ? 34.20400  -6.95100  -6.90600  1.000 81.31956  ?  126  GLY AA N   1 
ATOM   168  C  CA  . GLY A 1 24  ? 33.66300  -6.22700  -5.77100  1.000 79.15477  ?  126  GLY AA CA  1 
ATOM   169  C  C   . GLY A 1 24  ? 32.31200  -6.75900  -5.32700  1.000 77.05524  ?  126  GLY AA C   1 
ATOM   170  O  O   . GLY A 1 24  ? 31.99900  -6.76500  -4.13300  1.000 77.58220  ?  126  GLY AA O   1 
ATOM   171  N  N   . HIS A 1 25  ? 31.49200  -7.21200  -6.27700  1.000 74.58594  ?  127  HIS AA N   1 
ATOM   172  C  CA  . HIS A 1 25  ? 30.17900  -7.74700  -5.93100  1.000 72.73418  ?  127  HIS AA CA  1 
ATOM   173  C  C   . HIS A 1 25  ? 30.27300  -9.15100  -5.31600  1.000 74.51610  ?  127  HIS AA C   1 
ATOM   174  O  O   . HIS A 1 25  ? 29.48900  -9.49100  -4.42300  1.000 74.36037  ?  127  HIS AA O   1 
ATOM   175  C  CB  . HIS A 1 25  ? 29.27900  -7.72700  -7.16500  1.000 69.21809  ?  127  HIS AA CB  1 
ATOM   176  C  CG  . HIS A 1 25  ? 28.57400  -6.41700  -7.38000  1.000 71.91040  ?  127  HIS AA CG  1 
ATOM   177  N  ND1 . HIS A 1 25  ? 29.16200  -5.34800  -8.02500  1.000 75.79347  ?  127  HIS AA ND1 1 
ATOM   178  C  CD2 . HIS A 1 25  ? 27.32400  -6.00900  -7.05200  1.000 70.47227  ?  127  HIS AA CD2 1 
ATOM   179  C  CE1 . HIS A 1 25  ? 28.31100  -4.33700  -8.07300  1.000 73.75276  ?  127  HIS AA CE1 1 
ATOM   180  N  NE2 . HIS A 1 25  ? 27.18800  -4.71400  -7.49200  1.000 70.09666  ?  127  HIS AA NE2 1 
ATOM   181  N  N   . CYS A 1 26  ? 31.22200  -9.98100  -5.76800  1.000 72.23328  ?  128  CYS AA N   1 
ATOM   182  C  CA  . CYS A 1 26  ? 31.44200  -11.27500 -5.11800  1.000 73.81998  ?  128  CYS AA CA  1 
ATOM   183  C  C   . CYS A 1 26  ? 31.93900  -11.09800 -3.68800  1.000 73.77069  ?  128  CYS AA C   1 
ATOM   184  O  O   . CYS A 1 26  ? 31.48600  -11.78600 -2.76500  1.000 69.55037  ?  128  CYS AA O   1 
ATOM   185  C  CB  . CYS A 1 26  ? 32.43900  -12.12100 -5.92100  1.000 71.33427  ?  128  CYS AA CB  1 
ATOM   186  S  SG  . CYS A 1 26  ? 31.80100  -12.64100 -7.52000  1.000 76.94812  ?  128  CYS AA SG  1 
ATOM   187  N  N   . ILE A 1 27  ? 32.91500  -10.21000 -3.49300  1.000 75.66638  ?  129  ILE AA N   1 
ATOM   188  C  CA  . ILE A 1 27  ? 33.45300  -10.00400 -2.15500  1.000 75.73434  ?  129  ILE AA CA  1 
ATOM   189  C  C   . ILE A 1 27  ? 32.38500  -9.41600  -1.23900  1.000 74.75903  ?  129  ILE AA C   1 
ATOM   190  O  O   . ILE A 1 27  ? 32.24000  -9.83700  -0.08600  1.000 73.21499  ?  129  ILE AA O   1 
ATOM   191  C  CB  . ILE A 1 27  ? 34.69400  -9.10600  -2.21400  1.000 78.26846  ?  129  ILE AA CB  1 
ATOM   192  C  CG1 . ILE A 1 27  ? 35.73500  -9.70500  -3.15800  1.000 79.47073  ?  129  ILE AA CG1 1 
ATOM   193  C  CG2 . ILE A 1 27  ? 35.23200  -8.92600  -0.79900  1.000 79.52678  ?  129  ILE AA CG2 1 
ATOM   194  C  CD1 . ILE A 1 27  ? 36.81800  -8.73600  -3.52600  1.000 82.69123  ?  129  ILE AA CD1 1 
ATOM   195  N  N   . SER A 1 28  ? 31.61600  -8.43700  -1.73500  1.000 75.63114  ?  130  SER AA N   1 
ATOM   196  C  CA  . SER A 1 28  ? 30.52400  -7.88700  -0.93500  1.000 72.05121  ?  130  SER AA CA  1 
ATOM   197  C  C   . SER A 1 28  ? 29.52900  -8.96300  -0.53700  1.000 69.08401  ?  130  SER AA C   1 
ATOM   198  O  O   . SER A 1 28  ? 29.05200  -8.97800  0.59900   1.000 69.70170  ?  130  SER AA O   1 
ATOM   199  C  CB  . SER A 1 28  ? 29.81400  -6.76400  -1.69100  1.000 70.44561  ?  130  SER AA CB  1 
ATOM   200  O  OG  . SER A 1 28  ? 30.55200  -5.56700  -1.62500  1.000 72.24563  ?  130  SER AA OG  1 
ATOM   201  N  N   . LEU A 1 29  ? 29.17900  -9.85700  -1.46100  1.000 68.21642  ?  131  LEU AA N   1 
ATOM   202  C  CA  . LEU A 1 29  ? 28.15100  -10.85000 -1.16300  1.000 67.82570  ?  131  LEU AA CA  1 
ATOM   203  C  C   . LEU A 1 29  ? 28.61000  -11.83800 -0.08100  1.000 68.53058  ?  131  LEU AA C   1 
ATOM   204  O  O   . LEU A 1 29  ? 27.86800  -12.12700 0.87600   1.000 63.92596  ?  131  LEU AA O   1 
ATOM   205  C  CB  . LEU A 1 29  ? 27.72900  -11.56600 -2.45500  1.000 64.50606  ?  131  LEU AA CB  1 
ATOM   206  C  CG  . LEU A 1 29  ? 26.58600  -12.58300 -2.27600  1.000 64.97771  ?  131  LEU AA CG  1 
ATOM   207  C  CD1 . LEU A 1 29  ? 25.27000  -11.84600 -2.00600  1.000 65.44653  ?  131  LEU AA CD1 1 
ATOM   208  C  CD2 . LEU A 1 29  ? 26.39400  -13.45800 -3.49100  1.000 61.79851  ?  131  LEU AA CD2 1 
ATOM   209  N  N   . VAL A 1 30  ? 29.83500  -12.36200 -0.21500  1.000 68.89163  ?  132  VAL AA N   1 
ATOM   210  C  CA  . VAL A 1 30  ? 30.37400  -13.27100 0.79600   1.000 67.97487  ?  132  VAL AA CA  1 
ATOM   211  C  C   . VAL A 1 30  ? 30.40600  -12.57000 2.15300   1.000 68.76107  ?  132  VAL AA C   1 
ATOM   212  O  O   . VAL A 1 30  ? 29.92400  -13.10100 3.16400   1.000 67.60169  ?  132  VAL AA O   1 
ATOM   213  C  CB  . VAL A 1 30  ? 31.77500  -13.77300 0.36700   1.000 68.83473  ?  132  VAL AA CB  1 
ATOM   214  C  CG1 . VAL A 1 30  ? 32.44100  -14.58900 1.48100   1.000 70.83774  ?  132  VAL AA CG1 1 
ATOM   215  C  CG2 . VAL A 1 30  ? 31.71800  -14.60100 -0.94200  1.000 64.72770  ?  132  VAL AA CG2 1 
ATOM   216  N  N   . ALA A 1 31  ? 30.90700  -11.33100 2.17600   1.000 70.07290  ?  133  ALA AA N   1 
ATOM   217  C  CA  . ALA A 1 31  ? 31.00200  -10.56100 3.41500   1.000 69.34335  ?  133  ALA AA CA  1 
ATOM   218  C  C   . ALA A 1 31  ? 29.64200  -10.41200 4.09100   1.000 66.65732  ?  133  ALA AA C   1 
ATOM   219  O  O   . ALA A 1 31  ? 29.49400  -10.66900 5.29200   1.000 68.52009  ?  133  ALA AA O   1 
ATOM   220  C  CB  . ALA A 1 31  ? 31.60500  -9.19000  3.11000   1.000 68.23860  ?  133  ALA AA CB  1 
ATOM   221  N  N   . LEU A 1 32  ? 28.62700  -10.01600 3.33300   1.000 65.08659  ?  134  LEU AA N   1 
ATOM   222  C  CA  . LEU A 1 32  ? 27.30000  -9.88600  3.92100   1.000 64.40659  ?  134  LEU AA CA  1 
ATOM   223  C  C   . LEU A 1 32  ? 26.82100  -11.21400 4.50700   1.000 64.55762  ?  134  LEU AA C   1 
ATOM   224  O  O   . LEU A 1 32  ? 26.22300  -11.25300 5.58700   1.000 65.47774  ?  134  LEU AA O   1 
ATOM   225  C  CB  . LEU A 1 32  ? 26.33600  -9.34400  2.87000   1.000 62.38428  ?  134  LEU AA CB  1 
ATOM   226  C  CG  . LEU A 1 32  ? 26.67500  -7.90300  2.44200   1.000 65.32718  ?  134  LEU AA CG  1 
ATOM   227  C  CD1 . LEU A 1 32  ? 25.77700  -7.36600  1.30500   1.000 63.25465  ?  134  LEU AA CD1 1 
ATOM   228  C  CD2 . LEU A 1 32  ? 26.58800  -6.96900  3.64700   1.000 66.83273  ?  134  LEU AA CD2 1 
ATOM   229  N  N   . LEU A 1 33  ? 27.10200  -12.31500 3.82300   1.000 65.32907  ?  135  LEU AA N   1 
ATOM   230  C  CA  . LEU A 1 33  ? 26.70900  -13.63000 4.31400   1.000 65.35648  ?  135  LEU AA CA  1 
ATOM   231  C  C   . LEU A 1 33  ? 27.40500  -13.97600 5.62900   1.000 66.48222  ?  135  LEU AA C   1 
ATOM   232  O  O   . LEU A 1 33  ? 26.78600  -14.51400 6.56000   1.000 66.40795  ?  135  LEU AA O   1 
ATOM   233  C  CB  . LEU A 1 33  ? 27.04500  -14.67400 3.24900   1.000 66.72768  ?  135  LEU AA CB  1 
ATOM   234  C  CG  . LEU A 1 33  ? 25.94500  -15.00600 2.26500   1.000 66.59225  ?  135  LEU AA CG  1 
ATOM   235  C  CD1 . LEU A 1 33  ? 26.55300  -15.82700 1.14500   1.000 66.45424  ?  135  LEU AA CD1 1 
ATOM   236  C  CD2 . LEU A 1 33  ? 24.80300  -15.74900 2.99700   1.000 68.10054  ?  135  LEU AA CD2 1 
ATOM   237  N  N   . VAL A 1 34  ? 28.71800  -13.73900 5.68900   1.000 68.57539  ?  136  VAL AA N   1 
ATOM   238  C  CA  . VAL A 1 34  ? 29.48500  -14.04200 6.89000   1.000 68.90422  ?  136  VAL AA CA  1 
ATOM   239  C  C   . VAL A 1 34  ? 28.98800  -13.19500 8.05300   1.000 71.57831  ?  136  VAL AA C   1 
ATOM   240  O  O   . VAL A 1 34  ? 28.87600  -13.67200 9.18900   1.000 70.44371  ?  136  VAL AA O   1 
ATOM   241  C  CB  . VAL A 1 34  ? 30.99100  -13.84700 6.62100   1.000 68.20047  ?  136  VAL AA CB  1 
ATOM   242  C  CG1 . VAL A 1 34  ? 31.73200  -13.56600 7.90900   1.000 72.36615  ?  136  VAL AA CG1 1 
ATOM   243  C  CG2 . VAL A 1 34  ? 31.58400  -15.08700 5.97500   1.000 66.90355  ?  136  VAL AA CG2 1 
ATOM   244  N  N   . ALA A 1 35  ? 28.65400  -11.93000 7.78500   1.000 68.69414  ?  137  ALA AA N   1 
ATOM   245  C  CA  . ALA A 1 35  ? 28.04400  -11.11400 8.82500   1.000 69.01954  ?  137  ALA AA CA  1 
ATOM   246  C  C   . ALA A 1 35  ? 26.67900  -11.65700 9.21400   1.000 68.76681  ?  137  ALA AA C   1 
ATOM   247  O  O   . ALA A 1 35  ? 26.32100  -11.67500 10.39900  1.000 70.58792  ?  137  ALA AA O   1 
ATOM   248  C  CB  . ALA A 1 35  ? 27.93600  -9.67100  8.35300   1.000 71.60895  ?  137  ALA AA CB  1 
ATOM   249  N  N   . PHE A 1 36  ? 25.90000  -12.09200 8.22400   1.000 66.92178  ?  138  PHE AA N   1 
ATOM   250  C  CA  . PHE A 1 36  ? 24.54600  -12.55500 8.49200   1.000 65.37691  ?  138  PHE AA CA  1 
ATOM   251  C  C   . PHE A 1 36  ? 24.54200  -13.78300 9.40000   1.000 70.73919  ?  138  PHE AA C   1 
ATOM   252  O  O   . PHE A 1 36  ? 23.72200  -13.87500 10.32400  1.000 70.87148  ?  138  PHE AA O   1 
ATOM   253  C  CB  . PHE A 1 36  ? 23.84500  -12.85200 7.17500   1.000 62.17904  ?  138  PHE AA CB  1 
ATOM   254  C  CG  . PHE A 1 36  ? 22.38100  -13.12200 7.31200   1.000 60.31477  ?  138  PHE AA CG  1 
ATOM   255  C  CD1 . PHE A 1 36  ? 21.50500  -12.11700 7.69100   1.000 60.98319  ?  138  PHE AA CD1 1 
ATOM   256  C  CD2 . PHE A 1 36  ? 21.87300  -14.38900 7.04900   1.000 61.03298  ?  138  PHE AA CD2 1 
ATOM   257  C  CE1 . PHE A 1 36  ? 20.13900  -12.36100 7.79900   1.000 59.93178  ?  138  PHE AA CE1 1 
ATOM   258  C  CE2 . PHE A 1 36  ? 20.51400  -14.64600 7.15100   1.000 60.56746  ?  138  PHE AA CE2 1 
ATOM   259  C  CZ  . PHE A 1 36  ? 19.64300  -13.63400 7.52900   1.000 60.75011  ?  138  PHE AA CZ  1 
ATOM   260  N  N   . VAL A 1 37  ? 25.44400  -14.74500 9.15700   1.000 67.95071  ?  139  VAL AA N   1 
ATOM   261  C  CA  . VAL A 1 37  ? 25.45800  -15.94200 10.00000  1.000 70.39156  ?  139  VAL AA CA  1 
ATOM   262  C  C   . VAL A 1 37  ? 26.01500  -15.64100 11.39600  1.000 73.05658  ?  139  VAL AA C   1 
ATOM   263  O  O   . VAL A 1 37  ? 25.60000  -16.26700 12.38700  1.000 72.86314  ?  139  VAL AA O   1 
ATOM   264  C  CB  . VAL A 1 37  ? 26.22800  -17.08900 9.31800   1.000 69.78359  ?  139  VAL AA CB  1 
ATOM   265  C  CG1 . VAL A 1 37  ? 25.63900  -17.37600 7.94600   1.000 69.82967  ?  139  VAL AA CG1 1 
ATOM   266  C  CG2 . VAL A 1 37  ? 27.69100  -16.74400 9.19900   1.000 71.01165  ?  139  VAL AA CG2 1 
ATOM   267  N  N   . LEU A 1 38  ? 26.96800  -14.70600 11.49900  1.000 73.16865  ?  140  LEU AA N   1 
ATOM   268  C  CA  . LEU A 1 38  ? 27.46500  -14.29900 12.80900  1.000 73.24003  ?  140  LEU AA CA  1 
ATOM   269  C  C   . LEU A 1 38  ? 26.34800  -13.71200 13.66500  1.000 75.45870  ?  140  LEU AA C   1 
ATOM   270  O  O   . LEU A 1 38  ? 26.30800  -13.93400 14.88200  1.000 77.94043  ?  140  LEU AA O   1 
ATOM   271  C  CB  . LEU A 1 38  ? 28.62000  -13.30700 12.65400  1.000 71.79902  ?  140  LEU AA CB  1 
ATOM   272  C  CG  . LEU A 1 38  ? 29.95300  -14.00800 12.39800  1.000 72.57662  ?  140  LEU AA CG  1 
ATOM   273  C  CD1 . LEU A 1 38  ? 31.08500  -13.05200 12.07800  1.000 74.47947  ?  140  LEU AA CD1 1 
ATOM   274  C  CD2 . LEU A 1 38  ? 30.32100  -14.85700 13.59300  1.000 76.32324  ?  140  LEU AA CD2 1 
ATOM   275  N  N   . PHE A 1 39  ? 25.42500  -12.96500 13.05300  1.000 75.14704  ?  141  PHE AA N   1 
ATOM   276  C  CA  . PHE A 1 39  ? 24.34400  -12.35400 13.82900  1.000 76.19250  ?  141  PHE AA CA  1 
ATOM   277  C  C   . PHE A 1 39  ? 23.33000  -13.39300 14.30900  1.000 77.99212  ?  141  PHE AA C   1 
ATOM   278  O  O   . PHE A 1 39  ? 22.77400  -13.26900 15.40500  1.000 80.76887  ?  141  PHE AA O   1 
ATOM   279  C  CB  . PHE A 1 39  ? 23.65100  -11.28500 12.99100  1.000 73.79018  ?  141  PHE AA CB  1 
ATOM   280  C  CG  . PHE A 1 39  ? 24.20700  -9.90700  13.18500  1.000 76.15446  ?  141  PHE AA CG  1 
ATOM   281  C  CD1 . PHE A 1 39  ? 24.99300  -9.32600  12.19300  1.000 74.65783  ?  141  PHE AA CD1 1 
ATOM   282  C  CD2 . PHE A 1 39  ? 23.91400  -9.17500  14.33000  1.000 78.03013  ?  141  PHE AA CD2 1 
ATOM   283  C  CE1 . PHE A 1 39  ? 25.50400  -8.05100  12.34400  1.000 75.68320  ?  141  PHE AA CE1 1 
ATOM   284  C  CE2 . PHE A 1 39  ? 24.41400  -7.89700  14.49800  1.000 80.48582  ?  141  PHE AA CE2 1 
ATOM   285  C  CZ  . PHE A 1 39  ? 25.21400  -7.32900  13.49500  1.000 82.24306  ?  141  PHE AA CZ  1 
ATOM   286  N  N   . LEU A 1 40  ? 23.06100  -14.41300 13.48700  1.000 77.55922  ?  142  LEU AA N   1 
ATOM   287  C  CA  . LEU A 1 40  ? 21.99000  -15.38000 13.73000  1.000 78.05884  ?  142  LEU AA CA  1 
ATOM   288  C  C   . LEU A 1 40  ? 22.36000  -16.38800 14.80400  1.000 81.34375  ?  142  LEU AA C   1 
ATOM   289  O  O   . LEU A 1 40  ? 21.47800  -16.94100 15.47700  1.000 80.11948  ?  142  LEU AA O   1 
ATOM   290  C  CB  . LEU A 1 40  ? 21.66000  -16.10400 12.42500  1.000 73.98528  ?  142  LEU AA CB  1 
ATOM   291  C  CG  . LEU A 1 40  ? 20.75800  -15.32300 11.47400  1.000 73.15123  ?  142  LEU AA CG  1 
ATOM   292  C  CD1 . LEU A 1 40  ? 20.68400  -16.01300 10.10100  1.000 69.56032  ?  142  LEU AA CD1 1 
ATOM   293  C  CD2 . LEU A 1 40  ? 19.39300  -15.19100 12.09100  1.000 71.66767  ?  142  LEU AA CD2 1 
ATOM   294  N  N   . ARG A 1 41  ? 23.65900  -16.65800 14.93400  1.000 81.44309  ?  143  ARG AA N   1 
ATOM   295  C  CA  . ARG A 1 41  ? 24.15200  -17.55600 15.96500  1.000 82.44352  ?  143  ARG AA CA  1 
ATOM   296  C  C   . ARG A 1 41  ? 24.03200  -16.92600 17.34800  1.000 86.58501  ?  143  ARG AA C   1 
ATOM   297  O  O   . ARG A 1 41  ? 23.75500  -17.63100 18.32800  1.000 88.67899  ?  143  ARG AA O   1 
ATOM   298  C  CB  . ARG A 1 41  ? 25.60400  -17.95300 15.65200  1.000 77.96941  ?  143  ARG AA CB  1 
ATOM   299  N  N   . ALA A 1 42  ? 24.19600  -15.60500 17.43900  1.000 87.92558  ?  144  ALA AA N   1 
ATOM   300  C  CA  . ALA A 1 42  ? 24.15300  -14.91800 18.72600  1.000 90.11362  ?  144  ALA AA CA  1 
ATOM   301  C  C   . ALA A 1 42  ? 22.79400  -15.07300 19.40500  1.000 91.44064  ?  144  ALA AA C   1 
ATOM   302  O  O   . ALA A 1 42  ? 21.74100  -14.98500 18.76200  1.000 88.51695  ?  144  ALA AA O   1 
ATOM   303  C  CB  . ALA A 1 42  ? 24.47900  -13.43400 18.53600  1.000 90.40124  ?  144  ALA AA CB  1 
ATOM   304  N  N   . ARG A 1 43  ? 22.82600  -15.31300 20.72400  1.000 93.39741  ?  145  ARG AA N   1 
ATOM   305  C  CA  . ARG A 1 43  ? 21.61500  -15.27000 21.53700  1.000 95.00253  ?  145  ARG AA CA  1 
ATOM   306  C  C   . ARG A 1 43  ? 21.11600  -13.84800 21.73800  1.000 96.49376  ?  145  ARG AA C   1 
ATOM   307  O  O   . ARG A 1 43  ? 20.00900  -13.66400 22.25700  1.000 98.42729  ?  145  ARG AA O   1 
ATOM   308  C  CB  . ARG A 1 43  ? 21.85900  -15.93500 22.89500  1.000 95.07539  ?  145  ARG AA CB  1 
ATOM   309  N  N   . SER A 1 44  ? 21.90800  -12.84900 21.33900  1.000 102.92562 ?  146  SER AA N   1 
ATOM   310  C  CA  . SER A 1 44  ? 21.49800  -11.44900 21.32100  1.000 103.27083 ?  146  SER AA CA  1 
ATOM   311  C  C   . SER A 1 44  ? 20.65200  -11.10500 20.10400  1.000 101.67557 ?  146  SER AA C   1 
ATOM   312  O  O   . SER A 1 44  ? 20.30400  -9.93100  19.92400  1.000 101.68108 ?  146  SER AA O   1 
ATOM   313  C  CB  . SER A 1 44  ? 22.72800  -10.53500 21.36500  1.000 105.77748 ?  146  SER AA CB  1 
ATOM   314  O  OG  . SER A 1 44  ? 23.55000  -10.83800 22.48100  1.000 109.20569 ?  146  SER AA OG  1 
ATOM   315  N  N   . ILE A 1 45  ? 20.34400  -12.09700 19.26200  1.000 89.95469  ?  147  ILE AA N   1 
ATOM   316  C  CA  . ILE A 1 45  ? 19.44300  -11.92400 18.12900  1.000 85.75606  ?  147  ILE AA CA  1 
ATOM   317  C  C   . ILE A 1 45  ? 18.01800  -11.63800 18.58600  1.000 83.87840  ?  147  ILE AA C   1 
ATOM   318  O  O   . ILE A 1 45  ? 17.16900  -11.25800 17.76700  1.000 79.54659  ?  147  ILE AA O   1 
ATOM   319  C  CB  . ILE A 1 45  ? 19.50400  -13.16600 17.20800  1.000 85.79477  ?  147  ILE AA CB  1 
ATOM   320  C  CG1 . ILE A 1 45  ? 18.87200  -12.86200 15.83800  1.000 83.05104  ?  147  ILE AA CG1 1 
ATOM   321  C  CG2 . ILE A 1 45  ? 18.86200  -14.38600 17.87400  1.000 85.32525  ?  147  ILE AA CG2 1 
ATOM   322  C  CD1 . ILE A 1 45  ? 19.55900  -11.74600 15.06400  1.000 76.38409  ?  147  ILE AA CD1 1 
ATOM   323  N  N   . ARG A 1 46  ? 17.73400  -11.81900 19.88500  1.000 88.27883  ?  148  ARG AA N   1 
ATOM   324  C  CA  . ARG A 1 46  ? 16.43300  -11.48400 20.45400  1.000 80.44663  ?  148  ARG AA CA  1 
ATOM   325  C  C   . ARG A 1 46  ? 16.29000  -9.98800  20.75000  1.000 77.81490  ?  148  ARG AA C   1 
ATOM   326  O  O   . ARG A 1 46  ? 15.16600  -9.46800  20.72000  1.000 72.78726  ?  148  ARG AA O   1 
ATOM   327  C  CB  . ARG A 1 46  ? 16.21100  -12.32400 21.70600  1.000 81.01906  ?  148  ARG AA CB  1 
ATOM   328  N  N   . CYS A 1 47  ? 17.40700  -9.29000  21.01100  1.000 76.18558  ?  149  CYS AA N   1 
ATOM   329  C  CA  . CYS A 1 47  ? 17.41800  -7.83000  21.12000  1.000 75.38312  ?  149  CYS AA CA  1 
ATOM   330  C  C   . CYS A 1 47  ? 16.82200  -7.17900  19.87800  1.000 74.46448  ?  149  CYS AA C   1 
ATOM   331  O  O   . CYS A 1 47  ? 17.20200  -7.49500  18.74500  1.000 75.24896  ?  149  CYS AA O   1 
ATOM   332  C  CB  . CYS A 1 47  ? 18.84800  -7.30800  21.29300  1.000 78.31905  ?  149  CYS AA CB  1 
ATOM   333  S  SG  . CYS A 1 47  ? 19.60700  -7.48700  22.90600  1.000 84.17113  ?  149  CYS AA SG  1 
ATOM   334  N  N   . LEU A 1 48  ? 15.92800  -6.21700  20.08900  1.000 71.18705  ?  150  LEU AA N   1 
ATOM   335  C  CA  . LEU A 1 48  ? 15.35900  -5.51800  18.94900  1.000 69.52552  ?  150  LEU AA CA  1 
ATOM   336  C  C   . LEU A 1 48  ? 16.46200  -5.01400  18.02300  1.000 72.66890  ?  150  LEU AA C   1 
ATOM   337  O  O   . LEU A 1 48  ? 16.39000  -5.17400  16.79700  1.000 69.66402  ?  150  LEU AA O   1 
ATOM   338  C  CB  . LEU A 1 48  ? 14.48400  -4.36700  19.44100  1.000 67.32127  ?  150  LEU AA CB  1 
ATOM   339  C  CG  . LEU A 1 48  ? 13.84500  -3.40000  18.45100  1.000 68.58182  ?  150  LEU AA CG  1 
ATOM   340  C  CD1 . LEU A 1 48  ? 12.86500  -4.11500  17.50400  1.000 67.08885  ?  150  LEU AA CD1 1 
ATOM   341  C  CD2 . LEU A 1 48  ? 13.15100  -2.27400  19.22400  1.000 67.10260  ?  150  LEU AA CD2 1 
ATOM   342  N  N   . ARG A 1 49  ? 17.51900  -4.44200  18.59300  1.000 74.32951  ?  151  ARG AA N   1 
ATOM   343  C  CA  . ARG A 1 49  ? 18.51900  -3.79100  17.75600  1.000 74.79281  ?  151  ARG AA CA  1 
ATOM   344  C  C   . ARG A 1 49  ? 19.17400  -4.78600  16.79700  1.000 74.33503  ?  151  ARG AA C   1 
ATOM   345  O  O   . ARG A 1 49  ? 19.49200  -4.43700  15.65200  1.000 74.29676  ?  151  ARG AA O   1 
ATOM   346  C  CB  . ARG A 1 49  ? 19.57400  -3.11300  18.62600  1.000 76.81953  ?  151  ARG AA CB  1 
ATOM   347  C  CG  . ARG A 1 49  ? 20.69800  -4.03500  19.02500  1.000 79.58576  ?  151  ARG AA CG  1 
ATOM   348  C  CD  . ARG A 1 49  ? 21.99000  -3.26100  19.04700  1.000 83.12251  ?  151  ARG AA CD  1 
ATOM   349  N  NE  . ARG A 1 49  ? 21.93800  -2.29300  20.12800  1.000 87.55546  ?  151  ARG AA NE  1 
ATOM   350  C  CZ  . ARG A 1 49  ? 22.38400  -2.53400  21.35200  1.000 91.00380  ?  151  ARG AA CZ  1 
ATOM   351  N  NH1 . ARG A 1 49  ? 22.17400  -1.68000  22.34400  1.000 90.54510  ?  151  ARG AA NH1 1 
ATOM   352  N  NH2 . ARG A 1 49  ? 23.05600  -3.66200  21.58600  1.000 90.94797  ?  151  ARG AA NH2 1 
ATOM   353  N  N   . ASN A 1 50  ? 19.43000  -6.01200  17.26000  1.000 76.21467  ?  152  ASN AA N   1 
ATOM   354  C  CA  . ASN A 1 50  ? 20.01900  -7.01300  16.38400  1.000 73.60208  ?  152  ASN AA CA  1 
ATOM   355  C  C   . ASN A 1 50  ? 18.99600  -7.55300  15.39600  1.000 70.47117  ?  152  ASN AA C   1 
ATOM   356  O  O   . ASN A 1 50  ? 19.36600  -8.05900  14.33600  1.000 68.27476  ?  152  ASN AA O   1 
ATOM   357  C  CB  . ASN A 1 50  ? 20.61100  -8.14100  17.21500  1.000 79.27772  ?  152  ASN AA CB  1 
ATOM   358  C  CG  . ASN A 1 50  ? 21.90900  -7.74500  17.87500  1.000 83.79486  ?  152  ASN AA CG  1 
ATOM   359  O  OD1 . ASN A 1 50  ? 22.67700  -6.96900  17.32100  1.000 82.96146  ?  152  ASN AA OD1 1 
ATOM   360  N  ND2 . ASN A 1 50  ? 22.15600  -8.26600  19.07600  1.000 90.48881  ?  152  ASN AA ND2 1 
ATOM   361  N  N   . ILE A 1 51  ? 17.71000  -7.48500  15.73700  1.000 70.79488  ?  153  ILE AA N   1 
ATOM   362  C  CA  . ILE A 1 51  ? 16.66500  -7.77700  14.76100  1.000 66.76109  ?  153  ILE AA CA  1 
ATOM   363  C  C   . ILE A 1 51  ? 16.77300  -6.80000  13.60200  1.000 66.60539  ?  153  ILE AA C   1 
ATOM   364  O  O   . ILE A 1 51  ? 16.70200  -7.18200  12.42500  1.000 62.06122  ?  153  ILE AA O   1 
ATOM   365  C  CB  . ILE A 1 51  ? 15.27700  -7.71700  15.44200  1.000 65.86560  ?  153  ILE AA CB  1 
ATOM   366  C  CG1 . ILE A 1 51  ? 15.24000  -8.62900  16.67200  1.000 68.61798  ?  153  ILE AA CG1 1 
ATOM   367  C  CG2 . ILE A 1 51  ? 14.16100  -8.10500  14.50300  1.000 60.30924  ?  153  ILE AA CG2 1 
ATOM   368  C  CD1 . ILE A 1 51  ? 13.89700  -8.69800  17.34800  1.000 66.47973  ?  153  ILE AA CD1 1 
ATOM   369  N  N   . ILE A 1 52  ? 16.96600  -5.51700  13.92800  1.000 67.16694  ?  154  ILE AA N   1 
ATOM   370  C  CA  . ILE A 1 52  ? 17.09400  -4.47000  12.92000  1.000 64.71782  ?  154  ILE AA CA  1 
ATOM   371  C  C   . ILE A 1 52  ? 18.33300  -4.69100  12.05500  1.000 62.73439  ?  154  ILE AA C   1 
ATOM   372  O  O   . ILE A 1 52  ? 18.29700  -4.48900  10.83300  1.000 61.20085  ?  154  ILE AA O   1 
ATOM   373  C  CB  . ILE A 1 52  ? 17.13600  -3.09500  13.61300  1.000 65.60110  ?  154  ILE AA CB  1 
ATOM   374  C  CG1 . ILE A 1 52  ? 16.11503  -3.01501  14.77903  1.000 66.50546  ?  154  ILE AA CG1 1 
ATOM   375  C  CG2 . ILE A 1 52  ? 17.00596  -1.99500  12.58100  1.000 63.92710  ?  154  ILE AA CG2 1 
ATOM   376  C  CD1 . ILE A 1 52  ? 14.68811  -2.63759  14.41412  1.000 62.24290  ?  154  ILE AA CD1 1 
ATOM   377  N  N   . HIS A 1 53  ? 19.45600  -5.05500  12.68500  1.000 66.49895  ?  155  HIS AA N   1 
ATOM   378  C  CA  . HIS A 1 53  ? 20.69300  -5.28600  11.94600  1.000 67.42431  ?  155  HIS AA CA  1 
ATOM   379  C  C   . HIS A 1 53  ? 20.54800  -6.45800  10.97000  1.000 64.51654  ?  155  HIS AA C   1 
ATOM   380  O  O   . HIS A 1 53  ? 20.92800  -6.35100  9.79700   1.000 60.13645  ?  155  HIS AA O   1 
ATOM   381  C  CB  . HIS A 1 53  ? 21.86900  -5.54000  12.90400  1.000 70.08093  ?  155  HIS AA CB  1 
ATOM   382  C  CG  . HIS A 1 53  ? 22.28700  -4.34300  13.70500  1.000 73.52029  ?  155  HIS AA CG  1 
ATOM   383  N  ND1 . HIS A 1 53  ? 22.54400  -4.39800  15.06000  1.000 77.92653  ?  155  HIS AA ND1 1 
ATOM   384  C  CD2 . HIS A 1 53  ? 22.45400  -3.04900  13.34500  1.000 74.65323  ?  155  HIS AA CD2 1 
ATOM   385  C  CE1 . HIS A 1 53  ? 22.88300  -3.19500  15.49100  1.000 79.43926  ?  155  HIS AA CE1 1 
ATOM   386  N  NE2 . HIS A 1 53  ? 22.83300  -2.35900  14.46900  1.000 76.81391  ?  155  HIS AA NE2 1 
ATOM   387  N  N   . ALA A 1 54  ? 19.99300  -7.58600  11.44100  1.000 61.33204  ?  156  ALA AA N   1 
ATOM   388  C  CA  . ALA A 1 54  ? 19.86000  -8.76600  10.59600  1.000 60.56626  ?  156  ALA AA CA  1 
ATOM   389  C  C   . ALA A 1 54  ? 18.97200  -8.48900  9.38000   1.000 59.91075  ?  156  ALA AA C   1 
ATOM   390  O  O   . ALA A 1 54  ? 19.20100  -9.03600  8.29000   1.000 58.22359  ?  156  ALA AA O   1 
ATOM   391  C  CB  . ALA A 1 54  ? 19.31200  -9.93700  11.41700  1.000 59.11160  ?  156  ALA AA CB  1 
ATOM   392  N  N   . ASN A 1 55  ? 17.93800  -7.67000  9.54500   1.000 58.13159  ?  157  ASN AA N   1 
ATOM   393  C  CA  . ASN A 1 55  ? 17.07600  -7.36200  8.41000   1.000 57.56017  ?  157  ASN AA CA  1 
ATOM   394  C  C   . ASN A 1 55  ? 17.74000  -6.42000  7.41400   1.000 57.00138  ?  157  ASN AA C   1 
ATOM   395  O  O   . ASN A 1 55  ? 17.49000  -6.52900  6.20700   1.000 54.89023  ?  157  ASN AA O   1 
ATOM   396  C  CB  . ASN A 1 55  ? 15.75600  -6.77400  8.87900   1.000 56.48796  ?  157  ASN AA CB  1 
ATOM   397  C  CG  . ASN A 1 55  ? 14.78300  -7.84200  9.23800   1.000 55.91407  ?  157  ASN AA CG  1 
ATOM   398  O  OD1 . ASN A 1 55  ? 13.94000  -8.22100  8.41500   1.000 53.86919  ?  157  ASN AA OD1 1 
ATOM   399  N  ND2 . ASN A 1 55  ? 14.89600  -8.36500  10.46100  1.000 57.41312  ?  157  ASN AA ND2 1 
ATOM   400  N  N   . LEU A 1 56  ? 18.53800  -5.46200  7.90000   1.000 57.42296  ?  158  LEU AA N   1 
ATOM   401  C  CA  . LEU A 1 56  ? 19.33800  -4.64100  6.99700   1.000 59.28584  ?  158  LEU AA CA  1 
ATOM   402  C  C   . LEU A 1 56  ? 20.29900  -5.49700  6.15500   1.000 56.93006  ?  158  LEU AA C   1 
ATOM   403  O  O   . LEU A 1 56  ? 20.35200  -5.35100  4.93600   1.000 53.68874  ?  158  LEU AA O   1 
ATOM   404  C  CB  . LEU A 1 56  ? 20.09600  -3.58300  7.80300   1.000 58.48040  ?  158  LEU AA CB  1 
ATOM   405  C  CG  . LEU A 1 56  ? 20.91100  -2.56600  6.98500   1.000 57.86765  ?  158  LEU AA CG  1 
ATOM   406  C  CD1 . LEU A 1 56  ? 19.96500  -1.56200  6.35000   1.000 54.70741  ?  158  LEU AA CD1 1 
ATOM   407  C  CD2 . LEU A 1 56  ? 21.97300  -1.87300  7.82800   1.000 59.47625  ?  158  LEU AA CD2 1 
ATOM   408  N  N   . ILE A 1 57  ? 21.07100  -6.38400  6.79700   1.000 56.40201  ?  159  ILE AA N   1 
ATOM   409  C  CA  . ILE A 1 57  ? 22.01400  -7.24600  6.08200   1.000 57.02790  ?  159  ILE AA CA  1 
ATOM   410  C  C   . ILE A 1 57  ? 21.28500  -8.08300  5.03500   1.000 58.48268  ?  159  ILE AA C   1 
ATOM   411  O  O   . ILE A 1 57  ? 21.72800  -8.21000  3.87700   1.000 54.87407  ?  159  ILE AA O   1 
ATOM   412  C  CB  . ILE A 1 57  ? 22.77000  -8.14600  7.08200   1.000 57.23639  ?  159  ILE AA CB  1 
ATOM   413  C  CG1 . ILE A 1 57  ? 23.61300  -7.29100  8.03200   1.000 60.63512  ?  159  ILE AA CG1 1 
ATOM   414  C  CG2 . ILE A 1 57  ? 23.60000  -9.20200  6.36000   1.000 58.68404  ?  159  ILE AA CG2 1 
ATOM   415  C  CD1 . ILE A 1 57  ? 24.59800  -6.39600  7.31300   1.000 64.93222  ?  159  ILE AA CD1 1 
ATOM   416  N  N   . ALA A 1 58  ? 20.16800  -8.69600  5.44700   1.000 56.68580  ?  160  ALA AA N   1 
ATOM   417  C  CA  . ALA A 1 58  ? 19.38700  -9.51100  4.53000   1.000 54.95099  ?  160  ALA AA CA  1 
ATOM   418  C  C   . ALA A 1 58  ? 18.95500  -8.68600  3.32300   1.000 53.40342  ?  160  ALA AA C   1 
ATOM   419  O  O   . ALA A 1 58  ? 19.08300  -9.13200  2.17700   1.000 53.89146  ?  160  ALA AA O   1 
ATOM   420  C  CB  . ALA A 1 58  ? 18.17600  -10.09900 5.26500   1.000 52.01687  ?  160  ALA AA CB  1 
ATOM   421  N  N   . ALA A 1 59  ? 18.48800  -7.46000  3.57000   1.000 54.27830  ?  161  ALA AA N   1 
ATOM   422  C  CA  . ALA A 1 59  ? 18.03300  -6.57700  2.49900   1.000 55.36302  ?  161  ALA AA CA  1 
ATOM   423  C  C   . ALA A 1 59  ? 19.13900  -6.33200  1.46400   1.000 54.49074  ?  161  ALA AA C   1 
ATOM   424  O  O   . ALA A 1 59  ? 18.86000  -6.23800  0.26600   1.000 53.33381  ?  161  ALA AA O   1 
ATOM   425  C  CB  . ALA A 1 59  ? 17.54000  -5.24900  3.09900   1.000 51.34954  ?  161  ALA AA CB  1 
ATOM   426  N  N   . PHE A 1 60  ? 20.39100  -6.19400  1.91900   1.000 52.29927  ?  162  PHE AA N   1 
ATOM   427  C  CA  . PHE A 1 60  ? 21.51600  -5.94400  1.04000   1.000 54.97805  ?  162  PHE AA CA  1 
ATOM   428  C  C   . PHE A 1 60  ? 21.98700  -7.23500  0.36700   1.000 58.93449  ?  162  PHE AA C   1 
ATOM   429  O  O   . PHE A 1 60  ? 22.61100  -7.19600  -0.70800  1.000 55.71488  ?  162  PHE AA O   1 
ATOM   430  C  CB  . PHE A 1 60  ? 22.65900  -5.29800  1.82900   1.000 56.67121  ?  162  PHE AA CB  1 
ATOM   431  C  CG  . PHE A 1 60  ? 22.56700  -3.80300  1.93400   1.000 61.01121  ?  162  PHE AA CG  1 
ATOM   432  C  CD1 . PHE A 1 60  ? 21.67300  -3.19100  2.81800   1.000 60.29843  ?  162  PHE AA CD1 1 
ATOM   433  C  CD2 . PHE A 1 60  ? 23.38700  -2.98700  1.13600   1.000 61.32211  ?  162  PHE AA CD2 1 
ATOM   434  C  CE1 . PHE A 1 60  ? 21.60200  -1.80000  2.90500   1.000 58.57297  ?  162  PHE AA CE1 1 
ATOM   435  C  CE2 . PHE A 1 60  ? 23.31600  -1.61100  1.22100   1.000 60.52110  ?  162  PHE AA CE2 1 
ATOM   436  C  CZ  . PHE A 1 60  ? 22.42200  -1.01600  2.10900   1.000 61.48130  ?  162  PHE AA CZ  1 
ATOM   437  N  N   . ILE A 1 61  ? 21.71300  -8.38100  0.99300   1.000 57.77088  ?  163  ILE AA N   1 
ATOM   438  C  CA  . ILE A 1 61  ? 21.98300  -9.65200  0.33800   1.000 56.10251  ?  163  ILE AA CA  1 
ATOM   439  C  C   . ILE A 1 61  ? 21.08700  -9.81500  -0.88600  1.000 54.78957  ?  163  ILE AA C   1 
ATOM   440  O  O   . ILE A 1 61  ? 21.55900  -10.12600 -1.98700  1.000 57.32250  ?  163  ILE AA O   1 
ATOM   441  C  CB  . ILE A 1 61  ? 21.82000  -10.82000 1.33300   1.000 54.07651  ?  163  ILE AA CB  1 
ATOM   442  C  CG1 . ILE A 1 61  ? 22.94500  -10.78900 2.36800   1.000 55.63271  ?  163  ILE AA CG1 1 
ATOM   443  C  CG2 . ILE A 1 61  ? 21.79300  -12.15700 0.57700   1.000 53.32092  ?  163  ILE AA CG2 1 
ATOM   444  C  CD1 . ILE A 1 61  ? 22.91900  -11.93600 3.39300   1.000 57.79931  ?  163  ILE AA CD1 1 
ATOM   445  N  N   . LEU A 1 62  ? 19.78300  -9.61000  -0.72200  1.000 51.07923  ?  164  LEU AA N   1 
ATOM   446  C  CA  . LEU A 1 62  ? 18.91100  -9.86400  -1.85200  1.000 55.45622  ?  164  LEU AA CA  1 
ATOM   447  C  C   . LEU A 1 62  ? 19.25600  -8.94600  -3.01400  1.000 57.60816  ?  164  LEU AA C   1 
ATOM   448  O  O   . LEU A 1 62  ? 19.27400  -9.37600  -4.17500  1.000 55.98045  ?  164  LEU AA O   1 
ATOM   449  C  CB  . LEU A 1 62  ? 17.45800  -9.72000  -1.44400  1.000 54.08765  ?  164  LEU AA CB  1 
ATOM   450  C  CG  . LEU A 1 62  ? 17.21600  -10.90900 -0.54700  1.000 56.01150  ?  164  LEU AA CG  1 
ATOM   451  C  CD1 . LEU A 1 62  ? 15.74500  -11.17400 -0.43800  1.000 58.08301  ?  164  LEU AA CD1 1 
ATOM   452  C  CD2 . LEU A 1 62  ? 18.00000  -12.12800 -1.02200  1.000 53.10037  ?  164  LEU AA CD2 1 
ATOM   453  N  N   . ARG A 1 63  ? 19.55700  -7.68000  -2.70800  1.000 56.08292  ?  165  ARG AA N   1 
ATOM   454  C  CA  . ARG A 1 63  ? 19.96100  -6.73100  -3.73700  1.000 56.23760  ?  165  ARG AA CA  1 
ATOM   455  C  C   . ARG A 1 63  ? 21.22100  -7.19200  -4.46500  1.000 58.44550  ?  165  ARG AA C   1 
ATOM   456  O  O   . ARG A 1 63  ? 21.24000  -7.29000  -5.70500  1.000 57.03772  ?  165  ARG AA O   1 
ATOM   457  C  CB  . ARG A 1 63  ? 20.19900  -5.35900  -3.11600  1.000 55.08909  ?  165  ARG AA CB  1 
ATOM   458  C  CG  . ARG A 1 63  ? 20.25600  -4.22900  -4.14200  1.000 54.59110  ?  165  ARG AA CG  1 
ATOM   459  C  CD  . ARG A 1 63  ? 20.80900  -2.95100  -3.54600  1.000 55.94954  ?  165  ARG AA CD  1 
ATOM   460  N  NE  . ARG A 1 63  ? 21.42200  -2.10100  -4.56200  1.000 59.10782  ?  165  ARG AA NE  1 
ATOM   461  C  CZ  . ARG A 1 63  ? 22.17400  -1.03600  -4.30300  1.000 60.66191  ?  165  ARG AA CZ  1 
ATOM   462  N  NH1 . ARG A 1 63  ? 22.37800  -0.62100  -3.05800  1.000 61.48797  ?  165  ARG AA NH1 1 
ATOM   463  N  NH2 . ARG A 1 63  ? 22.75200  -0.38200  -5.31600  1.000 57.95620  ?  165  ARG AA NH2 1 
ATOM   464  N  N   . ASN A 1 64  ? 22.29000  -7.48900  -3.72000  1.000 57.73838  ?  166  ASN AA N   1 
ATOM   465  C  CA  . ASN A 1 64  ? 23.50100  -7.93300  -4.40600  1.000 57.22578  ?  166  ASN AA CA  1 
ATOM   466  C  C   . ASN A 1 64  ? 23.29600  -9.26700  -5.09600  1.000 57.86819  ?  166  ASN AA C   1 
ATOM   467  O  O   . ASN A 1 64  ? 23.96300  -9.56000  -6.08900  1.000 60.08999  ?  166  ASN AA O   1 
ATOM   468  C  CB  . ASN A 1 64  ? 24.68100  -8.03500  -3.44700  1.000 56.51708  ?  166  ASN AA CB  1 
ATOM   469  C  CG  . ASN A 1 64  ? 25.17100  -6.67700  -2.99800  1.000 59.35623  ?  166  ASN AA CG  1 
ATOM   470  O  OD1 . ASN A 1 64  ? 24.44000  -5.93800  -2.31400  1.000 62.28873  ?  166  ASN AA OD1 1 
ATOM   471  N  ND2 . ASN A 1 64  ? 26.37900  -6.29300  -3.44500  1.000 62.95239  ?  166  ASN AA ND2 1 
ATOM   472  N  N   . ALA A 1 65  ? 22.41700  -10.11000 -4.57400  1.000 57.67611  ?  167  ALA AA N   1 
ATOM   473  C  CA  . ALA A 1 65  ? 22.15300  -11.35700 -5.27600  1.000 59.05685  ?  167  ALA AA CA  1 
ATOM   474  C  C   . ALA A 1 65  ? 21.50700  -11.06700 -6.62300  1.000 58.74481  ?  167  ALA AA C   1 
ATOM   475  O  O   . ALA A 1 65  ? 21.90200  -11.63700 -7.65100  1.000 58.79464  ?  167  ALA AA O   1 
ATOM   476  C  CB  . ALA A 1 65  ? 21.26400  -12.29300 -4.43600  1.000 55.51687  ?  167  ALA AA CB  1 
ATOM   477  N  N   . THR A 1 66  ? 20.49400  -10.18900 -6.63700  1.000 56.46524  ?  168  THR AA N   1 
ATOM   478  C  CA  . THR A 1 66  ? 19.75400  -10.01900 -7.87500  1.000 61.00421  ?  168  THR AA CA  1 
ATOM   479  C  C   . THR A 1 66  ? 20.54100  -9.16300  -8.87300  1.000 62.74143  ?  168  THR AA C   1 
ATOM   480  O  O   . THR A 1 66  ? 20.20400  -9.15100  -10.06200 1.000 64.25145  ?  168  THR AA O   1 
ATOM   481  C  CB  . THR A 1 66  ? 18.34400  -9.43700  -7.61600  1.000 58.42186  ?  168  THR AA CB  1 
ATOM   482  O  OG1 . THR A 1 66  ? 18.43200  -8.02900  -7.46200  1.000 60.88580  ?  168  THR AA OG1 1 
ATOM   483  C  CG2 . THR A 1 66  ? 17.71000  -10.01500 -6.34200  1.000 59.71103  ?  168  THR AA CG2 1 
ATOM   484  N  N   . TRP A 1 67  ? 21.59900  -8.47800  -8.41900  1.000 61.71436  ?  169  TRP AA N   1 
ATOM   485  C  CA  . TRP A 1 67  ? 22.47500  -7.75900  -9.33900  1.000 62.43982  ?  169  TRP AA CA  1 
ATOM   486  C  C   . TRP A 1 67  ? 23.08000  -8.71300  -10.36200 1.000 67.35223  ?  169  TRP AA C   1 
ATOM   487  O  O   . TRP A 1 67  ? 23.28100  -8.34900  -11.53100 1.000 66.03479  ?  169  TRP AA O   1 
ATOM   488  C  CB  . TRP A 1 67  ? 23.57400  -7.03800  -8.55800  1.000 59.77589  ?  169  TRP AA CB  1 
ATOM   489  C  CG  . TRP A 1 67  ? 24.54400  -6.25500  -9.41000  1.000 67.05977  ?  169  TRP AA CG  1 
ATOM   490  C  CD1 . TRP A 1 67  ? 24.43900  -4.93900  -9.77100  1.000 67.55856  ?  169  TRP AA CD1 1 
ATOM   491  C  CD2 . TRP A 1 67  ? 25.78500  -6.72200  -9.98600  1.000 68.79258  ?  169  TRP AA CD2 1 
ATOM   492  N  NE1 . TRP A 1 67  ? 25.52400  -4.56300  -10.54200 1.000 68.10460  ?  169  TRP AA NE1 1 
ATOM   493  C  CE2 . TRP A 1 67  ? 26.36100  -5.63500  -10.68400 1.000 70.46572  ?  169  TRP AA CE2 1 
ATOM   494  C  CE3 . TRP A 1 67  ? 26.45800  -7.94700  -9.98100  1.000 67.85945  ?  169  TRP AA CE3 1 
ATOM   495  C  CZ2 . TRP A 1 67  ? 27.57100  -5.74100  -11.36800 1.000 72.64520  ?  169  TRP AA CZ2 1 
ATOM   496  C  CZ3 . TRP A 1 67  ? 27.66200  -8.04600  -10.66100 1.000 71.35279  ?  169  TRP AA CZ3 1 
ATOM   497  C  CH2 . TRP A 1 67  ? 28.20300  -6.95500  -11.34600 1.000 71.92586  ?  169  TRP AA CH2 1 
ATOM   498  N  N   . PHE A 1 68  ? 23.37700  -9.93900  -9.93900  1.000 62.66734  ?  170  PHE AA N   1 
ATOM   499  C  CA  . PHE A 1 68  ? 23.90200  -10.91900 -10.87200 1.000 65.56877  ?  170  PHE AA CA  1 
ATOM   500  C  C   . PHE A 1 68  ? 22.87200  -11.25500 -11.94800 1.000 67.96108  ?  170  PHE AA C   1 
ATOM   501  O  O   . PHE A 1 68  ? 23.18800  -11.26900 -13.14900 1.000 69.72227  ?  170  PHE AA O   1 
ATOM   502  C  CB  . PHE A 1 68  ? 24.35700  -12.15800 -10.10000 1.000 63.96870  ?  170  PHE AA CB  1 
ATOM   503  C  CG  . PHE A 1 68  ? 25.72100  -12.00200 -9.48900  1.000 67.22473  ?  170  PHE AA CG  1 
ATOM   504  C  CD1 . PHE A 1 68  ? 26.87700  -12.17500 -10.28400 1.000 69.05380  ?  170  PHE AA CD1 1 
ATOM   505  C  CD2 . PHE A 1 68  ? 25.86600  -11.65400 -8.14500  1.000 63.25643  ?  170  PHE AA CD2 1 
ATOM   506  C  CE1 . PHE A 1 68  ? 28.15200  -12.01700 -9.73300  1.000 69.02646  ?  170  PHE AA CE1 1 
ATOM   507  C  CE2 . PHE A 1 68  ? 27.12800  -11.49500 -7.58500  1.000 64.47472  ?  170  PHE AA CE2 1 
ATOM   508  C  CZ  . PHE A 1 68  ? 28.27600  -11.66900 -8.37700  1.000 69.05274  ?  170  PHE AA CZ  1 
ATOM   509  N  N   . VAL A 1 69  ? 21.62600  -11.49700 -11.54700 1.000 66.97321  ?  171  VAL AA N   1 
ATOM   510  C  CA  . VAL A 1 69  ? 20.60500  -11.79000 -12.54700 1.000 68.83155  ?  171  VAL AA CA  1 
ATOM   511  C  C   . VAL A 1 69  ? 20.39900  -10.59400 -13.46300 1.000 70.71328  ?  171  VAL AA C   1 
ATOM   512  O  O   . VAL A 1 69  ? 20.04700  -10.75700 -14.63600 1.000 72.29570  ?  171  VAL AA O   1 
ATOM   513  C  CB  . VAL A 1 69  ? 19.28700  -12.20900 -11.87300 1.000 70.15783  ?  171  VAL AA CB  1 
ATOM   514  C  CG1 . VAL A 1 69  ? 18.30100  -12.66600 -12.91800 1.000 70.13414  ?  171  VAL AA CG1 1 
ATOM   515  C  CG2 . VAL A 1 69  ? 19.51800  -13.29800 -10.82000 1.000 65.54884  ?  171  VAL AA CG2 1 
ATOM   516  N  N   . VAL A 1 70  ? 20.59500  -9.37500  -12.94200 1.000 70.16790  ?  172  VAL AA N   1 
ATOM   517  C  CA  . VAL A 1 70  ? 20.40600  -8.16300  -13.73600 1.000 72.59762  ?  172  VAL AA CA  1 
ATOM   518  C  C   . VAL A 1 70  ? 21.44400  -8.07400  -14.85900 1.000 75.42758  ?  172  VAL AA C   1 
ATOM   519  O  O   . VAL A 1 70  ? 21.12900  -7.65000  -15.97700 1.000 74.65650  ?  172  VAL AA O   1 
ATOM   520  C  CB  . VAL A 1 70  ? 20.44300  -6.91800  -12.82800 1.000 70.49948  ?  172  VAL AA CB  1 
ATOM   521  C  CG1 . VAL A 1 70  ? 20.75500  -5.68000  -13.65900 1.000 75.33981  ?  172  VAL AA CG1 1 
ATOM   522  C  CG2 . VAL A 1 70  ? 19.12200  -6.71900  -12.12600 1.000 67.83167  ?  172  VAL AA CG2 1 
ATOM   523  N  N   . GLN A 1 71  ? 22.69900  -8.44800  -14.57200 1.000 73.72624  ?  173  GLN AA N   1 
ATOM   524  C  CA  . GLN A 1 71  ? 23.74200  -8.41600  -15.59200 1.000 73.77708  ?  173  GLN AA CA  1 
ATOM   525  C  C   . GLN A 1 71  ? 23.35300  -9.26800  -16.79000 1.000 77.23172  ?  173  GLN AA C   1 
ATOM   526  O  O   . GLN A 1 71  ? 23.61600  -8.89700  -17.94100 1.000 79.46665  ?  173  GLN AA O   1 
ATOM   527  C  CB  . GLN A 1 71  ? 25.07900  -8.87900  -15.00700 1.000 72.96109  ?  173  GLN AA CB  1 
ATOM   528  C  CG  . GLN A 1 71  ? 25.58800  -7.96900  -13.92900 1.000 72.30652  ?  173  GLN AA CG  1 
ATOM   529  C  CD  . GLN A 1 71  ? 25.36000  -6.50200  -14.28000 1.000 75.79936  ?  173  GLN AA CD  1 
ATOM   530  O  OE1 . GLN A 1 71  ? 24.64600  -5.76500  -13.55700 1.000 75.64448  ?  173  GLN AA OE1 1 
ATOM   531  N  NE2 . GLN A 1 71  ? 25.97300  -6.06000  -15.38400 1.000 76.56525  ?  173  GLN AA NE2 1 
ATOM   532  N  N   . LEU A 1 72  ? 22.72500  -10.41500 -16.53400 1.000 77.48390  ?  174  LEU AA N   1 
ATOM   533  C  CA  . LEU A 1 72  ? 22.21300  -11.26700 -17.60400 1.000 77.65470  ?  174  LEU AA CA  1 
ATOM   534  C  C   . LEU A 1 72  ? 21.04000  -10.60900 -18.34000 1.000 80.84408  ?  174  LEU AA C   1 
ATOM   535  O  O   . LEU A 1 72  ? 20.69400  -11.02900 -19.44900 1.000 84.02043  ?  174  LEU AA O   1 
ATOM   536  C  CB  . LEU A 1 72  ? 21.80500  -12.61100 -17.01300 1.000 75.36607  ?  174  LEU AA CB  1 
ATOM   537  C  CG  . LEU A 1 72  ? 22.95500  -13.47100 -16.46500 1.000 75.70772  ?  174  LEU AA CG  1 
ATOM   538  C  CD1 . LEU A 1 72  ? 22.38600  -14.61400 -15.61700 1.000 73.16069  ?  174  LEU AA CD1 1 
ATOM   539  C  CD2 . LEU A 1 72  ? 23.83400  -14.01600 -17.56800 1.000 75.83016  ?  174  LEU AA CD2 1 
ATOM   540  N  N   . THR A 1 73  ? 20.40400  -9.59800  -17.73100 1.000 81.33296  ?  175  THR AA N   1 
ATOM   541  C  CA  . THR A 1 73  ? 19.35500  -8.80700  -18.38900 1.000 82.88693  ?  175  THR AA CA  1 
ATOM   542  C  C   . THR A 1 73  ? 19.91500  -7.80600  -19.40000 1.000 84.26032  ?  175  THR AA C   1 
ATOM   543  O  O   . THR A 1 73  ? 19.20000  -7.37100  -20.31100 1.000 82.31575  ?  175  THR AA O   1 
ATOM   544  C  CB  . THR A 1 73  ? 18.53400  -8.07500  -17.31800 1.000 79.30365  ?  175  THR AA CB  1 
ATOM   545  O  OG1 . THR A 1 73  ? 17.55600  -8.96500  -16.76600 1.000 82.21322  ?  175  THR AA OG1 1 
ATOM   546  C  CG2 . THR A 1 73  ? 17.88900  -6.79900  -17.83400 1.000 76.53956  ?  175  THR AA CG2 1 
ATOM   547  N  N   . MET A 1 74  ? 21.16300  -7.39900  -19.22500 1.000 82.82242  ?  176  MET AA N   1 
ATOM   548  C  CA  . MET A 1 74  ? 21.72200  -6.28000  -19.96200 1.000 84.57725  ?  176  MET AA CA  1 
ATOM   549  C  C   . MET A 1 74  ? 22.23800  -6.70200  -21.34400 1.000 89.59370  ?  176  MET AA C   1 
ATOM   550  O  O   . MET A 1 74  ? 22.81100  -5.87700  -22.06200 1.000 89.09285  ?  176  MET AA O   1 
ATOM   551  C  CB  . MET A 1 74  ? 22.82900  -5.62100  -19.12100 1.000 83.65375  ?  176  MET AA CB  1 
ATOM   552  C  CG  . MET A 1 74  ? 22.32008  -5.00345  -17.80875 1.000 82.10064  ?  176  MET AA CG  1 
ATOM   553  S  SD  . MET A 1 74  ? 22.68569  -3.26744  -17.46240 1.000 86.66856  ?  176  MET AA SD  1 
ATOM   554  C  CE  . MET A 1 74  ? 24.48369  -3.29111  -17.45802 1.000 85.55198  ?  176  MET AA CE  1 
ATOM   555  N  N   . SER A 1 75  ? 22.02900  -7.95700  -21.73200 1.000 93.64280  ?  177  SER AA N   1 
ATOM   556  C  CA  . SER A 1 75  ? 22.22600  -8.35600  -23.10600 1.000 96.19389  ?  177  SER AA CA  1 
ATOM   557  C  C   . SER A 1 75  ? 21.29700  -7.52600  -23.99200 1.000 98.26636  ?  177  SER AA C   1 
ATOM   558  O  O   . SER A 1 75  ? 20.12500  -7.33400  -23.66600 1.000 96.69194  ?  177  SER AA O   1 
ATOM   559  C  CB  . SER A 1 75  ? 21.95700  -9.84700  -23.27800 1.000 96.15334  ?  177  SER AA CB  1 
ATOM   560  O  OG  . SER A 1 75  ? 22.48700  -10.33300 -24.47700 1.000 98.22211  ?  177  SER AA OG  1 
ATOM   561  N  N   . PRO A 1 76  ? 21.79400  -7.01400  -25.11800 1.000 98.26876  ?  178  PRO AA N   1 
ATOM   562  C  CA  . PRO A 1 76  ? 20.98500  -6.07100  -25.93600 1.000 96.56067  ?  178  PRO AA CA  1 
ATOM   563  C  C   . PRO A 1 76  ? 19.81000  -6.73500  -26.63900 1.000 96.81423  ?  178  PRO AA C   1 
ATOM   564  O  O   . PRO A 1 76  ? 18.79900  -6.07500  -26.89500 1.000 94.67420  ?  178  PRO AA O   1 
ATOM   565  C  CB  . PRO A 1 76  ? 22.00800  -5.49400  -26.95500 1.000 97.75622  ?  178  PRO AA CB  1 
ATOM   566  C  CG  . PRO A 1 76  ? 23.25493  -6.41463  -26.84806 1.000 99.33021  ?  178  PRO AA CG  1 
ATOM   567  C  CD  . PRO A 1 76  ? 22.93905  -7.51331  -25.86265 1.000 99.62469  ?  178  PRO AA CD  1 
ATOM   568  N  N   . GLU A 1 77  ? 19.92800  -8.02100  -26.97800 1.000 99.52481  ?  179  GLU AA N   1 
ATOM   569  C  CA  . GLU A 1 77  ? 18.79900  -8.77700  -27.51100 1.000 98.72901  ?  179  GLU AA CA  1 
ATOM   570  C  C   . GLU A 1 77  ? 17.72700  -8.96600  -26.45200 1.000 96.57268  ?  179  GLU AA C   1 
ATOM   571  O  O   . GLU A 1 77  ? 16.53300  -8.85000  -26.74800 1.000 96.24391  ?  179  GLU AA O   1 
ATOM   572  C  CB  . GLU A 1 77  ? 19.28300  -10.13100 -28.04400 1.000 100.75244 ?  179  GLU AA CB  1 
ATOM   573  C  CG  . GLU A 1 77  ? 20.40200  -10.76200 -27.18900 1.000 102.15245 ?  179  GLU AA CG  1 
ATOM   574  C  CD  . GLU A 1 77  ? 21.81300  -10.24400 -27.51500 1.000 102.33413 ?  179  GLU AA CD  1 
ATOM   575  O  OE1 . GLU A 1 77  ? 21.93900  -9.19600  -28.20600 1.000 102.14443 ?  179  GLU AA OE1 1 
ATOM   576  O  OE2 . GLU A 1 77  ? 22.79800  -10.87000 -27.03600 1.000 102.19081 -1 179  GLU AA OE2 1 
ATOM   577  N  N   . VAL A 1 78  ? 18.13700  -9.27600  -25.21300 1.000 95.72520  ?  180  VAL AA N   1 
ATOM   578  C  CA  . VAL A 1 78  ? 17.19300  -9.31000  -24.09600 1.000 94.54930  ?  180  VAL AA CA  1 
ATOM   579  C  C   . VAL A 1 78  ? 16.63400  -7.91500  -23.82400 1.000 92.52593  ?  180  VAL AA C   1 
ATOM   580  O  O   . VAL A 1 78  ? 15.42200  -7.74900  -23.63900 1.000 93.06863  ?  180  VAL AA O   1 
ATOM   581  C  CB  . VAL A 1 78  ? 17.84800  -9.92100  -22.84000 1.000 91.35485  ?  180  VAL AA CB  1 
ATOM   582  C  CG1 . VAL A 1 78  ? 16.77800  -10.45300 -21.87900 1.000 89.72441  ?  180  VAL AA CG1 1 
ATOM   583  C  CG2 . VAL A 1 78  ? 18.81500  -11.03700 -23.22200 1.000 91.80117  ?  180  VAL AA CG2 1 
ATOM   584  N  N   . HIS A 1 79  ? 17.49500  -6.88800  -23.82600 1.000 90.68862  ?  181  HIS AA N   1 
ATOM   585  C  CA  . HIS A 1 79  ? 17.05500  -5.52800  -23.49800 1.000 92.70123  ?  181  HIS AA CA  1 
ATOM   586  C  C   . HIS A 1 79  ? 15.88300  -5.08300  -24.37900 1.000 95.33975  ?  181  HIS AA C   1 
ATOM   587  O  O   . HIS A 1 79  ? 14.86100  -4.59700  -23.87500 1.000 94.20525  ?  181  HIS AA O   1 
ATOM   588  C  CB  . HIS A 1 79  ? 18.23400  -4.55700  -23.63300 1.000 94.23903  ?  181  HIS AA CB  1 
ATOM   589  C  CG  . HIS A 1 79  ? 18.08000  -3.26900  -22.87100 1.000 96.27357  ?  181  HIS AA CG  1 
ATOM   590  N  ND1 . HIS A 1 79  ? 17.79800  -3.22000  -21.51800 1.000 98.18680  ?  181  HIS AA ND1 1 
ATOM   591  C  CD2 . HIS A 1 79  ? 18.19700  -1.97900  -23.27600 1.000 96.46195  ?  181  HIS AA CD2 1 
ATOM   592  C  CE1 . HIS A 1 79  ? 17.74400  -1.95700  -21.12600 1.000 97.94863  ?  181  HIS AA CE1 1 
ATOM   593  N  NE2 . HIS A 1 79  ? 17.98400  -1.18500  -22.17200 1.000 97.85260  ?  181  HIS AA NE2 1 
ATOM   594  N  N   . GLN A 1 80  ? 16.01200  -5.25200  -25.70400 1.000 97.08687  ?  182  GLN AA N   1 
ATOM   595  C  CA  . GLN A 1 80  ? 14.94900  -4.86100  -26.62600 1.000 95.18823  ?  182  GLN AA CA  1 
ATOM   596  C  C   . GLN A 1 80  ? 13.73200  -5.79700  -26.55000 1.000 96.91156  ?  182  GLN AA C   1 
ATOM   597  O  O   . GLN A 1 80  ? 12.61400  -5.36900  -26.86100 1.000 97.30010  ?  182  GLN AA O   1 
ATOM   598  C  CB  . GLN A 1 80  ? 15.50000  -4.80400  -28.06000 1.000 98.02887  ?  182  GLN AA CB  1 
ATOM   599  C  CG  . GLN A 1 80  ? 16.63900  -3.77900  -28.30200 1.000 97.46437  ?  182  GLN AA CG  1 
ATOM   600  C  CD  . GLN A 1 80  ? 16.99200  -3.58600  -29.80800 1.000 96.56755  ?  182  GLN AA CD  1 
ATOM   601  O  OE1 . GLN A 1 80  ? 16.29100  -4.08000  -30.70000 1.000 94.97775  ?  182  GLN AA OE1 1 
ATOM   602  N  NE2 . GLN A 1 80  ? 18.10200  -2.88800  -30.07700 1.000 93.90360  ?  182  GLN AA NE2 1 
ATOM   603  N  N   . SER A 1 81  ? 13.90700  -7.06500  -26.13400 1.000 100.17736 ?  183  SER AA N   1 
ATOM   604  C  CA  . SER A 1 81  ? 12.81600  -8.04000  -26.24000 1.000 99.20904  ?  183  SER AA CA  1 
ATOM   605  C  C   . SER A 1 81  ? 11.69400  -7.81900  -25.22600 1.000 100.13079 ?  183  SER AA C   1 
ATOM   606  O  O   . SER A 1 81  ? 10.56100  -8.25200  -25.48500 1.000 101.94602 ?  183  SER AA O   1 
ATOM   607  C  CB  . SER A 1 81  ? 13.34000  -9.47600  -26.10100 1.000 99.40767  ?  183  SER AA CB  1 
ATOM   608  O  OG  . SER A 1 81  ? 14.04280  -9.69739  -24.88895 1.000 97.14121  ?  183  SER AA OG  1 
ATOM   609  N  N   . ASN A 1 82  ? 11.97800  -7.17900  -24.08100 1.000 96.38546  ?  184  ASN AA N   1 
ATOM   610  C  CA  . ASN A 1 82  ? 10.94900  -6.79900  -23.10300 1.000 94.69530  ?  184  ASN AA CA  1 
ATOM   611  C  C   . ASN A 1 82  ? 10.18800  -8.02000  -22.57300 1.000 93.21941  ?  184  ASN AA C   1 
ATOM   612  O  O   . ASN A 1 82  ? 8.97100   -7.98500  -22.39600 1.000 93.16236  ?  184  ASN AA O   1 
ATOM   613  C  CB  . ASN A 1 82  ? 9.98700   -5.77200  -23.71200 1.000 95.71660  ?  184  ASN AA CB  1 
ATOM   614  C  CG  . ASN A 1 82  ? 9.64200   -4.62500  -22.76000 1.000 96.21296  ?  184  ASN AA CG  1 
ATOM   615  O  OD1 . ASN A 1 82  ? 10.51200  -3.84600  -22.37400 1.000 96.73472  ?  184  ASN AA OD1 1 
ATOM   616  N  ND2 . ASN A 1 82  ? 8.35900   -4.47000  -22.45300 1.000 95.22422  ?  184  ASN AA ND2 1 
ATOM   617  N  N   . VAL A 1 83  ? 10.90900  -9.11000  -22.28900 1.000 91.62085  ?  185  VAL AA N   1 
ATOM   618  C  CA  . VAL A 1 83  ? 10.26000  -10.33000 -21.81900 1.000 87.65832  ?  185  VAL AA CA  1 
ATOM   619  C  C   . VAL A 1 83  ? 9.65500   -10.10800 -20.43700 1.000 85.38859  ?  185  VAL AA C   1 
ATOM   620  O  O   . VAL A 1 83  ? 10.09100  -9.24500  -19.66600 1.000 84.58808  ?  185  VAL AA O   1 
ATOM   621  C  CB  . VAL A 1 83  ? 11.24500  -11.51100 -21.79600 1.000 85.41390  ?  185  VAL AA CB  1 
ATOM   622  C  CG1 . VAL A 1 83  ? 10.47900  -12.80800 -22.01000 1.000 84.57959  ?  185  VAL AA CG1 1 
ATOM   623  C  CG2 . VAL A 1 83  ? 12.31600  -11.31500 -22.83600 1.000 87.53019  ?  185  VAL AA CG2 1 
ATOM   624  N  N   . GLY A 1 84  ? 8.64600   -10.91300 -20.10900 1.000 85.47732  ?  186  GLY AA N   1 
ATOM   625  C  CA  . GLY A 1 84  ? 8.00400   -10.76000 -18.82200 1.000 80.79610  ?  186  GLY AA CA  1 
ATOM   626  C  C   . GLY A 1 84  ? 8.98000   -10.91600 -17.68000 1.000 80.02032  ?  186  GLY AA C   1 
ATOM   627  O  O   . GLY A 1 84  ? 9.02900   -10.07700 -16.78100 1.000 80.61012  ?  186  GLY AA O   1 
ATOM   628  N  N   . TRP A 1 85  ? 9.80100   -11.97100 -17.71500 1.000 80.10066  ?  187  TRP AA N   1 
ATOM   629  C  CA  . TRP A 1 85  ? 10.71800  -12.20000 -16.60400 1.000 78.79067  ?  187  TRP AA CA  1 
ATOM   630  C  C   . TRP A 1 85  ? 11.75200  -11.09000 -16.52700 1.000 77.86044  ?  187  TRP AA C   1 
ATOM   631  O  O   . TRP A 1 85  ? 12.35000  -10.86900 -15.46700 1.000 75.07771  ?  187  TRP AA O   1 
ATOM   632  C  CB  . TRP A 1 85  ? 11.39100  -13.57400 -16.73000 1.000 80.44565  ?  187  TRP AA CB  1 
ATOM   633  C  CG  . TRP A 1 85  ? 12.19200  -13.73500 -17.97800 1.000 82.69213  ?  187  TRP AA CG  1 
ATOM   634  C  CD1 . TRP A 1 85  ? 11.72500  -14.10300 -19.20400 1.000 82.73186  ?  187  TRP AA CD1 1 
ATOM   635  C  CD2 . TRP A 1 85  ? 13.59900  -13.47500 -18.14400 1.000 82.18498  ?  187  TRP AA CD2 1 
ATOM   636  N  NE1 . TRP A 1 85  ? 12.75300  -14.12200 -20.11200 1.000 82.21583  ?  187  TRP AA NE1 1 
ATOM   637  C  CE2 . TRP A 1 85  ? 13.91100  -13.74000 -19.48900 1.000 81.23517  ?  187  TRP AA CE2 1 
ATOM   638  C  CE3 . TRP A 1 85  ? 14.62300  -13.06100 -17.28200 1.000 82.00725  ?  187  TRP AA CE3 1 
ATOM   639  C  CZ2 . TRP A 1 85  ? 15.20100  -13.59700 -20.00000 1.000 84.27787  ?  187  TRP AA CZ2 1 
ATOM   640  C  CZ3 . TRP A 1 85  ? 15.90800  -12.92000 -17.79100 1.000 82.18951  ?  187  TRP AA CZ3 1 
ATOM   641  C  CH2 . TRP A 1 85  ? 16.18400  -13.18800 -19.13700 1.000 84.56477  ?  187  TRP AA CH2 1 
ATOM   642  N  N   . CYS A 1 86  ? 11.95400  -10.38500 -17.64500 1.000 79.05729  ?  188  CYS AA N   1 
ATOM   643  C  CA  . CYS A 1 86  ? 12.92600  -9.29900  -17.73100 1.000 78.30684  ?  188  CYS AA CA  1 
ATOM   644  C  C   . CYS A 1 86  ? 12.44300  -8.04700  -16.99600 1.000 75.55240  ?  188  CYS AA C   1 
ATOM   645  O  O   . CYS A 1 86  ? 13.23900  -7.34900  -16.35700 1.000 74.71427  ?  188  CYS AA O   1 
ATOM   646  C  CB  . CYS A 1 86  ? 13.18900  -8.99400  -19.21300 1.000 82.14292  ?  188  CYS AA CB  1 
ATOM   647  S  SG  . CYS A 1 86  ? 14.61700  -7.93400  -19.61800 1.000 87.05804  ?  188  CYS AA SG  1 
ATOM   648  N  N   . ARG A 1 87  ? 11.15300  -7.71100  -17.12400 1.000 78.61542  ?  189  ARG AA N   1 
ATOM   649  C  CA  . ARG A 1 87  ? 10.60000  -6.59200  -16.36300 1.000 81.01411  ?  189  ARG AA CA  1 
ATOM   650  C  C   . ARG A 1 87  ? 10.44200  -6.95500  -14.88500 1.000 76.62387  ?  189  ARG AA C   1 
ATOM   651  O  O   . ARG A 1 87  ? 10.65900  -6.11200  -14.00600 1.000 72.26772  ?  189  ARG AA O   1 
ATOM   652  C  CB  . ARG A 1 87  ? 9.24700   -6.17900  -16.93000 1.000 81.78810  ?  189  ARG AA CB  1 
ATOM   653  C  CG  . ARG A 1 87  ? 9.16100   -6.05400  -18.40400 1.000 84.16738  ?  189  ARG AA CG  1 
ATOM   654  C  CD  . ARG A 1 87  ? 7.78600   -6.54200  -18.76500 1.000 87.38786  ?  189  ARG AA CD  1 
ATOM   655  N  NE  . ARG A 1 87  ? 7.45800   -6.56400  -20.18400 1.000 87.58275  ?  189  ARG AA NE  1 
ATOM   656  C  CZ  . ARG A 1 87  ? 6.21900   -6.61300  -20.65800 1.000 89.16073  ?  189  ARG AA CZ  1 
ATOM   657  N  NH1 . ARG A 1 87  ? 5.17200   -6.69100  -19.85300 1.000 88.57350  ?  189  ARG AA NH1 1 
ATOM   658  N  NH2 . ARG A 1 87  ? 6.02300   -6.58700  -21.97600 1.000 92.61860  ?  189  ARG AA NH2 1 
ATOM   659  N  N   . LEU A 1 88  ? 10.02900  -8.20200  -14.61800 1.000 74.00383  ?  190  LEU AA N   1 
ATOM   660  C  CA  . LEU A 1 88  ? 9.92200   -8.75000  -13.26800 1.000 72.56277  ?  190  LEU AA CA  1 
ATOM   661  C  C   . LEU A 1 88  ? 11.26400  -8.74900  -12.54100 1.000 71.96081  ?  190  LEU AA C   1 
ATOM   662  O  O   . LEU A 1 88  ? 11.32900  -8.46800  -11.33500 1.000 71.60174  ?  190  LEU AA O   1 
ATOM   663  C  CB  . LEU A 1 88  ? 9.35400   -10.16400 -13.35400 1.000 72.07528  ?  190  LEU AA CB  1 
ATOM   664  C  CG  . LEU A 1 88  ? 9.35700   -10.97500 -12.06600 1.000 76.11367  ?  190  LEU AA CG  1 
ATOM   665  C  CD1 . LEU A 1 88  ? 8.46200   -10.32000 -11.00200 1.000 77.20691  ?  190  LEU AA CD1 1 
ATOM   666  C  CD2 . LEU A 1 88  ? 8.90600   -12.40400 -12.34000 1.000 78.33345  ?  190  LEU AA CD2 1 
ATOM   667  N  N   . VAL A 1 89  ? 12.34300  -9.07500  -13.25000 1.000 73.16534  ?  191  VAL AA N   1 
ATOM   668  C  CA  . VAL A 1 89  ? 13.67300  -8.98300  -12.66000 1.000 71.08408  ?  191  VAL AA CA  1 
ATOM   669  C  C   . VAL A 1 89  ? 14.04000  -7.52600  -12.35200 1.000 70.18982  ?  191  VAL AA C   1 
ATOM   670  O  O   . VAL A 1 89  ? 14.73200  -7.24700  -11.36700 1.000 67.49763  ?  191  VAL AA O   1 
ATOM   671  C  CB  . VAL A 1 89  ? 14.70000  -9.67000  -13.58400 1.000 71.00397  ?  191  VAL AA CB  1 
ATOM   672  C  CG1 . VAL A 1 89  ? 16.11100  -9.32200  -13.18500 1.000 70.72918  ?  191  VAL AA CG1 1 
ATOM   673  C  CG2 . VAL A 1 89  ? 14.53100  -11.17100 -13.51300 1.000 70.25931  ?  191  VAL AA CG2 1 
ATOM   674  N  N   . THR A 1 90  ? 13.60900  -6.57400  -13.19200 1.000 72.34367  ?  192  THR AA N   1 
ATOM   675  C  CA  . THR A 1 90  ? 13.97600  -5.17600  -12.95600 1.000 70.62910  ?  192  THR AA CA  1 
ATOM   676  C  C   . THR A 1 90  ? 13.22300  -4.60600  -11.75500 1.000 67.15531  ?  192  THR AA C   1 
ATOM   677  O  O   . THR A 1 90  ? 13.80000  -3.87500  -10.94300 1.000 63.83244  ?  192  THR AA O   1 
ATOM   678  C  CB  . THR A 1 90  ? 13.73400  -4.35200  -14.23600 1.000 70.43360  ?  192  THR AA CB  1 
ATOM   679  O  OG1 . THR A 1 90  ? 14.67100  -4.77300  -15.22900 1.000 75.01576  ?  192  THR AA OG1 1 
ATOM   680  C  CG2 . THR A 1 90  ? 13.94900  -2.84700  -14.03100 1.000 69.79298  ?  192  THR AA CG2 1 
ATOM   681  N  N   . ALA A 1 91  ? 11.92800  -4.91600  -11.64100 1.000 67.99088  ?  193  ALA AA N   1 
ATOM   682  C  CA  . ALA A 1 91  ? 11.14900  -4.47500  -10.48900 1.000 68.94116  ?  193  ALA AA CA  1 
ATOM   683  C  C   . ALA A 1 91  ? 11.65300  -5.12200  -9.19300  1.000 66.19778  ?  193  ALA AA C   1 
ATOM   684  O  O   . ALA A 1 91  ? 11.61100  -4.50600  -8.12300  1.000 62.16023  ?  193  ALA AA O   1 
ATOM   685  C  CB  . ALA A 1 91  ? 9.66100   -4.77200  -10.72100 1.000 68.29753  ?  193  ALA AA CB  1 
ATOM   686  N  N   . ALA A 1 92  ? 12.13200  -6.36500  -9.26400  1.000 65.75383  ?  194  ALA AA N   1 
ATOM   687  C  CA  . ALA A 1 92  ? 12.71300  -6.98100  -8.07600  1.000 63.24554  ?  194  ALA AA CA  1 
ATOM   688  C  C   . ALA A 1 92  ? 13.92900  -6.20000  -7.61100  1.000 62.99403  ?  194  ALA AA C   1 
ATOM   689  O  O   . ALA A 1 92  ? 14.05500  -5.87300  -6.42500  1.000 64.08565  ?  194  ALA AA O   1 
ATOM   690  C  CB  . ALA A 1 92  ? 13.07000  -8.44700  -8.34300  1.000 61.77064  ?  194  ALA AA CB  1 
ATOM   691  N  N   . TYR A 1 93  ? 14.80300  -5.83300  -8.53900  1.000 62.97390  ?  195  TYR AA N   1 
ATOM   692  C  CA  . TYR A 1 93  ? 15.99900  -5.09300  -8.15900  1.000 60.65154  ?  195  TYR AA CA  1 
ATOM   693  C  C   . TYR A 1 93  ? 15.63100  -3.71000  -7.62900  1.000 59.49059  ?  195  TYR AA C   1 
ATOM   694  O  O   . TYR A 1 93  ? 16.27300  -3.19200  -6.69600  1.000 58.10354  ?  195  TYR AA O   1 
ATOM   695  C  CB  . TYR A 1 93  ? 16.97400  -5.01600  -9.35500  1.000 61.92769  ?  195  TYR AA CB  1 
ATOM   696  C  CG  . TYR A 1 93  ? 18.18900  -4.17300  -9.06600  1.000 56.64076  ?  195  TYR AA CG  1 
ATOM   697  C  CD1 . TYR A 1 93  ? 18.08800  -2.78300  -9.03300  1.000 58.55980  ?  195  TYR AA CD1 1 
ATOM   698  C  CD2 . TYR A 1 93  ? 19.40300  -4.75600  -8.72800  1.000 54.72758  ?  195  TYR AA CD2 1 
ATOM   699  C  CE1 . TYR A 1 93  ? 19.16600  -2.00100  -8.70400  1.000 60.39683  ?  195  TYR AA CE1 1 
ATOM   700  C  CE2 . TYR A 1 93  ? 20.50100  -3.98100  -8.41800  1.000 53.90475  ?  195  TYR AA CE2 1 
ATOM   701  C  CZ  . TYR A 1 93  ? 20.37800  -2.60400  -8.40400  1.000 59.04315  ?  195  TYR AA CZ  1 
ATOM   702  O  OH  . TYR A 1 93  ? 21.45000  -1.78900  -8.07900  1.000 65.93245  ?  195  TYR AA OH  1 
ATOM   703  N  N   . ASN A 1 94  ? 14.61600  -3.08300  -8.22700  1.000 60.16036  ?  196  ASN AA N   1 
ATOM   704  C  CA  . ASN A 1 94  ? 14.20400  -1.76700  -7.74600  1.000 62.48188  ?  196  ASN AA CA  1 
ATOM   705  C  C   . ASN A 1 94  ? 13.58600  -1.85300  -6.35800  1.000 61.80019  ?  196  ASN AA C   1 
ATOM   706  O  O   . ASN A 1 94  ? 13.88100  -1.01900  -5.49600  1.000 58.32475  ?  196  ASN AA O   1 
ATOM   707  C  CB  . ASN A 1 94  ? 13.24800  -1.12400  -8.74100  1.000 63.60529  ?  196  ASN AA CB  1 
ATOM   708  C  CG  . ASN A 1 94  ? 13.98700  -0.45800  -9.91600  1.000 63.96811  ?  196  ASN AA CG  1 
ATOM   709  O  OD1 . ASN A 1 94  ? 15.20400  -0.20200  -9.83900  1.000 58.50833  ?  196  ASN AA OD1 1 
ATOM   710  N  ND2 . ASN A 1 94  ? 13.24200  -0.16000  -10.99700 1.000 64.73165  ?  196  ASN AA ND2 1 
ATOM   711  N  N   . TYR A 1 95  ? 12.74700  -2.87300  -6.12700  1.000 61.51907  ?  197  TYR AA N   1 
ATOM   712  C  CA  . TYR A 1 95  ? 12.12000  -3.07500  -4.83000  1.000 60.09738  ?  197  TYR AA CA  1 
ATOM   713  C  C   . TYR A 1 95  ? 13.16200  -3.22600  -3.72900  1.000 60.55031  ?  197  TYR AA C   1 
ATOM   714  O  O   . TYR A 1 95  ? 13.06900  -2.58300  -2.66600  1.000 59.17242  ?  197  TYR AA O   1 
ATOM   715  C  CB  . TYR A 1 95  ? 11.23500  -4.31600  -4.87300  1.000 62.98002  ?  197  TYR AA CB  1 
ATOM   716  C  CG  . TYR A 1 95  ? 10.83300  -4.75000  -3.49300  1.000 63.11209  ?  197  TYR AA CG  1 
ATOM   717  C  CD1 . TYR A 1 95  ? 9.80500   -4.08600  -2.81500  1.000 63.81144  ?  197  TYR AA CD1 1 
ATOM   718  C  CD2 . TYR A 1 95  ? 11.49600  -5.79600  -2.84300  1.000 61.43396  ?  197  TYR AA CD2 1 
ATOM   719  C  CE1 . TYR A 1 95  ? 9.42100   -4.46300  -1.51500  1.000 62.80605  ?  197  TYR AA CE1 1 
ATOM   720  C  CE2 . TYR A 1 95  ? 11.12400  -6.18600  -1.54400  1.000 62.19050  ?  197  TYR AA CE2 1 
ATOM   721  C  CZ  . TYR A 1 95  ? 10.07600  -5.50700  -0.88800  1.000 60.87804  ?  197  TYR AA CZ  1 
ATOM   722  O  OH  . TYR A 1 95  ? 9.70600   -5.86100  0.38100   1.000 56.97406  ?  197  TYR AA OH  1 
ATOM   723  N  N   . PHE A 1 96  ? 14.15100  -4.10000  -3.95700  1.000 58.38917  ?  198  PHE AA N   1 
ATOM   724  C  CA  . PHE A 1 96  ? 15.23900  -4.26100  -2.99800  1.000 54.87503  ?  198  PHE AA CA  1 
ATOM   725  C  C   . PHE A 1 96  ? 16.04300  -2.98500  -2.82800  1.000 54.80991  ?  198  PHE AA C   1 
ATOM   726  O  O   . PHE A 1 96  ? 16.58300  -2.74700  -1.74400  1.000 55.11190  ?  198  PHE AA O   1 
ATOM   727  C  CB  . PHE A 1 96  ? 16.16300  -5.39000  -3.42900  1.000 55.21419  ?  198  PHE AA CB  1 
ATOM   728  C  CG  . PHE A 1 96  ? 15.54400  -6.73500  -3.30900  1.000 59.26884  ?  198  PHE AA CG  1 
ATOM   729  C  CD1 . PHE A 1 96  ? 14.79000  -7.07100  -2.18000  1.000 58.86057  ?  198  PHE AA CD1 1 
ATOM   730  C  CD2 . PHE A 1 96  ? 15.70800  -7.67400  -4.31800  1.000 59.97659  ?  198  PHE AA CD2 1 
ATOM   731  C  CE1 . PHE A 1 96  ? 14.21000  -8.30600  -2.06400  1.000 58.70471  ?  198  PHE AA CE1 1 
ATOM   732  C  CE2 . PHE A 1 96  ? 15.13000  -8.93500  -4.21000  1.000 59.93888  ?  198  PHE AA CE2 1 
ATOM   733  C  CZ  . PHE A 1 96  ? 14.37600  -9.25000  -3.08100  1.000 58.77096  ?  198  PHE AA CZ  1 
ATOM   734  N  N   . HIS A 1 97  ? 16.18900  -2.17400  -3.88900  1.000 57.82578  ?  199  HIS AA N   1 
ATOM   735  C  CA  . HIS A 1 97  ? 16.89100  -0.90100  -3.70800  1.000 56.40423  ?  199  HIS AA CA  1 
ATOM   736  C  C   . HIS A 1 97  ? 16.12900  0.03800   -2.78000  1.000 55.88254  ?  199  HIS AA C   1 
ATOM   737  O  O   . HIS A 1 97  ? 16.73000  0.69900   -1.92300  1.000 53.88280  ?  199  HIS AA O   1 
ATOM   738  C  CB  . HIS A 1 97  ? 17.17600  -0.23500  -5.05400  1.000 56.33862  ?  199  HIS AA CB  1 
ATOM   739  C  CG  . HIS A 1 97  ? 18.38800  0.65600   -5.03300  1.000 57.73838  ?  199  HIS AA CG  1 
ATOM   740  N  ND1 . HIS A 1 97  ? 18.36200  1.96000   -5.48000  1.000 59.21574  ?  199  HIS AA ND1 1 
ATOM   741  C  CD2 . HIS A 1 97  ? 19.63300  0.46700   -4.52100  1.000 61.32060  ?  199  HIS AA CD2 1 
ATOM   742  C  CE1 . HIS A 1 97  ? 19.54900  2.52000   -5.29300  1.000 61.62702  ?  199  HIS AA CE1 1 
ATOM   743  N  NE2 . HIS A 1 97  ? 20.33700  1.63900   -4.70200  1.000 61.06913  ?  199  HIS AA NE2 1 
ATOM   744  N  N   . VAL A 1 98  ? 14.81000  0.10400   -2.92600  1.000 56.07852  ?  200  VAL AA N   1 
ATOM   745  C  CA  . VAL A 1 98  ? 14.03500  0.93700   -2.03100  1.000 59.01174  ?  200  VAL AA CA  1 
ATOM   746  C  C   . VAL A 1 98  ? 14.13800  0.41500   -0.59700  1.000 57.65313  ?  200  VAL AA C   1 
ATOM   747  O  O   . VAL A 1 98  ? 14.34900  1.18700   0.34100   1.000 53.06968  ?  200  VAL AA O   1 
ATOM   748  C  CB  . VAL A 1 98  ? 12.58300  1.02400   -2.52700  1.000 60.32709  ?  200  VAL AA CB  1 
ATOM   749  C  CG1 . VAL A 1 98  ? 11.73900  1.80100   -1.53000  1.000 58.03560  ?  200  VAL AA CG1 1 
ATOM   750  C  CG2 . VAL A 1 98  ? 12.54400  1.68600   -3.91100  1.000 59.30427  ?  200  VAL AA CG2 1 
ATOM   751  N  N   . THR A 1 99  ? 14.05600  -0.90200  -0.40300  1.000 56.57626  ?  201  THR AA N   1 
ATOM   752  C  CA  . THR A 1 99  ? 14.11300  -1.39900  0.96800   1.000 56.12305  ?  201  THR AA CA  1 
ATOM   753  C  C   . THR A 1 99  ? 15.42200  -1.00800  1.65200   1.000 56.22836  ?  201  THR AA C   1 
ATOM   754  O  O   . THR A 1 99  ? 15.44200  -0.77900  2.87200   1.000 56.14365  ?  201  THR AA O   1 
ATOM   755  C  CB  . THR A 1 99  ? 13.91900  -2.92900  1.03800   1.000 54.24561  ?  201  THR AA CB  1 
ATOM   756  O  OG1 . THR A 1 99  ? 15.11100  -3.60400  0.62600   1.000 52.88482  ?  201  THR AA OG1 1 
ATOM   757  C  CG2 . THR A 1 99  ? 12.69900  -3.39700  0.24200   1.000 55.55300  ?  201  THR AA CG2 1 
ATOM   758  N  N   . ASN A 1 100 ? 16.52400  -0.94600  0.90300   1.000 55.67584  ?  202  ASN AA N   1 
ATOM   759  C  CA  . ASN A 1 100 ? 17.79500  -0.55000  1.51100   1.000 55.99692  ?  202  ASN AA CA  1 
ATOM   760  C  C   . ASN A 1 100 ? 17.71500  0.86600   2.08000   1.000 55.23937  ?  202  ASN AA C   1 
ATOM   761  O  O   . ASN A 1 100 ? 18.40100  1.17800   3.06300   1.000 55.46277  ?  202  ASN AA O   1 
ATOM   762  C  CB  . ASN A 1 100 ? 18.96600  -0.62700  0.49400   1.000 57.99489  ?  202  ASN AA CB  1 
ATOM   763  C  CG  . ASN A 1 100 ? 19.28700  -2.05800  -0.00400  1.000 55.71679  ?  202  ASN AA CG  1 
ATOM   764  O  OD1 . ASN A 1 100 ? 18.49300  -2.99400  0.15100   1.000 54.98849  ?  202  ASN AA OD1 1 
ATOM   765  N  ND2 . ASN A 1 100 ? 20.49700  -2.22500  -0.57000  1.000 54.72842  ?  202  ASN AA ND2 1 
ATOM   766  N  N   . PHE A 1 101 ? 16.93800  1.74700   1.43900   1.000 54.20197  ?  203  PHE AA N   1 
ATOM   767  C  CA  . PHE A 1 101 ? 16.80000  3.12100   1.91800   1.000 58.20185  ?  203  PHE AA CA  1 
ATOM   768  C  C   . PHE A 1 101 ? 15.91400  3.19500   3.16300   1.000 58.67831  ?  203  PHE AA C   1 
ATOM   769  O  O   . PHE A 1 101 ? 16.15100  4.00100   4.06800   1.000 59.17150  ?  203  PHE AA O   1 
ATOM   770  C  CB  . PHE A 1 101 ? 16.20300  3.99200   0.81900   1.000 58.45905  ?  203  PHE AA CB  1 
ATOM   771  C  CG  . PHE A 1 101 ? 17.21500  4.61100   -0.06600  1.000 61.06771  ?  203  PHE AA CG  1 
ATOM   772  C  CD1 . PHE A 1 101 ? 17.55900  5.96100   0.10100   1.000 64.20107  ?  203  PHE AA CD1 1 
ATOM   773  C  CD2 . PHE A 1 101 ? 17.84000  3.86500   -1.06400  1.000 61.94418  ?  203  PHE AA CD2 1 
ATOM   774  C  CE1 . PHE A 1 101 ? 18.52100  6.53900   -0.70900  1.000 64.88211  ?  203  PHE AA CE1 1 
ATOM   775  C  CE2 . PHE A 1 101 ? 18.80500  4.43400   -1.87600  1.000 62.19801  ?  203  PHE AA CE2 1 
ATOM   776  C  CZ  . PHE A 1 101 ? 19.14600  5.77100   -1.71200  1.000 62.31951  ?  203  PHE AA CZ  1 
ATOM   777  N  N   . PHE A 1 102 ? 14.85200  2.39500   3.18200   1.000 57.52217  ?  204  PHE AA N   1 
ATOM   778  C  CA  . PHE A 1 102 ? 13.87300  2.36100   4.24600   1.000 57.43071  ?  204  PHE AA CA  1 
ATOM   779  C  C   . PHE A 1 102 ? 14.39200  1.60600   5.47200   1.000 60.11991  ?  204  PHE AA C   1 
ATOM   780  O  O   . PHE A 1 102 ? 13.94000  1.87800   6.59700   1.000 58.72791  ?  204  PHE AA O   1 
ATOM   781  C  CB  . PHE A 1 102 ? 12.56700  1.75800   3.69900   1.000 54.11653  ?  204  PHE AA CB  1 
ATOM   782  C  CG  . PHE A 1 102 ? 11.66200  2.76300   3.01600   1.000 57.72746  ?  204  PHE AA CG  1 
ATOM   783  C  CD1 . PHE A 1 102 ? 12.00800  3.33400   1.80000   1.000 59.22803  ?  204  PHE AA CD1 1 
ATOM   784  C  CD2 . PHE A 1 102 ? 10.48700  3.18300   3.62100   1.000 61.23197  ?  204  PHE AA CD2 1 
ATOM   785  C  CE1 . PHE A 1 102 ? 11.17400  4.25500   1.17400   1.000 59.08854  ?  204  PHE AA CE1 1 
ATOM   786  C  CE2 . PHE A 1 102 ? 9.65300   4.12000   2.99700   1.000 61.78229  ?  204  PHE AA CE2 1 
ATOM   787  C  CZ  . PHE A 1 102 ? 10.00600  4.64400   1.75900   1.000 60.95301  ?  204  PHE AA CZ  1 
ATOM   788  N  N   . TRP A 1 103 ? 15.32800  0.66500   5.27500   1.000 57.21854  ?  205  TRP AA N   1 
ATOM   789  C  CA  . TRP A 1 103 ? 15.97000  0.00200   6.40500   1.000 55.81150  ?  205  TRP AA CA  1 
ATOM   790  C  C   . TRP A 1 103 ? 17.08600  0.84400   7.01700   1.000 57.63634  ?  205  TRP AA C   1 
ATOM   791  O  O   . TRP A 1 103 ? 17.41500  0.65100   8.19200   1.000 60.08066  ?  205  TRP AA O   1 
ATOM   792  C  CB  . TRP A 1 103 ? 16.52400  -1.36400  5.98200   1.000 57.11123  ?  205  TRP AA CB  1 
ATOM   793  C  CG  . TRP A 1 103 ? 15.49300  -2.47800  6.08200   1.000 57.29781  ?  205  TRP AA CG  1 
ATOM   794  C  CD1 . TRP A 1 103 ? 14.92400  -3.18900  5.04400   1.000 56.27349  ?  205  TRP AA CD1 1 
ATOM   795  C  CD2 . TRP A 1 103 ? 14.88100  -2.96800  7.28100   1.000 57.92936  ?  205  TRP AA CD2 1 
ATOM   796  N  NE1 . TRP A 1 103 ? 14.00100  -4.09100  5.53200   1.000 54.31805  ?  205  TRP AA NE1 1 
ATOM   797  C  CE2 . TRP A 1 103 ? 13.96200  -3.97900  6.90100   1.000 57.58766  ?  205  TRP AA CE2 1 
ATOM   798  C  CE3 . TRP A 1 103 ? 15.03500  -2.66600  8.64300   1.000 57.01291  ?  205  TRP AA CE3 1 
ATOM   799  C  CZ2 . TRP A 1 103 ? 13.20400  -4.68200  7.83500   1.000 55.85627  ?  205  TRP AA CZ2 1 
ATOM   800  C  CZ3 . TRP A 1 103 ? 14.29200  -3.36800  9.56400   1.000 56.18753  ?  205  TRP AA CZ3 1 
ATOM   801  C  CH2 . TRP A 1 103 ? 13.38200  -4.36300  9.15400   1.000 56.31287  ?  205  TRP AA CH2 1 
ATOM   802  N  N   . MET A 1 104 ? 17.71100  1.73800   6.23800   1.000 58.53742  ?  206  MET AA N   1 
ATOM   803  C  CA  . MET A 1 104 ? 18.70600  2.66700   6.79400   1.000 62.09848  ?  206  MET AA CA  1 
ATOM   804  C  C   . MET A 1 104 ? 18.00600  3.77800   7.57100   1.000 61.62529  ?  206  MET AA C   1 
ATOM   805  O  O   . MET A 1 104 ? 18.53700  4.28400   8.56600   1.000 63.69726  ?  206  MET AA O   1 
ATOM   806  C  CB  . MET A 1 104 ? 19.58500  3.28200   5.67400   1.000 63.08119  ?  206  MET AA CB  1 
ATOM   807  C  CG  . MET A 1 104 ? 20.88100  2.51800   5.32500   1.000 61.61348  ?  206  MET AA CG  1 
ATOM   808  S  SD  . MET A 1 104 ? 22.07200  2.62800   6.70600   1.000 67.70129  ?  206  MET AA SD  1 
ATOM   809  C  CE  . MET A 1 104 ? 23.60500  1.99100   5.94200   1.000 73.14819  ?  206  MET AA CE  1 
ATOM   810  N  N   . PHE A 1 105 ? 16.83600  4.20500   7.07300   1.000 59.68698  ?  207  PHE AA N   1 
ATOM   811  C  CA  . PHE A 1 105 ? 15.94300  5.08900   7.81000   1.000 60.98769  ?  207  PHE AA CA  1 
ATOM   812  C  C   . PHE A 1 105 ? 15.45300  4.40500   9.08700   1.000 62.33246  ?  207  PHE AA C   1 
ATOM   813  O  O   . PHE A 1 105 ? 15.40300  5.03200   10.15000  1.000 61.20661  ?  207  PHE AA O   1 
ATOM   814  C  CB  . PHE A 1 105 ? 14.78300  5.49200   6.88600   1.000 60.11905  ?  207  PHE AA CB  1 
ATOM   815  C  CG  . PHE A 1 105 ? 13.68200  6.31700   7.53900   1.000 62.25786  ?  207  PHE AA CG  1 
ATOM   816  C  CD1 . PHE A 1 105 ? 13.74600  7.70400   7.54800   1.000 63.10276  ?  207  PHE AA CD1 1 
ATOM   817  C  CD2 . PHE A 1 105 ? 12.53600  5.70300   8.06500   1.000 65.64046  ?  207  PHE AA CD2 1 
ATOM   818  C  CE1 . PHE A 1 105 ? 12.70500  8.47200   8.11600   1.000 66.31879  ?  207  PHE AA CE1 1 
ATOM   819  C  CE2 . PHE A 1 105 ? 11.48900  6.45400   8.64000   1.000 64.61259  ?  207  PHE AA CE2 1 
ATOM   820  C  CZ  . PHE A 1 105 ? 11.57600  7.83700   8.66500   1.000 67.02664  ?  207  PHE AA CZ  1 
ATOM   821  N  N   . GLY A 1 106 ? 15.13500  3.10400   9.01000   1.000 61.60831  ?  208  GLY AA N   1 
ATOM   822  C  CA  . GLY A 1 106 ? 14.66500  2.39900   10.19100  1.000 60.82468  ?  208  GLY AA CA  1 
ATOM   823  C  C   . GLY A 1 106 ? 15.67100  2.44400   11.32800  1.000 63.84794  ?  208  GLY AA C   1 
ATOM   824  O  O   . GLY A 1 106 ? 15.31800  2.69300   12.49000  1.000 61.95687  ?  208  GLY AA O   1 
ATOM   825  N  N   . GLU A 1 107 ? 16.93800  2.20000   11.01100  1.000 62.70658  ?  209  GLU AA N   1 
ATOM   826  C  CA  . GLU A 1 107 ? 17.98600  2.30500   12.01700  1.000 64.14404  ?  209  GLU AA CA  1 
ATOM   827  C  C   . GLU A 1 107 ? 17.99400  3.70000   12.64100  1.000 66.53125  ?  209  GLU AA C   1 
ATOM   828  O  O   . GLU A 1 107 ? 18.16200  3.84500   13.85900  1.000 69.04391  ?  209  GLU AA O   1 
ATOM   829  C  CB  . GLU A 1 107 ? 19.32800  1.95500   11.36400  1.000 66.04956  ?  209  GLU AA CB  1 
ATOM   830  C  CG  . GLU A 1 107 ? 19.61918  0.46105   11.43434  1.000 69.77663  ?  209  GLU AA CG  1 
ATOM   831  C  CD  . GLU A 1 107 ? 20.79029  0.09641   12.33833  1.000 76.48830  ?  209  GLU AA CD  1 
ATOM   832  O  OE1 . GLU A 1 107 ? 21.00911  0.81650   13.34431  1.000 79.78338  ?  209  GLU AA OE1 1 
ATOM   833  O  OE2 . GLU A 1 107 ? 21.44258  -0.94042  12.07236  1.000 80.30856  -1 209  GLU AA OE2 1 
ATOM   834  N  N   . GLY A 1 108 ? 17.77300  4.73600   11.82000  1.000 68.14385  ?  210  GLY AA N   1 
ATOM   835  C  CA  . GLY A 1 108 ? 17.67900  6.09600   12.32300  1.000 68.02643  ?  210  GLY AA CA  1 
ATOM   836  C  C   . GLY A 1 108 ? 16.45900  6.38300   13.18200  1.000 66.19906  ?  210  GLY AA C   1 
ATOM   837  O  O   . GLY A 1 108 ? 16.52800  7.22100   14.08200  1.000 66.64302  ?  210  GLY AA O   1 
ATOM   838  N  N   . CYS A 1 109 ? 15.32300  5.73800   12.89500  1.000 63.70049  ?  211  CYS AA N   1 
ATOM   839  C  CA  . CYS A 1 109 ? 14.17100  5.82300   13.79500  1.000 66.90377  ?  211  CYS AA CA  1 
ATOM   840  C  C   . CYS A 1 109 ? 14.47900  5.20000   15.15900  1.000 66.09297  ?  211  CYS AA C   1 
ATOM   841  O  O   . CYS A 1 109 ? 14.14400  5.78100   16.19300  1.000 67.01919  ?  211  CYS AA O   1 
ATOM   842  C  CB  . CYS A 1 109 ? 12.93500  5.16000   13.17000  1.000 64.86770  ?  211  CYS AA CB  1 
ATOM   843  S  SG  . CYS A 1 109 ? 11.33200  5.51200   14.01400  1.000 71.01037  ?  211  CYS AA SG  1 
ATOM   844  N  N   . TYR A 1 110 ? 15.13400  4.03000   15.18300  1.000 65.69559  ?  212  TYR AA N   1 
ATOM   845  C  CA  . TYR A 1 110 ? 15.41400  3.35600   16.45100  1.000 67.24348  ?  212  TYR AA CA  1 
ATOM   846  C  C   . TYR A 1 110 ? 16.32600  4.19700   17.34000  1.000 70.04927  ?  212  TYR AA C   1 
ATOM   847  O  O   . TYR A 1 110 ? 16.06200  4.34900   18.54400  1.000 72.17386  ?  212  TYR AA O   1 
ATOM   848  C  CB  . TYR A 1 110 ? 16.02500  1.96800   16.20500  1.000 66.66220  ?  212  TYR AA CB  1 
ATOM   849  C  CG  . TYR A 1 110 ? 16.61500  1.30100   17.45300  1.000 70.37591  ?  212  TYR AA CG  1 
ATOM   850  C  CD1 . TYR A 1 110 ? 15.79800  0.70400   18.42800  1.000 67.82032  ?  212  TYR AA CD1 1 
ATOM   851  C  CD2 . TYR A 1 110 ? 17.99600  1.26700   17.64900  1.000 70.31447  ?  212  TYR AA CD2 1 
ATOM   852  C  CE1 . TYR A 1 110 ? 16.35600  0.09300   19.55400  1.000 70.70687  ?  212  TYR AA CE1 1 
ATOM   853  C  CE2 . TYR A 1 110 ? 18.56000  0.65700   18.76000  1.000 71.22539  ?  212  TYR AA CE2 1 
ATOM   854  C  CZ  . TYR A 1 110 ? 17.74600  0.07600   19.71800  1.000 72.90312  ?  212  TYR AA CZ  1 
ATOM   855  O  OH  . TYR A 1 110 ? 18.35000  -0.50500  20.82700  1.000 73.78344  ?  212  TYR AA OH  1 
ATOM   856  N  N   . LEU A 1 111 ? 17.37900  4.78400   16.75400  1.000 70.94008  ?  213  LEU AA N   1 
ATOM   857  C  CA  . LEU A 1 111 ? 18.39900  5.51200   17.51700  1.000 72.25348  ?  213  LEU AA CA  1 
ATOM   858  C  C   . LEU A 1 111 ? 17.88200  6.82500   18.09100  1.000 71.35450  ?  213  LEU AA C   1 
ATOM   859  O  O   . LEU A 1 111 ? 18.36900  7.28300   19.12900  1.000 70.81900  ?  213  LEU AA O   1 
ATOM   860  C  CB  . LEU A 1 111 ? 19.62000  5.79100   16.64000  1.000 71.19234  ?  213  LEU AA CB  1 
ATOM   861  C  CG  . LEU A 1 111 ? 20.96900  5.73400   17.36500  1.000 74.37001  ?  213  LEU AA CG  1 
ATOM   862  C  CD1 . LEU A 1 111 ? 21.49500  4.30000   17.54200  1.000 72.74084  ?  213  LEU AA CD1 1 
ATOM   863  C  CD2 . LEU A 1 111 ? 21.96500  6.61300   16.64500  1.000 74.02288  ?  213  LEU AA CD2 1 
ATOM   864  N  N   . HIS A 1 112 ? 16.98400  7.50100   17.37800  1.000 70.99276  ?  214  HIS AA N   1 
ATOM   865  C  CA  . HIS A 1 112 ? 16.38400  8.71100   17.92300  1.000 72.67781  ?  214  HIS AA CA  1 
ATOM   866  C  C   . HIS A 1 112 ? 15.39700  8.36700   19.04100  1.000 74.52235  ?  214  HIS AA C   1 
ATOM   867  O  O   . HIS A 1 112 ? 15.25500  9.13400   20.00600  1.000 75.30243  ?  214  HIS AA O   1 
ATOM   868  C  CB  . HIS A 1 112 ? 15.69600  9.50600   16.80500  1.000 72.00368  ?  214  HIS AA CB  1 
ATOM   869  C  CG  . HIS A 1 112 ? 14.89000  10.67700  17.29100  1.000 76.42924  ?  214  HIS AA CG  1 
ATOM   870  N  ND1 . HIS A 1 112 ? 13.56900  10.56200  17.68000  1.000 76.74710  ?  214  HIS AA ND1 1 
ATOM   871  C  CD2 . HIS A 1 112 ? 15.21100  11.98700  17.43500  1.000 78.37275  ?  214  HIS AA CD2 1 
ATOM   872  C  CE1 . HIS A 1 112 ? 13.11800  11.74200  18.06500  1.000 77.18487  ?  214  HIS AA CE1 1 
ATOM   873  N  NE2 . HIS A 1 112 ? 14.09400  12.62400  17.92400  1.000 81.61374  ?  214  HIS AA NE2 1 
ATOM   874  N  N   . THR A 1 113 ? 14.69400  7.22200   18.91400  1.000 72.91902  ?  215  THR AA N   1 
ATOM   875  C  CA  . THR A 1 113 ? 13.73800  6.80000   19.93700  1.000 73.30265  ?  215  THR AA CA  1 
ATOM   876  C  C   . THR A 1 113 ? 14.45300  6.25000   21.16800  1.000 73.26205  ?  215  THR AA C   1 
ATOM   877  O  O   . THR A 1 113 ? 14.10300  6.60400   22.30200  1.000 71.13501  ?  215  THR AA O   1 
ATOM   878  C  CB  . THR A 1 113 ? 12.76000  5.77000   19.36300  1.000 69.64676  ?  215  THR AA CB  1 
ATOM   879  O  OG1 . THR A 1 113 ? 12.03000  6.37900   18.29400  1.000 70.51571  ?  215  THR AA OG1 1 
ATOM   880  C  CG2 . THR A 1 113 ? 11.73800  5.34700   20.43000  1.000 71.53681  ?  215  THR AA CG2 1 
ATOM   881  N  N   . ALA A 1 114 ? 15.49800  5.44200   20.95500  1.000 72.66667  ?  216  ALA AA N   1 
ATOM   882  C  CA  . ALA A 1 114 ? 16.20700  4.81100   22.06100  1.000 72.86181  ?  216  ALA AA CA  1 
ATOM   883  C  C   . ALA A 1 114 ? 16.86000  5.83300   22.99300  1.000 74.87611  ?  216  ALA AA C   1 
ATOM   884  O  O   . ALA A 1 114 ? 17.04200  5.55500   24.18400  1.000 79.24308  ?  216  ALA AA O   1 
ATOM   885  C  CB  . ALA A 1 114 ? 17.25400  3.84100   21.51700  1.000 72.79103  ?  216  ALA AA CB  1 
ATOM   886  N  N   . ILE A 1 115 ? 17.27100  6.99600   22.47000  1.000 74.94716  ?  217  ILE AA N   1 
ATOM   887  C  CA  . ILE A 1 115 ? 17.88000  8.02000   23.33000  1.000 77.63438  ?  217  ILE AA CA  1 
ATOM   888  C  C   . ILE A 1 115 ? 16.86600  8.96600   23.95600  1.000 77.76157  ?  217  ILE AA C   1 
ATOM   889  O  O   . ILE A 1 115 ? 17.27000  9.92800   24.62600  1.000 76.06917  ?  217  ILE AA O   1 
ATOM   890  C  CB  . ILE A 1 115 ? 18.90200  8.97500   22.67700  1.000 77.05404  ?  217  ILE AA CB  1 
ATOM   891  C  CG1 . ILE A 1 115 ? 18.26000  9.79400   21.57000  1.000 75.60023  ?  217  ILE AA CG1 1 
ATOM   892  C  CG2 . ILE A 1 115 ? 20.13800  8.22700   22.20800  1.000 78.38954  ?  217  ILE AA CG2 1 
ATOM   893  C  CD1 . ILE A 1 115 ? 19.23800  10.82500  21.02700  1.000 76.97699  ?  217  ILE AA CD1 1 
ATOM   894  N  N   . VAL A 1 116 ? 15.57500  8.78000   23.69100  1.000 75.36936  ?  218  VAL AA N   1 
ATOM   895  C  CA  . VAL A 1 116 ? 14.54800  9.68400   24.19800  1.000 75.76735  ?  218  VAL AA CA  1 
ATOM   896  C  C   . VAL A 1 116 ? 13.51600  8.97000   25.06900  1.000 75.42878  ?  218  VAL AA C   1 
ATOM   897  O  O   . VAL A 1 116 ? 12.99200  9.57900   26.01000  1.000 77.56882  ?  218  VAL AA O   1 
ATOM   898  C  CB  . VAL A 1 116 ? 13.85200  10.42400  23.03600  1.000 75.23817  ?  218  VAL AA CB  1 
ATOM   899  C  CG1 . VAL A 1 116 ? 12.58300  11.12100  23.52700  1.000 77.78266  ?  218  VAL AA CG1 1 
ATOM   900  C  CG2 . VAL A 1 116 ? 14.78700  11.43100  22.36800  1.000 76.04530  ?  218  VAL AA CG2 1 
ATOM   901  N  N   . LEU A 1 117 ? 13.21100  7.70300   24.79100  1.000 76.57655  ?  219  LEU AA N   1 
ATOM   902  C  CA  . LEU A 1 117 ? 12.25100  6.93700   25.56900  1.000 74.25893  ?  219  LEU AA CA  1 
ATOM   903  C  C   . LEU A 1 117 ? 12.95500  5.72400   26.15300  1.000 74.10260  ?  219  LEU AA C   1 
ATOM   904  O  O   . LEU A 1 117 ? 13.63800  4.98400   25.43100  1.000 73.52654  ?  219  LEU AA O   1 
ATOM   905  C  CB  . LEU A 1 117 ? 11.03700  6.51700   24.73300  1.000 71.67782  ?  219  LEU AA CB  1 
ATOM   906  C  CG  . LEU A 1 117 ? 10.33000  7.62200   23.94000  1.000 73.05152  ?  219  LEU AA CG  1 
ATOM   907  C  CD1 . LEU A 1 117 ? 9.18400   7.08000   23.08000  1.000 72.06977  ?  219  LEU AA CD1 1 
ATOM   908  C  CD2 . LEU A 1 117 ? 9.84100   8.72600   24.84400  1.000 75.94530  ?  219  LEU AA CD2 1 
ATOM   909  N  N   . THR A 1 118 ? 12.78900  5.53100   27.45900  1.000 72.56789  ?  220  THR AA N   1 
ATOM   910  C  CA  . THR A 1 118 ? 13.40900  4.40300   28.12000  1.000 70.93524  ?  220  THR AA CA  1 
ATOM   911  C  C   . THR A 1 118 ? 12.82400  3.14400   27.53100  1.000 68.10560  ?  220  THR AA C   1 
ATOM   912  O  O   . THR A 1 118 ? 11.60700  2.97800   27.42900  1.000 68.81746  ?  220  THR AA O   1 
ATOM   913  C  CB  . THR A 1 118 ? 13.21600  4.42200   29.64300  1.000 72.02047  ?  220  THR AA CB  1 
ATOM   914  O  OG1 . THR A 1 118 ? 11.86700  4.79100   29.98000  1.000 75.29288  ?  220  THR AA OG1 1 
ATOM   915  C  CG2 . THR A 1 118 ? 14.19700  5.40100   30.27600  1.000 70.63420  ?  220  THR AA CG2 1 
ATOM   916  N  N   . ASP A 1 122 ? 10.76700  -6.95500  23.05000  1.000 65.56062  ?  224  ASP AA N   1 
ATOM   917  C  CA  . ASP A 1 122 ? 11.36600  -6.50300  21.79600  1.000 65.91019  ?  224  ASP AA CA  1 
ATOM   918  C  C   . ASP A 1 122 ? 10.65500  -7.15300  20.56700  1.000 65.92291  ?  224  ASP AA C   1 
ATOM   919  O  O   . ASP A 1 122 ? 10.46400  -6.50300  19.52500  1.000 62.19796  ?  224  ASP AA O   1 
ATOM   920  C  CB  . ASP A 1 122 ? 12.87800  -6.78100  21.78300  1.000 64.39173  ?  224  ASP AA CB  1 
ATOM   921  C  CG  . ASP A 1 122 ? 13.68600  -5.78800  22.63500  1.000 64.08812  ?  224  ASP AA CG  1 
ATOM   922  O  OD1 . ASP A 1 122 ? 14.82500  -6.14100  23.03500  1.000 68.66230  ?  224  ASP AA OD1 1 
ATOM   923  O  OD2 . ASP A 1 122 ? 13.22400  -4.65100  22.90300  1.000 63.98347  -1 224  ASP AA OD2 1 
ATOM   924  N  N   . ARG A 1 123 ? 10.23500  -8.42100  20.71400  1.000 66.05841  ?  225  ARG AA N   1 
ATOM   925  C  CA  . ARG A 1 123 ? 9.64100   -9.14600  19.59100  1.000 64.45596  ?  225  ARG AA CA  1 
ATOM   926  C  C   . ARG A 1 123 ? 8.37300   -8.46200  19.07500  1.000 65.19771  ?  225  ARG AA C   1 
ATOM   927  O  O   . ARG A 1 123 ? 7.97800   -8.69200  17.93200  1.000 68.33297  ?  225  ARG AA O   1 
ATOM   928  C  CB  . ARG A 1 123 ? 9.37300   -10.60600 19.98400  1.000 62.87150  ?  225  ARG AA CB  1 
ATOM   929  N  N   . LEU A 1 124 ? 7.71300   -7.62800  19.88900  1.000 66.57103  ?  226  LEU AA N   1 
ATOM   930  C  CA  . LEU A 1 124 ? 6.49200   -6.96200  19.42100  1.000 67.43044  ?  226  LEU AA CA  1 
ATOM   931  C  C   . LEU A 1 124 ? 6.77900   -5.62800  18.71200  1.000 65.74204  ?  226  LEU AA C   1 
ATOM   932  O  O   . LEU A 1 124 ? 6.13100   -5.29500  17.71300  1.000 64.99435  ?  226  LEU AA O   1 
ATOM   933  C  CB  . LEU A 1 124 ? 5.52700   -6.75700  20.59600  1.000 65.35464  ?  226  LEU AA CB  1 
ATOM   934  C  CG  . LEU A 1 124 ? 4.53200   -7.89600  20.90500  1.000 68.03067  ?  226  LEU AA CG  1 
ATOM   935  C  CD1 . LEU A 1 124 ? 3.66100   -7.62900  22.15500  1.000 69.15395  ?  226  LEU AA CD1 1 
ATOM   936  C  CD2 . LEU A 1 124 ? 3.64900   -8.22800  19.71800  1.000 71.46006  ?  226  LEU AA CD2 1 
ATOM   937  N  N   . ARG A 1 125 ? 7.72300   -4.83900  19.22300  1.000 65.11944  ?  227  ARG AA N   1 
ATOM   938  C  CA  . ARG A 1 125 ? 7.96300   -3.51700  18.65800  1.000 66.35370  ?  227  ARG AA CA  1 
ATOM   939  C  C   . ARG A 1 125 ? 8.56900   -3.61900  17.27400  1.000 66.39579  ?  227  ARG AA C   1 
ATOM   940  O  O   . ARG A 1 125 ? 8.41900   -2.70500  16.44900  1.000 64.85292  ?  227  ARG AA O   1 
ATOM   941  C  CB  . ARG A 1 125 ? 8.89000   -2.73200  19.57600  1.000 65.12472  ?  227  ARG AA CB  1 
ATOM   942  C  CG  . ARG A 1 125 ? 8.38900   -2.69000  20.97600  1.000 62.62240  ?  227  ARG AA CG  1 
ATOM   943  C  CD  . ARG A 1 125 ? 8.73000   -1.39500  21.63900  1.000 65.51081  ?  227  ARG AA CD  1 
ATOM   944  N  NE  . ARG A 1 125 ? 10.12200  -1.29800  22.05900  1.000 66.01365  ?  227  ARG AA NE  1 
ATOM   945  C  CZ  . ARG A 1 125 ? 10.90300  -0.26300  21.79200  1.000 63.40079  ?  227  ARG AA CZ  1 
ATOM   946  N  NH1 . ARG A 1 125 ? 10.48200  0.73500   21.02800  1.000 66.27346  ?  227  ARG AA NH1 1 
ATOM   947  N  NH2 . ARG A 1 125 ? 12.13200  -0.22700  22.31000  1.000 60.45440  ?  227  ARG AA NH2 1 
ATOM   948  N  N   . ALA A 1 126 ? 9.19100   -4.75800  16.97700  1.000 65.73567  ?  228  ALA AA N   1 
ATOM   949  C  CA  . ALA A 1 126 ? 9.90200   -4.93900  15.68800  1.000 64.93745  ?  228  ALA AA CA  1 
ATOM   950  C  C   . ALA A 1 126 ? 8.95700   -4.92600  14.49100  1.000 66.04248  ?  228  ALA AA C   1 
ATOM   951  O  O   . ALA A 1 126 ? 9.42000   -4.62000  13.39000  1.000 64.59896  ?  228  ALA AA O   1 
ATOM   952  C  CB  . ALA A 1 126 ? 10.64700  -6.24000  15.72500  1.000 63.63126  ?  228  ALA AA CB  1 
ATOM   953  N  N   . TRP A 1 127 ? 7.69000   -5.25600  14.69400  1.000 69.83424  ?  229  TRP AA N   1 
ATOM   954  C  CA  . TRP A 1 127 ? 6.76300   -5.37100  13.54400  1.000 69.96918  ?  229  TRP AA CA  1 
ATOM   955  C  C   . TRP A 1 127 ? 6.63300   -4.02800  12.82700  1.000 69.38107  ?  229  TRP AA C   1 
ATOM   956  O  O   . TRP A 1 127 ? 6.51400   -4.04200  11.60500  1.000 69.30452  ?  229  TRP AA O   1 
ATOM   957  C  CB  . TRP A 1 127 ? 5.41700   -5.95300  13.98100  1.000 71.87110  ?  229  TRP AA CB  1 
ATOM   958  C  CG  . TRP A 1 127 ? 5.51500   -7.39300  14.37700  1.000 76.55883  ?  229  TRP AA CG  1 
ATOM   959  C  CD1 . TRP A 1 127 ? 5.52000   -7.89800  15.64300  1.000 79.79527  ?  229  TRP AA CD1 1 
ATOM   960  C  CD2 . TRP A 1 127 ? 5.64700   -8.52300  13.49600  1.000 80.97889  ?  229  TRP AA CD2 1 
ATOM   961  N  NE1 . TRP A 1 127 ? 5.63600   -9.26100  15.61200  1.000 83.22519  ?  229  TRP AA NE1 1 
ATOM   962  C  CE2 . TRP A 1 127 ? 5.71600   -9.67300  14.30900  1.000 82.86012  ?  229  TRP AA CE2 1 
ATOM   963  C  CE3 . TRP A 1 127 ? 5.70700   -8.67700  12.10700  1.000 83.03653  ?  229  TRP AA CE3 1 
ATOM   964  C  CZ2 . TRP A 1 127 ? 5.84200   -10.95400 13.77600  1.000 84.60262  ?  229  TRP AA CZ2 1 
ATOM   965  C  CZ3 . TRP A 1 127 ? 5.83300   -9.94300  11.58100  1.000 81.88570  ?  229  TRP AA CZ3 1 
ATOM   966  C  CH2 . TRP A 1 127 ? 5.89900   -11.06500 12.40600  1.000 82.60807  ?  229  TRP AA CH2 1 
ATOM   967  N  N   . MET A 1 128 ? 6.68600   -2.92100  13.56300  1.000 66.76285  ?  230  MET AA N   1 
ATOM   968  C  CA  . MET A 1 128 ? 6.54500   -1.58000  12.94300  1.000 68.10691  ?  230  MET AA CA  1 
ATOM   969  C  C   . MET A 1 128 ? 7.75800   -1.34500  12.05100  1.000 65.19253  ?  230  MET AA C   1 
ATOM   970  O  O   . MET A 1 128 ? 7.58700   -0.79400  10.96400  1.000 61.81744  ?  230  MET AA O   1 
ATOM   971  C  CB  . MET A 1 128 ? 6.47700   -0.48300  14.00700  1.000 68.15862  ?  230  MET AA CB  1 
ATOM   972  C  CG  . MET A 1 128 ? 5.79582   0.77993   13.52706  1.000 73.05233  ?  230  MET AA CG  1 
ATOM   973  S  SD  . MET A 1 128 ? 6.60986   2.27302   14.13879  1.000 79.19717  ?  230  MET AA SD  1 
ATOM   974  C  CE  . MET A 1 128 ? 5.52679   3.53392   13.46870  1.000 72.75573  ?  230  MET AA CE  1 
ATOM   975  N  N   . PHE A 1 129 ? 8.93400   -1.75800  12.50900  1.000 62.41524  ?  231  PHE AA N   1 
ATOM   976  C  CA  . PHE A 1 129 ? 10.16600  -1.64300  11.69100  1.000 62.49491  ?  231  PHE AA CA  1 
ATOM   977  C  C   . PHE A 1 129 ? 10.07400  -2.54500  10.45700  1.000 61.58516  ?  231  PHE AA C   1 
ATOM   978  O  O   . PHE A 1 129 ? 10.53800  -2.12900  9.39100   1.000 59.86080  ?  231  PHE AA O   1 
ATOM   979  C  CB  . PHE A 1 129 ? 11.38500  -1.94600  12.55800  1.000 61.46408  ?  231  PHE AA CB  1 
ATOM   980  C  CG  . PHE A 1 129 ? 11.68200  -0.89500  13.59600  1.000 64.25858  ?  231  PHE AA CG  1 
ATOM   981  C  CD1 . PHE A 1 129 ? 11.20000  -1.01700  14.88800  1.000 66.84345  ?  231  PHE AA CD1 1 
ATOM   982  C  CD2 . PHE A 1 129 ? 12.44100  0.21800   13.27800  1.000 61.59755  ?  231  PHE AA CD2 1 
ATOM   983  C  CE1 . PHE A 1 129 ? 11.47300  -0.05000  15.84100  1.000 64.32701  ?  231  PHE AA CE1 1 
ATOM   984  C  CE2 . PHE A 1 129 ? 12.71300  1.18400   14.23200  1.000 65.63144  ?  231  PHE AA CE2 1 
ATOM   985  C  CZ  . PHE A 1 129 ? 12.22900  1.04900   15.51100  1.000 65.15141  ?  231  PHE AA CZ  1 
ATOM   986  N  N   . ILE A 1 130 ? 9.51900   -3.74800  10.61000  1.000 63.19853  ?  232  ILE AA N   1 
ATOM   987  C  CA  . ILE A 1 130 ? 9.35200   -4.69100  9.46500   1.000 61.27513  ?  232  ILE AA CA  1 
ATOM   988  C  C   . ILE A 1 130 ? 8.25500   -4.13900  8.55800   1.000 62.23211  ?  232  ILE AA C   1 
ATOM   989  O  O   . ILE A 1 130 ? 8.33800   -4.34000  7.34200   1.000 62.47352  ?  232  ILE AA O   1 
ATOM   990  C  CB  . ILE A 1 130 ? 9.02700   -6.11300  9.96600   1.000 61.38903  ?  232  ILE AA CB  1 
ATOM   991  C  CG1 . ILE A 1 130 ? 10.20200  -6.72000  10.73500  1.000 59.47678  ?  232  ILE AA CG1 1 
ATOM   992  C  CG2 . ILE A 1 130 ? 8.57600   -7.02100  8.83500   1.000 60.98648  ?  232  ILE AA CG2 1 
ATOM   993  C  CD1 . ILE A 1 130 ? 10.20400  -8.22800  10.74500  1.000 63.48014  ?  232  ILE AA CD1 1 
ATOM   994  N  N   . CYS A 1 131 ? 7.29800   -3.41600  9.13600   1.000 62.98375  ?  233  CYS AA N   1 
ATOM   995  C  CA  . CYS A 1 131 ? 6.25500   -2.83700  8.29900   1.000 65.81181  ?  233  CYS AA CA  1 
ATOM   996  C  C   . CYS A 1 131 ? 6.81400   -1.70000  7.44700   1.000 63.55619  ?  233  CYS AA C   1 
ATOM   997  O  O   . CYS A 1 131 ? 6.32200   -1.44300  6.33600   1.000 64.39624  ?  233  CYS AA O   1 
ATOM   998  C  CB  . CYS A 1 131 ? 5.08800   -2.38900  9.19700   1.000 64.75981  ?  233  CYS AA CB  1 
ATOM   999  S  SG  . CYS A 1 131 ? 3.64500   -1.63200  8.43200   1.000 74.85806  ?  233  CYS AA SG  1 
ATOM   1000 N  N   . ILE A 1 132 ? 7.83600   -1.01300  7.94900   1.000 59.42771  ?  234  ILE AA N   1 
ATOM   1001 C  CA  . ILE A 1 132 ? 8.41300   0.09700   7.21000   1.000 61.91015  ?  234  ILE AA CA  1 
ATOM   1002 C  C   . ILE A 1 132 ? 9.45100   -0.41400  6.21100   1.000 61.15740  ?  234  ILE AA C   1 
ATOM   1003 O  O   . ILE A 1 132 ? 9.48800   0.02300   5.04900   1.000 58.43674  ?  234  ILE AA O   1 
ATOM   1004 C  CB  . ILE A 1 132 ? 9.01900   1.12100   8.19200   1.000 61.89346  ?  234  ILE AA CB  1 
ATOM   1005 C  CG1 . ILE A 1 132 ? 7.92800   1.73700   9.06300   1.000 61.90041  ?  234  ILE AA CG1 1 
ATOM   1006 C  CG2 . ILE A 1 132 ? 9.79100   2.21000   7.42700   1.000 61.33767  ?  234  ILE AA CG2 1 
ATOM   1007 C  CD1 . ILE A 1 132 ? 8.25300   3.13900   9.53100   1.000 63.94213  ?  234  ILE AA CD1 1 
ATOM   1008 N  N   . GLY A 1 133 ? 10.29800  -1.34900  6.66400   1.000 59.85402  ?  235  GLY AA N   1 
ATOM   1009 C  CA  . GLY A 1 133 ? 11.40900  -1.80600  5.85500   1.000 57.64274  ?  235  GLY AA CA  1 
ATOM   1010 C  C   . GLY A 1 133 ? 10.97000  -2.58100  4.62800   1.000 58.50778  ?  235  GLY AA C   1 
ATOM   1011 O  O   . GLY A 1 133 ? 11.43700  -2.30300  3.52200   1.000 57.74282  ?  235  GLY AA O   1 
ATOM   1012 N  N   . TRP A 1 134 ? 10.08200  -3.57100  4.80600   1.000 57.84305  ?  236  TRP AA N   1 
ATOM   1013 C  CA  . TRP A 1 134 ? 9.62500   -4.43000  3.71600   1.000 57.60918  ?  236  TRP AA CA  1 
ATOM   1014 C  C   . TRP A 1 134 ? 8.25300   -4.06000  3.17200   1.000 62.66127  ?  236  TRP AA C   1 
ATOM   1015 O  O   . TRP A 1 134 ? 7.91700   -4.44900  2.04500   1.000 63.06077  ?  236  TRP AA O   1 
ATOM   1016 C  CB  . TRP A 1 134 ? 9.56600   -5.90300  4.14300   1.000 57.62182  ?  236  TRP AA CB  1 
ATOM   1017 C  CG  . TRP A 1 134 ? 10.84400  -6.46700  4.63300   1.000 57.55888  ?  236  TRP AA CG  1 
ATOM   1018 C  CD1 . TRP A 1 134 ? 11.18600  -6.73300  5.93100   1.000 57.90608  ?  236  TRP AA CD1 1 
ATOM   1019 C  CD2 . TRP A 1 134 ? 11.98400  -6.82600  3.83400   1.000 58.79265  ?  236  TRP AA CD2 1 
ATOM   1020 N  NE1 . TRP A 1 134 ? 12.46800  -7.25100  5.98700   1.000 55.33917  ?  236  TRP AA NE1 1 
ATOM   1021 C  CE2 . TRP A 1 134 ? 12.98000  -7.30900  4.71800   1.000 56.22714  ?  236  TRP AA CE2 1 
ATOM   1022 C  CE3 . TRP A 1 134 ? 12.26100  -6.78300  2.45000   1.000 58.06136  ?  236  TRP AA CE3 1 
ATOM   1023 C  CZ2 . TRP A 1 134 ? 14.22700  -7.74500  4.27200   1.000 55.67102  ?  236  TRP AA CZ2 1 
ATOM   1024 C  CZ3 . TRP A 1 134 ? 13.49800  -7.20600  2.00700   1.000 54.70351  ?  236  TRP AA CZ3 1 
ATOM   1025 C  CH2 . TRP A 1 134 ? 14.46700  -7.68500  2.91700   1.000 55.94552  ?  236  TRP AA CH2 1 
ATOM   1026 N  N   . GLY A 1 135 ? 7.44600   -3.34700  3.95200   1.000 63.72331  ?  237  GLY AA N   1 
ATOM   1027 C  CA  . GLY A 1 135 ? 6.04000   -3.19400  3.66500   1.000 64.31962  ?  237  GLY AA CA  1 
ATOM   1028 C  C   . GLY A 1 135 ? 5.68200   -1.96400  2.87900   1.000 64.86994  ?  237  GLY AA C   1 
ATOM   1029 O  O   . GLY A 1 135 ? 4.97700   -2.04400  1.86200   1.000 66.78514  ?  237  GLY AA O   1 
ATOM   1030 N  N   . VAL A 1 136 ? 6.10300   -0.79700  3.37000   1.000 64.85356  ?  238  VAL AA N   1 
ATOM   1031 C  CA  . VAL A 1 136 ? 5.81900   0.45200   2.65300   1.000 64.48869  ?  238  VAL AA CA  1 
ATOM   1032 C  C   . VAL A 1 136 ? 6.38600   0.39100   1.23500   1.000 64.59305  ?  238  VAL AA C   1 
ATOM   1033 O  O   . VAL A 1 136 ? 5.70100   0.85100   0.28900   1.000 65.50587  ?  238  VAL AA O   1 
ATOM   1034 C  CB  . VAL A 1 136 ? 6.27900   1.65900   3.47300   1.000 64.03308  ?  238  VAL AA CB  1 
ATOM   1035 C  CG1 . VAL A 1 136 ? 6.20100   2.97300   2.70200   1.000 62.71130  ?  238  VAL AA CG1 1 
ATOM   1036 C  CG2 . VAL A 1 136 ? 5.45300   1.78400   4.75800   1.000 62.92469  ?  238  VAL AA CG2 1 
ATOM   1037 N  N   . PRO A 1 137 ? 7.59000   -0.15200  1.00200   1.000 63.63786  ?  239  PRO AA N   1 
ATOM   1038 C  CA  . PRO A 1 137 ? 8.09800   -0.24300  -0.37900  1.000 65.52962  ?  239  PRO AA CA  1 
ATOM   1039 C  C   . PRO A 1 137 ? 7.19200   -0.98900  -1.35700  1.000 65.92164  ?  239  PRO AA C   1 
ATOM   1040 O  O   . PRO A 1 137 ? 7.17500   -0.63200  -2.54600  1.000 66.48276  ?  239  PRO AA O   1 
ATOM   1041 C  CB  . PRO A 1 137 ? 9.42800   -0.98000  -0.19400  1.000 62.80438  ?  239  PRO AA CB  1 
ATOM   1042 C  CG  . PRO A 1 137 ? 9.84500   -0.60300  1.17300   1.000 61.42795  ?  239  PRO AA CG  1 
ATOM   1043 C  CD  . PRO A 1 137 ? 8.58600   -0.67000  1.97000   1.000 62.23187  ?  239  PRO AA CD  1 
ATOM   1044 N  N   . PHE A 1 138 ? 6.48800   -2.02900  -0.91800  1.000 63.22826  ?  240  PHE AA N   1 
ATOM   1045 C  CA  . PHE A 1 138 ? 5.79700   -2.88700  -1.87700  1.000 66.20413  ?  240  PHE AA CA  1 
ATOM   1046 C  C   . PHE A 1 138 ? 4.75300   -2.11800  -2.67800  1.000 68.37848  ?  240  PHE AA C   1 
ATOM   1047 O  O   . PHE A 1 138 ? 4.71500   -2.26800  -3.91300  1.000 70.65450  ?  240  PHE AA O   1 
ATOM   1048 C  CB  . PHE A 1 138 ? 5.18800   -4.08600  -1.14300  1.000 67.55218  ?  240  PHE AA CB  1 
ATOM   1049 C  CG  . PHE A 1 138 ? 4.67800   -5.16000  -2.06400  1.000 68.58198  ?  240  PHE AA CG  1 
ATOM   1050 C  CD1 . PHE A 1 138 ? 5.53500   -6.12600  -2.57700  1.000 69.00201  ?  240  PHE AA CD1 1 
ATOM   1051 C  CD2 . PHE A 1 138 ? 3.33500   -5.17200  -2.45500  1.000 69.81079  ?  240  PHE AA CD2 1 
ATOM   1052 C  CE1 . PHE A 1 138 ? 5.05300   -7.11000  -3.45400  1.000 71.86851  ?  240  PHE AA CE1 1 
ATOM   1053 C  CE2 . PHE A 1 138 ? 2.83500   -6.14400  -3.32600  1.000 70.18935  ?  240  PHE AA CE2 1 
ATOM   1054 C  CZ  . PHE A 1 138 ? 3.69100   -7.12000  -3.82900  1.000 70.79365  ?  240  PHE AA CZ  1 
ATOM   1055 N  N   . PRO A 1 139 ? 3.89400   -1.29300  -2.06700  1.000 69.99703  ?  241  PRO AA N   1 
ATOM   1056 C  CA  . PRO A 1 139 ? 2.92000   -0.50600  -2.85500  1.000 68.98884  ?  241  PRO AA CA  1 
ATOM   1057 C  C   . PRO A 1 139 ? 3.55900   0.57000   -3.71800  1.000 67.88473  ?  241  PRO AA C   1 
ATOM   1058 O  O   . PRO A 1 139 ? 2.92900   1.02500   -4.68400  1.000 68.68447  ?  241  PRO AA O   1 
ATOM   1059 C  CB  . PRO A 1 139 ? 2.02600   0.12300   -1.76900  1.000 69.75683  ?  241  PRO AA CB  1 
ATOM   1060 C  CG  . PRO A 1 139 ? 2.26800   -0.70700  -0.55500  1.000 67.05204  ?  241  PRO AA CG  1 
ATOM   1061 C  CD  . PRO A 1 139 ? 3.70800   -1.08900  -0.62200  1.000 67.26920  ?  241  PRO AA CD  1 
ATOM   1062 N  N   . ILE A 1 140 ? 4.74800   1.05500   -3.33600  1.000 66.45851  ?  242  ILE AA N   1 
ATOM   1063 C  CA  . ILE A 1 140 ? 5.45600   2.04800   -4.14300  1.000 69.31699  ?  242  ILE AA CA  1 
ATOM   1064 C  C   . ILE A 1 140 ? 5.94900   1.42200   -5.45100  1.000 68.49036  ?  242  ILE AA C   1 
ATOM   1065 O  O   . ILE A 1 140 ? 5.74300   1.97000   -6.53900  1.000 67.91328  ?  242  ILE AA O   1 
ATOM   1066 C  CB  . ILE A 1 140 ? 6.61800   2.66300   -3.33000  1.000 68.71101  ?  242  ILE AA CB  1 
ATOM   1067 C  CG1 . ILE A 1 140 ? 6.10100   3.54300   -2.18000  1.000 66.70655  ?  242  ILE AA CG1 1 
ATOM   1068 C  CG2 . ILE A 1 140 ? 7.66000   3.34900   -4.28200  1.000 66.80203  ?  242  ILE AA CG2 1 
ATOM   1069 C  CD1 . ILE A 1 140 ? 7.18000   3.97500   -1.18600  1.000 62.82760  ?  242  ILE AA CD1 1 
ATOM   1070 N  N   . ILE A 1 141 ? 6.58200   0.24900   -5.36300  1.000 68.27114  ?  243  ILE AA N   1 
ATOM   1071 C  CA  . ILE A 1 141 ? 7.01600   -0.44500  -6.56600  1.000 68.95184  ?  243  ILE AA CA  1 
ATOM   1072 C  C   . ILE A 1 141 ? 5.81800   -0.80600  -7.42200  1.000 70.65856  ?  243  ILE AA C   1 
ATOM   1073 O  O   . ILE A 1 141 ? 5.88600   -0.75400  -8.65400  1.000 71.78192  ?  243  ILE AA O   1 
ATOM   1074 C  CB  . ILE A 1 141 ? 7.85000   -1.68500  -6.20700  1.000 67.34162  ?  243  ILE AA CB  1 
ATOM   1075 C  CG1 . ILE A 1 141 ? 9.19800   -1.21900  -5.69000  1.000 65.34940  ?  243  ILE AA CG1 1 
ATOM   1076 C  CG2 . ILE A 1 141 ? 8.05500   -2.57600  -7.42200  1.000 66.54066  ?  243  ILE AA CG2 1 
ATOM   1077 C  CD1 . ILE A 1 141 ? 9.85300   -0.27300  -6.62900  1.000 65.79519  ?  243  ILE AA CD1 1 
ATOM   1078 N  N   . VAL A 1 142 ? 4.71100   -1.20100  -6.78900  1.000 70.44209  ?  244  VAL AA N   1 
ATOM   1079 C  CA  . VAL A 1 142 ? 3.51300   -1.57100  -7.54000  1.000 71.56185  ?  244  VAL AA CA  1 
ATOM   1080 C  C   . VAL A 1 142 ? 2.98500   -0.37800  -8.31400  1.000 74.19215  ?  244  VAL AA C   1 
ATOM   1081 O  O   . VAL A 1 142 ? 2.55500   -0.50300  -9.46900  1.000 75.85303  ?  244  VAL AA O   1 
ATOM   1082 C  CB  . VAL A 1 142 ? 2.42400   -2.12200  -6.60700  1.000 71.42185  ?  244  VAL AA CB  1 
ATOM   1083 C  CG1 . VAL A 1 142 ? 1.11800   -2.24900  -7.37300  1.000 72.04374  ?  244  VAL AA CG1 1 
ATOM   1084 C  CG2 . VAL A 1 142 ? 2.83800   -3.44600  -6.00100  1.000 72.17204  ?  244  VAL AA CG2 1 
ATOM   1085 N  N   . ALA A 1 143 ? 2.94300   0.78800   -7.66500  1.000 72.18938  ?  245  ALA AA N   1 
ATOM   1086 C  CA  . ALA A 1 143 ? 2.46100   1.98100   -8.35100  1.000 73.43463  ?  245  ALA AA CA  1 
ATOM   1087 C  C   . ALA A 1 143 ? 3.40900   2.37400   -9.47600  1.000 72.53891  ?  245  ALA AA C   1 
ATOM   1088 O  O   . ALA A 1 143 ? 2.97100   2.77900   -10.55900 1.000 74.99645  ?  245  ALA AA O   1 
ATOM   1089 C  CB  . ALA A 1 143 ? 2.28000   3.12000   -7.34700  1.000 71.78291  ?  245  ALA AA CB  1 
ATOM   1090 N  N   . TRP A 1 144 ? 4.71500   2.26000   -9.23000  1.000 72.84798  ?  246  TRP AA N   1 
ATOM   1091 C  CA  . TRP A 1 144 ? 5.70100   2.43000   -10.28600 1.000 72.96117  ?  246  TRP AA CA  1 
ATOM   1092 C  C   . TRP A 1 144 ? 5.40500   1.51200   -11.46200 1.000 75.00204  ?  246  TRP AA C   1 
ATOM   1093 O  O   . TRP A 1 144 ? 5.45200   1.93400   -12.61900 1.000 77.49084  ?  246  TRP AA O   1 
ATOM   1094 C  CB  . TRP A 1 144 ? 7.09300   2.14700   -9.72800  1.000 70.83400  ?  246  TRP AA CB  1 
ATOM   1095 C  CG  . TRP A 1 144 ? 8.20800   2.15700   -10.76600 1.000 76.12867  ?  246  TRP AA CG  1 
ATOM   1096 C  CD1 . TRP A 1 144 ? 8.80600   3.26900   -11.32900 1.000 74.50994  ?  246  TRP AA CD1 1 
ATOM   1097 C  CD2 . TRP A 1 144 ? 8.90000   1.00500   -11.32600 1.000 76.84035  ?  246  TRP AA CD2 1 
ATOM   1098 N  NE1 . TRP A 1 144 ? 9.80800   2.87900   -12.20100 1.000 74.16816  ?  246  TRP AA NE1 1 
ATOM   1099 C  CE2 . TRP A 1 144 ? 9.89200   1.50800   -12.21700 1.000 75.41828  ?  246  TRP AA CE2 1 
ATOM   1100 C  CE3 . TRP A 1 144 ? 8.78900   -0.39400  -11.14900 1.000 73.31078  ?  246  TRP AA CE3 1 
ATOM   1101 C  CZ2 . TRP A 1 144 ? 10.75300  0.66400   -12.92800 1.000 75.21266  ?  246  TRP AA CZ2 1 
ATOM   1102 C  CZ3 . TRP A 1 144 ? 9.64200   -1.22400  -11.85500 1.000 71.69458  ?  246  TRP AA CZ3 1 
ATOM   1103 C  CH2 . TRP A 1 144 ? 10.61200  -0.69000  -12.73800 1.000 74.40358  ?  246  TRP AA CH2 1 
ATOM   1104 N  N   . ALA A 1 145 ? 5.08300   0.25500   -11.18400 1.000 77.06704  ?  247  ALA AA N   1 
ATOM   1105 C  CA  . ALA A 1 145 ? 4.90800   -0.72000  -12.25200 1.000 78.75524  ?  247  ALA AA CA  1 
ATOM   1106 C  C   . ALA A 1 145 ? 3.69100   -0.39400  -13.11100 1.000 81.17711  ?  247  ALA AA C   1 
ATOM   1107 O  O   . ALA A 1 145 ? 3.74200   -0.50100  -14.33800 1.000 83.67382  ?  247  ALA AA O   1 
ATOM   1108 C  CB  . ALA A 1 145 ? 4.79900   -2.12200  -11.65700 1.000 77.84320  ?  247  ALA AA CB  1 
ATOM   1109 N  N   . ILE A 1 146 ? 2.57500   -0.02500  -12.48400 1.000 81.10965  ?  248  ILE AA N   1 
ATOM   1110 C  CA  . ILE A 1 146 ? 1.40000   0.33200   -13.26700 1.000 82.56606  ?  248  ILE AA CA  1 
ATOM   1111 C  C   . ILE A 1 146 ? 1.72500   1.52400   -14.14000 1.000 85.77957  ?  248  ILE AA C   1 
ATOM   1112 O  O   . ILE A 1 146 ? 1.20600   1.65800   -15.25500 1.000 89.64410  ?  248  ILE AA O   1 
ATOM   1113 C  CB  . ILE A 1 146 ? 0.18900   0.59600   -12.34700 1.000 80.64051  ?  248  ILE AA CB  1 
ATOM   1114 C  CG1 . ILE A 1 146 ? -0.23300  -0.70000  -11.64200 1.000 80.54246  ?  248  ILE AA CG1 1 
ATOM   1115 C  CG2 . ILE A 1 146 ? -0.98300  1.17000   -13.11400 1.000 81.32885  ?  248  ILE AA CG2 1 
ATOM   1116 C  CD1 . ILE A 1 146 ? -1.69400  -0.72200  -11.22900 1.000 80.99177  ?  248  ILE AA CD1 1 
ATOM   1117 N  N   . GLY A 1 147 ? 2.59400   2.40500   -13.64900 1.000 83.84214  ?  249  GLY AA N   1 
ATOM   1118 C  CA  . GLY A 1 147 ? 3.00600   3.54500   -14.44600 1.000 86.77504  ?  249  GLY AA CA  1 
ATOM   1119 C  C   . GLY A 1 147 ? 3.86800   3.15900   -15.62900 1.000 89.72804  ?  249  GLY AA C   1 
ATOM   1120 O  O   . GLY A 1 147 ? 3.76100   3.74900   -16.70700 1.000 93.58946  ?  249  GLY AA O   1 
ATOM   1121 N  N   . LYS A 1 148 ? 4.76400   2.19400   -15.43800 1.000 90.54590  ?  250  LYS AA N   1 
ATOM   1122 C  CA  . LYS A 1 148 ? 5.49700   1.66000   -16.57400 1.000 90.14537  ?  250  LYS AA CA  1 
ATOM   1123 C  C   . LYS A 1 148 ? 4.53200   1.02800   -17.56200 1.000 93.78577  ?  250  LYS AA C   1 
ATOM   1124 O  O   . LYS A 1 148 ? 4.60700   1.26900   -18.76500 1.000 97.66273  ?  250  LYS AA O   1 
ATOM   1125 C  CB  . LYS A 1 148 ? 6.52600   0.64800   -16.08800 1.000 86.58739  ?  250  LYS AA CB  1 
ATOM   1126 C  CG  . LYS A 1 148 ? 7.50300   1.22000   -15.10500 1.000 84.37976  ?  250  LYS AA CG  1 
ATOM   1127 C  CD  . LYS A 1 148 ? 8.28500   2.40100   -15.64500 1.000 87.17202  ?  250  LYS AA CD  1 
ATOM   1128 C  CE  . LYS A 1 148 ? 9.46500   1.96300   -16.47600 1.000 89.27029  ?  250  LYS AA CE  1 
ATOM   1129 N  NZ  . LYS A 1 148 ? 10.38400  3.11000   -16.70700 1.000 90.97188  ?  250  LYS AA NZ  1 
ATOM   1130 N  N   . LEU A 1 149 ? 3.58000   0.25300   -17.05700 1.000 91.48051  ?  251  LEU AA N   1 
ATOM   1131 C  CA  . LEU A 1 149 ? 2.69900   -0.51100  -17.92800 1.000 93.20818  ?  251  LEU AA CA  1 
ATOM   1132 C  C   . LEU A 1 149 ? 1.83200   0.39900   -18.79800 1.000 98.19512  ?  251  LEU AA C   1 
ATOM   1133 O  O   . LEU A 1 149 ? 1.73500   0.19600   -20.01100 1.000 98.35002  ?  251  LEU AA O   1 
ATOM   1134 C  CB  . LEU A 1 149 ? 1.83400   -1.44600  -17.08100 1.000 92.44523  ?  251  LEU AA CB  1 
ATOM   1135 C  CG  . LEU A 1 149 ? 1.45221   -2.75511  -17.76491 1.000 93.79285  ?  251  LEU AA CG  1 
ATOM   1136 C  CD1 . LEU A 1 149 ? 2.58523   -3.77803  -17.59154 1.000 90.47218  ?  251  LEU AA CD1 1 
ATOM   1137 C  CD2 . LEU A 1 149 ? 0.10813   -3.26911  -17.23811 1.000 93.88765  ?  251  LEU AA CD2 1 
ATOM   1138 N  N   . TYR A 1 150 ? 1.16200   1.39100   -18.19800 1.000 109.99472 ?  252  TYR AA N   1 
ATOM   1139 C  CA  . TYR A 1 150 ? 0.25500   2.24000   -18.97600 1.000 111.93660 ?  252  TYR AA CA  1 
ATOM   1140 C  C   . TYR A 1 150 ? 1.00700   3.25200   -19.84700 1.000 112.38454 ?  252  TYR AA C   1 
ATOM   1141 O  O   . TYR A 1 150 ? 0.45600   3.71500   -20.85900 1.000 112.22438 ?  252  TYR AA O   1 
ATOM   1142 C  CB  . TYR A 1 150 ? -0.73800  2.96600   -18.03900 1.000 113.54163 ?  252  TYR AA CB  1 
ATOM   1143 C  CG  . TYR A 1 150 ? -2.22200  3.13000   -18.47200 1.000 117.13661 ?  252  TYR AA CG  1 
ATOM   1144 C  CD1 . TYR A 1 150 ? -2.59100  3.97200   -19.54200 1.000 120.40347 ?  252  TYR AA CD1 1 
ATOM   1145 C  CD2 . TYR A 1 150 ? -3.25900  2.54700   -17.72900 1.000 119.06289 ?  252  TYR AA CD2 1 
ATOM   1146 C  CE1 . TYR A 1 150 ? -3.95500  4.16100   -19.90700 1.000 124.31332 ?  252  TYR AA CE1 1 
ATOM   1147 C  CE2 . TYR A 1 150 ? -4.62100  2.73500   -18.08200 1.000 123.19475 ?  252  TYR AA CE2 1 
ATOM   1148 C  CZ  . TYR A 1 150 ? -4.96100  3.54300   -19.17100 1.000 126.69595 ?  252  TYR AA CZ  1 
ATOM   1149 O  OH  . TYR A 1 150 ? -6.29400  3.72700   -19.51300 1.000 127.87650 ?  252  TYR AA OH  1 
ATOM   1150 N  N   . TYR A 1 151 ? 2.24000   3.63500   -19.46600 1.000 102.40200 ?  253  TYR AA N   1 
ATOM   1151 C  CA  . TYR A 1 151 ? 2.91800   4.77800   -20.08200 1.000 99.76552  ?  253  TYR AA CA  1 
ATOM   1152 C  C   . TYR A 1 151 ? 4.32500   4.50100   -20.63900 1.000 99.46851  ?  253  TYR AA C   1 
ATOM   1153 O  O   . TYR A 1 151 ? 4.70600   5.16100   -21.60600 1.000 102.65891 ?  253  TYR AA O   1 
ATOM   1154 C  CB  . TYR A 1 151 ? 3.00600   5.96200   -19.08300 1.000 102.73033 ?  253  TYR AA CB  1 
ATOM   1155 C  CG  . TYR A 1 151 ? 1.67400   6.55600   -18.54000 1.000 108.48063 ?  253  TYR AA CG  1 
ATOM   1156 C  CD1 . TYR A 1 151 ? 0.46600   5.86500   -18.62800 1.000 111.16866 ?  253  TYR AA CD1 1 
ATOM   1157 C  CD2 . TYR A 1 151 ? 1.64100   7.81400   -17.93600 1.000 109.15349 ?  253  TYR AA CD2 1 
ATOM   1158 C  CE1 . TYR A 1 151 ? -0.73400  6.40400   -18.13100 1.000 112.13498 ?  253  TYR AA CE1 1 
ATOM   1159 C  CE2 . TYR A 1 151 ? 0.44200   8.36000   -17.44100 1.000 110.09473 ?  253  TYR AA CE2 1 
ATOM   1160 C  CZ  . TYR A 1 151 ? -0.74100  7.64600   -17.54300 1.000 110.75618 ?  253  TYR AA CZ  1 
ATOM   1161 O  OH  . TYR A 1 151 ? -1.93400  8.16300   -17.06700 1.000 108.83585 ?  253  TYR AA OH  1 
ATOM   1162 N  N   . ASP A 1 152 ? 5.11700   3.58400   -20.06900 1.000 97.38721  ?  254  ASP AA N   1 
ATOM   1163 C  CA  . ASP A 1 152 ? 6.54500   3.42900   -20.43300 1.000 96.79384  ?  254  ASP AA CA  1 
ATOM   1164 C  C   . ASP A 1 152 ? 6.98300   1.95500   -20.55900 1.000 96.98215  ?  254  ASP AA C   1 
ATOM   1165 O  O   . ASP A 1 152 ? 7.96800   1.52400   -19.95000 1.000 96.55071  ?  254  ASP AA O   1 
ATOM   1166 C  CB  . ASP A 1 152 ? 7.44800   4.14700   -19.42600 1.000 96.57853  ?  254  ASP AA CB  1 
ATOM   1167 C  CG  . ASP A 1 152 ? 8.81700   4.48400   -20.00600 1.000 100.76449 ?  254  ASP AA CG  1 
ATOM   1168 O  OD1 . ASP A 1 152 ? 9.37700   3.64300   -20.74800 1.000 104.52638 ?  254  ASP AA OD1 1 
ATOM   1169 O  OD2 . ASP A 1 152 ? 9.36000   5.56700   -19.70200 1.000 101.32823 -1 254  ASP AA OD2 1 
ATOM   1170 N  N   . ASN A 1 153 ? 6.25000   1.15600   -21.33700 1.000 101.64829 ?  255  ASN AA N   1 
ATOM   1171 C  CA  . ASN A 1 153 ? 6.48200   -0.29100  -21.41000 1.000 100.18637 ?  255  ASN AA CA  1 
ATOM   1172 C  C   . ASN A 1 153 ? 7.59500   -0.63400  -22.41200 1.000 103.82066 ?  255  ASN AA C   1 
ATOM   1173 O  O   . ASN A 1 153 ? 7.36300   -1.23900  -23.46200 1.000 103.99359 ?  255  ASN AA O   1 
ATOM   1174 C  CB  . ASN A 1 153 ? 5.18100   -0.98800  -21.78300 1.000 96.92257  ?  255  ASN AA CB  1 
ATOM   1175 C  CG  . ASN A 1 153 ? 5.13400   -2.41600  -21.32000 1.000 95.19777  ?  255  ASN AA CG  1 
ATOM   1176 O  OD1 . ASN A 1 153 ? 5.82300   -2.79600  -20.36200 1.000 95.09750  ?  255  ASN AA OD1 1 
ATOM   1177 N  ND2 . ASN A 1 153 ? 4.34500   -3.23300  -22.00700 1.000 88.92542  ?  255  ASN AA ND2 1 
ATOM   1178 N  N   . GLU A 1 154 ? 8.84000   -0.28800  -22.05100 1.000 107.06816 ?  256  GLU AA N   1 
ATOM   1179 C  CA  . GLU A 1 154 ? 9.97400   -0.48900  -22.95500 1.000 107.13811 ?  256  GLU AA CA  1 
ATOM   1180 C  C   . GLU A 1 154 ? 11.23700  -0.82300  -22.16600 1.000 106.52567 ?  256  GLU AA C   1 
ATOM   1181 O  O   . GLU A 1 154 ? 11.30700  -0.65100  -20.94400 1.000 105.22567 ?  256  GLU AA O   1 
ATOM   1182 C  CB  . GLU A 1 154 ? 10.26300  0.75000   -23.81500 1.000 107.87065 ?  256  GLU AA CB  1 
ATOM   1183 C  CG  . GLU A 1 154 ? 10.34600  2.05500   -23.01600 1.000 109.25771 ?  256  GLU AA CG  1 
ATOM   1184 C  CD  . GLU A 1 154 ? 11.25200  3.10500   -23.64300 1.000 111.15175 ?  256  GLU AA CD  1 
ATOM   1185 O  OE1 . GLU A 1 154 ? 11.40400  3.11800   -24.88500 1.000 109.87542 ?  256  GLU AA OE1 1 
ATOM   1186 O  OE2 . GLU A 1 154 ? 11.81500  3.92100   -22.87600 1.000 113.39447 -1 256  GLU AA OE2 1 
ATOM   1187 N  N   . LYS A 1 155 ? 12.24800  -1.28800  -22.90700 1.000 100.59241 ?  257  LYS AA N   1 
ATOM   1188 C  CA  . LYS A 1 155 ? 13.61700  -1.46900  -22.40900 1.000 98.40709  ?  257  LYS AA CA  1 
ATOM   1189 C  C   . LYS A 1 155 ? 13.64800  -2.22400  -21.07400 1.000 92.97902  ?  257  LYS AA C   1 
ATOM   1190 O  O   . LYS A 1 155 ? 14.48900  -1.97000  -20.20600 1.000 91.46543  ?  257  LYS AA O   1 
ATOM   1191 C  CB  . LYS A 1 155 ? 14.34800  -0.11700  -22.30200 1.000 99.60835  ?  257  LYS AA CB  1 
ATOM   1192 C  CG  . LYS A 1 155 ? 14.58530  0.60784   -23.64703 1.000 101.51551 ?  257  LYS AA CG  1 
ATOM   1193 C  CD  . LYS A 1 155 ? 16.07735  0.90494   -23.97067 1.000 101.55426 ?  257  LYS AA CD  1 
ATOM   1194 C  CE  . LYS A 1 155 ? 16.29788  2.25957   -24.67655 1.000 101.40826 ?  257  LYS AA CE  1 
ATOM   1195 N  NZ  . LYS A 1 155 ? 17.74319  2.61916   -24.83486 1.000 98.87562  ?  257  LYS AA NZ  1 
ATOM   1196 N  N   . CYS A 1 156 ? 12.74300  -3.19100  -20.92900 1.000 92.61695  ?  258  CYS AA N   1 
ATOM   1197 C  CA  . CYS A 1 156 ? 12.62400  -4.01400  -19.73200 1.000 88.55827  ?  258  CYS AA CA  1 
ATOM   1198 C  C   . CYS A 1 156 ? 12.39600  -3.17000  -18.48800 1.000 86.38605  ?  258  CYS AA C   1 
ATOM   1199 O  O   . CYS A 1 156 ? 12.64300  -3.63000  -17.37800 1.000 83.08826  ?  258  CYS AA O   1 
ATOM   1200 C  CB  . CYS A 1 156 ? 13.85900  -4.91500  -19.55400 1.000 87.98507  ?  258  CYS AA CB  1 
ATOM   1201 S  SG  . CYS A 1 156 ? 13.85600  -6.37600  -20.62100 1.000 76.55256  ?  258  CYS AA SG  1 
ATOM   1202 N  N   . TRP A 1 157 ? 11.91100  -1.94300  -18.66900 1.000 90.04863  ?  259  TRP AA N   1 
ATOM   1203 C  CA  . TRP A 1 157 ? 11.68600  -0.95100  -17.62400 1.000 86.82699  ?  259  TRP AA CA  1 
ATOM   1204 C  C   . TRP A 1 157 ? 12.98200  -0.33200  -17.10900 1.000 86.61935  ?  259  TRP AA C   1 
ATOM   1205 O  O   . TRP A 1 157 ? 12.94500  0.49200   -16.18700 1.000 84.29266  ?  259  TRP AA O   1 
ATOM   1206 C  CB  . TRP A 1 157 ? 10.88000  -1.55100  -16.47200 1.000 85.17398  ?  259  TRP AA CB  1 
ATOM   1207 C  CG  . TRP A 1 157 ? 9.50700   -1.95800  -16.90700 1.000 84.48269  ?  259  TRP AA CG  1 
ATOM   1208 C  CD1 . TRP A 1 157 ? 8.93100   -1.70500  -18.11200 1.000 87.08465  ?  259  TRP AA CD1 1 
ATOM   1209 C  CD2 . TRP A 1 157 ? 8.54400   -2.68600  -16.14300 1.000 83.22969  ?  259  TRP AA CD2 1 
ATOM   1210 N  NE1 . TRP A 1 157 ? 7.66600   -2.22600  -18.15300 1.000 88.27041  ?  259  TRP AA NE1 1 
ATOM   1211 C  CE2 . TRP A 1 157 ? 7.40100   -2.83600  -16.95500 1.000 85.60348  ?  259  TRP AA CE2 1 
ATOM   1212 C  CE3 . TRP A 1 157 ? 8.53800   -3.22800  -14.84900 1.000 81.26423  ?  259  TRP AA CE3 1 
ATOM   1213 C  CZ2 . TRP A 1 157 ? 6.25800   -3.50200  -16.52000 1.000 85.03092  ?  259  TRP AA CZ2 1 
ATOM   1214 C  CZ3 . TRP A 1 157 ? 7.40700   -3.88800  -14.41500 1.000 81.16947  ?  259  TRP AA CZ3 1 
ATOM   1215 C  CH2 . TRP A 1 157 ? 6.27900   -4.01800  -15.25100 1.000 84.71021  ?  259  TRP AA CH2 1 
ATOM   1216 N  N   . ALA A 1 158 ? 14.12600  -0.68100  -17.70300 1.000 91.12902  ?  260  ALA AA N   1 
ATOM   1217 C  CA  . ALA A 1 158 ? 15.42800  -0.12200  -17.35000 1.000 91.95822  ?  260  ALA AA CA  1 
ATOM   1218 C  C   . ALA A 1 158 ? 15.87700  0.97800   -18.29400 1.000 96.19830  ?  260  ALA AA C   1 
ATOM   1219 O  O   . ALA A 1 158 ? 17.01100  1.45700   -18.18200 1.000 95.65912  ?  260  ALA AA O   1 
ATOM   1220 C  CB  . ALA A 1 158 ? 16.49300  -1.21900  -17.33100 1.000 90.11792  ?  260  ALA AA CB  1 
ATOM   1221 N  N   . GLY A 1 159 ? 15.03100  1.36700   -19.23800 1.000 97.16823  ?  261  GLY AA N   1 
ATOM   1222 C  CA  . GLY A 1 159 ? 15.39700  2.43200   -20.14300 1.000 100.41146 ?  261  GLY AA CA  1 
ATOM   1223 C  C   . GLY A 1 159 ? 15.48600  3.75800   -19.41200 1.000 103.52467 ?  261  GLY AA C   1 
ATOM   1224 O  O   . GLY A 1 159 ? 14.74900  4.02300   -18.46300 1.000 103.19581 ?  261  GLY AA O   1 
ATOM   1225 N  N   . LYS A 1 160 ? 16.42100  4.58800   -19.84600 1.000 105.94174 ?  262  LYS AA N   1 
ATOM   1226 C  CA  . LYS A 1 160 ? 16.46000  5.98400   -19.44900 1.000 109.58888 ?  262  LYS AA CA  1 
ATOM   1227 C  C   . LYS A 1 160 ? 16.02900  6.80900   -20.65500 1.000 115.10607 ?  262  LYS AA C   1 
ATOM   1228 O  O   . LYS A 1 160 ? 16.53900  6.60400   -21.76200 1.000 114.54343 ?  262  LYS AA O   1 
ATOM   1229 C  CB  . LYS A 1 160 ? 17.85300  6.37900   -18.95700 1.000 106.91202 ?  262  LYS AA CB  1 
ATOM   1230 N  N   . ARG A 1 161 ? 15.04700  7.69000   -20.45600 1.000 122.95112 ?  263  ARG AA N   1 
ATOM   1231 C  CA  . ARG A 1 161 ? 14.51800  8.53800   -21.51800 1.000 126.27490 ?  263  ARG AA CA  1 
ATOM   1232 C  C   . ARG A 1 161 ? 14.23200  9.93100   -20.97500 1.000 130.87011 ?  263  ARG AA C   1 
ATOM   1233 O  O   . ARG A 1 161 ? 13.83800  10.08100  -19.81100 1.000 127.63924 ?  263  ARG AA O   1 
ATOM   1234 C  CB  . ARG A 1 161 ? 13.23800  7.95000   -22.13100 1.000 123.95072 ?  263  ARG AA CB  1 
ATOM   1235 N  N   . PRO A 1 162 ? 14.41400  10.96400  -21.79600 1.000 138.09347 ?  264  PRO AA N   1 
ATOM   1236 C  CA  . PRO A 1 162 ? 14.20900  12.33600  -21.31400 1.000 137.80288 ?  264  PRO AA CA  1 
ATOM   1237 C  C   . PRO A 1 162 ? 12.73500  12.67800  -21.15400 1.000 136.72376 ?  264  PRO AA C   1 
ATOM   1238 O  O   . PRO A 1 162 ? 11.87300  12.17900  -21.88100 1.000 137.56371 ?  264  PRO AA O   1 
ATOM   1239 C  CB  . PRO A 1 162 ? 14.85600  13.19700  -22.40700 1.000 139.50925 ?  264  PRO AA CB  1 
ATOM   1240 C  CG  . PRO A 1 162 ? 14.74200  12.36700  -23.64300 1.000 139.55184 ?  264  PRO AA CG  1 
ATOM   1241 C  CD  . PRO A 1 162 ? 14.88000  10.93100  -23.19400 1.000 138.98376 ?  264  PRO AA CD  1 
ATOM   1242 N  N   . GLY A 1 163 ? 12.45700  13.56000  -20.19400 1.000 130.74843 ?  265  GLY AA N   1 
ATOM   1243 C  CA  . GLY A 1 163 ? 11.09600  13.98100  -19.94700 1.000 125.44982 ?  265  GLY AA CA  1 
ATOM   1244 C  C   . GLY A 1 163 ? 10.21300  12.93400  -19.31400 1.000 122.49171 ?  265  GLY AA C   1 
ATOM   1245 O  O   . GLY A 1 163 ? 8.99100   13.10700  -19.29500 1.000 122.54426 ?  265  GLY AA O   1 
ATOM   1246 N  N   . VAL A 1 164 ? 10.78300  11.85000  -18.79500 1.000 119.25204 ?  266  VAL AA N   1 
ATOM   1247 C  CA  . VAL A 1 164 ? 10.00500  10.76400  -18.21100 1.000 114.08090 ?  266  VAL AA CA  1 
ATOM   1248 C  C   . VAL A 1 164 ? 10.12200  10.86200  -16.69700 1.000 109.85551 ?  266  VAL AA C   1 
ATOM   1249 O  O   . VAL A 1 164 ? 11.22200  10.76600  -16.13700 1.000 109.80932 ?  266  VAL AA O   1 
ATOM   1250 C  CB  . VAL A 1 164 ? 10.46900  9.39200   -18.71800 1.000 114.03635 ?  266  VAL AA CB  1 
ATOM   1251 C  CG1 . VAL A 1 164 ? 9.52700   8.31600   -18.23400 1.000 106.36623 ?  266  VAL AA CG1 1 
ATOM   1252 C  CG2 . VAL A 1 164 ? 10.56700  9.38600   -20.24800 1.000 118.06528 ?  266  VAL AA CG2 1 
ATOM   1253 N  N   . TYR A 1 165 ? 8.99300   11.05800  -16.03300 1.000 106.95827 ?  267  TYR AA N   1 
ATOM   1254 C  CA  . TYR A 1 165 ? 8.98300   11.20700  -14.59200 1.000 103.14278 ?  267  TYR AA CA  1 
ATOM   1255 C  C   . TYR A 1 165 ? 8.57200   9.92500   -13.87600 1.000 101.76965 ?  267  TYR AA C   1 
ATOM   1256 O  O   . TYR A 1 165 ? 8.46500   9.93000   -12.64700 1.000 101.38539 ?  267  TYR AA O   1 
ATOM   1257 C  CB  . TYR A 1 165 ? 8.06200   12.37200  -14.20200 1.000 103.52945 ?  267  TYR AA CB  1 
ATOM   1258 N  N   . THR A 1 166 ? 8.37200   8.81900   -14.60800 1.000 97.30559  ?  268  THR AA N   1 
ATOM   1259 C  CA  . THR A 1 166 ? 7.81600   7.61700   -13.98400 1.000 93.93215  ?  268  THR AA CA  1 
ATOM   1260 C  C   . THR A 1 166 ? 8.68300   7.13200   -12.82800 1.000 86.63494  ?  268  THR AA C   1 
ATOM   1261 O  O   . THR A 1 166 ? 8.16200   6.66500   -11.81300 1.000 84.22117  ?  268  THR AA O   1 
ATOM   1262 C  CB  . THR A 1 166 ? 7.64400   6.48400   -15.00500 1.000 93.93469  ?  268  THR AA CB  1 
ATOM   1263 O  OG1 . THR A 1 166 ? 8.68700   6.53500   -15.98600 1.000 95.77882  ?  268  THR AA OG1 1 
ATOM   1264 C  CG2 . THR A 1 166 ? 6.28200   6.54500   -15.68600 1.000 92.44044  ?  268  THR AA CG2 1 
ATOM   1265 N  N   . ASP A 1 167 ? 10.00500  7.20700   -12.97800 1.000 84.60078  ?  269  ASP AA N   1 
ATOM   1266 C  CA  . ASP A 1 167 ? 10.95100  6.74300   -11.96800 1.000 81.06625  ?  269  ASP AA CA  1 
ATOM   1267 C  C   . ASP A 1 167 ? 10.91600  7.57800   -10.69000 1.000 79.54444  ?  269  ASP AA C   1 
ATOM   1268 O  O   . ASP A 1 167 ? 11.51500  7.17100   -9.68800  1.000 76.09090  ?  269  ASP AA O   1 
ATOM   1269 C  CB  . ASP A 1 167 ? 12.38400  6.74400   -12.53200 1.000 79.42784  ?  269  ASP AA CB  1 
ATOM   1270 C  CG  . ASP A 1 167 ? 12.65200  5.61300   -13.55300 1.000 79.30746  ?  269  ASP AA CG  1 
ATOM   1271 O  OD1 . ASP A 1 167 ? 11.79000  4.72000   -13.74600 1.000 78.01334  ?  269  ASP AA OD1 1 
ATOM   1272 O  OD2 . ASP A 1 167 ? 13.75400  5.62500   -14.15900 1.000 80.39296  -1 269  ASP AA OD2 1 
ATOM   1273 N  N   . TYR A 1 168 ? 10.26100  8.74100   -10.70000 1.000 79.89233  ?  270  TYR AA N   1 
ATOM   1274 C  CA  . TYR A 1 168 ? 10.15500  9.52100   -9.48300  1.000 77.81885  ?  270  TYR AA CA  1 
ATOM   1275 C  C   . TYR A 1 168 ? 9.18700   8.87800   -8.49900  1.000 75.19551  ?  270  TYR AA C   1 
ATOM   1276 O  O   . TYR A 1 168 ? 9.29700   9.12700   -7.29100  1.000 73.38849  ?  270  TYR AA O   1 
ATOM   1277 C  CB  . TYR A 1 168 ? 9.73900   10.95900  -9.82000  1.000 82.90118  ?  270  TYR AA CB  1 
ATOM   1278 C  CG  . TYR A 1 168 ? 10.80500  11.73000  -10.57700 1.000 87.45261  ?  270  TYR AA CG  1 
ATOM   1279 C  CD1 . TYR A 1 168 ? 10.54800  13.00700  -11.09600 1.000 91.41209  ?  270  TYR AA CD1 1 
ATOM   1280 C  CD2 . TYR A 1 168 ? 12.07500  11.16800  -10.80200 1.000 87.97782  ?  270  TYR AA CD2 1 
ATOM   1281 C  CE1 . TYR A 1 168 ? 11.54200  13.71300  -11.81100 1.000 91.20141  ?  270  TYR AA CE1 1 
ATOM   1282 C  CE2 . TYR A 1 168 ? 13.07200  11.86300  -11.52200 1.000 88.60212  ?  270  TYR AA CE2 1 
ATOM   1283 C  CZ  . TYR A 1 168 ? 12.79600  13.13500  -12.01600 1.000 91.77443  ?  270  TYR AA CZ  1 
ATOM   1284 O  OH  . TYR A 1 168 ? 13.76700  13.82300  -12.71400 1.000 95.95591  ?  270  TYR AA OH  1 
ATOM   1285 N  N   . ILE A 1 169 ? 8.28500   8.01500   -8.97300  1.000 75.10235  ?  271  ILE AA N   1 
ATOM   1286 C  CA  . ILE A 1 169 ? 7.35500   7.35500   -8.06200  1.000 75.25437  ?  271  ILE AA CA  1 
ATOM   1287 C  C   . ILE A 1 169 ? 8.11700   6.64800   -6.95800  1.000 73.36190  ?  271  ILE AA C   1 
ATOM   1288 O  O   . ILE A 1 169 ? 7.76900   6.74200   -5.77500  1.000 70.55406  ?  271  ILE AA O   1 
ATOM   1289 C  CB  . ILE A 1 169 ? 6.45400   6.37700   -8.82500  1.000 75.33279  ?  271  ILE AA CB  1 
ATOM   1290 C  CG1 . ILE A 1 169 ? 5.62200   7.14900   -9.84200  1.000 78.10438  ?  271  ILE AA CG1 1 
ATOM   1291 C  CG2 . ILE A 1 169 ? 5.61200   5.55100   -7.84600  1.000 73.54153  ?  271  ILE AA CG2 1 
ATOM   1292 C  CD1 . ILE A 1 169 ? 5.34000   8.57200   -9.43300  1.000 80.81804  ?  271  ILE AA CD1 1 
ATOM   1293 N  N   . TYR A 1 170 ? 9.17400   5.93500   -7.32300  1.000 71.49256  ?  272  TYR AA N   1 
ATOM   1294 C  CA  . TYR A 1 170 ? 9.97800   5.30600   -6.29100  1.000 69.31898  ?  272  TYR AA CA  1 
ATOM   1295 C  C   . TYR A 1 170 ? 11.19500  6.14200   -5.89200  1.000 68.94861  ?  272  TYR AA C   1 
ATOM   1296 O  O   . TYR A 1 170 ? 11.65000  6.03400   -4.75400  1.000 66.97464  ?  272  TYR AA O   1 
ATOM   1297 C  CB  . TYR A 1 170 ? 10.38200  3.88900   -6.73700  1.000 68.59043  ?  272  TYR AA CB  1 
ATOM   1298 C  CG  . TYR A 1 170 ? 11.56400  3.75500   -7.70100  1.000 70.02583  ?  272  TYR AA CG  1 
ATOM   1299 C  CD1 . TYR A 1 170 ? 11.36600  3.71700   -9.09200  1.000 73.25028  ?  272  TYR AA CD1 1 
ATOM   1300 C  CD2 . TYR A 1 170 ? 12.86500  3.60400   -7.22200  1.000 66.54878  ?  272  TYR AA CD2 1 
ATOM   1301 C  CE1 . TYR A 1 170 ? 12.43400  3.57700   -9.97400  1.000 71.21553  ?  272  TYR AA CE1 1 
ATOM   1302 C  CE2 . TYR A 1 170 ? 13.93600  3.47700   -8.08600  1.000 67.37734  ?  272  TYR AA CE2 1 
ATOM   1303 C  CZ  . TYR A 1 170 ? 13.71700  3.45300   -9.46600  1.000 71.35191  ?  272  TYR AA CZ  1 
ATOM   1304 O  OH  . TYR A 1 170 ? 14.78700  3.31400   -10.32500 1.000 68.86547  ?  272  TYR AA OH  1 
ATOM   1305 N  N   . GLN A 1 171 ? 11.74200  6.98400   -6.77600  1.000 70.05319  ?  273  GLN AA N   1 
ATOM   1306 C  CA  . GLN A 1 171 ? 12.92600  7.74800   -6.38100  1.000 70.12809  ?  273  GLN AA CA  1 
ATOM   1307 C  C   . GLN A 1 171 ? 12.58300  8.86900   -5.40500  1.000 68.53113  ?  273  GLN AA C   1 
ATOM   1308 O  O   . GLN A 1 171 ? 13.38000  9.19100   -4.52300  1.000 63.87707  ?  273  GLN AA O   1 
ATOM   1309 C  CB  . GLN A 1 171 ? 13.63800  8.31100   -7.60900  1.000 69.43007  ?  273  GLN AA CB  1 
ATOM   1310 C  CG  . GLN A 1 171 ? 14.83200  7.50900   -8.01000  1.000 71.87597  ?  273  GLN AA CG  1 
ATOM   1311 C  CD  . GLN A 1 171 ? 15.15000  7.70300   -9.48700  1.000 76.27784  ?  273  GLN AA CD  1 
ATOM   1312 O  OE1 . GLN A 1 171 ? 14.23100  7.80700   -10.29800 1.000 76.40232  ?  273  GLN AA OE1 1 
ATOM   1313 N  NE2 . GLN A 1 171 ? 16.44300  7.73100   -9.84600  1.000 70.54957  ?  273  GLN AA NE2 1 
ATOM   1314 N  N   . GLY A 1 172 ? 11.43000  9.49400   -5.56100  1.000 68.30259  ?  274  GLY AA N   1 
ATOM   1315 C  CA  . GLY A 1 172 ? 11.03900  10.59000  -4.70700  1.000 68.49144  ?  274  GLY AA CA  1 
ATOM   1316 C  C   . GLY A 1 172 ? 11.01400  10.18400  -3.24400  1.000 68.19190  ?  274  GLY AA C   1 
ATOM   1317 O  O   . GLY A 1 172 ? 11.56300  10.87900  -2.37500  1.000 67.35908  ?  274  GLY AA O   1 
ATOM   1318 N  N   . PRO A 1 173 ? 10.36700  9.04400   -2.93500  1.000 67.80355  ?  275  PRO AA N   1 
ATOM   1319 C  CA  . PRO A 1 173 ? 10.43800  8.50100   -1.57100  1.000 65.08885  ?  275  PRO AA CA  1 
ATOM   1320 C  C   . PRO A 1 173 ? 11.85200  8.32900   -1.03800  1.000 64.16020  ?  275  PRO AA C   1 
ATOM   1321 O  O   . PRO A 1 173 ? 12.11300  8.66400   0.12400   1.000 64.40125  ?  275  PRO AA O   1 
ATOM   1322 C  CB  . PRO A 1 173 ? 9.71300   7.15400   -1.72600  1.000 62.71511  ?  275  PRO AA CB  1 
ATOM   1323 C  CG  . PRO A 1 173 ? 8.63500   7.46600   -2.66600  1.000 64.59588  ?  275  PRO AA CG  1 
ATOM   1324 C  CD  . PRO A 1 173 ? 9.28500   8.38700   -3.70100  1.000 68.26356  ?  275  PRO AA CD  1 
ATOM   1325 N  N   . MET A 1 174 ? 12.78000  7.81900   -1.84600  1.000 64.12872  ?  276  MET AA N   1 
ATOM   1326 C  CA  . MET A 1 174 ? 14.10700  7.53200   -1.30800  1.000 63.61783  ?  276  MET AA CA  1 
ATOM   1327 C  C   . MET A 1 174 ? 14.72900  8.81400   -0.77800  1.000 61.45265  ?  276  MET AA C   1 
ATOM   1328 O  O   . MET A 1 174 ? 15.34400  8.83000   0.29300   1.000 62.42231  ?  276  MET AA O   1 
ATOM   1329 C  CB  . MET A 1 174 ? 15.02200  6.89300   -2.37300  1.000 64.22685  ?  276  MET AA CB  1 
ATOM   1330 C  CG  . MET A 1 174 ? 14.36900  6.07000   -3.51100  1.000 64.43260  ?  276  MET AA CG  1 
ATOM   1331 S  SD  . MET A 1 174 ? 15.25100  4.53500   -4.02600  1.000 62.99830  ?  276  MET AA SD  1 
ATOM   1332 C  CE  . MET A 1 174 ? 16.74600  5.24700   -4.72600  1.000 65.89762  ?  276  MET AA CE  1 
ATOM   1333 N  N   . ALA A 1 175 ? 14.55400  9.90600   -1.51500  1.000 63.95727  ?  277  ALA AA N   1 
ATOM   1334 C  CA  . ALA A 1 175 ? 15.09200  11.19800  -1.10100  1.000 65.37690  ?  277  ALA AA CA  1 
ATOM   1335 C  C   . ALA A 1 175 ? 14.38600  11.72300  0.14400   1.000 66.80340  ?  277  ALA AA C   1 
ATOM   1336 O  O   . ALA A 1 175 ? 15.01000  12.35900  1.00300   1.000 64.97611  ?  277  ALA AA O   1 
ATOM   1337 C  CB  . ALA A 1 175 ? 14.96600  12.20400  -2.25000  1.000 62.43205  ?  277  ALA AA CB  1 
ATOM   1338 N  N   . LEU A 1 176 ? 13.07300  11.50300  0.23200   1.000 66.08170  ?  278  LEU AA N   1 
ATOM   1339 C  CA  . LEU A 1 176 ? 12.29800  12.02200  1.34600   1.000 64.20468  ?  278  LEU AA CA  1 
ATOM   1340 C  C   . LEU A 1 176 ? 12.73900  11.40700  2.67600   1.000 65.49733  ?  278  LEU AA C   1 
ATOM   1341 O  O   . LEU A 1 176 ? 12.90400  12.13300  3.66900   1.000 64.85300  ?  278  LEU AA O   1 
ATOM   1342 C  CB  . LEU A 1 176 ? 10.82000  11.76700  1.08600   1.000 63.79082  ?  278  LEU AA CB  1 
ATOM   1343 C  CG  . LEU A 1 176 ? 9.96100   12.41900  2.16100   1.000 70.37363  ?  278  LEU AA CG  1 
ATOM   1344 C  CD1 . LEU A 1 176 ? 9.81000   13.93700  1.90700   1.000 66.11004  ?  278  LEU AA CD1 1 
ATOM   1345 C  CD2 . LEU A 1 176 ? 8.64600   11.65200  2.34300   1.000 70.89142  ?  278  LEU AA CD2 1 
ATOM   1346 N  N   . VAL A 1 177 ? 12.94300  10.07900  2.73000   1.000 63.67624  ?  279  VAL AA N   1 
ATOM   1347 C  CA  . VAL A 1 177 ? 13.36500  9.50300   4.01300   1.000 64.11571  ?  279  VAL AA CA  1 
ATOM   1348 C  C   . VAL A 1 177 ? 14.78800  9.93600   4.34400   1.000 64.83441  ?  279  VAL AA C   1 
ATOM   1349 O  O   . VAL A 1 177 ? 15.12900  10.10700  5.52200   1.000 66.11666  ?  279  VAL AA O   1 
ATOM   1350 C  CB  . VAL A 1 177 ? 13.20500  7.95900   4.09200   1.000 60.34433  ?  279  VAL AA CB  1 
ATOM   1351 C  CG1 . VAL A 1 177 ? 11.75500  7.55800   3.93000   1.000 61.17778  ?  279  VAL AA CG1 1 
ATOM   1352 C  CG2 . VAL A 1 177 ? 14.07900  7.20900   3.09100   1.000 61.51035  ?  279  VAL AA CG2 1 
ATOM   1353 N  N   . LEU A 1 178 ? 15.62800  10.15000  3.32700   1.000 65.03034  ?  280  LEU AA N   1 
ATOM   1354 C  CA  . LEU A 1 178 ? 16.96700  10.67400  3.58400   1.000 66.04956  ?  280  LEU AA CA  1 
ATOM   1355 C  C   . LEU A 1 178 ? 16.90900  12.07600  4.18700   1.000 65.44936  ?  280  LEU AA C   1 
ATOM   1356 O  O   . LEU A 1 178 ? 17.70000  12.40500  5.07900   1.000 66.78178  ?  280  LEU AA O   1 
ATOM   1357 C  CB  . LEU A 1 178 ? 17.79200  10.66500  2.29500   1.000 65.17678  ?  280  LEU AA CB  1 
ATOM   1358 C  CG  . LEU A 1 178 ? 19.28100  11.03500  2.39400   1.000 65.63800  ?  280  LEU AA CG  1 
ATOM   1359 C  CD1 . LEU A 1 178 ? 20.07900  10.10700  3.28900   1.000 66.12651  ?  280  LEU AA CD1 1 
ATOM   1360 C  CD2 . LEU A 1 178 ? 19.89400  11.02800  1.02200   1.000 66.17306  ?  280  LEU AA CD2 1 
ATOM   1361 N  N   . LEU A 1 179 ? 15.99800  12.92400  3.69600   1.000 64.26675  ?  281  LEU AA N   1 
ATOM   1362 C  CA  . LEU A 1 179 ? 15.79900  14.22800  4.31300   1.000 66.25538  ?  281  LEU AA CA  1 
ATOM   1363 C  C   . LEU A 1 179 ? 15.45800  14.08000  5.79500   1.000 69.09102  ?  281  LEU AA C   1 
ATOM   1364 O  O   . LEU A 1 179 ? 15.95100  14.84300  6.63500   1.000 67.23003  ?  281  LEU AA O   1 
ATOM   1365 C  CB  . LEU A 1 179 ? 14.69200  14.99400  3.59100   1.000 63.62180  ?  281  LEU AA CB  1 
ATOM   1366 C  CG  . LEU A 1 179 ? 14.36400  16.36200  4.21100   1.000 67.40861  ?  281  LEU AA CG  1 
ATOM   1367 C  CD1 . LEU A 1 179 ? 15.39200  17.45500  3.89500   1.000 68.89797  ?  281  LEU AA CD1 1 
ATOM   1368 C  CD2 . LEU A 1 179 ? 12.94800  16.82900  3.86400   1.000 68.32972  ?  281  LEU AA CD2 1 
ATOM   1369 N  N   . ILE A 1 180 ? 14.62500  13.09300  6.13400   1.000 66.76187  ?  282  ILE AA N   1 
ATOM   1370 C  CA  . ILE A 1 180 ? 14.18200  12.97300  7.50900   1.000 67.06416  ?  282  ILE AA CA  1 
ATOM   1371 C  C   . ILE A 1 180 ? 15.26600  12.36400  8.39400   1.000 67.44318  ?  282  ILE AA C   1 
ATOM   1372 O  O   . ILE A 1 180 ? 15.28400  12.60900  9.60800   1.000 69.26481  ?  282  ILE AA O   1 
ATOM   1373 C  CB  . ILE A 1 180 ? 12.86100  12.19200  7.58100   1.000 67.10979  ?  282  ILE AA CB  1 
ATOM   1374 C  CG1 . ILE A 1 180 ? 11.77200  12.97400  6.82700   1.000 65.82482  ?  282  ILE AA CG1 1 
ATOM   1375 C  CG2 . ILE A 1 180 ? 12.46700  11.96800  9.03200   1.000 63.54662  ?  282  ILE AA CG2 1 
ATOM   1376 C  CD1 . ILE A 1 180 ? 10.42100  12.33800  6.90200   1.000 64.92511  ?  282  ILE AA CD1 1 
ATOM   1377 N  N   . ASN A 1 181 ? 16.17900  11.58300  7.82600   1.000 64.66822  ?  283  ASN AA N   1 
ATOM   1378 C  CA  . ASN A 1 181 ? 17.31000  11.09800  8.60800   1.000 65.83579  ?  283  ASN AA CA  1 
ATOM   1379 C  C   . ASN A 1 181 ? 18.30500  12.21800  8.90300   1.000 68.64865  ?  283  ASN AA C   1 
ATOM   1380 O  O   . ASN A 1 181 ? 19.12200  12.10700  9.82500   1.000 70.13773  ?  283  ASN AA O   1 
ATOM   1381 C  CB  . ASN A 1 181 ? 18.00100  9.95300   7.86500   1.000 68.99701  ?  283  ASN AA CB  1 
ATOM   1382 C  CG  . ASN A 1 181 ? 17.84200  8.61400   8.56100   1.000 68.05887  ?  283  ASN AA CG  1 
ATOM   1383 O  OD1 . ASN A 1 181 ? 17.02800  8.47400   9.47400   1.000 66.22080  ?  283  ASN AA OD1 1 
ATOM   1384 N  ND2 . ASN A 1 181 ? 18.61300  7.61600   8.12300   1.000 64.44897  ?  283  ASN AA ND2 1 
ATOM   1385 N  N   . PHE A 1 182 ? 18.30400  13.27700  8.10000   1.000 67.85785  ?  284  PHE AA N   1 
ATOM   1386 C  CA  . PHE A 1 182 ? 19.21200  14.37700  8.39000   1.000 70.17052  ?  284  PHE AA CA  1 
ATOM   1387 C  C   . PHE A 1 182 ? 18.73400  15.18300  9.59000   1.000 71.18099  ?  284  PHE AA C   1 
ATOM   1388 O  O   . PHE A 1 182 ? 19.53200  15.55700  10.46000  1.000 72.44266  ?  284  PHE AA O   1 
ATOM   1389 C  CB  . PHE A 1 182 ? 19.35400  15.25200  7.16100   1.000 70.58525  ?  284  PHE AA CB  1 
ATOM   1390 C  CG  . PHE A 1 182 ? 20.51900  14.89000  6.32400   1.000 71.40031  ?  284  PHE AA CG  1 
ATOM   1391 C  CD1 . PHE A 1 182 ? 21.79100  15.30700  6.67500   1.000 72.14414  ?  284  PHE AA CD1 1 
ATOM   1392 C  CD2 . PHE A 1 182 ? 20.35700  14.08000  5.20700   1.000 70.70626  ?  284  PHE AA CD2 1 
ATOM   1393 C  CE1 . PHE A 1 182 ? 22.89400  14.95100  5.89900   1.000 74.21091  ?  284  PHE AA CE1 1 
ATOM   1394 C  CE2 . PHE A 1 182 ? 21.46300  13.71500  4.40800   1.000 70.18846  ?  284  PHE AA CE2 1 
ATOM   1395 C  CZ  . PHE A 1 182 ? 22.73000  14.15000  4.75900   1.000 70.27767  ?  284  PHE AA CZ  1 
ATOM   1396 N  N   . ILE A 1 183 ? 17.42800  15.44000  9.66600   1.000 70.11310  ?  285  ILE AA N   1 
ATOM   1397 C  CA  . ILE A 1 183 ? 16.85700  16.05800  10.85700  1.000 70.33487  ?  285  ILE AA CA  1 
ATOM   1398 C  C   . ILE A 1 183 ? 17.14900  15.21400  12.09500  1.000 71.87821  ?  285  ILE AA C   1 
ATOM   1399 O  O   . ILE A 1 183 ? 17.49200  15.74700  13.16100  1.000 72.86063  ?  285  ILE AA O   1 
ATOM   1400 C  CB  . ILE A 1 183 ? 15.34800  16.27200  10.65500  1.000 70.18471  ?  285  ILE AA CB  1 
ATOM   1401 C  CG1 . ILE A 1 183 ? 15.11400  17.02400  9.33400   1.000 70.00921  ?  285  ILE AA CG1 1 
ATOM   1402 C  CG2 . ILE A 1 183 ? 14.73200  16.98400  11.86500  1.000 69.76605  ?  285  ILE AA CG2 1 
ATOM   1403 C  CD1 . ILE A 1 183 ? 13.65600  17.06000  8.88800   1.000 68.38246  ?  285  ILE AA CD1 1 
ATOM   1404 N  N   . PHE A 1 184 ? 17.02600  13.88700  11.97600  1.000 70.01402  ?  286  PHE AA N   1 
ATOM   1405 C  CA  . PHE A 1 184 ? 17.31400  13.01600  13.11200  1.000 70.23473  ?  286  PHE AA CA  1 
ATOM   1406 C  C   . PHE A 1 184 ? 18.77600  13.12700  13.53200  1.000 72.76105  ?  286  PHE AA C   1 
ATOM   1407 O  O   . PHE A 1 184 ? 19.08500  13.12500  14.73000  1.000 73.50589  ?  286  PHE AA O   1 
ATOM   1408 C  CB  . PHE A 1 184 ? 16.96500  11.56500  12.77800  1.000 68.64870  ?  286  PHE AA CB  1 
ATOM   1409 C  CG  . PHE A 1 184 ? 15.50200  11.25700  12.85200  1.000 68.09748  ?  286  PHE AA CG  1 
ATOM   1410 C  CD1 . PHE A 1 184 ? 14.62000  12.12700  13.48100  1.000 71.51701  ?  286  PHE AA CD1 1 
ATOM   1411 C  CD2 . PHE A 1 184 ? 15.00300  10.09500  12.29100  1.000 66.41585  ?  286  PHE AA CD2 1 
ATOM   1412 C  CE1 . PHE A 1 184 ? 13.25600  11.83600  13.54300  1.000 71.90758  ?  286  PHE AA CE1 1 
ATOM   1413 C  CE2 . PHE A 1 184 ? 13.64600  9.79100   12.35200  1.000 68.08985  ?  286  PHE AA CE2 1 
ATOM   1414 C  CZ  . PHE A 1 184 ? 12.77100  10.65800  12.97900  1.000 69.37302  ?  286  PHE AA CZ  1 
ATOM   1415 N  N   . LEU A 1 185 ? 19.69500  13.19900  12.56100  1.000 74.18450  ?  287  LEU AA N   1 
ATOM   1416 C  CA  . LEU A 1 185 ? 21.11000  13.30700  12.90300  1.000 73.90984  ?  287  LEU AA CA  1 
ATOM   1417 C  C   . LEU A 1 185 ? 21.37600  14.58500  13.67300  1.000 73.72195  ?  287  LEU AA C   1 
ATOM   1418 O  O   . LEU A 1 185 ? 22.01700  14.56500  14.73300  1.000 74.87323  ?  287  LEU AA O   1 
ATOM   1419 C  CB  . LEU A 1 185 ? 21.96100  13.22200  11.63300  1.000 73.62563  ?  287  LEU AA CB  1 
ATOM   1420 C  CG  . LEU A 1 185 ? 23.48600  13.36800  11.72400  1.000 73.18308  ?  287  LEU AA CG  1 
ATOM   1421 C  CD1 . LEU A 1 185 ? 24.09300  12.70400  12.94500  1.000 73.86755  ?  287  LEU AA CD1 1 
ATOM   1422 C  CD2 . LEU A 1 185 ? 24.11300  12.76300  10.48400  1.000 70.38589  ?  287  LEU AA CD2 1 
ATOM   1423 N  N   . PHE A 1 186 ? 20.85000  15.70600  13.16200  1.000 76.19793  ?  288  PHE AA N   1 
ATOM   1424 C  CA  . PHE A 1 186 ? 21.01000  16.99300  13.82600  1.000 75.67655  ?  288  PHE AA CA  1 
ATOM   1425 C  C   . PHE A 1 186 ? 20.40200  16.96400  15.22500  1.000 75.02771  ?  288  PHE AA C   1 
ATOM   1426 O  O   . PHE A 1 186 ? 20.89600  17.63900  16.13100  1.000 77.74581  ?  288  PHE AA O   1 
ATOM   1427 C  CB  . PHE A 1 186 ? 20.38400  18.11600  12.97900  1.000 75.35524  ?  288  PHE AA CB  1 
ATOM   1428 C  CG  . PHE A 1 186 ? 20.62300  19.52500  13.52900  1.000 75.60580  ?  288  PHE AA CG  1 
ATOM   1429 C  CD1 . PHE A 1 186 ? 21.82600  20.19900  13.31000  1.000 72.74529  ?  288  PHE AA CD1 1 
ATOM   1430 C  CD2 . PHE A 1 186 ? 19.64100  20.14100  14.31700  1.000 75.79015  ?  288  PHE AA CD2 1 
ATOM   1431 C  CE1 . PHE A 1 186 ? 22.02800  21.47500  13.83400  1.000 76.66034  ?  288  PHE AA CE1 1 
ATOM   1432 C  CE2 . PHE A 1 186 ? 19.82700  21.40800  14.84700  1.000 75.89169  ?  288  PHE AA CE2 1 
ATOM   1433 C  CZ  . PHE A 1 186 ? 21.02700  22.07900  14.61500  1.000 77.89176  ?  288  PHE AA CZ  1 
ATOM   1434 N  N   . ASN A 1 187 ? 19.30700  16.22100  15.42000  1.000 74.85313  ?  289  ASN AA N   1 
ATOM   1435 C  CA  . ASN A 1 187 ? 18.69200  16.18300  16.75200  1.000 77.56994  ?  289  ASN AA CA  1 
ATOM   1436 C  C   . ASN A 1 187 ? 19.47800  15.28200  17.70700  1.000 78.24938  ?  289  ASN AA C   1 
ATOM   1437 O  O   . ASN A 1 187 ? 19.60700  15.58400  18.90300  1.000 79.47360  ?  289  ASN AA O   1 
ATOM   1438 C  CB  . ASN A 1 187 ? 17.22400  15.73600  16.67600  1.000 76.53423  ?  289  ASN AA CB  1 
ATOM   1439 C  CG  . ASN A 1 187 ? 16.25098  16.91803  16.50330  1.000 79.54764  ?  289  ASN AA CG  1 
ATOM   1440 O  OD1 . ASN A 1 187 ? 15.08498  16.72409  16.14724  1.000 78.42167  ?  289  ASN AA OD1 1 
ATOM   1441 N  ND2 . ASN A 1 187 ? 16.74795  18.15598  16.72864  1.000 79.29498  ?  289  ASN AA ND2 1 
ATOM   1442 N  N   . ILE A 1 188 ? 20.01900  14.17400  17.19900  1.000 78.13116  ?  290  ILE AA N   1 
ATOM   1443 C  CA  . ILE A 1 188 ? 20.81700  13.28300  18.04000  1.000 77.45854  ?  290  ILE AA CA  1 
ATOM   1444 C  C   . ILE A 1 188 ? 22.05800  14.00800  18.52700  1.000 79.85380  ?  290  ILE AA C   1 
ATOM   1445 O  O   . ILE A 1 188 ? 22.44300  13.90800  19.69800  1.000 82.20633  ?  290  ILE AA O   1 
ATOM   1446 C  CB  . ILE A 1 188 ? 21.17400  12.00200  17.26200  1.000 77.06190  ?  290  ILE AA CB  1 
ATOM   1447 C  CG1 . ILE A 1 188 ? 19.89900  11.21300  16.97200  1.000 74.83705  ?  290  ILE AA CG1 1 
ATOM   1448 C  CG2 . ILE A 1 188 ? 22.17500  11.15500  18.02000  1.000 77.62484  ?  290  ILE AA CG2 1 
ATOM   1449 C  CD1 . ILE A 1 188 ? 20.06000  10.15600  15.94100  1.000 72.31336  ?  290  ILE AA CD1 1 
ATOM   1450 N  N   . VAL A 1 189 ? 22.70700  14.74300  17.62100  1.000 79.61425  ?  291  VAL AA N   1 
ATOM   1451 C  CA  . VAL A 1 189 ? 23.90700  15.50800  17.95300  1.000 81.17045  ?  291  VAL AA CA  1 
ATOM   1452 C  C   . VAL A 1 189 ? 23.56000  16.66300  18.88100  1.000 80.71812  ?  291  VAL AA C   1 
ATOM   1453 O  O   . VAL A 1 189 ? 24.28900  16.94800  19.83800  1.000 84.06247  ?  291  VAL AA O   1 
ATOM   1454 C  CB  . VAL A 1 189 ? 24.59100  16.01300  16.66600  1.000 77.01557  ?  291  VAL AA CB  1 
ATOM   1455 C  CG1 . VAL A 1 189 ? 25.82800  16.82100  17.00700  1.000 76.57729  ?  291  VAL AA CG1 1 
ATOM   1456 C  CG2 . VAL A 1 189 ? 24.91400  14.85500  15.73900  1.000 76.56640  ?  291  VAL AA CG2 1 
ATOM   1457 N  N   . ARG A 1 190 ? 22.46500  17.37000  18.58000  1.000 79.29593  ?  292  ARG AA N   1 
ATOM   1458 C  CA  . ARG A 1 190 ? 21.96900  18.44300  19.44000  1.000 81.74813  ?  292  ARG AA CA  1 
ATOM   1459 C  C   . ARG A 1 190 ? 21.73000  17.92600  20.86200  1.000 83.53454  ?  292  ARG AA C   1 
ATOM   1460 O  O   . ARG A 1 190 ? 22.18600  18.52700  21.84300  1.000 79.44371  ?  292  ARG AA O   1 
ATOM   1461 C  CB  . ARG A 1 190 ? 20.68400  19.02100  18.82100  1.000 81.07692  ?  292  ARG AA CB  1 
ATOM   1462 C  CG  . ARG A 1 190 ? 20.09600  20.24800  19.50400  1.000 81.62401  ?  292  ARG AA CG  1 
ATOM   1463 C  CD  . ARG A 1 190 ? 18.60400  20.44100  19.17200  1.000 83.64374  ?  292  ARG AA CD  1 
ATOM   1464 N  NE  . ARG A 1 190 ? 17.75100  19.77700  20.15600  1.000 86.77077  ?  292  ARG AA NE  1 
ATOM   1465 C  CZ  . ARG A 1 190 ? 16.61500  20.27500  20.63100  1.000 93.13777  ?  292  ARG AA CZ  1 
ATOM   1466 N  NH1 . ARG A 1 190 ? 16.23500  21.52100  20.35900  1.000 94.95134  ?  292  ARG AA NH1 1 
ATOM   1467 N  NH2 . ARG A 1 190 ? 15.86400  19.53000  21.43900  1.000 91.46031  ?  292  ARG AA NH2 1 
ATOM   1468 N  N   . ILE A 1 191 ? 21.03600  16.78500  20.98100  1.000 82.49591  ?  293  ILE AA N   1 
ATOM   1469 C  CA  . ILE A 1 191 ? 20.76900  16.17000  22.28600  1.000 83.04328  ?  293  ILE AA CA  1 
ATOM   1470 C  C   . ILE A 1 191 ? 22.05200  15.63600  22.91700  1.000 83.98240  ?  293  ILE AA C   1 
ATOM   1471 O  O   . ILE A 1 191 ? 22.28900  15.78900  24.12200  1.000 83.68683  ?  293  ILE AA O   1 
ATOM   1472 C  CB  . ILE A 1 191 ? 19.73200  15.04000  22.13400  1.000 82.23023  ?  293  ILE AA CB  1 
ATOM   1473 C  CG1 . ILE A 1 191 ? 18.45200  15.58200  21.48000  1.000 82.87587  ?  293  ILE AA CG1 1 
ATOM   1474 C  CG2 . ILE A 1 191 ? 19.50200  14.34100  23.48500  1.000 81.05365  ?  293  ILE AA CG2 1 
ATOM   1475 C  CD1 . ILE A 1 191 ? 17.27700  14.62800  21.47400  1.000 81.43636  ?  293  ILE AA CD1 1 
ATOM   1476 N  N   . LEU A 1 192 ? 22.87000  14.94100  22.12500  1.000 84.36600  ?  294  LEU AA N   1 
ATOM   1477 C  CA  . LEU A 1 192 ? 24.05600  14.30400  22.67700  1.000 84.50528  ?  294  LEU AA CA  1 
ATOM   1478 C  C   . LEU A 1 192 ? 25.01800  15.32400  23.26900  1.000 86.02027  ?  294  LEU AA C   1 
ATOM   1479 O  O   . LEU A 1 192 ? 25.82900  14.98100  24.13700  1.000 87.27820  ?  294  LEU AA O   1 
ATOM   1480 C  CB  . LEU A 1 192 ? 24.74500  13.49100  21.59400  1.000 82.83733  ?  294  LEU AA CB  1 
ATOM   1481 C  CG  . LEU A 1 192 ? 24.41700  12.00100  21.60100  1.000 84.10204  ?  294  LEU AA CG  1 
ATOM   1482 C  CD1 . LEU A 1 192 ? 25.59100  11.24200  20.96600  1.000 84.04910  ?  294  LEU AA CD1 1 
ATOM   1483 C  CD2 . LEU A 1 192 ? 24.07400  11.49700  23.01100  1.000 87.04815  ?  294  LEU AA CD2 1 
ATOM   1484 N  N   . MET A 1 193 ? 24.97300  16.56800  22.79300  1.000 87.46797  ?  295  MET AA N   1 
ATOM   1485 C  CA  . MET A 1 193 ? 25.95400  17.56700  23.19200  1.000 87.54989  ?  295  MET AA CA  1 
ATOM   1486 C  C   . MET A 1 193 ? 25.49400  18.45400  24.33900  1.000 89.19832  ?  295  MET AA C   1 
ATOM   1487 O  O   . MET A 1 193 ? 26.33200  19.16000  24.92200  1.000 91.07282  ?  295  MET AA O   1 
ATOM   1488 C  CB  . MET A 1 193 ? 26.33000  18.46000  22.00800  1.000 85.33420  ?  295  MET AA CB  1 
ATOM   1489 C  CG  . MET A 1 193 ? 27.29100  17.80600  21.04800  1.000 89.85796  ?  295  MET AA CG  1 
ATOM   1490 S  SD  . MET A 1 193 ? 28.43200  18.98600  20.28800  1.000 97.68562  ?  295  MET AA SD  1 
ATOM   1491 C  CE  . MET A 1 193 ? 29.94500  18.01100  20.15200  1.000 94.54846  ?  295  MET AA CE  1 
ATOM   1492 N  N   . THR A 1 194 ? 24.19600  18.47400  24.65800  1.000 89.78162  ?  296  THR AA N   1 
ATOM   1493 C  CA  . THR A 1 194 ? 23.69200  19.32800  25.73000  1.000 90.22264  ?  296  THR AA CA  1 
ATOM   1494 C  C   . THR A 1 194 ? 23.16700  18.50700  26.89800  1.000 91.72237  ?  296  THR AA C   1 
ATOM   1495 O  O   . THR A 1 194 ? 23.74200  18.55700  27.98700  1.000 92.84347  ?  296  THR AA O   1 
ATOM   1496 C  CB  . THR A 1 194 ? 22.59300  20.26800  25.21300  1.000 87.74690  ?  296  THR AA CB  1 
ATOM   1497 O  OG1 . THR A 1 194 ? 21.51000  19.49800  24.67600  1.000 81.42596  ?  296  THR AA OG1 1 
ATOM   1498 C  CG2 . THR A 1 194 ? 23.12000  21.21300  24.15400  1.000 87.62003  ?  296  THR AA CG2 1 
ATOM   1499 N  N   . LYS A 1 195 ? 22.12500  17.69400  26.69700  1.000 89.38460  ?  297  LYS AA N   1 
ATOM   1500 C  CA  . LYS A 1 195 ? 21.47300  17.05300  27.83400  1.000 90.36549  ?  297  LYS AA CA  1 
ATOM   1501 C  C   . LYS A 1 195 ? 22.17900  15.76300  28.21500  1.000 92.83709  ?  297  LYS AA C   1 
ATOM   1502 O  O   . LYS A 1 195 ? 22.43100  15.51300  29.40100  1.000 94.23810  ?  297  LYS AA O   1 
ATOM   1503 C  CB  . LYS A 1 195 ? 19.99700  16.79000  27.52200  1.000 88.46334  ?  297  LYS AA CB  1 
ATOM   1504 N  N   . LEU A 1 196 ? 22.53100  14.94900  27.21800  1.000 93.55227  ?  298  LEU AA N   1 
ATOM   1505 C  CA  . LEU A 1 196 ? 23.26800  13.71400  27.43800  1.000 94.56551  ?  298  LEU AA CA  1 
ATOM   1506 C  C   . LEU A 1 196 ? 24.78400  13.92100  27.38300  1.000 97.12830  ?  298  LEU AA C   1 
ATOM   1507 O  O   . LEU A 1 196 ? 25.52700  12.98500  27.05900  1.000 98.71336  ?  298  LEU AA O   1 
ATOM   1508 C  CB  . LEU A 1 196 ? 22.80000  12.66000  26.43200  1.000 94.52379  ?  298  LEU AA CB  1 
ATOM   1509 C  CG  . LEU A 1 196 ? 21.36400  12.15400  26.68200  1.000 93.69540  ?  298  LEU AA CG  1 
ATOM   1510 C  CD1 . LEU A 1 196 ? 20.94800  10.99200  25.76200  1.000 89.54083  ?  298  LEU AA CD1 1 
ATOM   1511 C  CD2 . LEU A 1 196 ? 21.18000  11.76800  28.15000  1.000 96.18069  ?  298  LEU AA CD2 1 
ATOM   1512 N  N   . ARG A 1 197 ? 25.26300  15.12200  27.73200  1.000 97.20389  ?  299  ARG AA N   1 
ATOM   1513 C  CA  . ARG A 1 197 ? 26.70100  15.37500  27.75000  1.000 99.62693  ?  299  ARG AA CA  1 
ATOM   1514 C  C   . ARG A 1 197 ? 27.42700  14.38100  28.65000  1.000 105.53535 ?  299  ARG AA C   1 
ATOM   1515 O  O   . ARG A 1 197 ? 28.40600  13.75400  28.23300  1.000 107.86066 ?  299  ARG AA O   1 
ATOM   1516 C  CB  . ARG A 1 197 ? 26.98300  16.81000  28.20100  1.000 97.50582  ?  299  ARG AA CB  1 
ATOM   1517 N  N   . ALA A 1 198 ? 26.94400  14.19900  29.88100  1.000 108.77517 ?  300  ALA AA N   1 
ATOM   1518 C  CA  . ALA A 1 198 ? 27.62700  13.39100  30.88500  1.000 110.45069 ?  300  ALA AA CA  1 
ATOM   1519 C  C   . ALA A 1 198 ? 26.98200  12.02500  31.13000  1.000 112.36720 ?  300  ALA AA C   1 
ATOM   1520 O  O   . ALA A 1 198 ? 27.36000  11.34600  32.09400  1.000 114.44494 ?  300  ALA AA O   1 
ATOM   1521 C  CB  . ALA A 1 198 ? 27.71800  14.16300  32.20400  1.000 113.77644 ?  300  ALA AA CB  1 
ATOM   1522 N  N   . SER A 1 199 ? 26.02900  11.60100  30.29800  1.000 109.07228 ?  301  SER AA N   1 
ATOM   1523 C  CA  . SER A 1 199 ? 25.37800  10.31500  30.53300  1.000 111.21223 ?  301  SER AA CA  1 
ATOM   1524 C  C   . SER A 1 199 ? 26.35100  9.16600   30.32200  1.000 115.23150 ?  301  SER AA C   1 
ATOM   1525 O  O   . SER A 1 199 ? 27.16300  9.17500   29.39200  1.000 114.61077 ?  301  SER AA O   1 
ATOM   1526 C  CB  . SER A 1 199 ? 24.15800  10.11100  29.62300  1.000 106.66728 ?  301  SER AA CB  1 
ATOM   1527 O  OG  . SER A 1 199 ? 23.33300  11.25700  29.53200  1.000 102.97271 ?  301  SER AA OG  1 
ATOM   1528 N  N   . THR A 1 200 ? 26.25000  8.16600   31.19100  1.000 121.09781 ?  302  THR AA N   1 
ATOM   1529 C  CA  . THR A 1 200 ? 26.97600  6.91700   31.03100  1.000 120.52091 ?  302  THR AA CA  1 
ATOM   1530 C  C   . THR A 1 200 ? 26.03600  5.72400   30.91500  1.000 118.80342 ?  302  THR AA C   1 
ATOM   1531 O  O   . THR A 1 200 ? 26.50200  4.57700   30.92300  1.000 120.30708 ?  302  THR AA O   1 
ATOM   1532 C  CB  . THR A 1 200 ? 27.95000  6.72000   32.19400  1.000 125.11912 ?  302  THR AA CB  1 
ATOM   1533 O  OG1 . THR A 1 200 ? 28.63800  5.47600   32.02100  1.000 127.44957 ?  302  THR AA OG1 1 
ATOM   1534 C  CG2 . THR A 1 200 ? 27.21200  6.74500   33.55700  1.000 124.21661 ?  302  THR AA CG2 1 
ATOM   1535 N  N   . THR A 1 201 ? 24.73000  5.96300   30.80800  1.000 113.90338 ?  303  THR AA N   1 
ATOM   1536 C  CA  . THR A 1 201 ? 23.79400  4.87600   30.57400  1.000 112.30267 ?  303  THR AA CA  1 
ATOM   1537 C  C   . THR A 1 201 ? 24.18300  4.14200   29.29600  1.000 110.56684 ?  303  THR AA C   1 
ATOM   1538 O  O   . THR A 1 201 ? 24.73800  4.72800   28.36300  1.000 110.66788 ?  303  THR AA O   1 
ATOM   1539 C  CB  . THR A 1 201 ? 22.36900  5.41900   30.47300  1.000 112.09032 ?  303  THR AA CB  1 
ATOM   1540 O  OG1 . THR A 1 201 ? 22.07900  5.78200   29.12100  1.000 109.67831 ?  303  THR AA OG1 1 
ATOM   1541 C  CG2 . THR A 1 201 ? 22.23000  6.66200   31.33500  1.000 114.88187 ?  303  THR AA CG2 1 
ATOM   1542 N  N   . SER A 1 202 ? 23.90900  2.83600   29.25900  1.000 111.91776 ?  304  SER AA N   1 
ATOM   1543 C  CA  . SER A 1 202 ? 24.44900  2.01800   28.17300  1.000 112.02394 ?  304  SER AA CA  1 
ATOM   1544 C  C   . SER A 1 202 ? 23.91800  2.45000   26.80200  1.000 108.94121 ?  304  SER AA C   1 
ATOM   1545 O  O   . SER A 1 202 ? 24.62100  2.30400   25.79300  1.000 102.43342 ?  304  SER AA O   1 
ATOM   1546 C  CB  . SER A 1 202 ? 24.15300  0.53800   28.43500  1.000 110.97211 ?  304  SER AA CB  1 
ATOM   1547 O  OG  . SER A 1 202 ? 24.85400  -0.29200  27.52500  1.000 107.45433 ?  304  SER AA OG  1 
ATOM   1548 N  N   . GLU A 1 203 ? 22.68600  2.97300   26.73800  1.000 110.11381 ?  305  GLU AA N   1 
ATOM   1549 C  CA  . GLU A 1 203 ? 22.15600  3.44400   25.46100  1.000 108.91115 ?  305  GLU AA CA  1 
ATOM   1550 C  C   . GLU A 1 203 ? 22.95000  4.64000   24.93200  1.000 107.50524 ?  305  GLU AA C   1 
ATOM   1551 O  O   . GLU A 1 203 ? 23.01800  4.84200   23.71300  1.000 105.39066 ?  305  GLU AA O   1 
ATOM   1552 C  CB  . GLU A 1 203 ? 20.66700  3.80200   25.59100  1.000 109.25243 ?  305  GLU AA CB  1 
ATOM   1553 C  CG  . GLU A 1 203 ? 19.75000  2.67300   26.05100  1.000 109.24408 ?  305  GLU AA CG  1 
ATOM   1554 C  CD  . GLU A 1 203 ? 19.69300  2.55300   27.56300  1.000 111.70321 ?  305  GLU AA CD  1 
ATOM   1555 O  OE1 . GLU A 1 203 ? 20.76600  2.58300   28.21100  1.000 117.49484 ?  305  GLU AA OE1 1 
ATOM   1556 O  OE2 . GLU A 1 203 ? 18.57400  2.43800   28.10700  1.000 107.36961 -1 305  GLU AA OE2 1 
ATOM   1557 N  N   . THR A 1 204 ? 23.53500  5.45000   25.83000  1.000 106.19689 ?  306  THR AA N   1 
ATOM   1558 C  CA  . THR A 1 204 ? 24.23900  6.66900   25.41900  1.000 103.39215 ?  306  THR AA CA  1 
ATOM   1559 C  C   . THR A 1 204 ? 25.60500  6.36800   24.79900  1.000 100.58714 ?  306  THR AA C   1 
ATOM   1560 O  O   . THR A 1 204 ? 25.98500  6.99200   23.80100  1.000 96.72792  ?  306  THR AA O   1 
ATOM   1561 C  CB  . THR A 1 204 ? 24.39200  7.62800   26.61000  1.000 106.02347 ?  306  THR AA CB  1 
ATOM   1562 O  OG1 . THR A 1 204 ? 23.10000  8.06500   27.06200  1.000 105.49583 ?  306  THR AA OG1 1 
ATOM   1563 C  CG2 . THR A 1 204 ? 25.23800  8.84400   26.22700  1.000 102.66786 ?  306  THR AA CG2 1 
ATOM   1564 N  N   . ILE A 1 205 ? 26.37400  5.44200   25.38900  1.000 105.19859 ?  307  ILE AA N   1 
ATOM   1565 C  CA  . ILE A 1 205 ? 27.66600  5.06400   24.80400  1.000 102.28104 ?  307  ILE AA CA  1 
ATOM   1566 C  C   . ILE A 1 205 ? 27.46600  4.46100   23.42300  1.000 96.31471  ?  307  ILE AA C   1 
ATOM   1567 O  O   . ILE A 1 205 ? 28.23300  4.73300   22.49200  1.000 94.89540  ?  307  ILE AA O   1 
ATOM   1568 C  CB  . ILE A 1 205 ? 28.44100  4.09600   25.72600  1.000 102.48962 ?  307  ILE AA CB  1 
ATOM   1569 C  CG1 . ILE A 1 205 ? 28.34100  4.50000   27.20900  1.000 103.95995 ?  307  ILE AA CG1 1 
ATOM   1570 C  CG2 . ILE A 1 205 ? 29.88200  3.95400   25.25800  1.000 101.52254 ?  307  ILE AA CG2 1 
ATOM   1571 C  CD1 . ILE A 1 205 ? 27.25800  3.76100   27.96500  1.000 107.34302 ?  307  ILE AA CD1 1 
ATOM   1572 N  N   . GLN A 1 206 ? 26.44100  3.62300   23.27100  1.000 94.85295  ?  308  GLN AA N   1 
ATOM   1573 C  CA  . GLN A 1 206 ? 26.13800  3.07300   21.95700  1.000 94.96653  ?  308  GLN AA CA  1 
ATOM   1574 C  C   . GLN A 1 206 ? 25.79900  4.18900   20.97000  1.000 91.92045  ?  308  GLN AA C   1 
ATOM   1575 O  O   . GLN A 1 206 ? 26.30900  4.21000   19.84300  1.000 90.44598  ?  308  GLN AA O   1 
ATOM   1576 C  CB  . GLN A 1 206 ? 25.00200  2.04900   22.07100  1.000 94.39304  ?  308  GLN AA CB  1 
ATOM   1577 C  CG  . GLN A 1 206 ? 25.45401  0.59497   22.40387  1.000 95.11137  ?  308  GLN AA CG  1 
ATOM   1578 C  CD  . GLN A 1 206 ? 26.34309  -0.06489  21.33385  1.000 97.02398  ?  308  GLN AA CD  1 
ATOM   1579 O  OE1 . GLN A 1 206 ? 27.57506  -0.00076  21.40523  1.000 100.86262 ?  308  GLN AA OE1 1 
ATOM   1580 N  NE2 . GLN A 1 206 ? 25.71514  -0.66506  20.32251  1.000 93.86823  ?  308  GLN AA NE2 1 
ATOM   1581 N  N   . ALA A 1 207 ? 24.99100  5.16200   21.39600  1.000 99.59633  ?  309  ALA AA N   1 
ATOM   1582 C  CA  . ALA A 1 207 ? 24.62200  6.25500   20.50300  1.000 96.13118  ?  309  ALA AA CA  1 
ATOM   1583 C  C   . ALA A 1 207 ? 25.85700  6.98500   19.98200  1.000 95.13159  ?  309  ALA AA C   1 
ATOM   1584 O  O   . ALA A 1 207 ? 25.92700  7.34300   18.79800  1.000 90.45997  ?  309  ALA AA O   1 
ATOM   1585 C  CB  . ALA A 1 207 ? 23.68100  7.22400   21.22300  1.000 94.81055  ?  309  ALA AA CB  1 
ATOM   1586 N  N   . ARG A 1 208 ? 26.83800  7.22000   20.85600  1.000 91.18972  ?  310  ARG AA N   1 
ATOM   1587 C  CA  . ARG A 1 208 ? 28.04800  7.91800   20.44000  1.000 89.56491  ?  310  ARG AA CA  1 
ATOM   1588 C  C   . ARG A 1 208 ? 28.82000  7.11100   19.39800  1.000 88.05064  ?  310  ARG AA C   1 
ATOM   1589 O  O   . ARG A 1 208 ? 29.34100  7.67600   18.43100  1.000 86.49528  ?  310  ARG AA O   1 
ATOM   1590 C  CB  . ARG A 1 208 ? 28.92200  8.22500   21.65900  1.000 87.84559  ?  310  ARG AA CB  1 
ATOM   1591 N  N   . LYS A 1 209 ? 28.90600  5.78800   19.57800  1.000 87.20941  ?  311  LYS AA N   1 
ATOM   1592 C  CA  . LYS A 1 209 ? 29.63000  4.94600   18.62600  1.000 84.73668  ?  311  LYS AA CA  1 
ATOM   1593 C  C   . LYS A 1 209 ? 28.96900  4.97100   17.25100  1.000 84.15097  ?  311  LYS AA C   1 
ATOM   1594 O  O   . LYS A 1 209 ? 29.66100  4.97200   16.22000  1.000 83.13922  ?  311  LYS AA O   1 
ATOM   1595 C  CB  . LYS A 1 209 ? 29.72600  3.51200   19.15400  1.000 86.85728  ?  311  LYS AA CB  1 
ATOM   1596 N  N   . ALA A 1 210 ? 27.63100  5.00700   17.21700  1.000 83.63929  ?  312  ALA AA N   1 
ATOM   1597 C  CA  . ALA A 1 210 ? 26.90800  5.10900   15.95200  1.000 82.25555  ?  312  ALA AA CA  1 
ATOM   1598 C  C   . ALA A 1 210 ? 27.22300  6.41700   15.21700  1.000 81.68715  ?  312  ALA AA C   1 
ATOM   1599 O  O   . ALA A 1 210 ? 27.59600  6.40700   14.03300  1.000 81.00300  ?  312  ALA AA O   1 
ATOM   1600 C  CB  . ALA A 1 210 ? 25.41200  4.97900   16.21500  1.000 79.49446  ?  312  ALA AA CB  1 
ATOM   1601 N  N   . VAL A 1 211 ? 27.10500  7.55300   15.91200  1.000 80.20400  ?  313  VAL AA N   1 
ATOM   1602 C  CA  . VAL A 1 211 ? 27.22800  8.85900   15.26300  1.000 79.76501  ?  313  VAL AA CA  1 
ATOM   1603 C  C   . VAL A 1 211 ? 28.63000  9.05700   14.69100  1.000 81.05486  ?  313  VAL AA C   1 
ATOM   1604 O  O   . VAL A 1 211 ? 28.81100  9.73400   13.66700  1.000 78.85866  ?  313  VAL AA O   1 
ATOM   1605 C  CB  . VAL A 1 211 ? 26.84000  9.97900   16.25100  1.000 79.75405  ?  313  VAL AA CB  1 
ATOM   1606 C  CG1 . VAL A 1 211 ? 27.56200  11.27900  15.93800  1.000 78.35354  ?  313  VAL AA CG1 1 
ATOM   1607 C  CG2 . VAL A 1 211 ? 25.33900  10.20600  16.22500  1.000 79.24386  ?  313  VAL AA CG2 1 
ATOM   1608 N  N   . LYS A 1 212 ? 29.64800  8.51200   15.36000  1.000 80.41073  ?  314  LYS AA N   1 
ATOM   1609 C  CA  . LYS A 1 212 ? 30.97800  8.51900   14.76700  1.000 80.77781  ?  314  LYS AA CA  1 
ATOM   1610 C  C   . LYS A 1 212 ? 31.02400  7.64400   13.51000  1.000 82.63529  ?  314  LYS AA C   1 
ATOM   1611 O  O   . LYS A 1 212 ? 31.58600  8.04700   12.48300  1.000 81.24759  ?  314  LYS AA O   1 
ATOM   1612 C  CB  . LYS A 1 212 ? 32.00000  8.07000   15.80900  1.000 79.84102  ?  314  LYS AA CB  1 
ATOM   1613 N  N   . ALA A 1 213 ? 30.41800  6.45100   13.56800  1.000 81.39244  ?  315  ALA AA N   1 
ATOM   1614 C  CA  . ALA A 1 213 ? 30.43700  5.53100   12.43000  1.000 79.78136  ?  315  ALA AA CA  1 
ATOM   1615 C  C   . ALA A 1 213 ? 29.61500  6.07100   11.25900  1.000 80.59473  ?  315  ALA AA C   1 
ATOM   1616 O  O   . ALA A 1 213 ? 30.07300  6.07400   10.11100  1.000 80.83265  ?  315  ALA AA O   1 
ATOM   1617 C  CB  . ALA A 1 213 ? 29.91900  4.16000   12.86700  1.000 78.14230  ?  315  ALA AA CB  1 
ATOM   1618 N  N   . THR A 1 214 ? 28.39400  6.53900   11.54000  1.000 80.59717  ?  316  THR AA N   1 
ATOM   1619 C  CA  . THR A 1 214 ? 27.54400  7.15300   10.51800  1.000 78.75629  ?  316  THR AA CA  1 
ATOM   1620 C  C   . THR A 1 214 ? 28.22200  8.34600   9.85300   1.000 79.48791  ?  316  THR AA C   1 
ATOM   1621 O  O   . THR A 1 214 ? 27.96600  8.62700   8.67600   1.000 78.45620  ?  316  THR AA O   1 
ATOM   1622 C  CB  . THR A 1 214 ? 26.21300  7.61500   11.14400  1.000 78.09153  ?  316  THR AA CB  1 
ATOM   1623 O  OG1 . THR A 1 214 ? 25.43100  6.48500   11.58400  1.000 72.60036  ?  316  THR AA OG1 1 
ATOM   1624 C  CG2 . THR A 1 214 ? 25.39400  8.43000   10.13600  1.000 76.90754  ?  316  THR AA CG2 1 
ATOM   1625 N  N   . LEU A 1 215 ? 29.04800  9.09000   10.59400  1.000 78.06314  ?  317  LEU AA N   1 
ATOM   1626 C  CA  . LEU A 1 215 ? 29.72700  10.21800  9.97700   1.000 78.12265  ?  317  LEU AA CA  1 
ATOM   1627 C  C   . LEU A 1 215 ? 30.77400  9.76800   8.96900   1.000 81.04390  ?  317  LEU AA C   1 
ATOM   1628 O  O   . LEU A 1 215 ? 31.12700  10.53500  8.05800   1.000 82.08801  ?  317  LEU AA O   1 
ATOM   1629 C  CB  . LEU A 1 215 ? 30.36800  11.10600  11.03100  1.000 79.50862  ?  317  LEU AA CB  1 
ATOM   1630 C  CG  . LEU A 1 215 ? 29.36400  11.86300  11.90700  1.000 79.96660  ?  317  LEU AA CG  1 
ATOM   1631 C  CD1 . LEU A 1 215 ? 30.08100  12.97700  12.67900  1.000 77.15910  ?  317  LEU AA CD1 1 
ATOM   1632 C  CD2 . LEU A 1 215 ? 28.17600  12.38600  11.08100  1.000 77.27245  ?  317  LEU AA CD2 1 
ATOM   1633 N  N   . VAL A 1 216 ? 31.29100  8.54600   9.12500   1.000 81.59539  ?  318  VAL AA N   1 
ATOM   1634 C  CA  . VAL A 1 216 ? 32.29000  8.01300   8.19900   1.000 83.24813  ?  318  VAL AA CA  1 
ATOM   1635 C  C   . VAL A 1 216 ? 31.62100  7.35000   6.99300   1.000 83.22875  ?  318  VAL AA C   1 
ATOM   1636 O  O   . VAL A 1 216 ? 31.98700  7.58300   5.83700   1.000 82.74118  ?  318  VAL AA O   1 
ATOM   1637 C  CB  . VAL A 1 216 ? 33.21300  7.02800   8.94300   1.000 82.74132  ?  318  VAL AA CB  1 
ATOM   1638 C  CG1 . VAL A 1 216 ? 34.21300  6.39500   7.97900   1.000 83.94625  ?  318  VAL AA CG1 1 
ATOM   1639 C  CG2 . VAL A 1 216 ? 33.93200  7.72000   10.09700  1.000 79.96471  ?  318  VAL AA CG2 1 
ATOM   1640 N  N   . LEU A 1 217 ? 30.62500  6.51000   7.24300   1.000 83.01496  ?  319  LEU AA N   1 
ATOM   1641 C  CA  . LEU A 1 217 ? 29.94500  5.81500   6.15400   1.000 83.63507  ?  319  LEU AA CA  1 
ATOM   1642 C  C   . LEU A 1 217 ? 29.20600  6.77800   5.21600   1.000 82.69121  ?  319  LEU AA C   1 
ATOM   1643 O  O   . LEU A 1 217 ? 29.03300  6.48200   4.02700   1.000 81.76851  ?  319  LEU AA O   1 
ATOM   1644 C  CB  . LEU A 1 217 ? 28.99700  4.76800   6.75400   1.000 78.57637  ?  319  LEU AA CB  1 
ATOM   1645 C  CG  . LEU A 1 217 ? 28.27484  3.80213   5.81498   1.000 81.01834  ?  319  LEU AA CG  1 
ATOM   1646 C  CD1 . LEU A 1 217 ? 29.17177  2.64219   5.37668   1.000 80.90310  ?  319  LEU AA CD1 1 
ATOM   1647 C  CD2 . LEU A 1 217 ? 27.02896  3.26804   6.51611   1.000 79.73956  ?  319  LEU AA CD2 1 
ATOM   1648 N  N   . LEU A 1 218 ? 28.73000  7.90700   5.73100   1.000 82.71860  ?  320  LEU AA N   1 
ATOM   1649 C  CA  . LEU A 1 218 ? 27.87400  8.77300   4.92100   1.000 81.50912  ?  320  LEU AA CA  1 
ATOM   1650 C  C   . LEU A 1 218 ? 28.61500  9.35800   3.72400   1.000 82.51228  ?  320  LEU AA C   1 
ATOM   1651 O  O   . LEU A 1 218 ? 28.10100  9.26000   2.59500   1.000 82.68377  ?  320  LEU AA O   1 
ATOM   1652 C  CB  . LEU A 1 218 ? 27.25700  9.84900   5.82800   1.000 80.42313  ?  320  LEU AA CB  1 
ATOM   1653 C  CG  . LEU A 1 218 ? 26.02600  10.68500  5.42200   1.000 77.92098  ?  320  LEU AA CG  1 
ATOM   1654 C  CD1 . LEU A 1 218 ? 24.88200  9.85900   4.84600   1.000 74.96261  ?  320  LEU AA CD1 1 
ATOM   1655 C  CD2 . LEU A 1 218 ? 25.50700  11.43400  6.64600   1.000 76.71860  ?  320  LEU AA CD2 1 
ATOM   1656 N  N   . PRO A 1 219 ? 29.79700  9.96100   3.87400   1.000 81.36033  ?  321  PRO AA N   1 
ATOM   1657 C  CA  . PRO A 1 219 ? 30.54200  10.36900  2.66800   1.000 84.69091  ?  321  PRO AA CA  1 
ATOM   1658 C  C   . PRO A 1 219 ? 30.90600  9.19300   1.75500   1.000 84.58741  ?  321  PRO AA C   1 
ATOM   1659 O  O   . PRO A 1 219 ? 30.85500  9.32700   0.52500   1.000 84.80780  ?  321  PRO AA O   1 
ATOM   1660 C  CB  . PRO A 1 219 ? 31.78100  11.08000  3.25000   1.000 86.39666  ?  321  PRO AA CB  1 
ATOM   1661 C  CG  . PRO A 1 219 ? 31.38100  11.48600  4.63800   1.000 83.54007  ?  321  PRO AA CG  1 
ATOM   1662 C  CD  . PRO A 1 219 ? 30.48400  10.37000  5.11000   1.000 82.53728  ?  321  PRO AA CD  1 
ATOM   1663 N  N   . LEU A 1 220 ? 31.25000  8.03200   2.32400   1.000 85.75346  ?  322  LEU AA N   1 
ATOM   1664 C  CA  . LEU A 1 220 ? 31.59000  6.86400   1.51300   1.000 84.23732  ?  322  LEU AA CA  1 
ATOM   1665 C  C   . LEU A 1 220 ? 30.44200  6.46200   0.60000   1.000 85.14062  ?  322  LEU AA C   1 
ATOM   1666 O  O   . LEU A 1 220 ? 30.62900  6.24700   -0.61100  1.000 88.82593  ?  322  LEU AA O   1 
ATOM   1667 C  CB  . LEU A 1 220 ? 31.97200  5.69300   2.41600   1.000 83.75042  ?  322  LEU AA CB  1 
ATOM   1668 C  CG  . LEU A 1 220 ? 33.45800  5.37100   2.41400   1.000 84.32315  ?  322  LEU AA CG  1 
ATOM   1669 C  CD1 . LEU A 1 220 ? 33.77200  4.34900   3.44900   1.000 83.95183  ?  322  LEU AA CD1 1 
ATOM   1670 C  CD2 . LEU A 1 220 ? 33.81600  4.84200   1.04300   1.000 88.03216  ?  322  LEU AA CD2 1 
ATOM   1671 N  N   . LEU A 1 221 ? 29.25300  6.31700   1.18100   1.000 83.63581  ?  323  LEU AA N   1 
ATOM   1672 C  CA  . LEU A 1 221 ? 28.07100  5.95000   0.41900   1.000 82.20880  ?  323  LEU AA CA  1 
ATOM   1673 C  C   . LEU A 1 221 ? 27.50500  7.14200   -0.34000  1.000 82.16558  ?  323  LEU AA C   1 
ATOM   1674 O  O   . LEU A 1 221 ? 26.83300  6.96600   -1.36000  1.000 81.29941  ?  323  LEU AA O   1 
ATOM   1675 C  CB  . LEU A 1 221 ? 27.02800  5.35900   1.36400   1.000 81.75086  ?  323  LEU AA CB  1 
ATOM   1676 C  CG  . LEU A 1 221 ? 27.44200  4.15100   2.21600   1.000 80.53005  ?  323  LEU AA CG  1 
ATOM   1677 C  CD1 . LEU A 1 221 ? 26.26500  3.66000   3.02700   1.000 78.73454  ?  323  LEU AA CD1 1 
ATOM   1678 C  CD2 . LEU A 1 221 ? 27.99400  3.02400   1.37100   1.000 78.69280  ?  323  LEU AA CD2 1 
ATOM   1679 N  N   . GLY A 1 222 ? 27.74800  8.35500   0.15000   1.000 83.60141  ?  324  GLY AA N   1 
ATOM   1680 C  CA  . GLY A 1 222 ? 27.13800  9.51900   -0.46700  1.000 82.22633  ?  324  GLY AA CA  1 
ATOM   1681 C  C   . GLY A 1 222 ? 27.77300  9.89100   -1.79400  1.000 83.51659  ?  324  GLY AA C   1 
ATOM   1682 O  O   . GLY A 1 222 ? 27.07900  10.28800  -2.73500  1.000 82.64053  ?  324  GLY AA O   1 
ATOM   1683 N  N   . ILE A 1 223 ? 29.09800  9.76900   -1.88800  1.000 85.32208  ?  325  ILE AA N   1 
ATOM   1684 C  CA  . ILE A 1 223 ? 29.80200  10.12900  -3.11600  1.000 86.27271  ?  325  ILE AA CA  1 
ATOM   1685 C  C   . ILE A 1 223 ? 29.16400  9.45400   -4.32100  1.000 85.28666  ?  325  ILE AA C   1 
ATOM   1686 O  O   . ILE A 1 223 ? 28.71800  10.12000  -5.25900  1.000 84.07208  ?  325  ILE AA O   1 
ATOM   1687 C  CB  . ILE A 1 223 ? 31.28700  9.75700   -2.98600  1.000 87.03057  ?  325  ILE AA CB  1 
ATOM   1688 C  CG1 . ILE A 1 223 ? 31.91500  10.60300  -1.88800  1.000 88.14081  ?  325  ILE AA CG1 1 
ATOM   1689 C  CG2 . ILE A 1 223 ? 32.00700  10.05000  -4.25800  1.000 89.58704  ?  325  ILE AA CG2 1 
ATOM   1690 C  CD1 . ILE A 1 223 ? 31.85200  12.05000  -2.18200  1.000 85.49078  ?  325  ILE AA CD1 1 
ATOM   1691 N  N   . THR A 1 224 ? 29.00800  8.13500   -4.26400  1.000 86.44806  ?  326  THR AA N   1 
ATOM   1692 C  CA  . THR A 1 224 ? 28.60000  7.37400   -5.44300  1.000 85.77223  ?  326  THR AA CA  1 
ATOM   1693 C  C   . THR A 1 224 ? 27.26400  7.89800   -5.99600  1.000 82.68836  ?  326  THR AA C   1 
ATOM   1694 O  O   . THR A 1 224 ? 26.97500  7.74900   -7.19200  1.000 81.83067  ?  326  THR AA O   1 
ATOM   1695 C  CB  . THR A 1 224 ? 28.54600  5.85100   -5.09000  1.000 84.05683  ?  326  THR AA CB  1 
ATOM   1696 O  OG1 . THR A 1 224 ? 27.84200  5.09600   -6.08200  1.000 79.34393  ?  326  THR AA OG1 1 
ATOM   1697 C  CG2 . THR A 1 224 ? 27.79000  5.60800   -3.77600  1.000 82.60231  ?  326  THR AA CG2 1 
ATOM   1698 N  N   . TYR A 1 225 ? 26.43600  8.51300   -5.14400  1.000 81.08634  ?  327  TYR AA N   1 
ATOM   1699 C  CA  . TYR A 1 225 ? 25.13200  9.00700   -5.58700  1.000 81.03071  ?  327  TYR AA CA  1 
ATOM   1700 C  C   . TYR A 1 225 ? 25.22600  10.36000  -6.29100  1.000 83.49146  ?  327  TYR AA C   1 
ATOM   1701 O  O   . TYR A 1 225 ? 24.51900  10.60000  -7.27700  1.000 82.66843  ?  327  TYR AA O   1 
ATOM   1702 C  CB  . TYR A 1 225 ? 24.17700  9.06800   -4.39900  1.000 75.36052  ?  327  TYR AA CB  1 
ATOM   1703 C  CG  . TYR A 1 225 ? 23.61300  7.71400   -4.06700  1.000 73.84247  ?  327  TYR AA CG  1 
ATOM   1704 C  CD1 . TYR A 1 225 ? 24.11200  6.97100   -3.00900  1.000 75.71573  ?  327  TYR AA CD1 1 
ATOM   1705 C  CD2 . TYR A 1 225 ? 22.58400  7.16700   -4.82900  1.000 73.40007  ?  327  TYR AA CD2 1 
ATOM   1706 C  CE1 . TYR A 1 225 ? 23.60300  5.71600   -2.71500  1.000 71.94327  ?  327  TYR AA CE1 1 
ATOM   1707 C  CE2 . TYR A 1 225 ? 22.05300  5.90000   -4.54100  1.000 66.94123  ?  327  TYR AA CE2 1 
ATOM   1708 C  CZ  . TYR A 1 225 ? 22.56900  5.17100   -3.49200  1.000 70.17247  ?  327  TYR AA CZ  1 
ATOM   1709 O  OH  . TYR A 1 225 ? 22.05300  3.89000   -3.22200  1.000 68.76658  ?  327  TYR AA OH  1 
ATOM   1710 N  N   . MET A 1 226 ? 26.07200  11.26100  -5.79600  1.000 82.35340  ?  328  MET AA N   1 
ATOM   1711 C  CA  . MET A 1 226 ? 26.31500  12.49900  -6.52400  1.000 84.56278  ?  328  MET AA CA  1 
ATOM   1712 C  C   . MET A 1 226 ? 27.07400  12.24100  -7.83400  1.000 87.26890  ?  328  MET AA C   1 
ATOM   1713 O  O   . MET A 1 226 ? 26.79700  12.89200  -8.84500  1.000 88.84814  ?  328  MET AA O   1 
ATOM   1714 C  CB  . MET A 1 226 ? 27.05300  13.50500  -5.63200  1.000 86.08311  ?  328  MET AA CB  1 
ATOM   1715 C  CG  . MET A 1 226 ? 26.64900  14.98000  -5.85800  1.000 91.73263  ?  328  MET AA CG  1 
ATOM   1716 S  SD  . MET A 1 226 ? 25.46200  15.69500  -4.68800  1.000 98.17770  ?  328  MET AA SD  1 
ATOM   1717 C  CE  . MET A 1 226 ? 26.55600  16.18100  -3.34700  1.000 91.47185  ?  328  MET AA CE  1 
ATOM   1718 N  N   . LEU A 1 227 ? 28.03200  11.30000  -7.84500  1.000 90.55978  ?  329  LEU AA N   1 
ATOM   1719 C  CA  . LEU A 1 227 ? 28.72400  10.94600  -9.09000  1.000 92.16594  ?  329  LEU AA CA  1 
ATOM   1720 C  C   . LEU A 1 227 ? 27.76700  10.48700  -10.17800 1.000 92.63411  ?  329  LEU AA C   1 
ATOM   1721 O  O   . LEU A 1 227 ? 28.07800  10.60200  -11.37400 1.000 94.54950  ?  329  LEU AA O   1 
ATOM   1722 C  CB  . LEU A 1 227 ? 29.76200  9.86500   -8.81600  1.000 90.73590  ?  329  LEU AA CB  1 
ATOM   1723 C  CG  . LEU A 1 227 ? 31.01200  10.28200  -8.06900  1.000 92.91121  ?  329  LEU AA CG  1 
ATOM   1724 C  CD1 . LEU A 1 227 ? 31.89300  11.07500  -8.99500  1.000 94.83140  ?  329  LEU AA CD1 1 
ATOM   1725 C  CD2 . LEU A 1 227 ? 30.55000  11.11800  -6.82300  1.000 98.81618  ?  329  LEU AA CD2 1 
ATOM   1726 N  N   . ALA A 1 228 ? 26.60500  9.96200   -9.79200  1.000 88.90452  ?  330  ALA AA N   1 
ATOM   1727 C  CA  . ALA A 1 228 ? 25.63500  9.54400   -10.79300 1.000 89.83190  ?  330  ALA AA CA  1 
ATOM   1728 C  C   . ALA A 1 228 ? 25.02700  10.72000  -11.54800 1.000 92.78583  ?  330  ALA AA C   1 
ATOM   1729 O  O   . ALA A 1 228 ? 24.30100  10.49600  -12.52200 1.000 93.56441  ?  330  ALA AA O   1 
ATOM   1730 C  CB  . ALA A 1 228 ? 24.52100  8.70800   -10.16700 1.000 86.25158  ?  330  ALA AA CB  1 
ATOM   1731 N  N   . PHE A 1 229 ? 25.29000  11.95700  -11.12800 1.000 93.93288  ?  331  PHE AA N   1 
ATOM   1732 C  CA  . PHE A 1 229 ? 24.82900  13.14300  -11.84200 1.000 94.67657  ?  331  PHE AA CA  1 
ATOM   1733 C  C   . PHE A 1 229 ? 25.93100  13.87100  -12.60700 1.000 96.41139  ?  331  PHE AA C   1 
ATOM   1734 O  O   . PHE A 1 229 ? 25.65600  14.91400  -13.20500 1.000 96.99549  ?  331  PHE AA O   1 
ATOM   1735 C  CB  . PHE A 1 229 ? 24.18000  14.14700  -10.87000 1.000 94.21569  ?  331  PHE AA CB  1 
ATOM   1736 C  CG  . PHE A 1 229 ? 23.06000  13.57800  -10.04900 1.000 93.22583  ?  331  PHE AA CG  1 
ATOM   1737 C  CD1 . PHE A 1 229 ? 23.24600  13.27500  -8.71300  1.000 90.63350  ?  331  PHE AA CD1 1 
ATOM   1738 C  CD2 . PHE A 1 229 ? 21.80700  13.37100  -10.61500 1.000 96.23919  ?  331  PHE AA CD2 1 
ATOM   1739 C  CE1 . PHE A 1 229 ? 22.20700  12.75100  -7.96500  1.000 91.97733  ?  331  PHE AA CE1 1 
ATOM   1740 C  CE2 . PHE A 1 229 ? 20.76500  12.85100  -9.86800  1.000 96.42202  ?  331  PHE AA CE2 1 
ATOM   1741 C  CZ  . PHE A 1 229 ? 20.96300  12.54000  -8.54100  1.000 93.62092  ?  331  PHE AA CZ  1 
ATOM   1742 N  N   . VAL A 1 230 ? 27.16900  13.38300  -12.59400 1.000 99.26822  ?  332  VAL AA N   1 
ATOM   1743 C  CA  . VAL A 1 230 ? 28.27500  14.26100  -12.96100 1.000 103.38700 ?  332  VAL AA CA  1 
ATOM   1744 C  C   . VAL A 1 230 ? 28.24200  14.59800  -14.45000 1.000 108.25433 ?  332  VAL AA C   1 
ATOM   1745 O  O   . VAL A 1 230 ? 28.25700  15.77600  -14.83200 1.000 108.38836 ?  332  VAL AA O   1 
ATOM   1746 C  CB  . VAL A 1 230 ? 29.61700  13.63100  -12.56100 1.000 106.53749 ?  332  VAL AA CB  1 
ATOM   1747 C  CG1 . VAL A 1 230 ? 30.72900  14.12100  -13.50300 1.000 110.57359 ?  332  VAL AA CG1 1 
ATOM   1748 C  CG2 . VAL A 1 230 ? 29.91300  13.92800  -11.09200 1.000 100.58414 ?  332  VAL AA CG2 1 
ATOM   1749 N  N   . ASN A 1 231 ? 28.18600  13.57200  -15.31700 1.000 111.97801 ?  333  ASN AA N   1 
ATOM   1750 C  CA  . ASN A 1 231 ? 28.37500  13.76100  -16.75500 1.000 116.25597 ?  333  ASN AA CA  1 
ATOM   1751 C  C   . ASN A 1 231 ? 29.75700  14.35700  -17.03100 1.000 122.06949 ?  333  ASN AA C   1 
ATOM   1752 O  O   . ASN A 1 231 ? 29.85700  15.54800  -17.35600 1.000 122.47981 ?  333  ASN AA O   1 
ATOM   1753 C  CB  . ASN A 1 231 ? 27.27500  14.65300  -17.33600 1.000 109.64240 ?  333  ASN AA CB  1 
ATOM   1754 N  N   . PRO A 1 232 ? 30.84400  13.57900  -16.90300 1.000 125.61467 ?  334  PRO AA N   1 
ATOM   1755 C  CA  . PRO A 1 232 ? 32.18800  14.19300  -16.89000 1.000 128.24503 ?  334  PRO AA CA  1 
ATOM   1756 C  C   . PRO A 1 232 ? 32.67000  14.69800  -18.24500 1.000 130.90676 ?  334  PRO AA C   1 
ATOM   1757 O  O   . PRO A 1 232 ? 33.21700  15.80800  -18.31200 1.000 133.01638 ?  334  PRO AA O   1 
ATOM   1758 C  CB  . PRO A 1 232 ? 33.07900  13.05800  -16.36500 1.000 129.54957 ?  334  PRO AA CB  1 
ATOM   1759 C  CG  . PRO A 1 232 ? 32.38600  11.81900  -16.81500 1.000 128.52002 ?  334  PRO AA CG  1 
ATOM   1760 C  CD  . PRO A 1 232 ? 30.90900  12.12600  -16.65400 1.000 126.05753 ?  334  PRO AA CD  1 
ATOM   1761 N  N   . GLY A 1 233 ? 32.51600  13.92500  -19.31300 1.000 128.00641 ?  335  GLY AA N   1 
ATOM   1762 C  CA  . GLY A 1 233 ? 32.93300  14.34600  -20.64000 1.000 131.25894 ?  335  GLY AA CA  1 
ATOM   1763 C  C   . GLY A 1 233 ? 33.78900  13.30100  -21.33400 1.000 134.61511 ?  335  GLY AA C   1 
ATOM   1764 O  O   . GLY A 1 233 ? 34.17000  12.27900  -20.76700 1.000 135.21290 ?  335  GLY AA O   1 
ATOM   1765 N  N   . GLU A 1 234 ? 34.09800  13.59800  -22.59900 1.000 142.05352 ?  336  GLU AA N   1 
ATOM   1766 C  CA  . GLU A 1 234 ? 34.81000  12.67100  -23.47300 1.000 141.99421 ?  336  GLU AA CA  1 
ATOM   1767 C  C   . GLU A 1 234 ? 36.32700  12.79700  -23.37100 1.000 145.09712 ?  336  GLU AA C   1 
ATOM   1768 O  O   . GLU A 1 234 ? 37.03900  12.08200  -24.08400 1.000 143.18421 ?  336  GLU AA O   1 
ATOM   1769 C  CB  . GLU A 1 234 ? 34.36600  12.87000  -24.92700 1.000 135.93770 ?  336  GLU AA CB  1 
ATOM   1770 N  N   . ASP A 1 235 ? 36.82900  13.67700  -22.50100 1.000 148.40539 ?  337  ASP AA N   1 
ATOM   1771 C  CA  . ASP A 1 235 ? 38.26100  13.77300  -22.22800 1.000 149.41531 ?  337  ASP AA CA  1 
ATOM   1772 C  C   . ASP A 1 235 ? 38.78000  12.40900  -21.76900 1.000 149.55466 ?  337  ASP AA C   1 
ATOM   1773 O  O   . ASP A 1 235 ? 38.16500  11.75200  -20.92400 1.000 148.61471 ?  337  ASP AA O   1 
ATOM   1774 C  CB  . ASP A 1 235 ? 38.48500  14.86600  -21.16400 1.000 149.67192 ?  337  ASP AA CB  1 
ATOM   1775 C  CG  . ASP A 1 235 ? 39.88600  14.86301  -20.55093 1.000 151.13233 ?  337  ASP AA CG  1 
ATOM   1776 O  OD1 . ASP A 1 235 ? 40.68178  13.93654  -20.80618 1.000 152.70513 ?  337  ASP AA OD1 1 
ATOM   1777 O  OD2 . ASP A 1 235 ? 40.18354  15.80486  -19.78092 1.000 149.63132 -1 337  ASP AA OD2 1 
ATOM   1778 N  N   . GLU A 1 236 ? 39.90600  11.97100  -22.34700 1.000 147.69223 ?  338  GLU AA N   1 
ATOM   1779 C  CA  . GLU A 1 236 ? 40.38200  10.60500  -22.12100 1.000 148.32301 ?  338  GLU AA CA  1 
ATOM   1780 C  C   . GLU A 1 236 ? 40.75500  10.36900  -20.66200 1.000 147.49592 ?  338  GLU AA C   1 
ATOM   1781 O  O   . GLU A 1 236 ? 40.30400  9.39800   -20.04400 1.000 144.62534 ?  338  GLU AA O   1 
ATOM   1782 C  CB  . GLU A 1 236 ? 41.57700  10.30000  -23.02700 1.000 148.55593 ?  338  GLU AA CB  1 
ATOM   1783 N  N   . VAL A 1 237 ? 41.59800  11.23700  -20.09800 1.000 150.17997 ?  339  VAL AA N   1 
ATOM   1784 C  CA  . VAL A 1 237 ? 42.09300  11.01900  -18.73900 1.000 148.24467 ?  339  VAL AA CA  1 
ATOM   1785 C  C   . VAL A 1 237 ? 40.96500  11.17700  -17.71400 1.000 146.08731 ?  339  VAL AA C   1 
ATOM   1786 O  O   . VAL A 1 237 ? 40.84600  10.38400  -16.77000 1.000 144.76359 ?  339  VAL AA O   1 
ATOM   1787 C  CB  . VAL A 1 237 ? 43.27600  11.96000  -18.44300 1.000 149.65741 ?  339  VAL AA CB  1 
ATOM   1788 C  CG1 . VAL A 1 237 ? 44.54100  11.45100  -19.12900 1.000 150.94532 ?  339  VAL AA CG1 1 
ATOM   1789 C  CG2 . VAL A 1 237 ? 42.95500  13.38800  -18.87300 1.000 149.62881 ?  339  VAL AA CG2 1 
ATOM   1790 N  N   . SER A 1 238 ? 40.12700  12.21100  -17.87700 1.000 145.18088 ?  340  SER AA N   1 
ATOM   1791 C  CA  . SER A 1 238 ? 39.02500  12.43400  -16.93800 1.000 141.66699 ?  340  SER AA CA  1 
ATOM   1792 C  C   . SER A 1 238 ? 37.99100  11.30700  -17.00300 1.000 135.73557 ?  340  SER AA C   1 
ATOM   1793 O  O   . SER A 1 238 ? 37.40300  10.93300  -15.97900 1.000 131.17941 ?  340  SER AA O   1 
ATOM   1794 C  CB  . SER A 1 238 ? 38.36400  13.79400  -17.20800 1.000 141.51816 ?  340  SER AA CB  1 
ATOM   1795 O  OG  . SER A 1 238 ? 39.31900  14.82500  -17.42400 1.000 142.11176 ?  340  SER AA OG  1 
ATOM   1796 N  N   . ARG A 1 239 ? 37.73900  10.77200  -18.20300 1.000 138.97644 ?  341  ARG AA N   1 
ATOM   1797 C  CA  . ARG A 1 239 ? 36.75800  9.69900   -18.36400 1.000 135.69018 ?  341  ARG AA CA  1 
ATOM   1798 C  C   . ARG A 1 239 ? 37.21800  8.40600   -17.69000 1.000 131.14545 ?  341  ARG AA C   1 
ATOM   1799 O  O   . ARG A 1 239 ? 36.42600  7.74000   -17.01500 1.000 126.43349 ?  341  ARG AA O   1 
ATOM   1800 C  CB  . ARG A 1 239 ? 36.47100  9.46300   -19.85000 1.000 135.95291 ?  341  ARG AA CB  1 
ATOM   1801 N  N   . VAL A 1 240 ? 38.49000  8.02100   -17.87300 1.000 132.88514 ?  342  VAL AA N   1 
ATOM   1802 C  CA  . VAL A 1 240 ? 38.96000  6.74000   -17.33800 1.000 130.45830 ?  342  VAL AA CA  1 
ATOM   1803 C  C   . VAL A 1 240 ? 38.90700  6.74000   -15.81800 1.000 129.68592 ?  342  VAL AA C   1 
ATOM   1804 O  O   . VAL A 1 240 ? 38.46400  5.76400   -15.19800 1.000 127.91326 ?  342  VAL AA O   1 
ATOM   1805 C  CB  . VAL A 1 240 ? 40.38100  6.41100   -17.83100 1.000 131.08968 ?  342  VAL AA CB  1 
ATOM   1806 C  CG1 . VAL A 1 240 ? 41.38400  7.40600   -17.26900 1.000 133.23824 ?  342  VAL AA CG1 1 
ATOM   1807 C  CG2 . VAL A 1 240 ? 40.75700  4.99000   -17.42000 1.000 127.27848 ?  342  VAL AA CG2 1 
ATOM   1808 N  N   . VAL A 1 241 ? 39.38000  7.81800   -15.19000 1.000 134.06567 ?  343  VAL AA N   1 
ATOM   1809 C  CA  . VAL A 1 241 ? 39.34700  7.88600   -13.73400 1.000 130.15306 ?  343  VAL AA CA  1 
ATOM   1810 C  C   . VAL A 1 241 ? 37.90900  7.88500   -13.23700 1.000 125.96791 ?  343  VAL AA C   1 
ATOM   1811 O  O   . VAL A 1 241 ? 37.58900  7.22800   -12.23900 1.000 123.08377 ?  343  VAL AA O   1 
ATOM   1812 C  CB  . VAL A 1 241 ? 40.12800  9.11400   -13.23900 1.000 130.72311 ?  343  VAL AA CB  1 
ATOM   1813 C  CG1 . VAL A 1 241 ? 41.61636  8.82458   -13.26526 1.000 131.42161 ?  343  VAL AA CG1 1 
ATOM   1814 C  CG2 . VAL A 1 241 ? 39.80035  10.31977  -14.09345 1.000 135.48964 ?  343  VAL AA CG2 1 
ATOM   1815 N  N   . PHE A 1 242 ? 37.01400  8.60400   -13.92800 1.000 119.19979 ?  344  PHE AA N   1 
ATOM   1816 C  CA  . PHE A 1 242 ? 35.61000  8.62400   -13.51400 1.000 116.12940 ?  344  PHE AA CA  1 
ATOM   1817 C  C   . PHE A 1 242 ? 35.01700  7.21400   -13.48500 1.000 114.21361 ?  344  PHE AA C   1 
ATOM   1818 O  O   . PHE A 1 242 ? 34.28300  6.85900   -12.55400 1.000 110.92870 ?  344  PHE AA O   1 
ATOM   1819 C  CB  . PHE A 1 242 ? 34.78100  9.54000   -14.43100 1.000 117.55469 ?  344  PHE AA CB  1 
ATOM   1820 C  CG  . PHE A 1 242 ? 33.30800  9.64000   -14.03400 1.000 116.42899 ?  344  PHE AA CG  1 
ATOM   1821 C  CD1 . PHE A 1 242 ? 32.90800  10.41800  -12.94800 1.000 115.39950 ?  344  PHE AA CD1 1 
ATOM   1822 C  CD2 . PHE A 1 242 ? 32.32200  8.97400   -14.76800 1.000 112.16251 ?  344  PHE AA CD2 1 
ATOM   1823 C  CE1 . PHE A 1 242 ? 31.55900  10.52300  -12.59900 1.000 111.82711 ?  344  PHE AA CE1 1 
ATOM   1824 C  CE2 . PHE A 1 242 ? 30.97200  9.07900   -14.42300 1.000 105.74652 ?  344  PHE AA CE2 1 
ATOM   1825 C  CZ  . PHE A 1 242 ? 30.59200  9.85200   -13.33900 1.000 106.32181 ?  344  PHE AA CZ  1 
ATOM   1826 N  N   . ILE A 1 243 ? 35.31600  6.39700   -14.49700 1.000 116.67123 ?  345  ILE AA N   1 
ATOM   1827 C  CA  . ILE A 1 243 ? 34.69300  5.08000   -14.60500 1.000 112.28334 ?  345  ILE AA CA  1 
ATOM   1828 C  C   . ILE A 1 243 ? 35.24100  4.10600   -13.55300 1.000 109.94732 ?  345  ILE AA C   1 
ATOM   1829 O  O   . ILE A 1 243 ? 34.49800  3.26500   -13.03700 1.000 107.04008 ?  345  ILE AA O   1 
ATOM   1830 C  CB  . ILE A 1 243 ? 34.84800  4.54900   -16.04500 1.000 113.36531 ?  345  ILE AA CB  1 
ATOM   1831 C  CG1 . ILE A 1 243 ? 34.03500  5.41800   -17.02200 1.000 112.18947 ?  345  ILE AA CG1 1 
ATOM   1832 C  CG2 . ILE A 1 243 ? 34.44800  3.08600   -16.13700 1.000 111.93651 ?  345  ILE AA CG2 1 
ATOM   1833 C  CD1 . ILE A 1 243 ? 32.53300  5.48500   -16.74000 1.000 107.96460 ?  345  ILE AA CD1 1 
ATOM   1834 N  N   . TYR A 1 244 ? 36.54200  4.17400   -13.23700 1.000 112.18210 ?  346  TYR AA N   1 
ATOM   1835 C  CA  . TYR A 1 244 ? 37.12900  3.21800   -12.29200 1.000 110.82845 ?  346  TYR AA CA  1 
ATOM   1836 C  C   . TYR A 1 244 ? 36.75300  3.53100   -10.84800 1.000 107.93662 ?  346  TYR AA C   1 
ATOM   1837 O  O   . TYR A 1 244 ? 36.46100  2.62200   -10.05900 1.000 106.48855 ?  346  TYR AA O   1 
ATOM   1838 C  CB  . TYR A 1 244 ? 38.65100  3.18900   -12.42200 1.000 113.29769 ?  346  TYR AA CB  1 
ATOM   1839 C  CG  . TYR A 1 244 ? 39.17600  2.52200   -13.66500 1.000 116.04453 ?  346  TYR AA CG  1 
ATOM   1840 C  CD1 . TYR A 1 244 ? 40.44800  1.96500   -13.68200 1.000 117.59524 ?  346  TYR AA CD1 1 
ATOM   1841 C  CD2 . TYR A 1 244 ? 38.40600  2.44800   -14.82200 1.000 116.20046 ?  346  TYR AA CD2 1 
ATOM   1842 C  CE1 . TYR A 1 244 ? 40.94600  1.36000   -14.81600 1.000 117.93939 ?  346  TYR AA CE1 1 
ATOM   1843 C  CE2 . TYR A 1 244 ? 38.89200  1.84000   -15.96100 1.000 117.56468 ?  346  TYR AA CE2 1 
ATOM   1844 C  CZ  . TYR A 1 244 ? 40.16500  1.29700   -15.95800 1.000 119.19467 ?  346  TYR AA CZ  1 
ATOM   1845 O  OH  . TYR A 1 244 ? 40.66300  0.69000   -17.09400 1.000 119.85573 ?  346  TYR AA OH  1 
ATOM   1846 N  N   . PHE A 1 245 ? 36.81700  4.80500   -10.46700 1.000 105.58194 ?  347  PHE AA N   1 
ATOM   1847 C  CA  . PHE A 1 245 ? 36.45800  5.19500   -9.10800  1.000 105.41400 ?  347  PHE AA CA  1 
ATOM   1848 C  C   . PHE A 1 245 ? 35.00300  4.84400   -8.81100  1.000 101.60643 ?  347  PHE AA C   1 
ATOM   1849 O  O   . PHE A 1 245 ? 34.68700  4.25200   -7.76600  1.000 98.78425  ?  347  PHE AA O   1 
ATOM   1850 C  CB  . PHE A 1 245 ? 36.70000  6.69500   -8.94100  1.000 106.44048 ?  347  PHE AA CB  1 
ATOM   1851 C  CG  . PHE A 1 245 ? 36.81300  7.15500   -7.51500  1.000 105.02879 ?  347  PHE AA CG  1 
ATOM   1852 C  CD1 . PHE A 1 245 ? 37.98400  6.97000   -6.80200  1.000 106.37378 ?  347  PHE AA CD1 1 
ATOM   1853 C  CD2 . PHE A 1 245 ? 35.75700  7.81400   -6.90100  1.000 104.06831 ?  347  PHE AA CD2 1 
ATOM   1854 C  CE1 . PHE A 1 245 ? 38.08900  7.41500   -5.49700  1.000 108.02470 ?  347  PHE AA CE1 1 
ATOM   1855 C  CE2 . PHE A 1 245 ? 35.85900  8.26400   -5.59700  1.000 103.20216 ?  347  PHE AA CE2 1 
ATOM   1856 C  CZ  . PHE A 1 245 ? 37.02500  8.06300   -4.89100  1.000 104.25139 ?  347  PHE AA CZ  1 
ATOM   1857 N  N   . ASN A 1 246 ? 34.10600  5.17800   -9.74400  1.000 100.60236 ?  348  ASN AA N   1 
ATOM   1858 C  CA  . ASN A 1 246 ? 32.68700  4.89800   -9.56000  1.000 96.68186  ?  348  ASN AA CA  1 
ATOM   1859 C  C   . ASN A 1 246 ? 32.41800  3.39000   -9.48600  1.000 95.36604  ?  348  ASN AA C   1 
ATOM   1860 O  O   . ASN A 1 246 ? 31.54900  2.94900   -8.72200  1.000 93.40716  ?  348  ASN AA O   1 
ATOM   1861 C  CB  . ASN A 1 246 ? 31.88900  5.56100   -10.68600 1.000 93.00394  ?  348  ASN AA CB  1 
ATOM   1862 C  CG  . ASN A 1 246 ? 30.41200  5.71100   -10.36000 1.000 94.61325  ?  348  ASN AA CG  1 
ATOM   1863 O  OD1 . ASN A 1 246 ? 30.02500  5.97400   -9.21100  1.000 94.88064  ?  348  ASN AA OD1 1 
ATOM   1864 N  ND2 . ASN A 1 246 ? 29.57300  5.54200   -11.37400 1.000 94.25944  ?  348  ASN AA ND2 1 
ATOM   1865 N  N   . ALA A 1 247 ? 33.15300  2.58000   -10.26600 1.000 97.66629  ?  349  ALA AA N   1 
ATOM   1866 C  CA  . ALA A 1 247 ? 32.95400  1.12500   -10.23800 1.000 95.49767  ?  349  ALA AA CA  1 
ATOM   1867 C  C   . ALA A 1 247 ? 33.48400  0.50100   -8.94700  1.000 95.66156  ?  349  ALA AA C   1 
ATOM   1868 O  O   . ALA A 1 247 ? 32.91400  -0.47600  -8.43900  1.000 90.57099  ?  349  ALA AA O   1 
ATOM   1869 C  CB  . ALA A 1 247 ? 33.61000  0.46500   -11.45000 1.000 93.33113  ?  349  ALA AA CB  1 
ATOM   1870 N  N   . PHE A 1 248 ? 34.58400  1.03400   -8.40900  1.000 97.41312  ?  350  PHE AA N   1 
ATOM   1871 C  CA  . PHE A 1 248 ? 35.06300  0.56100   -7.11800  1.000 96.94682  ?  350  PHE AA CA  1 
ATOM   1872 C  C   . PHE A 1 248 ? 34.11100  0.94200   -5.97700  1.000 94.51449  ?  350  PHE AA C   1 
ATOM   1873 O  O   . PHE A 1 248 ? 33.96600  0.19200   -5.00700  1.000 93.02235  ?  350  PHE AA O   1 
ATOM   1874 C  CB  . PHE A 1 248 ? 36.45600  1.10600   -6.84500  1.000 99.75138  ?  350  PHE AA CB  1 
ATOM   1875 C  CG  . PHE A 1 248 ? 36.92800  0.78200   -5.48600  1.000 100.20263 ?  350  PHE AA CG  1 
ATOM   1876 C  CD1 . PHE A 1 248 ? 37.50700  -0.44700  -5.21900  1.000 100.19063 ?  350  PHE AA CD1 1 
ATOM   1877 C  CD2 . PHE A 1 248 ? 36.69000  1.66300   -4.43900  1.000 100.33297 ?  350  PHE AA CD2 1 
ATOM   1878 C  CE1 . PHE A 1 248 ? 37.90600  -0.76000  -3.94200  1.000 99.67386  ?  350  PHE AA CE1 1 
ATOM   1879 C  CE2 . PHE A 1 248 ? 37.08000  1.35800   -3.16800  1.000 98.73660  ?  350  PHE AA CE2 1 
ATOM   1880 C  CZ  . PHE A 1 248 ? 37.68800  0.14500   -2.91200  1.000 98.77151  ?  350  PHE AA CZ  1 
ATOM   1881 N  N   . LEU A 1 249 ? 33.49000  2.12200   -6.04300  1.000 95.51325  ?  351  LEU AA N   1 
ATOM   1882 C  CA  . LEU A 1 249 ? 32.61500  2.55000   -4.95200  1.000 92.14859  ?  351  LEU AA CA  1 
ATOM   1883 C  C   . LEU A 1 249 ? 31.30200  1.78400   -4.93700  1.000 89.54846  ?  351  LEU AA C   1 
ATOM   1884 O  O   . LEU A 1 249 ? 30.78100  1.46100   -3.86100  1.000 89.38949  ?  351  LEU AA O   1 
ATOM   1885 C  CB  . LEU A 1 249 ? 32.33200  4.04600   -5.03500  1.000 90.87584  ?  351  LEU AA CB  1 
ATOM   1886 C  CG  . LEU A 1 249 ? 33.37200  4.94600   -4.40100  1.000 93.18804  ?  351  LEU AA CG  1 
ATOM   1887 C  CD1 . LEU A 1 249 ? 33.52000  4.57200   -2.93900  1.000 90.58028  ?  351  LEU AA CD1 1 
ATOM   1888 C  CD2 . LEU A 1 249 ? 34.66500  4.75900   -5.15500  1.000 94.26895  ?  351  LEU AA CD2 1 
ATOM   1889 N  N   . GLU A 1 250 ? 30.72100  1.51600   -6.10700  1.000 87.14846  ?  352  GLU AA N   1 
ATOM   1890 C  CA  . GLU A 1 250 ? 29.43800  0.82500   -6.11500  1.000 82.65076  ?  352  GLU AA CA  1 
ATOM   1891 C  C   . GLU A 1 250 ? 29.57200  -0.63300  -5.70100  1.000 79.95563  ?  352  GLU AA C   1 
ATOM   1892 O  O   . GLU A 1 250 ? 28.69600  -1.15900  -5.01300  1.000 79.39815  ?  352  GLU AA O   1 
ATOM   1893 C  CB  . GLU A 1 250 ? 28.78200  0.90700   -7.48000  1.000 82.28202  ?  352  GLU AA CB  1 
ATOM   1894 C  CG  . GLU A 1 250 ? 27.33200  1.27100   -7.37700  1.000 83.63923  ?  352  GLU AA CG  1 
ATOM   1895 C  CD  . GLU A 1 250 ? 26.64900  1.19900   -8.70900  1.000 91.63135  ?  352  GLU AA CD  1 
ATOM   1896 O  OE1 . GLU A 1 250 ? 27.24800  0.58200   -9.62400  1.000 95.69859  ?  352  GLU AA OE1 1 
ATOM   1897 O  OE2 . GLU A 1 250 ? 25.51200  1.72100   -8.83100  1.000 96.71227  -1 352  GLU AA OE2 1 
ATOM   1898 N  N   . SER A 1 251 ? 30.64300  -1.31000  -6.12700  1.000 83.10319  ?  353  SER AA N   1 
ATOM   1899 C  CA  . SER A 1 251 ? 30.75800  -2.75000  -5.91200  1.000 80.65609  ?  353  SER AA CA  1 
ATOM   1900 C  C   . SER A 1 251 ? 31.13900  -3.09000  -4.47200  1.000 79.95680  ?  353  SER AA C   1 
ATOM   1901 O  O   . SER A 1 251 ? 30.69300  -4.11300  -3.94400  1.000 77.70395  ?  353  SER AA O   1 
ATOM   1902 C  CB  . SER A 1 251 ? 31.77800  -3.37500  -6.88800  1.000 80.22749  ?  353  SER AA CB  1 
ATOM   1903 O  OG  . SER A 1 251 ? 33.12800  -3.03400  -6.59000  1.000 82.02233  ?  353  SER AA OG  1 
ATOM   1904 N  N   . PHE A 1 252 ? 31.98500  -2.28200  -3.83000  1.000 81.87609  ?  354  PHE AA N   1 
ATOM   1905 C  CA  . PHE A 1 252 ? 32.40300  -2.55200  -2.45800  1.000 83.24608  ?  354  PHE AA CA  1 
ATOM   1906 C  C   . PHE A 1 252 ? 31.42900  -1.98700  -1.42900  1.000 81.10845  ?  354  PHE AA C   1 
ATOM   1907 O  O   . PHE A 1 252 ? 31.68800  -2.04600  -0.21800  1.000 77.66450  ?  354  PHE AA O   1 
ATOM   1908 C  CB  . PHE A 1 252 ? 33.81500  -2.02100  -2.23100  1.000 85.06705  ?  354  PHE AA CB  1 
ATOM   1909 C  CG  . PHE A 1 252 ? 34.84700  -2.92600  -2.77600  1.000 88.07970  ?  354  PHE AA CG  1 
ATOM   1910 C  CD1 . PHE A 1 252 ? 35.26800  -2.78900  -4.10000  1.000 90.53664  ?  354  PHE AA CD1 1 
ATOM   1911 C  CD2 . PHE A 1 252 ? 35.32500  -3.98500  -2.01400  1.000 85.01633  ?  354  PHE AA CD2 1 
ATOM   1912 C  CE1 . PHE A 1 252 ? 36.19000  -3.64900  -4.64000  1.000 88.65114  ?  354  PHE AA CE1 1 
ATOM   1913 C  CE2 . PHE A 1 252 ? 36.25400  -4.86000  -2.54900  1.000 87.39059  ?  354  PHE AA CE2 1 
ATOM   1914 C  CZ  . PHE A 1 252 ? 36.69100  -4.69000  -3.86900  1.000 87.59422  ?  354  PHE AA CZ  1 
ATOM   1915 N  N   . GLN A 1 253 ? 30.30400  -1.46600  -1.90000  1.000 77.07951  ?  355  GLN AA N   1 
ATOM   1916 C  CA  . GLN A 1 253 ? 29.33900  -0.84200  -1.01700  1.000 76.79199  ?  355  GLN AA CA  1 
ATOM   1917 C  C   . GLN A 1 253 ? 28.84000  -1.80900  0.06000   1.000 74.56052  ?  355  GLN AA C   1 
ATOM   1918 O  O   . GLN A 1 253 ? 28.82500  -1.47200  1.24800   1.000 74.75026  ?  355  GLN AA O   1 
ATOM   1919 C  CB  . GLN A 1 253 ? 28.19900  -0.31200  -1.86900  1.000 74.67048  ?  355  GLN AA CB  1 
ATOM   1920 C  CG  . GLN A 1 253 ? 27.04200  0.12100   -1.08200  1.000 70.58406  ?  355  GLN AA CG  1 
ATOM   1921 C  CD  . GLN A 1 253 ? 26.06900  0.89300   -1.92200  1.000 71.76668  ?  355  GLN AA CD  1 
ATOM   1922 O  OE1 . GLN A 1 253 ? 24.89700  0.52200   -2.00300  1.000 69.52008  ?  355  GLN AA OE1 1 
ATOM   1923 N  NE2 . GLN A 1 253 ? 26.53600  1.98700   -2.55200  1.000 72.69484  ?  355  GLN AA NE2 1 
ATOM   1924 N  N   . GLY A 1 254 ? 28.42500  -3.02100  -0.33300  1.000 73.70183  ?  356  GLY AA N   1 
ATOM   1925 C  CA  . GLY A 1 254 ? 27.94700  -3.98600  0.65200   1.000 68.95857  ?  356  GLY AA CA  1 
ATOM   1926 C  C   . GLY A 1 254 ? 29.02500  -4.38400  1.64400   1.000 71.36235  ?  356  GLY AA C   1 
ATOM   1927 O  O   . GLY A 1 254 ? 28.74300  -4.66500  2.81200   1.000 70.20007  ?  356  GLY AA O   1 
ATOM   1928 N  N   . PHE A 1 255 ? 30.27300  -4.43900  1.18500   1.000 73.93744  ?  357  PHE AA N   1 
ATOM   1929 C  CA  . PHE A 1 255 ? 31.38700  -4.64500  2.09900   1.000 73.31664  ?  357  PHE AA CA  1 
ATOM   1930 C  C   . PHE A 1 255 ? 31.46800  -3.52400  3.13400   1.000 74.79907  ?  357  PHE AA C   1 
ATOM   1931 O  O   . PHE A 1 255 ? 31.64500  -3.77400  4.33200   1.000 76.02733  ?  357  PHE AA O   1 
ATOM   1932 C  CB  . PHE A 1 255 ? 32.67800  -4.73600  1.29700   1.000 75.14871  ?  357  PHE AA CB  1 
ATOM   1933 C  CG  . PHE A 1 255 ? 33.89700  -4.88800  2.14000   1.000 74.89888  ?  357  PHE AA CG  1 
ATOM   1934 C  CD1 . PHE A 1 255 ? 34.39600  -6.14600  2.43500   1.000 72.12550  ?  357  PHE AA CD1 1 
ATOM   1935 C  CD2 . PHE A 1 255 ? 34.55300  -3.77100  2.64500   1.000 76.94165  ?  357  PHE AA CD2 1 
ATOM   1936 C  CE1 . PHE A 1 255 ? 35.54200  -6.28800  3.20800   1.000 73.06047  ?  357  PHE AA CE1 1 
ATOM   1937 C  CE2 . PHE A 1 255 ? 35.69300  -3.90700  3.42300   1.000 75.77930  ?  357  PHE AA CE2 1 
ATOM   1938 C  CZ  . PHE A 1 255 ? 36.18900  -5.16300  3.70800   1.000 73.08993  ?  357  PHE AA CZ  1 
ATOM   1939 N  N   . PHE A 1 256 ? 31.35400  -2.27600  2.68900   1.000 75.56311  ?  358  PHE AA N   1 
ATOM   1940 C  CA  . PHE A 1 256 ? 31.30000  -1.17100  3.63500   1.000 76.54553  ?  358  PHE AA CA  1 
ATOM   1941 C  C   . PHE A 1 256 ? 30.20700  -1.40100  4.67600   1.000 77.17716  ?  358  PHE AA C   1 
ATOM   1942 O  O   . PHE A 1 256 ? 30.43800  -1.22200  5.88200   1.000 77.37563  ?  358  PHE AA O   1 
ATOM   1943 C  CB  . PHE A 1 256 ? 31.05500  0.14800   2.89700   1.000 76.82050  ?  358  PHE AA CB  1 
ATOM   1944 C  CG  . PHE A 1 256 ? 32.10800  0.49900   1.88100   1.000 80.79291  ?  358  PHE AA CG  1 
ATOM   1945 C  CD1 . PHE A 1 256 ? 33.42600  0.10800   2.05700   1.000 82.17027  ?  358  PHE AA CD1 1 
ATOM   1946 C  CD2 . PHE A 1 256 ? 31.77700  1.23900   0.74600   1.000 83.55842  ?  358  PHE AA CD2 1 
ATOM   1947 C  CE1 . PHE A 1 256 ? 34.39100  0.44100   1.10900   1.000 84.16250  ?  358  PHE AA CE1 1 
ATOM   1948 C  CE2 . PHE A 1 256 ? 32.74000  1.57400   -0.19600  1.000 85.54280  ?  358  PHE AA CE2 1 
ATOM   1949 C  CZ  . PHE A 1 256 ? 34.04500  1.17500   -0.01700  1.000 85.10299  ?  358  PHE AA CZ  1 
ATOM   1950 N  N   . VAL A 1 257 ? 29.01000  -1.80900  4.23200   1.000 75.89634  ?  359  VAL AA N   1 
ATOM   1951 C  CA  . VAL A 1 257 ? 27.87300  -1.95100  5.14700   1.000 73.83744  ?  359  VAL AA CA  1 
ATOM   1952 C  C   . VAL A 1 257 ? 28.13300  -3.05400  6.16700   1.000 73.19386  ?  359  VAL AA C   1 
ATOM   1953 O  O   . VAL A 1 257 ? 27.77000  -2.92600  7.33500   1.000 74.89399  ?  359  VAL AA O   1 
ATOM   1954 C  CB  . VAL A 1 257 ? 26.56400  -2.19800  4.36300   1.000 70.68006  ?  359  VAL AA CB  1 
ATOM   1955 C  CG1 . VAL A 1 257 ? 25.44900  -2.61700  5.29600   1.000 70.08639  ?  359  VAL AA CG1 1 
ATOM   1956 C  CG2 . VAL A 1 257 ? 26.13200  -0.93600  3.60200   1.000 71.89951  ?  359  VAL AA CG2 1 
ATOM   1957 N  N   . SER A 1 258 ? 28.75500  -4.15800  5.74500   1.000 74.54821  ?  360  SER AA N   1 
ATOM   1958 C  CA  . SER A 1 258 ? 28.97400  -5.28300  6.65500   1.000 74.87150  ?  360  SER AA CA  1 
ATOM   1959 C  C   . SER A 1 258 ? 29.93500  -4.90900  7.78500   1.000 75.69357  ?  360  SER AA C   1 
ATOM   1960 O  O   . SER A 1 258 ? 29.77200  -5.34800  8.92800   1.000 75.20082  ?  360  SER AA O   1 
ATOM   1961 C  CB  . SER A 1 258 ? 29.48600  -6.50100  5.87000   1.000 70.67079  ?  360  SER AA CB  1 
ATOM   1962 O  OG  . SER A 1 258 ? 30.80600  -6.29700  5.35200   1.000 71.00247  ?  360  SER AA OG  1 
ATOM   1963 N  N   . VAL A 1 259 ? 30.96200  -4.12000  7.47400   1.000 76.03673  ?  361  VAL AA N   1 
ATOM   1964 C  CA  . VAL A 1 259 ? 31.85400  -3.61200  8.51100   1.000 77.70469  ?  361  VAL AA CA  1 
ATOM   1965 C  C   . VAL A 1 259 ? 31.07300  -2.71000  9.45400   1.000 79.22828  ?  361  VAL AA C   1 
ATOM   1966 O  O   . VAL A 1 259 ? 31.10300  -2.87600  10.68300  1.000 80.90908  ?  361  VAL AA O   1 
ATOM   1967 C  CB  . VAL A 1 259 ? 33.04900  -2.87600  7.86100   1.000 79.45071  ?  361  VAL AA CB  1 
ATOM   1968 C  CG1 . VAL A 1 259 ? 33.96200  -2.23800  8.89900   1.000 78.46885  ?  361  VAL AA CG1 1 
ATOM   1969 C  CG2 . VAL A 1 259 ? 33.85200  -3.82700  6.96700   1.000 74.21624  ?  361  VAL AA CG2 1 
ATOM   1970 N  N   . PHE A 1 260 ? 30.30600  -1.78200  8.87600   1.000 78.74793  ?  362  PHE AA N   1 
ATOM   1971 C  CA  . PHE A 1 260 ? 29.43100  -0.91100  9.65100   1.000 79.15122  ?  362  PHE AA CA  1 
ATOM   1972 C  C   . PHE A 1 260 ? 28.57000  -1.71600  10.63000  1.000 80.24421  ?  362  PHE AA C   1 
ATOM   1973 O  O   . PHE A 1 260 ? 28.51800  -1.41300  11.82800  1.000 81.64359  ?  362  PHE AA O   1 
ATOM   1974 C  CB  . PHE A 1 260 ? 28.57100  -0.09400  8.66800   1.000 79.11599  ?  362  PHE AA CB  1 
ATOM   1975 C  CG  . PHE A 1 260 ? 27.55700  0.80300   9.31700   1.000 79.74807  ?  362  PHE AA CG  1 
ATOM   1976 C  CD1 . PHE A 1 260 ? 27.94300  2.02300   9.86000   1.000 80.63573  ?  362  PHE AA CD1 1 
ATOM   1977 C  CD2 . PHE A 1 260 ? 26.21600  0.44600   9.36300   1.000 78.83345  ?  362  PHE AA CD2 1 
ATOM   1978 C  CE1 . PHE A 1 260 ? 27.01500  2.86800   10.47200  1.000 78.34910  ?  362  PHE AA CE1 1 
ATOM   1979 C  CE2 . PHE A 1 260 ? 25.27100  1.28500   9.97300   1.000 78.71686  ?  362  PHE AA CE2 1 
ATOM   1980 C  CZ  . PHE A 1 260 ? 25.67700  2.50100   10.52300  1.000 77.99740  ?  362  PHE AA CZ  1 
ATOM   1981 N  N   . ALA A 1 261 ? 27.93200  -2.78000  10.14300  1.000 77.65333  ?  363  ALA AA N   1 
ATOM   1982 C  CA  . ALA A 1 261 ? 27.00500  -3.54700  10.96500  1.000 78.53098  ?  363  ALA AA CA  1 
ATOM   1983 C  C   . ALA A 1 261 ? 27.72100  -4.32400  12.06300  1.000 81.70628  ?  363  ALA AA C   1 
ATOM   1984 O  O   . ALA A 1 261 ? 27.23500  -4.38500  13.19600  1.000 83.85561  ?  363  ALA AA O   1 
ATOM   1985 C  CB  . ALA A 1 261 ? 26.19800  -4.49500  10.08500  1.000 78.60104  ?  363  ALA AA CB  1 
ATOM   1986 N  N   . CYS A 1 262 ? 28.85500  -4.95100  11.75100  1.000 79.39166  ?  364  CYS AA N   1 
ATOM   1987 C  CA  . CYS A 1 262 ? 29.53200  -5.73600  12.77800  1.000 82.76445  ?  364  CYS AA CA  1 
ATOM   1988 C  C   . CYS A 1 262 ? 30.15200  -4.84000  13.85500  1.000 85.26711  ?  364  CYS AA C   1 
ATOM   1989 O  O   . CYS A 1 262 ? 30.20300  -5.22200  15.03100  1.000 88.49909  ?  364  CYS AA O   1 
ATOM   1990 C  CB  . CYS A 1 262 ? 30.57100  -6.66000  12.12700  1.000 80.19143  ?  364  CYS AA CB  1 
ATOM   1991 S  SG  . CYS A 1 262 ? 29.83700  -8.27600  11.61400  1.000 77.61694  ?  364  CYS AA SG  1 
ATOM   1992 N  N   . PHE A 1 263 ? 30.60400  -3.64600  13.47100  1.000 86.06759  ?  365  PHE AA N   1 
ATOM   1993 C  CA  . PHE A 1 263 ? 31.13500  -2.67600  14.42700  1.000 87.91513  ?  365  PHE AA CA  1 
ATOM   1994 C  C   . PHE A 1 263 ? 30.08500  -2.30800  15.47800  1.000 87.26088  ?  365  PHE AA C   1 
ATOM   1995 O  O   . PHE A 1 263 ? 30.40400  -2.16500  16.66100  1.000 89.23596  ?  365  PHE AA O   1 
ATOM   1996 C  CB  . PHE A 1 263 ? 31.61800  -1.44900  13.63400  1.000 87.75796  ?  365  PHE AA CB  1 
ATOM   1997 C  CG  . PHE A 1 263 ? 32.35400  -0.39900  14.44300  1.000 89.33836  ?  365  PHE AA CG  1 
ATOM   1998 C  CD1 . PHE A 1 263 ? 31.64800  0.62100   15.08900  1.000 88.28456  ?  365  PHE AA CD1 1 
ATOM   1999 C  CD2 . PHE A 1 263 ? 33.75100  -0.38300  14.48600  1.000 88.62346  ?  365  PHE AA CD2 1 
ATOM   2000 C  CE1 . PHE A 1 263 ? 32.30900  1.60900   15.80400  1.000 86.80619  ?  365  PHE AA CE1 1 
ATOM   2001 C  CE2 . PHE A 1 263 ? 34.42400  0.60600   15.20100  1.000 91.11186  ?  365  PHE AA CE2 1 
ATOM   2002 C  CZ  . PHE A 1 263 ? 33.69300  1.60400   15.86500  1.000 91.36991  ?  365  PHE AA CZ  1 
ATOM   2003 N  N   . LEU A 1 264 ? 28.82700  -2.15900  15.05800  1.000 89.54881  ?  366  LEU AA N   1 
ATOM   2004 C  CA  . LEU A 1 264 ? 27.72400  -1.83600  15.96000  1.000 92.50025  ?  366  LEU AA CA  1 
ATOM   2005 C  C   . LEU A 1 264 ? 27.36100  -2.98000  16.89400  1.000 95.89539  ?  366  LEU AA C   1 
ATOM   2006 O  O   . LEU A 1 264 ? 26.60700  -2.77300  17.85400  1.000 96.44288  ?  366  LEU AA O   1 
ATOM   2007 C  CB  . LEU A 1 264 ? 26.48500  -1.46200  15.15700  1.000 89.38789  ?  366  LEU AA CB  1 
ATOM   2008 C  CG  . LEU A 1 264 ? 26.30100  -0.00400  14.75900  1.000 86.97419  ?  366  LEU AA CG  1 
ATOM   2009 C  CD1 . LEU A 1 264 ? 27.63300  0.62100   14.41300  1.000 87.27545  ?  366  LEU AA CD1 1 
ATOM   2010 C  CD2 . LEU A 1 264 ? 25.32700  0.06100   13.59100  1.000 84.27890  ?  366  LEU AA CD2 1 
ATOM   2011 N  N   . ASN A 1 265 ? 27.82700  -4.19000  16.60000  1.000 98.67990  ?  367  ASN AA N   1 
ATOM   2012 C  CA  . ASN A 1 265 ? 27.54300  -5.31900  17.47100  1.000 98.48211  ?  367  ASN AA CA  1 
ATOM   2013 C  C   . ASN A 1 265 ? 28.22900  -5.18300  18.82300  1.000 99.92295  ?  367  ASN AA C   1 
ATOM   2014 O  O   . ASN A 1 265 ? 27.81400  -5.83500  19.78900  1.000 101.46323 ?  367  ASN AA O   1 
ATOM   2015 C  CB  . ASN A 1 265 ? 27.96200  -6.62200  16.79100  1.000 98.27509  ?  367  ASN AA CB  1 
ATOM   2016 C  CG  . ASN A 1 265 ? 27.22300  -7.81400  17.33800  1.000 99.12831  ?  367  ASN AA CG  1 
ATOM   2017 O  OD1 . ASN A 1 265 ? 26.22800  -7.66800  18.05100  1.000 98.57377  ?  367  ASN AA OD1 1 
ATOM   2018 N  ND2 . ASN A 1 265 ? 27.70100  -9.00600  17.01100  1.000 101.00088 ?  367  ASN AA ND2 1 
ATOM   2019 N  N   . SER A 1 266 ? 29.25700  -4.34800  18.91600  1.000 103.15612 ?  368  SER AA N   1 
ATOM   2020 C  CA  . SER A 1 266 ? 30.00400  -4.17400  20.16000  1.000 105.50593 ?  368  SER AA CA  1 
ATOM   2021 C  C   . SER A 1 266 ? 29.15900  -3.54400  21.28200  1.000 105.47943 ?  368  SER AA C   1 
ATOM   2022 O  O   . SER A 1 266 ? 28.94800  -4.15700  22.34300  1.000 102.63037 ?  368  SER AA O   1 
ATOM   2023 C  CB  . SER A 1 266 ? 31.26000  -3.33200  19.88500  1.000 104.84310 ?  368  SER AA CB  1 
ATOM   2024 O  OG  . SER A 1 266 ? 31.78600  -3.63400  18.59500  1.000 102.73862 ?  368  SER AA OG  1 
ATOM   2025 N  N   . ASN B 2 1   ? 13.67500  0.98100   28.89300  1.000 72.22976  ?  1000 ASN BA N   1 
ATOM   2026 C  CA  . ASN B 2 1   ? 12.54500  0.46800   28.11300  1.000 69.40940  ?  1000 ASN BA CA  1 
ATOM   2027 C  C   . ASN B 2 1   ? 11.22900  0.42100   28.86500  1.000 68.39667  ?  1000 ASN BA C   1 
ATOM   2028 O  O   . ASN B 2 1   ? 10.17600  0.15900   28.25800  1.000 65.47865  ?  1000 ASN BA O   1 
ATOM   2029 C  CB  . ASN B 2 1   ? 12.88900  -0.90600  27.57200  1.000 69.63707  ?  1000 ASN BA CB  1 
ATOM   2030 C  CG  . ASN B 2 1   ? 14.05000  -0.84400  26.60300  1.000 67.72264  ?  1000 ASN BA CG  1 
ATOM   2031 O  OD1 . ASN B 2 1   ? 13.84300  -0.87700  25.38600  1.000 68.34896  ?  1000 ASN BA OD1 1 
ATOM   2032 N  ND2 . ASN B 2 1   ? 15.26800  -0.70600  27.12900  1.000 64.93838  ?  1000 ASN BA ND2 1 
ATOM   2033 N  N   . ILE B 2 2   ? 11.30500  0.72000   30.17100  1.000 70.79104  ?  1001 ILE BA N   1 
ATOM   2034 C  CA  . ILE B 2 2   ? 10.14800  0.57300   31.05000  1.000 70.12503  ?  1001 ILE BA CA  1 
ATOM   2035 C  C   . ILE B 2 2   ? 8.99200   1.41200   30.54300  1.000 69.14664  ?  1001 ILE BA C   1 
ATOM   2036 O  O   . ILE B 2 2   ? 7.82700   0.99200   30.61300  1.000 66.75365  ?  1001 ILE BA O   1 
ATOM   2037 C  CB  . ILE B 2 2   ? 10.50800  0.93700   32.50100  1.000 70.24034  ?  1001 ILE BA CB  1 
ATOM   2038 C  CG1 . ILE B 2 2   ? 9.29500   0.69400   33.40700  1.000 72.17834  ?  1001 ILE BA CG1 1 
ATOM   2039 C  CG2 . ILE B 2 2   ? 10.94400  2.39300   32.60000  1.000 69.81202  ?  1001 ILE BA CG2 1 
ATOM   2040 C  CD1 . ILE B 2 2   ? 9.57600   0.82400   34.88300  1.000 70.38711  ?  1001 ILE BA CD1 1 
ATOM   2041 N  N   . PHE B 2 3   ? 9.29200   2.61200   30.02900  1.000 69.39669  ?  1002 PHE BA N   1 
ATOM   2042 C  CA  . PHE B 2 3   ? 8.24700   3.41800   29.41200  1.000 69.47941  ?  1002 PHE BA CA  1 
ATOM   2043 C  C   . PHE B 2 3   ? 7.67200   2.70700   28.18600  1.000 70.10705  ?  1002 PHE BA C   1 
ATOM   2044 O  O   . PHE B 2 3   ? 6.44900   2.72100   27.96300  1.000 68.70372  ?  1002 PHE BA O   1 
ATOM   2045 C  CB  . PHE B 2 3   ? 8.79600   4.79900   29.04900  1.000 71.40201  ?  1002 PHE BA CB  1 
ATOM   2046 C  CG  . PHE B 2 3   ? 7.78500   5.69400   28.35300  1.000 75.46128  ?  1002 PHE BA CG  1 
ATOM   2047 C  CD1 . PHE B 2 3   ? 6.90000   6.47900   29.08800  1.000 76.53996  ?  1002 PHE BA CD1 1 
ATOM   2048 C  CD2 . PHE B 2 3   ? 7.71400   5.74900   26.95400  1.000 73.89522  ?  1002 PHE BA CD2 1 
ATOM   2049 C  CE1 . PHE B 2 3   ? 5.96700   7.30600   28.44300  1.000 78.51417  ?  1002 PHE BA CE1 1 
ATOM   2050 C  CE2 . PHE B 2 3   ? 6.77800   6.57700   26.30900  1.000 75.05160  ?  1002 PHE BA CE2 1 
ATOM   2051 C  CZ  . PHE B 2 3   ? 5.90500   7.35300   27.05400  1.000 76.64629  ?  1002 PHE BA CZ  1 
ATOM   2052 N  N   . GLU B 2 4   ? 8.53400   2.08800   27.36600  1.000 67.24086  ?  1003 GLU BA N   1 
ATOM   2053 C  CA  . GLU B 2 4   ? 8.00300   1.31300   26.24900  1.000 67.85853  ?  1003 GLU BA CA  1 
ATOM   2054 C  C   . GLU B 2 4   ? 7.20000   0.11600   26.74700  1.000 66.24576  ?  1003 GLU BA C   1 
ATOM   2055 O  O   . GLU B 2 4   ? 6.13500   -0.19900  26.18800  1.000 65.59020  ?  1003 GLU BA O   1 
ATOM   2056 C  CB  . GLU B 2 4   ? 9.13000   0.86300   25.30300  1.000 68.02036  ?  1003 GLU BA CB  1 
ATOM   2057 C  CG  . GLU B 2 4   ? 9.74300   1.98500   24.47700  1.000 67.31448  ?  1003 GLU BA CG  1 
ATOM   2058 C  CD  . GLU B 2 4   ? 8.73200   2.60800   23.53500  1.000 69.15727  ?  1003 GLU BA CD  1 
ATOM   2059 O  OE1 . GLU B 2 4   ? 7.72000   1.93800   23.23300  1.000 68.86599  ?  1003 GLU BA OE1 1 
ATOM   2060 O  OE2 . GLU B 2 4   ? 8.92900   3.77700   23.12200  1.000 70.30980  -1 1003 GLU BA OE2 1 
ATOM   2061 N  N   . MET B 2 5   ? 7.70200   -0.55800  27.79400  1.000 67.41546  ?  1004 MET BA N   1 
ATOM   2062 C  CA  . MET B 2 5   ? 7.02500   -1.72800  28.36300  1.000 68.65056  ?  1004 MET BA CA  1 
ATOM   2063 C  C   . MET B 2 5   ? 5.58000   -1.41300  28.73600  1.000 68.72853  ?  1004 MET BA C   1 
ATOM   2064 O  O   . MET B 2 5   ? 4.64400   -2.11400  28.32600  1.000 66.28743  ?  1004 MET BA O   1 
ATOM   2065 C  CB  . MET B 2 5   ? 7.77700   -2.21000  29.60300  1.000 67.64975  ?  1004 MET BA CB  1 
ATOM   2066 C  CG  . MET B 2 5   ? 7.10800   -3.39200  30.35200  1.000 69.04631  ?  1004 MET BA CG  1 
ATOM   2067 S  SD  . MET B 2 5   ? 8.06600   -3.90000  31.82400  1.000 67.53388  ?  1004 MET BA SD  1 
ATOM   2068 C  CE  . MET B 2 5   ? 8.30900   -5.63000  31.57900  1.000 64.32299  ?  1004 MET BA CE  1 
ATOM   2069 N  N   . LEU B 2 6   ? 5.38700   -0.34300  29.51600  1.000 70.02805  ?  1005 LEU BA N   1 
ATOM   2070 C  CA  . LEU B 2 6   ? 4.06800   -0.03100  30.03900  1.000 71.50040  ?  1005 LEU BA CA  1 
ATOM   2071 C  C   . LEU B 2 6   ? 3.17000   0.59200   28.98500  1.000 71.21285  ?  1005 LEU BA C   1 
ATOM   2072 O  O   . LEU B 2 6   ? 1.94900   0.35700   29.00000  1.000 71.23865  ?  1005 LEU BA O   1 
ATOM   2073 C  CB  . LEU B 2 6   ? 4.19300   0.86500   31.27300  1.000 74.95631  ?  1005 LEU BA CB  1 
ATOM   2074 C  CG  . LEU B 2 6   ? 4.16800   0.09200   32.62200  1.000 73.64554  ?  1005 LEU BA CG  1 
ATOM   2075 C  CD1 . LEU B 2 6   ? 2.88700   -0.72000  32.75900  1.000 74.11335  ?  1005 LEU BA CD1 1 
ATOM   2076 C  CD2 . LEU B 2 6   ? 5.40900   -0.76500  32.88000  1.000 71.14026  ?  1005 LEU BA CD2 1 
ATOM   2077 N  N   . ARG B 2 7   ? 3.75200   1.35200   28.04500  1.000 72.10179  ?  1006 ARG BA N   1 
ATOM   2078 C  CA  . ARG B 2 7   ? 2.96300   1.86400   26.92500  1.000 70.20076  ?  1006 ARG BA CA  1 
ATOM   2079 C  C   . ARG B 2 7   ? 2.31300   0.72300   26.14900  1.000 68.95616  ?  1006 ARG BA C   1 
ATOM   2080 O  O   . ARG B 2 7   ? 1.15800   0.83000   25.71200  1.000 69.02156  ?  1006 ARG BA O   1 
ATOM   2081 C  CB  . ARG B 2 7   ? 3.83900   2.70800   26.01100  1.000 69.75054  ?  1006 ARG BA CB  1 
ATOM   2082 N  N   . ILE B 2 8   ? 3.02700   -0.39800  26.01900  1.000 67.99729  ?  1007 ILE BA N   1 
ATOM   2083 C  CA  . ILE B 2 8   ? 2.49600   -1.57700  25.33600  1.000 68.94576  ?  1007 ILE BA CA  1 
ATOM   2084 C  C   . ILE B 2 8   ? 1.31600   -2.17200  26.09200  1.000 72.43335  ?  1007 ILE BA C   1 
ATOM   2085 O  O   . ILE B 2 8   ? 0.19600   -2.22500  25.56900  1.000 73.72072  ?  1007 ILE BA O   1 
ATOM   2086 C  CB  . ILE B 2 8   ? 3.59500   -2.63000  25.13700  1.000 67.52137  ?  1007 ILE BA CB  1 
ATOM   2087 C  CG1 . ILE B 2 8   ? 4.69600   -2.02500  24.24500  1.000 64.75793  ?  1007 ILE BA CG1 1 
ATOM   2088 C  CG2 . ILE B 2 8   ? 2.96700   -3.94800  24.63700  1.000 64.29194  ?  1007 ILE BA CG2 1 
ATOM   2089 C  CD1 . ILE B 2 8   ? 5.43700   -3.02400  23.43300  1.000 63.83446  ?  1007 ILE BA CD1 1 
ATOM   2090 N  N   . ASP B 2 9   ? 1.54400   -2.67400  27.31500  1.000 71.90211  ?  1008 ASP BA N   1 
ATOM   2091 C  CA  . ASP B 2 9   ? 0.46800   -3.46800  27.90800  1.000 75.31845  ?  1008 ASP BA CA  1 
ATOM   2092 C  C   . ASP B 2 9   ? -0.51800  -2.63100  28.71900  1.000 77.28237  ?  1008 ASP BA C   1 
ATOM   2093 O  O   . ASP B 2 9   ? -1.62500  -3.11000  28.99700  1.000 77.11713  ?  1008 ASP BA O   1 
ATOM   2094 C  CB  . ASP B 2 9   ? 0.98000   -4.67100  28.76000  1.000 72.73810  ?  1008 ASP BA CB  1 
ATOM   2095 C  CG  . ASP B 2 9   ? 2.26300   -4.39700  29.53900  1.000 69.43773  ?  1008 ASP BA CG  1 
ATOM   2096 O  OD1 . ASP B 2 9   ? 3.16700   -5.25600  29.54000  1.000 65.40190  ?  1008 ASP BA OD1 1 
ATOM   2097 O  OD2 . ASP B 2 9   ? 2.36200   -3.32200  30.14900  1.000 73.20575  -1 1008 ASP BA OD2 1 
ATOM   2098 N  N   . GLU B 2 10  ? -0.19800  -1.38000  29.04100  1.000 81.83227  ?  1009 GLU BA N   1 
ATOM   2099 C  CA  . GLU B 2 10  ? -1.20100  -0.58700  29.73900  1.000 85.25192  ?  1009 GLU BA CA  1 
ATOM   2100 C  C   . GLU B 2 10  ? -1.91900  0.37600   28.79900  1.000 84.19855  ?  1009 GLU BA C   1 
ATOM   2101 O  O   . GLU B 2 10  ? -3.15100  0.39000   28.78800  1.000 86.51902  ?  1009 GLU BA O   1 
ATOM   2102 C  CB  . GLU B 2 10  ? -0.59700  0.16900   30.94100  1.000 86.80123  ?  1009 GLU BA CB  1 
ATOM   2103 C  CG  . GLU B 2 10  ? -1.62600  0.86400   31.85400  1.000 88.34744  ?  1009 GLU BA CG  1 
ATOM   2104 C  CD  . GLU B 2 10  ? -1.53600  0.49700   33.34700  1.000 88.71288  ?  1009 GLU BA CD  1 
ATOM   2105 O  OE1 . GLU B 2 10  ? -1.91700  1.36900   34.16200  1.000 89.62001  ?  1009 GLU BA OE1 1 
ATOM   2106 O  OE2 . GLU B 2 10  ? -1.06900  -0.60800  33.72000  1.000 88.03384  -1 1009 GLU BA OE2 1 
ATOM   2107 N  N   . GLY B 2 11  ? -1.19000  1.17400   28.00200  1.000 79.65297  ?  1010 GLY BA N   1 
ATOM   2108 C  CA  . GLY B 2 11  ? -1.81700  2.12800   27.07900  1.000 78.21869  ?  1010 GLY BA CA  1 
ATOM   2109 C  C   . GLY B 2 11  ? -1.39800  3.59000   27.23300  1.000 80.10935  ?  1010 GLY BA C   1 
ATOM   2110 O  O   . GLY B 2 11  ? -0.98400  4.00800   28.31600  1.000 83.15291  ?  1010 GLY BA O   1 
ATOM   2111 N  N   . LEU B 2 12  ? -1.50300  4.39400   26.17300  1.000 80.32840  ?  1011 LEU BA N   1 
ATOM   2112 C  CA  . LEU B 2 12  ? -1.03100  5.77600   26.19400  1.000 82.03771  ?  1011 LEU BA CA  1 
ATOM   2113 C  C   . LEU B 2 12  ? -2.02800  6.68500   25.48200  1.000 85.02926  ?  1011 LEU BA C   1 
ATOM   2114 O  O   . LEU B 2 12  ? -2.33300  6.47600   24.30200  1.000 88.54088  ?  1011 LEU BA O   1 
ATOM   2115 C  CB  . LEU B 2 12  ? 0.34600   5.88900   25.53400  1.000 81.29386  ?  1011 LEU BA CB  1 
ATOM   2116 C  CG  . LEU B 2 12  ? 0.69400   7.20500   24.86000  1.000 81.74184  ?  1011 LEU BA CG  1 
ATOM   2117 C  CD1 . LEU B 2 12  ? 0.73000   8.28200   25.93000  1.000 84.19851  ?  1011 LEU BA CD1 1 
ATOM   2118 C  CD2 . LEU B 2 12  ? 2.05000   7.08900   24.17300  1.000 82.44980  ?  1011 LEU BA CD2 1 
ATOM   2119 N  N   . ARG B 2 13  ? -2.51800  7.69500   26.20200  1.000 86.57375  ?  1012 ARG BA N   1 
ATOM   2120 C  CA  . ARG B 2 13  ? -3.47900  8.67400   25.70900  1.000 88.68739  ?  1012 ARG BA CA  1 
ATOM   2121 C  C   . ARG B 2 13  ? -2.96900  10.07500  26.06000  1.000 91.01100  ?  1012 ARG BA C   1 
ATOM   2122 O  O   . ARG B 2 13  ? -2.49600  10.30100  27.18000  1.000 91.56203  ?  1012 ARG BA O   1 
ATOM   2123 C  CB  . ARG B 2 13  ? -4.86600  8.40200   26.31600  1.000 88.93419  ?  1012 ARG BA CB  1 
ATOM   2124 N  N   . LEU B 2 14  ? -3.05000  11.01800  25.10900  1.000 96.30541  ?  1013 LEU BA N   1 
ATOM   2125 C  CA  . LEU B 2 14  ? -2.39500  12.32100  25.25700  1.000 97.50779  ?  1013 LEU BA CA  1 
ATOM   2126 C  C   . LEU B 2 14  ? -3.35000  13.51100  25.42000  1.000 101.00713 ?  1013 LEU BA C   1 
ATOM   2127 O  O   . LEU B 2 14  ? -2.87900  14.65200  25.47600  1.000 103.97801 ?  1013 LEU BA O   1 
ATOM   2128 C  CB  . LEU B 2 14  ? -1.44400  12.57700  24.08000  1.000 95.67674  ?  1013 LEU BA CB  1 
ATOM   2129 C  CG  . LEU B 2 14  ? -0.13700  11.77600  24.00100  1.000 92.97002  ?  1013 LEU BA CG  1 
ATOM   2130 C  CD1 . LEU B 2 14  ? 0.33100   11.61100  22.56200  1.000 91.71493  ?  1013 LEU BA CD1 1 
ATOM   2131 C  CD2 . LEU B 2 14  ? 0.95400   12.42800  24.84100  1.000 98.14666  ?  1013 LEU BA CD2 1 
ATOM   2132 N  N   . LYS B 2 15  ? -4.66500  13.28700  25.50800  1.000 100.05947 ?  1014 LYS BA N   1 
ATOM   2133 C  CA  . LYS B 2 15  ? -5.61300  14.32100  25.93000  1.000 103.73502 ?  1014 LYS BA CA  1 
ATOM   2134 C  C   . LYS B 2 15  ? -6.47300  13.79100  27.07600  1.000 104.84913 ?  1014 LYS BA C   1 
ATOM   2135 O  O   . LYS B 2 15  ? -6.73300  12.58800  27.15700  1.000 100.86623 ?  1014 LYS BA O   1 
ATOM   2136 C  CB  . LYS B 2 15  ? -6.51400  14.78700  24.77800  1.000 102.47046 ?  1014 LYS BA CB  1 
ATOM   2137 N  N   . ILE B 2 16  ? -6.94700  14.71100  27.93800  1.000 106.80081 ?  1015 ILE BA N   1 
ATOM   2138 C  CA  . ILE B 2 16  ? -7.58100  14.33800  29.20900  1.000 105.50567 ?  1015 ILE BA CA  1 
ATOM   2139 C  C   . ILE B 2 16  ? -8.80000  13.45200  28.97100  1.000 105.58577 ?  1015 ILE BA C   1 
ATOM   2140 O  O   . ILE B 2 16  ? -9.70000  13.80600  28.19800  1.000 106.42302 ?  1015 ILE BA O   1 
ATOM   2141 C  CB  . ILE B 2 16  ? -7.97800  15.59500  30.00900  1.000 108.48940 ?  1015 ILE BA CB  1 
ATOM   2142 C  CG1 . ILE B 2 16  ? -6.82500  16.10100  30.88700  1.000 110.56940 ?  1015 ILE BA CG1 1 
ATOM   2143 C  CG2 . ILE B 2 16  ? -9.16300  15.30700  30.92000  1.000 108.63744 ?  1015 ILE BA CG2 1 
ATOM   2144 C  CD1 . ILE B 2 16  ? -6.96000  17.56800  31.30800  1.000 115.71262 ?  1015 ILE BA CD1 1 
ATOM   2145 N  N   . TYR B 2 17  ? -8.84600  12.30300  29.66600  1.000 104.11419 ?  1016 TYR BA N   1 
ATOM   2146 C  CA  . TYR B 2 17  ? -9.99900  11.39800  29.68200  1.000 107.97785 ?  1016 TYR BA CA  1 
ATOM   2147 C  C   . TYR B 2 17  ? -10.45600 11.12400  31.12100  1.000 111.06805 ?  1016 TYR BA C   1 
ATOM   2148 O  O   . TYR B 2 17  ? -9.79700  11.50400  32.09700  1.000 109.61701 ?  1016 TYR BA O   1 
ATOM   2149 C  CB  . TYR B 2 17  ? -9.70500  10.08000  28.92400  1.000 106.28616 ?  1016 TYR BA CB  1 
ATOM   2150 C  CG  . TYR B 2 17  ? -8.65900  9.14100   29.51500  1.000 104.39110 ?  1016 TYR BA CG  1 
ATOM   2151 C  CD1 . TYR B 2 17  ? -8.98100  7.82300   29.84300  1.000 105.11915 ?  1016 TYR BA CD1 1 
ATOM   2152 C  CD2 . TYR B 2 17  ? -7.34300  9.55900   29.69900  1.000 101.33060 ?  1016 TYR BA CD2 1 
ATOM   2153 C  CE1 . TYR B 2 17  ? -8.02600  6.95800   30.36600  1.000 102.35094 ?  1016 TYR BA CE1 1 
ATOM   2154 C  CE2 . TYR B 2 17  ? -6.38500  8.70400   30.21500  1.000 99.55229  ?  1016 TYR BA CE2 1 
ATOM   2155 C  CZ  . TYR B 2 17  ? -6.72700  7.40700   30.54500  1.000 99.43819  ?  1016 TYR BA CZ  1 
ATOM   2156 O  OH  . TYR B 2 17  ? -5.75500  6.57400   31.05600  1.000 96.80722  ?  1016 TYR BA OH  1 
ATOM   2157 N  N   . LYS B 2 18  ? -11.62400 10.48400  31.24500  1.000 118.68979 ?  1017 LYS BA N   1 
ATOM   2158 C  CA  . LYS B 2 18  ? -12.25200 10.18500  32.52800  1.000 118.57672 ?  1017 LYS BA CA  1 
ATOM   2159 C  C   . LYS B 2 18  ? -12.37400 8.67400   32.67700  1.000 121.09829 ?  1017 LYS BA C   1 
ATOM   2160 O  O   . LYS B 2 18  ? -12.79000 7.99200   31.73600  1.000 123.37255 ?  1017 LYS BA O   1 
ATOM   2161 C  CB  . LYS B 2 18  ? -13.63000 10.84900  32.62900  1.000 122.03908 ?  1017 LYS BA CB  1 
ATOM   2162 N  N   . ASP B 2 19  ? -12.01400 8.15300   33.84900  1.000 125.57716 ?  1018 ASP BA N   1 
ATOM   2163 C  CA  . ASP B 2 19  ? -11.95200 6.71000   34.05000  1.000 124.53259 ?  1018 ASP BA CA  1 
ATOM   2164 C  C   . ASP B 2 19  ? -13.32900 6.13000   34.40500  1.000 126.29168 ?  1018 ASP BA C   1 
ATOM   2165 O  O   . ASP B 2 19  ? -14.33100 6.84400   34.49600  1.000 127.58661 ?  1018 ASP BA O   1 
ATOM   2166 C  CB  . ASP B 2 19  ? -10.90800 6.38600   35.11600  1.000 125.59723 ?  1018 ASP BA CB  1 
ATOM   2167 C  CG  . ASP B 2 19  ? -11.19100 7.07500   36.42600  1.000 127.86446 ?  1018 ASP BA CG  1 
ATOM   2168 O  OD1 . ASP B 2 19  ? -12.28200 7.67100   36.55500  1.000 130.41534 ?  1018 ASP BA OD1 1 
ATOM   2169 O  OD2 . ASP B 2 19  ? -10.31900 7.03300   37.31700  1.000 125.16612 -1 1018 ASP BA OD2 1 
ATOM   2170 N  N   . THR B 2 20  ? -13.38700 4.80300   34.59900  1.000 118.23552 ?  1019 THR BA N   1 
ATOM   2171 C  CA  . THR B 2 20  ? -14.67600 4.16300   34.86200  1.000 115.04205 ?  1019 THR BA CA  1 
ATOM   2172 C  C   . THR B 2 20  ? -15.38000 4.81400   36.04700  1.000 115.56881 ?  1019 THR BA C   1 
ATOM   2173 O  O   . THR B 2 20  ? -16.60700 4.96800   36.03300  1.000 115.01125 ?  1019 THR BA O   1 
ATOM   2174 C  CB  . THR B 2 20  ? -14.52200 2.64700   35.08500  1.000 111.06616 ?  1019 THR BA CB  1 
ATOM   2175 O  OG1 . THR B 2 20  ? -13.30800 2.34500   35.79200  1.000 111.73743 ?  1019 THR BA OG1 1 
ATOM   2176 C  CG2 . THR B 2 20  ? -14.53900 1.89900   33.75900  1.000 112.64834 ?  1019 THR BA CG2 1 
ATOM   2177 N  N   . GLU B 2 21  ? -14.62600 5.22000   37.07700  1.000 116.40562 ?  1020 GLU BA N   1 
ATOM   2178 C  CA  . GLU B 2 21  ? -15.21900 5.87200   38.24200  1.000 116.19522 ?  1020 GLU BA CA  1 
ATOM   2179 C  C   . GLU B 2 21  ? -15.52500 7.35500   38.03100  1.000 126.43103 ?  1020 GLU BA C   1 
ATOM   2180 O  O   . GLU B 2 21  ? -16.29900 7.92500   38.81100  1.000 125.37465 ?  1020 GLU BA O   1 
ATOM   2181 C  CB  . GLU B 2 21  ? -14.30700 5.71500   39.45900  1.000 112.44086 ?  1020 GLU BA CB  1 
ATOM   2182 C  CG  . GLU B 2 21  ? -13.97200 4.27800   39.77800  1.000 107.16740 ?  1020 GLU BA CG  1 
ATOM   2183 C  CD  . GLU B 2 21  ? -13.63600 4.07600   41.23800  1.000 103.97217 ?  1020 GLU BA CD  1 
ATOM   2184 O  OE1 . GLU B 2 21  ? -13.21500 2.95400   41.59100  1.000 100.83252 ?  1020 GLU BA OE1 1 
ATOM   2185 O  OE2 . GLU B 2 21  ? -13.81200 5.03100   42.03200  1.000 105.00205 -1 1020 GLU BA OE2 1 
ATOM   2186 N  N   . GLY B 2 22  ? -14.94700 7.99600   37.01500  1.000 159.86289 ?  1021 GLY BA N   1 
ATOM   2187 C  CA  . GLY B 2 22  ? -15.33100 9.34400   36.64000  1.000 160.94358 ?  1021 GLY BA CA  1 
ATOM   2188 C  C   . GLY B 2 22  ? -14.36400 10.46800  36.96700  1.000 161.08232 ?  1021 GLY BA C   1 
ATOM   2189 O  O   . GLY B 2 22  ? -14.75100 11.64000  36.86300  1.000 162.30061 ?  1021 GLY BA O   1 
ATOM   2190 N  N   . TYR B 2 23  ? -13.13400 10.16400  37.36100  1.000 133.87060 ?  1022 TYR BA N   1 
ATOM   2191 C  CA  . TYR B 2 23  ? -12.15900 11.20800  37.62600  1.000 127.78299 ?  1022 TYR BA CA  1 
ATOM   2192 C  C   . TYR B 2 23  ? -11.34400 11.51900  36.36000  1.000 123.63056 ?  1022 TYR BA C   1 
ATOM   2193 O  O   . TYR B 2 23  ? -11.44400 10.83900  35.33400  1.000 122.38718 ?  1022 TYR BA O   1 
ATOM   2194 C  CB  . TYR B 2 23  ? -11.24600 10.81000  38.79300  1.000 123.80918 ?  1022 TYR BA CB  1 
ATOM   2195 C  CG  . TYR B 2 23  ? -11.92597 10.19673  40.02088  1.000 124.01396 ?  1022 TYR BA CG  1 
ATOM   2196 C  CD1 . TYR B 2 23  ? -11.96300 8.81609   40.20516  1.000 121.30577 ?  1022 TYR BA CD1 1 
ATOM   2197 C  CD2 . TYR B 2 23  ? -12.49400 10.99795  41.00286  1.000 121.55731 ?  1022 TYR BA CD2 1 
ATOM   2198 C  CE1 . TYR B 2 23  ? -12.55306 8.26082   41.32198  1.000 115.89336 ?  1022 TYR BA CE1 1 
ATOM   2199 C  CE2 . TYR B 2 23  ? -13.08276 10.45279  42.11936  1.000 118.54974 ?  1022 TYR BA CE2 1 
ATOM   2200 C  CZ  . TYR B 2 23  ? -13.11063 9.08370   42.27550  1.000 116.39544 ?  1022 TYR BA CZ  1 
ATOM   2201 O  OH  . TYR B 2 23  ? -13.70069 8.52935   43.39029  1.000 113.37577 ?  1022 TYR BA OH  1 
ATOM   2202 N  N   . TYR B 2 24  ? -10.52800 12.57100  36.44500  1.000 116.59622 ?  1023 TYR BA N   1 
ATOM   2203 C  CA  . TYR B 2 24  ? -9.74300  13.06200  35.31400  1.000 110.16173 ?  1023 TYR BA CA  1 
ATOM   2204 C  C   . TYR B 2 24  ? -8.33200  12.47600  35.34000  1.000 108.68845 ?  1023 TYR BA C   1 
ATOM   2205 O  O   . TYR B 2 24  ? -7.61300  12.61500  36.33700  1.000 107.65179 ?  1023 TYR BA O   1 
ATOM   2206 C  CB  . TYR B 2 24  ? -9.68200  14.59300  35.33300  1.000 111.22593 ?  1023 TYR BA CB  1 
ATOM   2207 N  N   . THR B 2 25  ? -7.93000  11.83600  34.23600  1.000 108.30824 ?  1024 THR BA N   1 
ATOM   2208 C  CA  . THR B 2 25  ? -6.64100  11.16400  34.14700  1.000 105.35859 ?  1024 THR BA CA  1 
ATOM   2209 C  C   . THR B 2 25  ? -5.98900  11.48700  32.80400  1.000 103.89281 ?  1024 THR BA C   1 
ATOM   2210 O  O   . THR B 2 25  ? -6.60400  12.09400  31.92400  1.000 104.92551 ?  1024 THR BA O   1 
ATOM   2211 C  CB  . THR B 2 25  ? -6.78900  9.64700   34.35000  1.000 105.01990 ?  1024 THR BA CB  1 
ATOM   2212 O  OG1 . THR B 2 25  ? -7.04800  8.99100   33.10800  1.000 103.35418 ?  1024 THR BA OG1 1 
ATOM   2213 C  CG2 . THR B 2 25  ? -7.94000  9.36900   35.30200  1.000 108.55783 ?  1024 THR BA CG2 1 
ATOM   2214 N  N   . ILE B 2 26  ? -4.71700  11.10000  32.66000  1.000 100.66921 ?  1025 ILE BA N   1 
ATOM   2215 C  CA  . ILE B 2 26  ? -3.92300  11.43600  31.47300  1.000 97.07827  ?  1025 ILE BA CA  1 
ATOM   2216 C  C   . ILE B 2 26  ? -2.72400  10.48500  31.37200  1.000 93.41752  ?  1025 ILE BA C   1 
ATOM   2217 O  O   . ILE B 2 26  ? -2.16900  10.05800  32.39000  1.000 93.03162  ?  1025 ILE BA O   1 
ATOM   2218 C  CB  . ILE B 2 26  ? -3.48600  12.92900  31.51200  1.000 97.29168  ?  1025 ILE BA CB  1 
ATOM   2219 C  CG1 . ILE B 2 26  ? -3.57500  13.58000  30.12200  1.000 96.67724  ?  1025 ILE BA CG1 1 
ATOM   2220 C  CG2 . ILE B 2 26  ? -2.10200  13.09700  32.15100  1.000 96.01094  ?  1025 ILE BA CG2 1 
ATOM   2221 C  CD1 . ILE B 2 26  ? -4.96100  13.74700  29.55700  1.000 100.64582 ?  1025 ILE BA CD1 1 
ATOM   2222 N  N   . GLY B 2 27  ? -2.33100  10.15600  30.12800  1.000 91.19201  ?  1026 GLY BA N   1 
ATOM   2223 C  CA  . GLY B 2 27  ? -1.04200  9.51000   29.88000  1.000 89.57410  ?  1026 GLY BA CA  1 
ATOM   2224 C  C   . GLY B 2 27  ? -1.08600  7.99300   29.93100  1.000 87.25855  ?  1026 GLY BA C   1 
ATOM   2225 O  O   . GLY B 2 27  ? -1.97600  7.35700   29.37100  1.000 87.22023  ?  1026 GLY BA O   1 
ATOM   2226 N  N   . ILE B 2 28  ? -0.08900  7.40800   30.59100  1.000 83.11678  ?  1027 ILE BA N   1 
ATOM   2227 C  CA  . ILE B 2 28  ? -0.21600  6.03200   31.14600  1.000 83.60151  ?  1027 ILE BA CA  1 
ATOM   2228 C  C   . ILE B 2 28  ? -0.77800  6.18300   32.55700  1.000 84.78830  ?  1027 ILE BA C   1 
ATOM   2229 O  O   . ILE B 2 28  ? -0.06200  6.16700   33.56500  1.000 85.23091  ?  1027 ILE BA O   1 
ATOM   2230 C  CB  . ILE B 2 28  ? 1.11000   5.26000   31.12700  1.000 81.58694  ?  1027 ILE BA CB  1 
ATOM   2231 C  CG1 . ILE B 2 28  ? 1.72892   5.23786   29.71297  1.000 79.19888  ?  1027 ILE BA CG1 1 
ATOM   2232 C  CG2 . ILE B 2 28  ? 0.91804   3.87806   31.76315  1.000 81.09398  ?  1027 ILE BA CG2 1 
ATOM   2233 C  CD1 . ILE B 2 28  ? 3.24892   5.23790   29.70188  1.000 75.71384  ?  1027 ILE BA CD1 1 
ATOM   2234 N  N   . GLY B 2 29  ? -2.09400  6.35000   32.62700  1.000 87.18500  ?  1028 GLY BA N   1 
ATOM   2235 C  CA  . GLY B 2 29  ? -2.81800  6.24200   33.88300  1.000 90.62646  ?  1028 GLY BA CA  1 
ATOM   2236 C  C   . GLY B 2 29  ? -2.43800  7.19200   34.99700  1.000 91.84384  ?  1028 GLY BA C   1 
ATOM   2237 O  O   . GLY B 2 29  ? -2.37100  6.77300   36.16000  1.000 91.29465  ?  1028 GLY BA O   1 
ATOM   2238 N  N   . HIS B 2 30  ? -2.20700  8.46700   34.68000  1.000 92.55052  ?  1029 HIS BA N   1 
ATOM   2239 C  CA  . HIS B 2 30  ? -1.97400  9.48400   35.70200  1.000 92.62357  ?  1029 HIS BA CA  1 
ATOM   2240 C  C   . HIS B 2 30  ? -3.29900  10.14000  36.06900  1.000 95.53176  ?  1029 HIS BA C   1 
ATOM   2241 O  O   . HIS B 2 30  ? -3.87300  10.87600  35.26200  1.000 95.87589  ?  1029 HIS BA O   1 
ATOM   2242 C  CB  . HIS B 2 30  ? -0.97700  10.54300  35.23800  1.000 91.07580  ?  1029 HIS BA CB  1 
ATOM   2243 C  CG  . HIS B 2 30  ? -0.52300  11.44100  36.34400  1.000 93.62141  ?  1029 HIS BA CG  1 
ATOM   2244 N  ND1 . HIS B 2 30  ? 0.69700   11.29800  36.97000  1.000 94.78706  ?  1029 HIS BA ND1 1 
ATOM   2245 C  CD2 . HIS B 2 30  ? -1.15600  12.45400  36.98500  1.000 96.95234  ?  1029 HIS BA CD2 1 
ATOM   2246 C  CE1 . HIS B 2 30  ? 0.81000   12.20500  37.92700  1.000 96.02555  ?  1029 HIS BA CE1 1 
ATOM   2247 N  NE2 . HIS B 2 30  ? -0.30300  12.91800  37.95800  1.000 97.36156  ?  1029 HIS BA NE2 1 
ATOM   2248 N  N   . LEU B 2 31  ? -3.76300  9.89600   37.29700  1.000 99.48563  ?  1030 LEU BA N   1 
ATOM   2249 C  CA  . LEU B 2 31  ? -4.94900  10.55700  37.82600  1.000 100.35844 ?  1030 LEU BA CA  1 
ATOM   2250 C  C   . LEU B 2 31  ? -4.61000  11.99500  38.19000  1.000 102.21792 ?  1030 LEU BA C   1 
ATOM   2251 O  O   . LEU B 2 31  ? -3.67500  12.23600  38.96200  1.000 102.91846 ?  1030 LEU BA O   1 
ATOM   2252 C  CB  . LEU B 2 31  ? -5.46900  9.80300   39.04000  1.000 100.58374 ?  1030 LEU BA CB  1 
ATOM   2253 C  CG  . LEU B 2 31  ? -6.65700  10.39800  39.80000  1.000 104.41316 ?  1030 LEU BA CG  1 
ATOM   2254 C  CD1 . LEU B 2 31  ? -8.00700  9.80000   39.40100  1.000 107.90419 ?  1030 LEU BA CD1 1 
ATOM   2255 C  CD2 . LEU B 2 31  ? -6.41400  10.20500  41.27300  1.000 102.27932 ?  1030 LEU BA CD2 1 
ATOM   2256 N  N   . LEU B 2 32  ? -5.36900  12.94800  37.62500  1.000 103.64893 ?  1031 LEU BA N   1 
ATOM   2257 C  CA  . LEU B 2 32  ? -5.14400  14.37900  37.86000  1.000 108.01351 ?  1031 LEU BA CA  1 
ATOM   2258 C  C   . LEU B 2 32  ? -5.84700  14.88600  39.12700  1.000 113.17030 ?  1031 LEU BA C   1 
ATOM   2259 O  O   . LEU B 2 32  ? -5.21900  15.54800  39.96400  1.000 114.35654 ?  1031 LEU BA O   1 
ATOM   2260 C  CB  . LEU B 2 32  ? -5.59600  15.19100  36.64600  1.000 109.68656 ?  1031 LEU BA CB  1 
ATOM   2261 C  CG  . LEU B 2 32  ? -4.81600  14.97100  35.35100  1.000 106.66060 ?  1031 LEU BA CG  1 
ATOM   2262 C  CD1 . LEU B 2 32  ? -5.52400  15.64500  34.19300  1.000 109.23147 ?  1031 LEU BA CD1 1 
ATOM   2263 C  CD2 . LEU B 2 32  ? -3.39800  15.48600  35.50400  1.000 106.32478 ?  1031 LEU BA CD2 1 
ATOM   2264 N  N   . THR B 2 33  ? -7.15200  14.62700  39.26800  1.000 116.85713 ?  1032 THR BA N   1 
ATOM   2265 C  CA  . THR B 2 33  ? -7.89600  15.01500  40.46600  1.000 119.27498 ?  1032 THR BA CA  1 
ATOM   2266 C  C   . THR B 2 33  ? -9.19000  14.21700  40.55000  1.000 119.52443 ?  1032 THR BA C   1 
ATOM   2267 O  O   . THR B 2 33  ? -9.79500  13.86900  39.53100  1.000 117.37794 ?  1032 THR BA O   1 
ATOM   2268 C  CB  . THR B 2 33  ? -8.24200  16.51900  40.51300  1.000 125.25965 ?  1032 THR BA CB  1 
ATOM   2269 O  OG1 . THR B 2 33  ? -8.70307  16.96798  39.22902  1.000 131.16146 ?  1032 THR BA OG1 1 
ATOM   2270 C  CG2 . THR B 2 33  ? -7.05298  17.36601  40.98492  1.000 124.13019 ?  1032 THR BA CG2 1 
ATOM   2271 N  N   . LYS B 2 34  ? -9.63000  13.97600  41.78500  1.000 120.48911 ?  1033 LYS BA N   1 
ATOM   2272 C  CA  . LYS B 2 34  ? -10.92500 13.36100  42.02900  1.000 119.24521 ?  1033 LYS BA CA  1 
ATOM   2273 C  C   . LYS B 2 34  ? -12.06900 14.36200  41.93200  1.000 122.43572 ?  1033 LYS BA C   1 
ATOM   2274 O  O   . LYS B 2 34  ? -13.23600 13.95200  41.95600  1.000 122.53214 ?  1033 LYS BA O   1 
ATOM   2275 C  CB  . LYS B 2 34  ? -10.93800 12.67300  43.40100  1.000 113.44928 ?  1033 LYS BA CB  1 
ATOM   2276 N  N   . SER B 2 35  ? -11.75400 15.65400  41.79400  1.000 123.14270 ?  1034 SER BA N   1 
ATOM   2277 C  CA  . SER B 2 35  ? -12.77100 16.69700  41.76400  1.000 127.99332 ?  1034 SER BA CA  1 
ATOM   2278 C  C   . SER B 2 35  ? -13.55100 16.65400  40.45200  1.000 130.66148 ?  1034 SER BA C   1 
ATOM   2279 O  O   . SER B 2 35  ? -12.97400 16.39300  39.39300  1.000 131.89922 ?  1034 SER BA O   1 
ATOM   2280 C  CB  . SER B 2 35  ? -12.12700 18.07600  41.93600  1.000 132.43851 ?  1034 SER BA CB  1 
ATOM   2281 O  OG  . SER B 2 35  ? -13.02500 19.11200  41.57900  1.000 136.48186 ?  1034 SER BA OG  1 
ATOM   2282 N  N   . PRO B 2 36  ? -14.86100 16.91600  40.48700  1.000 138.89880 ?  1035 PRO BA N   1 
ATOM   2283 C  CA  . PRO B 2 36  ? -15.62900 16.94500  39.23200  1.000 140.96147 ?  1035 PRO BA CA  1 
ATOM   2284 C  C   . PRO B 2 36  ? -15.18100 18.03600  38.27700  1.000 144.45185 ?  1035 PRO BA C   1 
ATOM   2285 O  O   . PRO B 2 36  ? -15.24600 17.84200  37.05500  1.000 142.84011 ?  1035 PRO BA O   1 
ATOM   2286 C  CB  . PRO B 2 36  ? -17.06800 17.17900  39.71100  1.000 138.66210 ?  1035 PRO BA CB  1 
ATOM   2287 C  CG  . PRO B 2 36  ? -16.91300 17.88600  41.01200  1.000 138.14958 ?  1035 PRO BA CG  1 
ATOM   2288 C  CD  . PRO B 2 36  ? -15.68500 17.29400  41.64700  1.000 136.61888 ?  1035 PRO BA CD  1 
ATOM   2289 N  N   . SER B 2 37  ? -14.73400 19.18000  38.79700  1.000 150.30141 ?  1036 SER BA N   1 
ATOM   2290 C  CA  . SER B 2 37  ? -14.41900 20.31700  37.94200  1.000 150.82923 ?  1036 SER BA CA  1 
ATOM   2291 C  C   . SER B 2 37  ? -13.28100 19.96800  36.99400  1.000 149.52267 ?  1036 SER BA C   1 
ATOM   2292 O  O   . SER B 2 37  ? -12.23900 19.45900  37.41600  1.000 150.01384 ?  1036 SER BA O   1 
ATOM   2293 C  CB  . SER B 2 37  ? -14.04700 21.53800  38.79300  1.000 151.83216 ?  1036 SER BA CB  1 
ATOM   2294 O  OG  . SER B 2 37  ? -12.64100 21.73200  38.87300  1.000 151.56866 ?  1036 SER BA OG  1 
ATOM   2295 N  N   . LEU B 2 38  ? -13.49800 20.21600  35.70000  1.000 146.97831 ?  1037 LEU BA N   1 
ATOM   2296 C  CA  . LEU B 2 38  ? -12.41900 20.05600  34.73200  1.000 143.13866 ?  1037 LEU BA CA  1 
ATOM   2297 C  C   . LEU B 2 38  ? -11.32800 21.08500  34.96500  1.000 144.32680 ?  1037 LEU BA C   1 
ATOM   2298 O  O   . LEU B 2 38  ? -10.14600 20.82400  34.70700  1.000 143.47602 ?  1037 LEU BA O   1 
ATOM   2299 C  CB  . LEU B 2 38  ? -12.96000 20.16900  33.30900  1.000 137.37705 ?  1037 LEU BA CB  1 
ATOM   2300 C  CG  . LEU B 2 38  ? -11.94200 20.09300  32.16600  1.000 132.41244 ?  1037 LEU BA CG  1 
ATOM   2301 C  CD1 . LEU B 2 38  ? -11.03000 21.31100  32.07200  1.000 131.92834 ?  1037 LEU BA CD1 1 
ATOM   2302 C  CD2 . LEU B 2 38  ? -11.10300 18.85700  32.35300  1.000 130.14001 ?  1037 LEU BA CD2 1 
ATOM   2303 N  N   . SER B 2 39  ? -11.71200 22.26700  35.43900  1.000 146.54118 ?  1038 SER BA N   1 
ATOM   2304 C  CA  . SER B 2 39  ? -10.75000 23.33400  35.67000  1.000 148.32608 ?  1038 SER BA CA  1 
ATOM   2305 C  C   . SER B 2 39  ? -9.58100  22.84800  36.51800  1.000 154.04340 ?  1038 SER BA C   1 
ATOM   2306 O  O   . SER B 2 39  ? -8.41600  22.98500  36.12900  1.000 153.00184 ?  1038 SER BA O   1 
ATOM   2307 C  CB  . SER B 2 39  ? -11.45600 24.50300  36.35700  1.000 148.21699 ?  1038 SER BA CB  1 
ATOM   2308 O  OG  . SER B 2 39  ? -12.14200 24.05400  37.51600  1.000 149.54723 ?  1038 SER BA OG  1 
ATOM   2309 N  N   . VAL B 2 40  ? -9.87800  22.24500  37.67200  1.000 159.28513 ?  1039 VAL BA N   1 
ATOM   2310 C  CA  . VAL B 2 40  ? -8.82000  21.80900  38.58100  1.000 159.24594 ?  1039 VAL BA CA  1 
ATOM   2311 C  C   . VAL B 2 40  ? -7.94600  20.72300  37.94200  1.000 158.67325 ?  1039 VAL BA C   1 
ATOM   2312 O  O   . VAL B 2 40  ? -6.74700  20.62300  38.23900  1.000 158.81111 ?  1039 VAL BA O   1 
ATOM   2313 C  CB  . VAL B 2 40  ? -9.44000  21.36300  39.92400  1.000 160.57003 ?  1039 VAL BA CB  1 
ATOM   2314 C  CG1 . VAL B 2 40  ? -10.29100 22.49100  40.51000  1.000 161.65486 ?  1039 VAL BA CG1 1 
ATOM   2315 C  CG2 . VAL B 2 40  ? -10.27900 20.10100  39.74500  1.000 160.52579 ?  1039 VAL BA CG2 1 
ATOM   2316 N  N   . ALA B 2 41  ? -8.52100  19.89700  37.06000  1.000 146.71962 ?  1040 ALA BA N   1 
ATOM   2317 C  CA  . ALA B 2 41  ? -7.72600  18.89600  36.35300  1.000 137.57297 ?  1040 ALA BA CA  1 
ATOM   2318 C  C   . ALA B 2 41  ? -6.68600  19.55100  35.44800  1.000 136.70587 ?  1040 ALA BA C   1 
ATOM   2319 O  O   . ALA B 2 41  ? -5.54900  19.07300  35.34500  1.000 132.91903 ?  1040 ALA BA O   1 
ATOM   2320 C  CB  . ALA B 2 41  ? -8.64200  17.97300  35.54900  1.000 132.84441 ?  1040 ALA BA CB  1 
ATOM   2321 N  N   . LYS B 2 42  ? -7.06200  20.63700  34.76500  1.000 150.80546 ?  1041 LYS BA N   1 
ATOM   2322 C  CA  . LYS B 2 42  ? -6.10300  21.36900  33.94000  1.000 147.90177 ?  1041 LYS BA CA  1 
ATOM   2323 C  C   . LYS B 2 42  ? -5.04400  22.06900  34.79100  1.000 151.94091 ?  1041 LYS BA C   1 
ATOM   2324 O  O   . LYS B 2 42  ? -3.86400  22.09800  34.42200  1.000 149.22164 ?  1041 LYS BA O   1 
ATOM   2325 C  CB  . LYS B 2 42  ? -6.83600  22.37800  33.05900  1.000 141.49867 ?  1041 LYS BA CB  1 
ATOM   2326 N  N   . SER B 2 43  ? -5.44600  22.65000  35.92700  1.000 148.33400 ?  1042 SER BA N   1 
ATOM   2327 C  CA  . SER B 2 43  ? -4.49500  23.35500  36.78700  1.000 147.25345 ?  1042 SER BA CA  1 
ATOM   2328 C  C   . SER B 2 43  ? -3.50400  22.39200  37.43000  1.000 145.98012 ?  1042 SER BA C   1 
ATOM   2329 O  O   . SER B 2 43  ? -2.28800  22.61600  37.38900  1.000 145.49027 ?  1042 SER BA O   1 
ATOM   2330 C  CB  . SER B 2 43  ? -5.24000  24.14400  37.86800  1.000 149.95474 ?  1042 SER BA CB  1 
ATOM   2331 O  OG  . SER B 2 43  ? -6.14700  25.07300  37.30600  1.000 150.79984 ?  1042 SER BA OG  1 
ATOM   2332 N  N   . GLU B 2 44  ? -4.00500  21.31500  38.04000  1.000 146.52453 ?  1043 GLU BA N   1 
ATOM   2333 C  CA  . GLU B 2 44  ? -3.10500  20.29800  38.56300  1.000 142.12959 ?  1043 GLU BA CA  1 
ATOM   2334 C  C   . GLU B 2 44  ? -2.14700  19.84100  37.47200  1.000 139.61664 ?  1043 GLU BA C   1 
ATOM   2335 O  O   . GLU B 2 44  ? -0.97800  19.54800  37.74300  1.000 138.81329 ?  1043 GLU BA O   1 
ATOM   2336 C  CB  . GLU B 2 44  ? -3.90900  19.12200  39.12500  1.000 136.36026 ?  1043 GLU BA CB  1 
ATOM   2337 N  N   . LEU B 2 45  ? -2.62700  19.80000  36.22300  1.000 144.42861 ?  1044 LEU BA N   1 
ATOM   2338 C  CA  . LEU B 2 45  ? -1.76700  19.49200  35.08300  1.000 141.84654 ?  1044 LEU BA CA  1 
ATOM   2339 C  C   . LEU B 2 45  ? -0.72700  20.58500  34.85300  1.000 144.65022 ?  1044 LEU BA C   1 
ATOM   2340 O  O   . LEU B 2 45  ? 0.44600   20.29200  34.58600  1.000 142.09971 ?  1044 LEU BA O   1 
ATOM   2341 C  CB  . LEU B 2 45  ? -2.63000  19.28400  33.83500  1.000 138.36872 ?  1044 LEU BA CB  1 
ATOM   2342 C  CG  . LEU B 2 45  ? -2.05700  18.71000  32.53200  1.000 132.25114 ?  1044 LEU BA CG  1 
ATOM   2343 C  CD1 . LEU B 2 45  ? -3.13900  18.68900  31.46900  1.000 133.69075 ?  1044 LEU BA CD1 1 
ATOM   2344 C  CD2 . LEU B 2 45  ? -0.84600  19.49100  32.02600  1.000 134.10462 ?  1044 LEU BA CD2 1 
ATOM   2345 N  N   . ASP B 2 46  ? -1.13700  21.85100  34.94900  1.000 146.74387 ?  1045 ASP BA N   1 
ATOM   2346 C  CA  . ASP B 2 46  ? -0.21800  22.95000  34.66600  1.000 147.70910 ?  1045 ASP BA CA  1 
ATOM   2347 C  C   . ASP B 2 46  ? 0.96700   22.95600  35.62500  1.000 146.58561 ?  1045 ASP BA C   1 
ATOM   2348 O  O   . ASP B 2 46  ? 2.11500   23.13600  35.20000  1.000 145.45105 ?  1045 ASP BA O   1 
ATOM   2349 C  CB  . ASP B 2 46  ? -0.96100  24.28300  34.72700  1.000 151.56660 ?  1045 ASP BA CB  1 
ATOM   2350 C  CG  . ASP B 2 46  ? -0.54400  25.22200  33.62200  1.000 152.76302 ?  1045 ASP BA CG  1 
ATOM   2351 O  OD1 . ASP B 2 46  ? -0.32000  26.42200  33.89400  1.000 154.30357 ?  1045 ASP BA OD1 1 
ATOM   2352 O  OD2 . ASP B 2 46  ? -0.44000  24.74500  32.47300  1.000 149.29027 -1 1045 ASP BA OD2 1 
ATOM   2353 N  N   . LYS B 2 47  ? 0.71400   22.75800  36.92300  1.000 139.29649 ?  1046 LYS BA N   1 
ATOM   2354 C  CA  . LYS B 2 47  ? 1.80200   22.73300  37.89800  1.000 136.57351 ?  1046 LYS BA CA  1 
ATOM   2355 C  C   . LYS B 2 47  ? 2.78100   21.60500  37.59100  1.000 132.56365 ?  1046 LYS BA C   1 
ATOM   2356 O  O   . LYS B 2 47  ? 4.00000   21.76700  37.73100  1.000 131.35093 ?  1046 LYS BA O   1 
ATOM   2357 C  CB  . LYS B 2 47  ? 1.24200   22.60000  39.31900  1.000 136.49397 ?  1046 LYS BA CB  1 
ATOM   2358 N  N   . ALA B 2 48  ? 2.26200   20.43900  37.19700  1.000 137.45957 ?  1047 ALA BA N   1 
ATOM   2359 C  CA  . ALA B 2 48  ? 3.14000   19.34800  36.79000  1.000 133.54294 ?  1047 ALA BA CA  1 
ATOM   2360 C  C   . ALA B 2 48  ? 3.84000   19.65900  35.47000  1.000 134.41833 ?  1047 ALA BA C   1 
ATOM   2361 O  O   . ALA B 2 48  ? 5.06900   19.58400  35.38800  1.000 134.74195 ?  1047 ALA BA O   1 
ATOM   2362 C  CB  . ALA B 2 48  ? 2.35600   18.03800  36.69400  1.000 127.08219 ?  1047 ALA BA CB  1 
ATOM   2363 N  N   . ILE B 2 49  ? 3.08400   20.03900  34.42800  1.000 133.68787 ?  1048 ILE BA N   1 
ATOM   2364 C  CA  . ILE B 2 49  ? 3.70500   20.20400  33.10800  1.000 134.48974 ?  1048 ILE BA CA  1 
ATOM   2365 C  C   . ILE B 2 49  ? 4.70400   21.35400  33.10400  1.000 139.01641 ?  1048 ILE BA C   1 
ATOM   2366 O  O   . ILE B 2 49  ? 5.69700   21.31400  32.36400  1.000 137.99247 ?  1048 ILE BA O   1 
ATOM   2367 C  CB  . ILE B 2 49  ? 2.66000   20.39200  31.98700  1.000 135.35588 ?  1048 ILE BA CB  1 
ATOM   2368 C  CG1 . ILE B 2 49  ? 3.33700   20.20000  30.61200  1.000 131.13630 ?  1048 ILE BA CG1 1 
ATOM   2369 C  CG2 . ILE B 2 49  ? 1.95700   21.73800  32.12600  1.000 142.10122 ?  1048 ILE BA CG2 1 
ATOM   2370 C  CD1 . ILE B 2 49  ? 2.46600   20.46800  29.40500  1.000 130.91598 ?  1048 ILE BA CD1 1 
ATOM   2371 N  N   . GLY B 2 50  ? 4.45900   22.39600  33.89400  1.000 135.98212 ?  1049 GLY BA N   1 
ATOM   2372 C  CA  . GLY B 2 50  ? 5.35900   23.54300  33.89200  1.000 137.76715 ?  1049 GLY BA CA  1 
ATOM   2373 C  C   . GLY B 2 50  ? 5.47300   24.18700  32.52800  1.000 138.44329 ?  1049 GLY BA C   1 
ATOM   2374 O  O   . GLY B 2 50  ? 6.55200   24.65700  32.14200  1.000 139.16783 ?  1049 GLY BA O   1 
ATOM   2375 N  N   . ARG B 2 51  ? 4.37200   24.21300  31.78700  1.000 142.55998 ?  1050 ARG BA N   1 
ATOM   2376 C  CA  . ARG B 2 51  ? 4.29400   24.75800  30.44300  1.000 143.63842 ?  1050 ARG BA CA  1 
ATOM   2377 C  C   . ARG B 2 51  ? 2.84800   25.19300  30.23500  1.000 149.44345 ?  1050 ARG BA C   1 
ATOM   2378 O  O   . ARG B 2 51  ? 2.09100   25.34100  31.20200  1.000 150.50390 ?  1050 ARG BA O   1 
ATOM   2379 C  CB  . ARG B 2 51  ? 4.77400   23.72900  29.40300  1.000 140.64328 ?  1050 ARG BA CB  1 
ATOM   2380 N  N   . ASN B 2 52  ? 2.46800   25.40300  28.98000  1.000 156.24546 ?  1051 ASN BA N   1 
ATOM   2381 C  CA  . ASN B 2 52  ? 1.09700   25.77500  28.67200  1.000 159.24196 ?  1051 ASN BA CA  1 
ATOM   2382 C  C   . ASN B 2 52  ? 0.12900   24.77200  29.29100  1.000 156.80947 ?  1051 ASN BA C   1 
ATOM   2383 O  O   . ASN B 2 52  ? 0.28800   23.55800  29.12500  1.000 156.12474 ?  1051 ASN BA O   1 
ATOM   2384 C  CB  . ASN B 2 52  ? 0.92000   25.83300  27.15400  1.000 160.21441 ?  1051 ASN BA CB  1 
ATOM   2385 C  CG  . ASN B 2 52  ? -0.45100  26.30700  26.74500  1.000 162.63824 ?  1051 ASN BA CG  1 
ATOM   2386 O  OD1 . ASN B 2 52  ? -1.05100  27.14700  27.41300  1.000 166.22865 ?  1051 ASN BA OD1 1 
ATOM   2387 N  ND2 . ASN B 2 52  ? -0.95800  25.77100  25.64200  1.000 161.42701 ?  1051 ASN BA ND2 1 
ATOM   2388 N  N   . SER B 2 53  ? -0.86800  25.28100  30.02000  1.000 164.09678 ?  1052 SER BA N   1 
ATOM   2389 C  CA  . SER B 2 53  ? -1.89000  24.43500  30.63300  1.000 161.57874 ?  1052 SER BA CA  1 
ATOM   2390 C  C   . SER B 2 53  ? -2.96600  24.16800  29.59200  1.000 166.45702 ?  1052 SER BA C   1 
ATOM   2391 O  O   . SER B 2 53  ? -3.75300  25.05800  29.26000  1.000 166.16772 ?  1052 SER BA O   1 
ATOM   2392 C  CB  . SER B 2 53  ? -2.49700  25.08700  31.87300  1.000 156.44394 ?  1052 SER BA CB  1 
ATOM   2393 O  OG  . SER B 2 53  ? -3.49000  24.25200  32.45200  1.000 153.16723 ?  1052 SER BA OG  1 
ATOM   2394 N  N   . ASN B 2 54  ? -3.01000  22.94000  29.08700  1.000 167.08284 ?  1053 ASN BA N   1 
ATOM   2395 C  CA  . ASN B 2 54  ? -3.97500  22.58100  28.06100  1.000 167.05246 ?  1053 ASN BA CA  1 
ATOM   2396 C  C   . ASN B 2 54  ? -4.31000  21.09800  28.18700  1.000 166.37791 ?  1053 ASN BA C   1 
ATOM   2397 O  O   . ASN B 2 54  ? -3.63700  20.34300  28.89700  1.000 166.40506 ?  1053 ASN BA O   1 
ATOM   2398 C  CB  . ASN B 2 54  ? -3.46300  22.95300  26.64900  1.000 166.86459 ?  1053 ASN BA CB  1 
ATOM   2399 C  CG  . ASN B 2 54  ? -2.02700  22.49900  26.38700  1.000 165.82541 ?  1053 ASN BA CG  1 
ATOM   2400 O  OD1 . ASN B 2 54  ? -1.21400  22.41200  27.30500  1.000 165.59918 ?  1053 ASN BA OD1 1 
ATOM   2401 N  ND2 . ASN B 2 54  ? -1.71000  22.22600  25.12100  1.000 165.72655 ?  1053 ASN BA ND2 1 
ATOM   2402 N  N   . GLY B 2 55  ? -5.40300  20.70400  27.52800  1.000 149.16603 ?  1054 GLY BA N   1 
ATOM   2403 C  CA  . GLY B 2 55  ? -5.82200  19.31200  27.57100  1.000 134.69077 ?  1054 GLY BA CA  1 
ATOM   2404 C  C   . GLY B 2 55  ? -4.80300  18.37600  26.95300  1.000 128.34583 ?  1054 GLY BA C   1 
ATOM   2405 O  O   . GLY B 2 55  ? -4.58500  17.27000  27.45300  1.000 123.96288 ?  1054 GLY BA O   1 
ATOM   2406 N  N   . VAL B 2 56  ? -4.16800  18.80700  25.85100  1.000 133.03615 ?  1055 VAL BA N   1 
ATOM   2407 C  CA  . VAL B 2 56  ? -3.15600  18.01400  25.16000  1.000 124.72095 ?  1055 VAL BA CA  1 
ATOM   2408 C  C   . VAL B 2 56  ? -1.78400  18.28000  25.76800  1.000 125.20656 ?  1055 VAL BA C   1 
ATOM   2409 O  O   . VAL B 2 56  ? -1.45800  19.41300  26.15000  1.000 131.82298 ?  1055 VAL BA O   1 
ATOM   2410 C  CB  . VAL B 2 56  ? -3.16400  18.32500  23.65200  1.000 121.03364 ?  1055 VAL BA CB  1 
ATOM   2411 C  CG1 . VAL B 2 56  ? -2.27900  17.33300  22.89100  1.000 115.08338 ?  1055 VAL BA CG1 1 
ATOM   2412 C  CG2 . VAL B 2 56  ? -4.58900  18.32300  23.11800  1.000 119.28806 ?  1055 VAL BA CG2 1 
ATOM   2413 N  N   . ILE B 2 57  ? -0.96000  17.23300  25.83800  1.000 118.67937 ?  1056 ILE BA N   1 
ATOM   2414 C  CA  . ILE B 2 57  ? 0.38800   17.32900  26.37500  1.000 117.12851 ?  1056 ILE BA CA  1 
ATOM   2415 C  C   . ILE B 2 57  ? 1.35100   16.73900  25.36200  1.000 115.01352 ?  1056 ILE BA C   1 
ATOM   2416 O  O   . ILE B 2 57  ? 0.95100   16.12800  24.36900  1.000 111.93267 ?  1056 ILE BA O   1 
ATOM   2417 C  CB  . ILE B 2 57  ? 0.54500   16.60400  27.72200  1.000 116.40400 ?  1056 ILE BA CB  1 
ATOM   2418 C  CG1 . ILE B 2 57  ? 0.00800   15.17500  27.60300  1.000 112.29775 ?  1056 ILE BA CG1 1 
ATOM   2419 C  CG2 . ILE B 2 57  ? -0.15100  17.39200  28.83600  1.000 119.33574 ?  1056 ILE BA CG2 1 
ATOM   2420 C  CD1 . ILE B 2 57  ? 0.90500   14.12200  28.19900  1.000 108.16851 ?  1056 ILE BA CD1 1 
ATOM   2421 N  N   . THR B 2 58  ? 2.63800   16.91800  25.64800  1.000 114.17204 ?  1057 THR BA N   1 
ATOM   2422 C  CA  . THR B 2 58  ? 3.69600   16.38700  24.80300  1.000 112.98019 ?  1057 THR BA CA  1 
ATOM   2423 C  C   . THR B 2 58  ? 3.99200   14.92600  25.15500  1.000 109.75949 ?  1057 THR BA C   1 
ATOM   2424 O  O   . THR B 2 58  ? 4.04800   14.55900  26.33400  1.000 108.65987 ?  1057 THR BA O   1 
ATOM   2425 C  CB  . THR B 2 58  ? 4.94100   17.25900  24.96600  1.000 111.43956 ?  1057 THR BA CB  1 
ATOM   2426 O  OG1 . THR B 2 58  ? 5.73100   16.77700  26.05100  1.000 112.29231 ?  1057 THR BA OG1 1 
ATOM   2427 C  CG2 . THR B 2 58  ? 4.51200   18.67200  25.32300  1.000 114.55085 ?  1057 THR BA CG2 1 
ATOM   2428 N  N   . LYS B 2 59  ? 4.20000   14.09200  24.12300  1.000 104.29819 ?  1058 LYS BA N   1 
ATOM   2429 C  CA  . LYS B 2 59  ? 4.57900   12.69800  24.37300  1.000 101.53103 ?  1058 LYS BA CA  1 
ATOM   2430 C  C   . LYS B 2 59  ? 5.79200   12.62900  25.29100  1.000 102.08694 ?  1058 LYS BA C   1 
ATOM   2431 O  O   . LYS B 2 59  ? 5.90600   11.72000  26.12400  1.000 99.42949  ?  1058 LYS BA O   1 
ATOM   2432 C  CB  . LYS B 2 59  ? 4.86100   11.94900  23.06100  1.000 95.02164  ?  1058 LYS BA CB  1 
ATOM   2433 C  CG  . LYS B 2 59  ? 5.18108   10.46602  23.29401  1.000 91.74167  ?  1058 LYS BA CG  1 
ATOM   2434 C  CD  . LYS B 2 59  ? 5.72007   9.68103   22.07900  1.000 89.86023  ?  1058 LYS BA CD  1 
ATOM   2435 C  CE  . LYS B 2 59  ? 4.83685   9.79671   20.83112  1.000 89.76683  ?  1058 LYS BA CE  1 
ATOM   2436 N  NZ  . LYS B 2 59  ? 5.41190   9.18494   19.58004  1.000 87.18285  ?  1058 LYS BA NZ  1 
ATOM   2437 N  N   . ASP B 2 60  ? 6.70900   13.58600  25.14600  1.000 99.82886  ?  1059 ASP BA N   1 
ATOM   2438 C  CA  . ASP B 2 60  ? 7.77800   13.76000  26.12000  1.000 99.38290  ?  1059 ASP BA CA  1 
ATOM   2439 C  C   . ASP B 2 60  ? 7.21300   14.11100  27.49000  1.000 98.95289  ?  1059 ASP BA C   1 
ATOM   2440 O  O   . ASP B 2 60  ? 7.68800   13.60600  28.51500  1.000 99.25354  ?  1059 ASP BA O   1 
ATOM   2441 C  CB  . ASP B 2 60  ? 8.73500   14.85200  25.63500  1.000 101.26016 ?  1059 ASP BA CB  1 
ATOM   2442 C  CG  . ASP B 2 60  ? 9.10800   14.69000  24.16800  1.000 102.57473 ?  1059 ASP BA CG  1 
ATOM   2443 O  OD1 . ASP B 2 60  ? 10.30500  14.83900  23.83300  1.000 106.24659 ?  1059 ASP BA OD1 1 
ATOM   2444 O  OD2 . ASP B 2 60  ? 8.20800   14.38800  23.35200  1.000 102.00609 -1 1059 ASP BA OD2 1 
ATOM   2445 N  N   . GLU B 2 61  ? 6.19600   14.97800  27.53000  1.000 103.65961 ?  1060 GLU BA N   1 
ATOM   2446 C  CA  . GLU B 2 61  ? 5.57100   15.31600  28.80300  1.000 103.53477 ?  1060 GLU BA CA  1 
ATOM   2447 C  C   . GLU B 2 61  ? 4.98900   14.07100  29.46200  1.000 100.11827 ?  1060 GLU BA C   1 
ATOM   2448 O  O   . GLU B 2 61  ? 5.11200   13.88600  30.67900  1.000 98.85128  ?  1060 GLU BA O   1 
ATOM   2449 C  CB  . GLU B 2 61  ? 4.49900   16.39000  28.59100  1.000 105.87603 ?  1060 GLU BA CB  1 
ATOM   2450 N  N   . ALA B 2 62  ? 4.39400   13.18000  28.66400  1.000 98.59418  ?  1061 ALA BA N   1 
ATOM   2451 C  CA  . ALA B 2 62  ? 3.84500   11.93700  29.20400  1.000 96.01745  ?  1061 ALA BA CA  1 
ATOM   2452 C  C   . ALA B 2 62  ? 4.91900   11.09900  29.89600  1.000 93.43765  ?  1061 ALA BA C   1 
ATOM   2453 O  O   . ALA B 2 62  ? 4.65800   10.48500  30.94000  1.000 92.44488  ?  1061 ALA BA O   1 
ATOM   2454 C  CB  . ALA B 2 62  ? 3.17100   11.13200  28.09000  1.000 93.40036  ?  1061 ALA BA CB  1 
ATOM   2455 N  N   . GLU B 2 63  ? 6.12700   11.04300  29.32300  1.000 90.85515  ?  1062 GLU BA N   1 
ATOM   2456 C  CA  . GLU B 2 63  ? 7.20700   10.28400  29.94900  1.000 87.97406  ?  1062 GLU BA CA  1 
ATOM   2457 C  C   . GLU B 2 63  ? 7.70100   10.95400  31.23000  1.000 91.03351  ?  1062 GLU BA C   1 
ATOM   2458 O  O   . GLU B 2 63  ? 8.19000   10.27400  32.14100  1.000 90.25747  ?  1062 GLU BA O   1 
ATOM   2459 C  CB  . GLU B 2 63  ? 8.35300   10.08600  28.95800  1.000 84.10561  ?  1062 GLU BA CB  1 
ATOM   2460 C  CG  . GLU B 2 63  ? 9.45200   9.16500   29.44200  1.000 82.26670  ?  1062 GLU BA CG  1 
ATOM   2461 C  CD  . GLU B 2 63  ? 10.64000  9.15900   28.49200  1.000 79.29978  ?  1062 GLU BA CD  1 
ATOM   2462 O  OE1 . GLU B 2 63  ? 10.40521  9.16624   27.26878  1.000 77.94206  ?  1062 GLU BA OE1 1 
ATOM   2463 O  OE2 . GLU B 2 63  ? 11.80006  9.15150   28.96655  1.000 78.11426  -1 1062 GLU BA OE2 1 
ATOM   2464 N  N   . LYS B 2 64  ? 7.58400   12.27500  31.33300  1.000 95.40838  ?  1063 LYS BA N   1 
ATOM   2465 C  CA  . LYS B 2 64  ? 7.98500   12.92000  32.57600  1.000 96.63575  ?  1063 LYS BA CA  1 
ATOM   2466 C  C   . LYS B 2 64  ? 6.95100   12.69100  33.68400  1.000 97.66380  ?  1063 LYS BA C   1 
ATOM   2467 O  O   . LYS B 2 64  ? 7.32100   12.51400  34.85100  1.000 98.93131  ?  1063 LYS BA O   1 
ATOM   2468 C  CB  . LYS B 2 64  ? 8.24300   14.40900  32.33000  1.000 99.99333  ?  1063 LYS BA CB  1 
ATOM   2469 C  CG  . LYS B 2 64  ? 9.46900   14.72900  31.42600  1.000 103.35259 ?  1063 LYS BA CG  1 
ATOM   2470 C  CD  . LYS B 2 64  ? 9.67100   16.23800  31.18900  1.000 107.67072 ?  1063 LYS BA CD  1 
ATOM   2471 C  CE  . LYS B 2 64  ? 10.89900  16.52400  30.31700  1.000 108.25944 ?  1063 LYS BA CE  1 
ATOM   2472 N  NZ  . LYS B 2 64  ? 11.11000  17.98100  30.04800  1.000 113.19015 ?  1063 LYS BA NZ  1 
ATOM   2473 N  N   . LEU B 2 65  ? 5.65300   12.70500  33.34400  1.000 93.63790  ?  1064 LEU BA N   1 
ATOM   2474 C  CA  . LEU B 2 65  ? 4.62400   12.25000  34.28300  1.000 93.37135  ?  1064 LEU BA CA  1 
ATOM   2475 C  C   . LEU B 2 65  ? 4.72600   10.75500  34.55700  1.000 91.35599  ?  1064 LEU BA C   1 
ATOM   2476 O  O   . LEU B 2 65  ? 4.52200   10.31400  35.69500  1.000 89.50598  ?  1064 LEU BA O   1 
ATOM   2477 C  CB  . LEU B 2 65  ? 3.23200   12.56800  33.75500  1.000 93.93044  ?  1064 LEU BA CB  1 
ATOM   2478 C  CG  . LEU B 2 65  ? 2.90200   14.02700  33.56700  1.000 94.68931  ?  1064 LEU BA CG  1 
ATOM   2479 C  CD1 . LEU B 2 65  ? 1.43600   14.11700  33.21200  1.000 95.13715  ?  1064 LEU BA CD1 1 
ATOM   2480 C  CD2 . LEU B 2 65  ? 3.19300   14.72700  34.87900  1.000 95.40629  ?  1064 LEU BA CD2 1 
ATOM   2481 N  N   . PHE B 2 66  ? 4.99600   9.95100   33.52400  1.000 91.64903  ?  1065 PHE BA N   1 
ATOM   2482 C  CA  . PHE B 2 66  ? 5.20700   8.53200   33.76900  1.000 87.92456  ?  1065 PHE BA CA  1 
ATOM   2483 C  C   . PHE B 2 66  ? 6.33100   8.33800   34.77300  1.000 88.22138  ?  1065 PHE BA C   1 
ATOM   2484 O  O   . PHE B 2 66  ? 6.22400   7.51500   35.69200  1.000 87.40520  ?  1065 PHE BA O   1 
ATOM   2485 C  CB  . PHE B 2 66  ? 5.51800   7.79900   32.46500  1.000 82.86312  ?  1065 PHE BA CB  1 
ATOM   2486 C  CG  . PHE B 2 66  ? 5.89200   6.34600   32.65500  1.000 81.19294  ?  1065 PHE BA CG  1 
ATOM   2487 C  CD1 . PHE B 2 66  ? 4.91400   5.36900   32.83800  1.000 79.56880  ?  1065 PHE BA CD1 1 
ATOM   2488 C  CD2 . PHE B 2 66  ? 7.22300   5.95500   32.66300  1.000 79.61339  ?  1065 PHE BA CD2 1 
ATOM   2489 C  CE1 . PHE B 2 66  ? 5.26100   4.04400   33.02200  1.000 76.36881  ?  1065 PHE BA CE1 1 
ATOM   2490 C  CE2 . PHE B 2 66  ? 7.57400   4.61800   32.83600  1.000 74.68613  ?  1065 PHE BA CE2 1 
ATOM   2491 C  CZ  . PHE B 2 66  ? 6.60000   3.67600   33.02000  1.000 75.08075  ?  1065 PHE BA CZ  1 
ATOM   2492 N  N   . ASN B 2 67  ? 7.41400   9.10600   34.62600  1.000 87.83083  ?  1066 ASN BA N   1 
ATOM   2493 C  CA  . ASN B 2 67  ? 8.52800   8.96800   35.55300  1.000 87.70319  ?  1066 ASN BA CA  1 
ATOM   2494 C  C   . ASN B 2 67  ? 8.08600   9.27000   36.98000  1.000 88.55236  ?  1066 ASN BA C   1 
ATOM   2495 O  O   . ASN B 2 67  ? 8.48300   8.58000   37.92000  1.000 87.68209  ?  1066 ASN BA O   1 
ATOM   2496 C  CB  . ASN B 2 67  ? 9.68500   9.86400   35.10900  1.000 88.40353  ?  1066 ASN BA CB  1 
ATOM   2497 C  CG  . ASN B 2 67  ? 10.50600  9.23900   33.97700  1.000 89.76463  ?  1066 ASN BA CG  1 
ATOM   2498 O  OD1 . ASN B 2 67  ? 10.63000  8.01000   33.88200  1.000 87.91401  ?  1066 ASN BA OD1 1 
ATOM   2499 N  ND2 . ASN B 2 67  ? 11.03000  10.08000  33.09000  1.000 91.15739  ?  1066 ASN BA ND2 1 
ATOM   2500 N  N   . GLN B 2 68  ? 7.23300   10.27800  37.15400  1.000 90.13543  ?  1067 GLN BA N   1 
ATOM   2501 C  CA  . GLN B 2 68  ? 6.74000   10.63600  38.47900  1.000 87.62612  ?  1067 GLN BA CA  1 
ATOM   2502 C  C   . GLN B 2 68  ? 6.03400   9.46600   39.14700  1.000 88.20875  ?  1067 GLN BA C   1 
ATOM   2503 O  O   . GLN B 2 68  ? 6.23100   9.20200   40.34000  1.000 90.14781  ?  1067 GLN BA O   1 
ATOM   2504 C  CB  . GLN B 2 68  ? 5.78300   11.80700  38.34700  1.000 87.70340  ?  1067 GLN BA CB  1 
ATOM   2505 C  CG  . GLN B 2 68  ? 6.45000   13.13000  38.28200  1.000 90.54875  ?  1067 GLN BA CG  1 
ATOM   2506 C  CD  . GLN B 2 68  ? 5.43800   14.24200  38.26900  1.000 95.15955  ?  1067 GLN BA CD  1 
ATOM   2507 O  OE1 . GLN B 2 68  ? 4.36021   14.11309  37.67434  1.000 96.30948  ?  1067 GLN BA OE1 1 
ATOM   2508 N  NE2 . GLN B 2 68  ? 5.76095   15.33695  38.94107  1.000 98.98437  ?  1067 GLN BA NE2 1 
ATOM   2509 N  N   . ASP B 2 69  ? 5.16800   8.78600   38.39700  1.000 88.57811  ?  1068 ASP BA N   1 
ATOM   2510 C  CA  . ASP B 2 69  ? 4.44300   7.64300   38.92900  1.000 88.30431  ?  1068 ASP BA CA  1 
ATOM   2511 C  C   . ASP B 2 69  ? 5.37300   6.47900   39.20600  1.000 89.06977  ?  1068 ASP BA C   1 
ATOM   2512 O  O   . ASP B 2 69  ? 5.20800   5.77700   40.20700  1.000 89.81180  ?  1068 ASP BA O   1 
ATOM   2513 C  CB  . ASP B 2 69  ? 3.35500   7.23300   37.95600  1.000 88.85699  ?  1068 ASP BA CB  1 
ATOM   2514 C  CG  . ASP B 2 69  ? 2.46200   8.37200   37.63200  1.000 90.50783  ?  1068 ASP BA CG  1 
ATOM   2515 O  OD1 . ASP B 2 69  ? 2.65100   9.42000   38.27500  1.000 91.28379  ?  1068 ASP BA OD1 1 
ATOM   2516 O  OD2 . ASP B 2 69  ? 1.58200   8.23300   36.76400  1.000 91.50038  -1 1068 ASP BA OD2 1 
ATOM   2517 N  N   . VAL B 2 70  ? 6.34800   6.24900   38.32200  1.000 90.38648  ?  1069 VAL BA N   1 
ATOM   2518 C  CA  . VAL B 2 70  ? 7.34400   5.21200   38.57100  1.000 88.94296  ?  1069 VAL BA CA  1 
ATOM   2519 C  C   . VAL B 2 70  ? 8.06400   5.48900   39.88900  1.000 88.80378  ?  1069 VAL BA C   1 
ATOM   2520 O  O   . VAL B 2 70  ? 8.37700   4.56400   40.64500  1.000 87.87639  ?  1069 VAL BA O   1 
ATOM   2521 C  CB  . VAL B 2 70  ? 8.31700   5.10700   37.37800  1.000 83.61072  ?  1069 VAL BA CB  1 
ATOM   2522 C  CG1 . VAL B 2 70  ? 9.52300   4.24600   37.73400  1.000 80.47464  ?  1069 VAL BA CG1 1 
ATOM   2523 C  CG2 . VAL B 2 70  ? 7.59700   4.56300   36.15800  1.000 81.24509  ?  1069 VAL BA CG2 1 
ATOM   2524 N  N   . ASP B 2 71  ? 8.31400   6.76800   40.19400  1.000 87.72408  ?  1070 ASP BA N   1 
ATOM   2525 C  CA  . ASP B 2 71  ? 8.92100   7.14400   41.47300  1.000 88.48731  ?  1070 ASP BA CA  1 
ATOM   2526 C  C   . ASP B 2 71  ? 8.06300   6.71700   42.66300  1.000 89.35579  ?  1070 ASP BA C   1 
ATOM   2527 O  O   . ASP B 2 71  ? 8.56200   6.10200   43.61300  1.000 89.46419  ?  1070 ASP BA O   1 
ATOM   2528 C  CB  . ASP B 2 71  ? 9.15600   8.65700   41.53200  1.000 87.99968  ?  1070 ASP BA CB  1 
ATOM   2529 C  CG  . ASP B 2 71  ? 10.20800  9.12700   40.57200  1.000 90.80562  ?  1070 ASP BA CG  1 
ATOM   2530 O  OD1 . ASP B 2 71  ? 11.01400  9.98300   40.98400  1.000 94.30244  ?  1070 ASP BA OD1 1 
ATOM   2531 O  OD2 . ASP B 2 71  ? 10.24800  8.65200   39.42000  1.000 92.36671  -1 1070 ASP BA OD2 1 
ATOM   2532 N  N   . ALA B 2 72  ? 6.77500   7.08000   42.64700  1.000 90.33564  ?  1071 ALA BA N   1 
ATOM   2533 C  CA  . ALA B 2 72  ? 5.88200   6.76200   43.75700  1.000 92.41039  ?  1071 ALA BA CA  1 
ATOM   2534 C  C   . ALA B 2 72  ? 5.65100   5.26100   43.88900  1.000 92.85400  ?  1071 ALA BA C   1 
ATOM   2535 O  O   . ALA B 2 72  ? 5.44600   4.76300   45.00600  1.000 93.08982  ?  1071 ALA BA O   1 
ATOM   2536 C  CB  . ALA B 2 72  ? 4.55000   7.49200   43.58100  1.000 94.78827  ?  1071 ALA BA CB  1 
ATOM   2537 N  N   . ALA B 2 73  ? 5.65900   4.53000   42.77000  1.000 89.08308  ?  1072 ALA BA N   1 
ATOM   2538 C  CA  . ALA B 2 73  ? 5.50200   3.08400   42.84900  1.000 87.83097  ?  1072 ALA BA CA  1 
ATOM   2539 C  C   . ALA B 2 73  ? 6.70100   2.43500   43.53500  1.000 86.54537  ?  1072 ALA BA C   1 
ATOM   2540 O  O   . ALA B 2 73  ? 6.54900   1.43500   44.24900  1.000 86.28476  ?  1072 ALA BA O   1 
ATOM   2541 C  CB  . ALA B 2 73  ? 5.28700   2.50100   41.45600  1.000 86.15826  ?  1072 ALA BA CB  1 
ATOM   2542 N  N   . VAL B 2 74  ? 7.90300   2.97400   43.31900  1.000 85.70442  ?  1073 VAL BA N   1 
ATOM   2543 C  CA  . VAL B 2 74  ? 9.08500   2.40100   43.96000  1.000 85.92672  ?  1073 VAL BA CA  1 
ATOM   2544 C  C   . VAL B 2 74  ? 9.12000   2.74800   45.44400  1.000 87.30093  ?  1073 VAL BA C   1 
ATOM   2545 O  O   . VAL B 2 74  ? 9.60400   1.95800   46.26800  1.000 86.70725  ?  1073 VAL BA O   1 
ATOM   2546 C  CB  . VAL B 2 74  ? 10.37100  2.85700   43.25100  1.000 85.84334  ?  1073 VAL BA CB  1 
ATOM   2547 C  CG1 . VAL B 2 74  ? 11.53300  1.96300   43.67100  1.000 83.85462  ?  1073 VAL BA CG1 1 
ATOM   2548 C  CG2 . VAL B 2 74  ? 10.17900  2.84400   41.75600  1.000 85.70111  ?  1073 VAL BA CG2 1 
ATOM   2549 N  N   . ARG B 2 75  ? 8.64800   3.94700   45.80400  1.000 90.92855  ?  1074 ARG BA N   1 
ATOM   2550 C  CA  . ARG B 2 75  ? 8.53000   4.29600   47.21400  1.000 90.70833  ?  1074 ARG BA CA  1 
ATOM   2551 C  C   . ARG B 2 75  ? 7.56100   3.35300   47.91500  1.000 91.86394  ?  1074 ARG BA C   1 
ATOM   2552 O  O   . ARG B 2 75  ? 7.80800   2.91900   49.04900  1.000 91.41988  ?  1074 ARG BA O   1 
ATOM   2553 C  CB  . ARG B 2 75  ? 8.09500   5.75600   47.35500  1.000 92.18857  ?  1074 ARG BA CB  1 
ATOM   2554 N  N   . GLY B 2 76  ? 6.46500   2.99700   47.23600  1.000 89.04629  ?  1075 GLY BA N   1 
ATOM   2555 C  CA  . GLY B 2 76  ? 5.53800   2.02200   47.79100  1.000 90.67869  ?  1075 GLY BA CA  1 
ATOM   2556 C  C   . GLY B 2 76  ? 6.13300   0.63300   47.92400  1.000 87.78975  ?  1075 GLY BA C   1 
ATOM   2557 O  O   . GLY B 2 76  ? 5.93000   -0.04300  48.93600  1.000 89.12049  ?  1075 GLY BA O   1 
ATOM   2558 N  N   . ILE B 2 77  ? 6.86600   0.18200   46.90300  1.000 87.81250  ?  1076 ILE BA N   1 
ATOM   2559 C  CA  . ILE B 2 77  ? 7.49000   -1.13700  46.95800  1.000 86.72635  ?  1076 ILE BA CA  1 
ATOM   2560 C  C   . ILE B 2 77  ? 8.41200   -1.23400  48.16900  1.000 87.49505  ?  1076 ILE BA C   1 
ATOM   2561 O  O   . ILE B 2 77  ? 8.35300   -2.19000  48.95700  1.000 86.84622  ?  1076 ILE BA O   1 
ATOM   2562 C  CB  . ILE B 2 77  ? 8.24700   -1.41900  45.64600  1.000 84.18235  ?  1076 ILE BA CB  1 
ATOM   2563 C  CG1 . ILE B 2 77  ? 7.30300   -1.31000  44.45500  1.000 84.12349  ?  1076 ILE BA CG1 1 
ATOM   2564 C  CG2 . ILE B 2 77  ? 8.92800   -2.77300  45.67600  1.000 83.13338  ?  1076 ILE BA CG2 1 
ATOM   2565 C  CD1 . ILE B 2 77  ? 7.84000   -1.96600  43.18900  1.000 80.46376  ?  1076 ILE BA CD1 1 
ATOM   2566 N  N   . LEU B 2 78  ? 9.26800   -0.23200  48.34000  1.000 85.10913  ?  1077 LEU BA N   1 
ATOM   2567 C  CA  . LEU B 2 78  ? 10.28900  -0.30600  49.37400  1.000 86.14154  ?  1077 LEU BA CA  1 
ATOM   2568 C  C   . LEU B 2 78  ? 9.69900   -0.22000  50.77800  1.000 88.25901  ?  1077 LEU BA C   1 
ATOM   2569 O  O   . LEU B 2 78  ? 10.37200  -0.58800  51.74600  1.000 86.38787  ?  1077 LEU BA O   1 
ATOM   2570 C  CB  . LEU B 2 78  ? 11.31400  0.80200   49.16900  1.000 86.91615  ?  1077 LEU BA CB  1 
ATOM   2571 C  CG  . LEU B 2 78  ? 12.38800  0.63100   48.08800  1.000 85.68519  ?  1077 LEU BA CG  1 
ATOM   2572 C  CD1 . LEU B 2 78  ? 13.45000  1.69500   48.28900  1.000 86.29657  ?  1077 LEU BA CD1 1 
ATOM   2573 C  CD2 . LEU B 2 78  ? 13.01900  -0.76400  48.07400  1.000 87.56215  ?  1077 LEU BA CD2 1 
ATOM   2574 N  N   . ARG B 2 79  ? 8.48400   0.31500   50.92600  1.000 87.85263  ?  1078 ARG BA N   1 
ATOM   2575 C  CA  . ARG B 2 79  ? 7.86500   0.34800   52.24700  1.000 88.50851  ?  1078 ARG BA CA  1 
ATOM   2576 C  C   . ARG B 2 79  ? 7.22700   -0.99500  52.60900  1.000 89.93698  ?  1078 ARG BA C   1 
ATOM   2577 O  O   . ARG B 2 79  ? 6.96900   -1.26200  53.79300  1.000 92.10644  ?  1078 ARG BA O   1 
ATOM   2578 C  CB  . ARG B 2 79  ? 6.84000   1.48700   52.33100  1.000 89.60750  ?  1078 ARG BA CB  1 
ATOM   2579 N  N   . ASN B 2 80  ? 6.96700   -1.84600  51.61700  1.000 87.60149  ?  1079 ASN BA N   1 
ATOM   2580 C  CA  . ASN B 2 80  ? 6.32400   -3.13300  51.85800  1.000 87.51295  ?  1079 ASN BA CA  1 
ATOM   2581 C  C   . ASN B 2 80  ? 7.36000   -4.19100  52.24100  1.000 86.06091  ?  1079 ASN BA C   1 
ATOM   2582 O  O   . ASN B 2 80  ? 8.37600   -4.35100  51.56600  1.000 85.97039  ?  1079 ASN BA O   1 
ATOM   2583 C  CB  . ASN B 2 80  ? 5.56200   -3.56900  50.61100  1.000 86.90203  ?  1079 ASN BA CB  1 
ATOM   2584 C  CG  . ASN B 2 80  ? 4.52600   -4.59100  50.91300  1.000 84.56390  ?  1079 ASN BA CG  1 
ATOM   2585 O  OD1 . ASN B 2 80  ? 4.79900   -5.57600  51.59600  1.000 86.19008  ?  1079 ASN BA OD1 1 
ATOM   2586 N  ND2 . ASN B 2 80  ? 3.31900   -4.36900  50.42300  1.000 84.33401  ?  1079 ASN BA ND2 1 
ATOM   2587 N  N   . ALA B 2 81  ? 7.09300   -4.92800  53.31500  1.000 86.83070  ?  1080 ALA BA N   1 
ATOM   2588 C  CA  . ALA B 2 81  ? 8.10500   -5.79600  53.92800  1.000 88.66308  ?  1080 ALA BA CA  1 
ATOM   2589 C  C   . ALA B 2 81  ? 8.18200   -7.16900  53.27000  1.000 84.44123  ?  1080 ALA BA C   1 
ATOM   2590 O  O   . ALA B 2 81  ? 9.16200   -7.90100  53.47700  1.000 82.43311  ?  1080 ALA BA O   1 
ATOM   2591 C  CB  . ALA B 2 81  ? 7.84000   -5.95100  55.44100  1.000 88.35070  ?  1080 ALA BA CB  1 
ATOM   2592 N  N   . LYS B 2 82  ? 7.14700   -7.55600  52.53200  1.000 84.75294  ?  1081 LYS BA N   1 
ATOM   2593 C  CA  . LYS B 2 82  ? 7.27200   -8.71800  51.67700  1.000 83.65362  ?  1081 LYS BA CA  1 
ATOM   2594 C  C   . LYS B 2 82  ? 7.84500   -8.31500  50.32300  1.000 82.16378  ?  1081 LYS BA C   1 
ATOM   2595 O  O   . LYS B 2 82  ? 8.65100   -9.05200  49.75300  1.000 83.12854  ?  1081 LYS BA O   1 
ATOM   2596 C  CB  . LYS B 2 82  ? 5.91600   -9.41200  51.53900  1.000 79.67288  ?  1081 LYS BA CB  1 
ATOM   2597 N  N   . LEU B 2 83  ? 7.47000   -7.13800  49.80600  1.000 82.14916  ?  1082 LEU BA N   1 
ATOM   2598 C  CA  . LEU B 2 83  ? 7.94900   -6.73500  48.48200  1.000 86.60262  ?  1082 LEU BA CA  1 
ATOM   2599 C  C   . LEU B 2 83  ? 9.41300   -6.33000  48.49600  1.000 86.40131  ?  1082 LEU BA C   1 
ATOM   2600 O  O   . LEU B 2 83  ? 10.12300  -6.58900  47.52500  1.000 81.22508  ?  1082 LEU BA O   1 
ATOM   2601 C  CB  . LEU B 2 83  ? 7.12500   -5.58200  47.90900  1.000 85.44098  ?  1082 LEU BA CB  1 
ATOM   2602 C  CG  . LEU B 2 83  ? 5.71500   -5.94500  47.45800  1.000 84.32930  ?  1082 LEU BA CG  1 
ATOM   2603 C  CD1 . LEU B 2 83  ? 5.01700   -4.72900  46.86000  1.000 84.86883  ?  1082 LEU BA CD1 1 
ATOM   2604 C  CD2 . LEU B 2 83  ? 5.70400   -7.14000  46.51900  1.000 79.70849  ?  1082 LEU BA CD2 1 
ATOM   2605 N  N   . LYS B 2 84  ? 9.88400   -5.69400  49.56900  1.000 86.81037  ?  1083 LYS BA N   1 
ATOM   2606 C  CA  . LYS B 2 84  ? 11.21700  -5.09600  49.51800  1.000 87.27776  ?  1083 LYS BA CA  1 
ATOM   2607 C  C   . LYS B 2 84  ? 12.33000  -6.11900  49.29600  1.000 89.23302  ?  1083 LYS BA C   1 
ATOM   2608 O  O   . LYS B 2 84  ? 13.12100  -5.92700  48.36000  1.000 88.62851  ?  1083 LYS BA O   1 
ATOM   2609 C  CB  . LYS B 2 84  ? 11.48100  -4.25500  50.77400  1.000 83.91647  ?  1083 LYS BA CB  1 
ATOM   2610 C  CG  . LYS B 2 84  ? 12.97100  -3.95900  50.92700  1.000 87.65382  ?  1083 LYS BA CG  1 
ATOM   2611 C  CD  . LYS B 2 84  ? 13.33400  -3.04800  52.08600  1.000 89.20769  ?  1083 LYS BA CD  1 
ATOM   2612 C  CE  . LYS B 2 84  ? 14.78500  -2.56000  51.95900  1.000 95.04845  ?  1083 LYS BA CE  1 
ATOM   2613 N  NZ  . LYS B 2 84  ? 14.93900  -1.09000  52.18500  1.000 97.68636  ?  1083 LYS BA NZ  1 
ATOM   2614 N  N   . PRO B 2 85  ? 12.46000  -7.20200  50.08300  1.000 90.76442  ?  1084 PRO BA N   1 
ATOM   2615 C  CA  . PRO B 2 85  ? 13.62500  -8.10200  49.90400  1.000 89.43945  ?  1084 PRO BA CA  1 
ATOM   2616 C  C   . PRO B 2 85  ? 13.69100  -8.79500  48.54300  1.000 90.24340  ?  1084 PRO BA C   1 
ATOM   2617 O  O   . PRO B 2 85  ? 14.78500  -9.21200  48.12600  1.000 89.44164  ?  1084 PRO BA O   1 
ATOM   2618 C  CB  . PRO B 2 85  ? 13.46100  -9.12000  51.04100  1.000 85.80136  ?  1084 PRO BA CB  1 
ATOM   2619 C  CG  . PRO B 2 85  ? 12.01700  -9.08500  51.36300  1.000 87.39661  ?  1084 PRO BA CG  1 
ATOM   2620 C  CD  . PRO B 2 85  ? 11.57100  -7.66400  51.16000  1.000 85.33101  ?  1084 PRO BA CD  1 
ATOM   2621 N  N   . VAL B 2 86  ? 12.55200  -8.99100  47.86700  1.000 86.00060  ?  1085 VAL BA N   1 
ATOM   2622 C  CA  . VAL B 2 86  ? 12.58400  -9.57600  46.52800  1.000 86.85611  ?  1085 VAL BA CA  1 
ATOM   2623 C  C   . VAL B 2 86  ? 13.09900  -8.56300  45.51100  1.000 85.61430  ?  1085 VAL BA C   1 
ATOM   2624 O  O   . VAL B 2 86  ? 13.76800  -8.93000  44.54000  1.000 84.74435  ?  1085 VAL BA O   1 
ATOM   2625 C  CB  . VAL B 2 86  ? 11.20300  -10.13200 46.13400  1.000 84.85029  ?  1085 VAL BA CB  1 
ATOM   2626 C  CG1 . VAL B 2 86  ? 11.27992  -10.80714 44.74981  1.000 83.74061  ?  1085 VAL BA CG1 1 
ATOM   2627 C  CG2 . VAL B 2 86  ? 10.72457  -11.11987 47.17054  1.000 82.31177  ?  1085 VAL BA CG2 1 
ATOM   2628 N  N   . TYR B 2 87  ? 12.80500  -7.27900  45.72500  1.000 86.38310  ?  1086 TYR BA N   1 
ATOM   2629 C  CA  . TYR B 2 87  ? 13.17900  -6.23400  44.77500  1.000 86.23239  ?  1086 TYR BA CA  1 
ATOM   2630 C  C   . TYR B 2 87  ? 14.69500  -6.02000  44.73000  1.000 90.56705  ?  1086 TYR BA C   1 
ATOM   2631 O  O   . TYR B 2 87  ? 15.28400  -5.92300  43.64500  1.000 90.20246  ?  1086 TYR BA O   1 
ATOM   2632 C  CB  . TYR B 2 87  ? 12.44900  -4.93300  45.12700  1.000 85.91496  ?  1086 TYR BA CB  1 
ATOM   2633 C  CG  . TYR B 2 87  ? 12.83200  -3.70800  44.31000  1.000 86.20397  ?  1086 TYR BA CG  1 
ATOM   2634 C  CD1 . TYR B 2 87  ? 12.11200  -3.35300  43.15700  1.000 82.55644  ?  1086 TYR BA CD1 1 
ATOM   2635 C  CD2 . TYR B 2 87  ? 13.88800  -2.88700  44.70600  1.000 87.19215  ?  1086 TYR BA CD2 1 
ATOM   2636 C  CE1 . TYR B 2 87  ? 12.44400  -2.22700  42.42400  1.000 80.06042  ?  1086 TYR BA CE1 1 
ATOM   2637 C  CE2 . TYR B 2 87  ? 14.23100  -1.76000  43.97600  1.000 84.17414  ?  1086 TYR BA CE2 1 
ATOM   2638 C  CZ  . TYR B 2 87  ? 13.50800  -1.43100  42.84000  1.000 84.12162  ?  1086 TYR BA CZ  1 
ATOM   2639 O  OH  . TYR B 2 87  ? 13.87000  -0.30600  42.11800  1.000 86.36071  ?  1086 TYR BA OH  1 
ATOM   2640 N  N   . ASP B 2 88  ? 15.35200  -5.92500  45.89600  1.000 103.84149 ?  1087 ASP BA N   1 
ATOM   2641 C  CA  . ASP B 2 88  ? 16.80100  -5.69700  45.89500  1.000 103.20402 ?  1087 ASP BA CA  1 
ATOM   2642 C  C   . ASP B 2 88  ? 17.56500  -6.87300  45.29100  1.000 102.26437 ?  1087 ASP BA C   1 
ATOM   2643 O  O   . ASP B 2 88  ? 18.59100  -6.67600  44.63000  1.000 102.32375 ?  1087 ASP BA O   1 
ATOM   2644 C  CB  . ASP B 2 88  ? 17.33700  -5.40900  47.30100  1.000 104.79558 ?  1087 ASP BA CB  1 
ATOM   2645 C  CG  . ASP B 2 88  ? 16.40883  -4.55832  48.14113  1.000 106.16166 ?  1087 ASP BA CG  1 
ATOM   2646 O  OD1 . ASP B 2 88  ? 16.70650  -3.37024  48.34717  1.000 109.15048 ?  1087 ASP BA OD1 1 
ATOM   2647 O  OD2 . ASP B 2 88  ? 15.35201  -5.06765  48.57720  1.000 112.54355 -1 1087 ASP BA OD2 1 
ATOM   2648 N  N   . SER B 2 89  ? 17.09900  -8.10100  45.52700  1.000 93.72804  ?  1088 SER BA N   1 
ATOM   2649 C  CA  . SER B 2 89  ? 17.74000  -9.27200  44.93800  1.000 91.22212  ?  1088 SER BA CA  1 
ATOM   2650 C  C   . SER B 2 89  ? 17.51000  -9.37200  43.43600  1.000 89.16206  ?  1088 SER BA C   1 
ATOM   2651 O  O   . SER B 2 89  ? 18.24800  -10.09800 42.76400  1.000 87.33831  ?  1088 SER BA O   1 
ATOM   2652 C  CB  . SER B 2 89  ? 17.24400  -10.55900 45.60200  1.000 88.38544  ?  1088 SER BA CB  1 
ATOM   2653 O  OG  . SER B 2 89  ? 16.10700  -11.06900 44.93100  1.000 87.92643  ?  1088 SER BA OG  1 
ATOM   2654 N  N   . LEU B 2 90  ? 16.49800  -8.69500  42.90300  1.000 88.03456  ?  1089 LEU BA N   1 
ATOM   2655 C  CA  . LEU B 2 90  ? 16.27900  -8.72900  41.47300  1.000 84.48143  ?  1089 LEU BA CA  1 
ATOM   2656 C  C   . LEU B 2 90  ? 17.16400  -7.71500  40.76800  1.000 85.34220  ?  1089 LEU BA C   1 
ATOM   2657 O  O   . LEU B 2 90  ? 17.66900  -6.75600  41.36500  1.000 85.39217  ?  1089 LEU BA O   1 
ATOM   2658 C  CB  . LEU B 2 90  ? 14.82900  -8.45300  41.11000  1.000 82.10364  ?  1089 LEU BA CB  1 
ATOM   2659 C  CG  . LEU B 2 90  ? 13.77500  -9.44500  41.52900  1.000 80.95374  ?  1089 LEU BA CG  1 
ATOM   2660 C  CD1 . LEU B 2 90  ? 12.41500  -8.79500  41.36600  1.000 79.72423  ?  1089 LEU BA CD1 1 
ATOM   2661 C  CD2 . LEU B 2 90  ? 13.89400  -10.70200 40.71200  1.000 79.40499  ?  1089 LEU BA CD2 1 
ATOM   2662 N  N   . ASP B 2 91  ? 17.33100  -7.94900  39.46400  1.000 79.59054  ?  1090 ASP BA N   1 
ATOM   2663 C  CA  . ASP B 2 91  ? 18.05900  -7.09800  38.54100  1.000 76.30849  ?  1090 ASP BA CA  1 
ATOM   2664 C  C   . ASP B 2 91  ? 17.08100  -6.13000  37.88300  1.000 75.22005  ?  1090 ASP BA C   1 
ATOM   2665 O  O   . ASP B 2 91  ? 15.88100  -6.12900  38.16500  1.000 75.16741  ?  1090 ASP BA O   1 
ATOM   2666 C  CB  . ASP B 2 91  ? 18.74600  -7.95300  37.48800  1.000 74.82060  ?  1090 ASP BA CB  1 
ATOM   2667 C  CG  . ASP B 2 91  ? 17.75600  -8.83000  36.73700  1.000 76.43357  ?  1090 ASP BA CG  1 
ATOM   2668 O  OD1 . ASP B 2 91  ? 17.66700  -10.05100 37.04000  1.000 75.65020  ?  1090 ASP BA OD1 1 
ATOM   2669 O  OD2 . ASP B 2 91  ? 17.04300  -8.27600  35.85800  1.000 77.15549  -1 1090 ASP BA OD2 1 
ATOM   2670 N  N   . ALA B 2 92  ? 17.58000  -5.34300  36.93500  1.000 77.26424  ?  1091 ALA BA N   1 
ATOM   2671 C  CA  . ALA B 2 92  ? 16.78100  -4.25600  36.37700  1.000 77.34229  ?  1091 ALA BA CA  1 
ATOM   2672 C  C   . ALA B 2 92  ? 15.60100  -4.76600  35.54700  1.000 76.73867  ?  1091 ALA BA C   1 
ATOM   2673 O  O   . ALA B 2 92  ? 14.47500  -4.26600  35.69000  1.000 76.58326  ?  1091 ALA BA O   1 
ATOM   2674 C  CB  . ALA B 2 92  ? 17.67600  -3.34200  35.54500  1.000 77.78627  ?  1091 ALA BA CB  1 
ATOM   2675 N  N   . VAL B 2 93  ? 15.83500  -5.73000  34.64400  1.000 75.03397  ?  1092 VAL BA N   1 
ATOM   2676 C  CA  . VAL B 2 93  ? 14.73200  -6.18100  33.78500  1.000 74.93120  ?  1092 VAL BA CA  1 
ATOM   2677 C  C   . VAL B 2 93  ? 13.65700  -6.83900  34.63500  1.000 72.30206  ?  1092 VAL BA C   1 
ATOM   2678 O  O   . VAL B 2 93  ? 12.46000  -6.76000  34.32400  1.000 70.34623  ?  1092 VAL BA O   1 
ATOM   2679 C  CB  . VAL B 2 93  ? 15.22100  -7.12200  32.65700  1.000 70.44228  ?  1092 VAL BA CB  1 
ATOM   2680 C  CG1 . VAL B 2 93  ? 14.03900  -7.65800  31.84800  1.000 68.72135  ?  1092 VAL BA CG1 1 
ATOM   2681 C  CG2 . VAL B 2 93  ? 16.14400  -6.38900  31.74600  1.000 71.19546  ?  1092 VAL BA CG2 1 
ATOM   2682 N  N   . ARG B 2 94  ? 14.06400  -7.48700  35.71600  1.000 70.51665  ?  1093 ARG BA N   1 
ATOM   2683 C  CA  . ARG B 2 94  ? 13.09900  -8.12000  36.59300  1.000 75.25557  ?  1093 ARG BA CA  1 
ATOM   2684 C  C   . ARG B 2 94  ? 12.37100  -7.10700  37.48500  1.000 73.86943  ?  1093 ARG BA C   1 
ATOM   2685 O  O   . ARG B 2 94  ? 11.17100  -7.27500  37.74100  1.000 71.18331  ?  1093 ARG BA O   1 
ATOM   2686 C  CB  . ARG B 2 94  ? 13.81900  -9.22100  37.36300  1.000 75.48540  ?  1093 ARG BA CB  1 
ATOM   2687 C  CG  . ARG B 2 94  ? 14.28200  -10.28300 36.36700  1.000 72.93111  ?  1093 ARG BA CG  1 
ATOM   2688 C  CD  . ARG B 2 94  ? 14.77100  -11.56100 36.99600  1.000 72.30889  ?  1093 ARG BA CD  1 
ATOM   2689 N  NE  . ARG B 2 94  ? 14.67500  -12.68900 36.07200  1.000 73.08828  ?  1093 ARG BA NE  1 
ATOM   2690 C  CZ  . ARG B 2 94  ? 15.70900  -13.36300 35.58000  1.000 73.27729  ?  1093 ARG BA CZ  1 
ATOM   2691 N  NH1 . ARG B 2 94  ? 16.95800  -13.02700 35.86500  1.000 71.62968  ?  1093 ARG BA NH1 1 
ATOM   2692 N  NH2 . ARG B 2 94  ? 15.48200  -14.41600 34.80000  1.000 73.86065  ?  1093 ARG BA NH2 1 
ATOM   2693 N  N   . ARG B 2 95  ? 13.03800  -6.01300  37.87700  1.000 73.47856  ?  1094 ARG BA N   1 
ATOM   2694 C  CA  . ARG B 2 95  ? 12.35300  -4.94200  38.59900  1.000 72.16913  ?  1094 ARG BA CA  1 
ATOM   2695 C  C   . ARG B 2 95  ? 11.23500  -4.33500  37.76900  1.000 72.73824  ?  1094 ARG BA C   1 
ATOM   2696 O  O   . ARG B 2 95  ? 10.15600  -4.02900  38.29200  1.000 76.08679  ?  1094 ARG BA O   1 
ATOM   2697 C  CB  . ARG B 2 95  ? 13.32500  -3.84000  38.99600  1.000 73.36305  ?  1094 ARG BA CB  1 
ATOM   2698 C  CG  . ARG B 2 95  ? 14.23300  -4.14100  40.17000  1.000 77.65824  ?  1094 ARG BA CG  1 
ATOM   2699 C  CD  . ARG B 2 95  ? 15.53900  -3.47500  39.88100  1.000 80.36862  ?  1094 ARG BA CD  1 
ATOM   2700 N  NE  . ARG B 2 95  ? 16.03700  -2.60900  40.93900  1.000 81.47354  ?  1094 ARG BA NE  1 
ATOM   2701 C  CZ  . ARG B 2 95  ? 16.83400  -3.02400  41.91600  1.000 84.84377  ?  1094 ARG BA CZ  1 
ATOM   2702 N  NH1 . ARG B 2 95  ? 17.16500  -4.30300  42.04100  1.000 85.59113  ?  1094 ARG BA NH1 1 
ATOM   2703 N  NH2 . ARG B 2 95  ? 17.34800  -2.12900  42.76000  1.000 84.14530  ?  1094 ARG BA NH2 1 
ATOM   2704 N  N   . SER B 2 96  ? 11.48000  -4.11400  36.48100  1.000 73.26425  ?  1095 SER BA N   1 
ATOM   2705 C  CA  . SER B 2 96  ? 10.44900  -3.50700  35.65200  1.000 71.74852  ?  1095 SER BA CA  1 
ATOM   2706 C  C   . SER B 2 96  ? 9.19700   -4.35900  35.66900  1.000 68.45557  ?  1095 SER BA C   1 
ATOM   2707 O  O   . SER B 2 96  ? 8.07600   -3.84200  35.77300  1.000 65.76579  ?  1095 SER BA O   1 
ATOM   2708 C  CB  . SER B 2 96  ? 10.98100  -3.33700  34.23300  1.000 70.64915  ?  1095 SER BA CB  1 
ATOM   2709 O  OG  . SER B 2 96  ? 12.27900  -2.78300  34.33100  1.000 71.54447  ?  1095 SER BA OG  1 
ATOM   2710 N  N   . ALA B 2 97  ? 9.38100   -5.67900  35.57200  1.000 69.56980  ?  1096 ALA BA N   1 
ATOM   2711 C  CA  . ALA B 2 97  ? 8.26800   -6.61200  35.58900  1.000 69.92071  ?  1096 ALA BA CA  1 
ATOM   2712 C  C   . ALA B 2 97  ? 7.55000   -6.63100  36.95000  1.000 70.36294  ?  1096 ALA BA C   1 
ATOM   2713 O  O   . ALA B 2 97  ? 6.34500   -6.91700  37.00200  1.000 67.42647  ?  1096 ALA BA O   1 
ATOM   2714 C  CB  . ALA B 2 97  ? 8.78800   -7.99400  35.18300  1.000 65.85717  ?  1096 ALA BA CB  1 
ATOM   2715 N  N   . LEU B 2 98  ? 8.26300   -6.30200  38.03700  1.000 70.40922  ?  1097 LEU BA N   1 
ATOM   2716 C  CA  . LEU B 2 98  ? 7.64600   -6.11500  39.34500  1.000 71.20841  ?  1097 LEU BA CA  1 
ATOM   2717 C  C   . LEU B 2 98  ? 6.81900   -4.83100  39.40900  1.000 72.32449  ?  1097 LEU BA C   1 
ATOM   2718 O  O   . LEU B 2 98  ? 5.72200   -4.82800  39.99900  1.000 73.02889  ?  1097 LEU BA O   1 
ATOM   2719 C  CB  . LEU B 2 98  ? 8.71400   -6.10600  40.44500  1.000 70.87926  ?  1097 LEU BA CB  1 
ATOM   2720 C  CG  . LEU B 2 98  ? 8.03000   -6.37100  41.80000  1.000 73.67075  ?  1097 LEU BA CG  1 
ATOM   2721 C  CD1 . LEU B 2 98  ? 7.24100   -7.66300  41.72500  1.000 72.07339  ?  1097 LEU BA CD1 1 
ATOM   2722 C  CD2 . LEU B 2 98  ? 9.00900   -6.43400  42.96600  1.000 74.25660  ?  1097 LEU BA CD2 1 
ATOM   2723 N  N   . ILE B 2 99  ? 7.35600   -3.73900  38.83700  1.000 69.23993  ?  1098 ILE BA N   1 
ATOM   2724 C  CA  . ILE B 2 99  ? 6.65000   -2.46300  38.74100  1.000 69.72373  ?  1098 ILE BA CA  1 
ATOM   2725 C  C   . ILE B 2 99  ? 5.45900   -2.57500  37.81300  1.000 71.36184  ?  1098 ILE BA C   1 
ATOM   2726 O  O   . ILE B 2 99  ? 4.38600   -2.01400  38.06800  1.000 72.74168  ?  1098 ILE BA O   1 
ATOM   2727 C  CB  . ILE B 2 99  ? 7.60900   -1.37300  38.24100  1.000 71.45783  ?  1098 ILE BA CB  1 
ATOM   2728 C  CG1 . ILE B 2 99  ? 8.93919   -1.42534  38.97863  1.000 72.65166  ?  1098 ILE BA CG1 1 
ATOM   2729 C  CG2 . ILE B 2 99  ? 6.94718   0.00008   38.26150  1.000 71.20995  ?  1098 ILE BA CG2 1 
ATOM   2730 C  CD1 . ILE B 2 99  ? 9.66100   -0.10120  38.91437  1.000 73.90667  ?  1098 ILE BA CD1 1 
ATOM   2731 N  N   . ASN B 2 100 ? 5.65200   -3.24900  36.68700  1.000 71.92311  ?  1099 ASN BA N   1 
ATOM   2732 C  CA  . ASN B 2 100 ? 4.54600   -3.52500  35.78400  1.000 71.39411  ?  1099 ASN BA CA  1 
ATOM   2733 C  C   . ASN B 2 100 ? 3.37600   -4.11200  36.56100  1.000 69.67508  ?  1099 ASN BA C   1 
ATOM   2734 O  O   . ASN B 2 100 ? 2.22900   -3.67200  36.42100  1.000 71.08228  ?  1099 ASN BA O   1 
ATOM   2735 C  CB  . ASN B 2 100 ? 5.01900   -4.50600  34.70100  1.000 68.69644  ?  1099 ASN BA CB  1 
ATOM   2736 C  CG  . ASN B 2 100 ? 4.10600   -4.54500  33.50500  1.000 68.04918  ?  1099 ASN BA CG  1 
ATOM   2737 O  OD1 . ASN B 2 100 ? 2.92100   -4.86500  33.62400  1.000 68.12422  ?  1099 ASN BA OD1 1 
ATOM   2738 N  ND2 . ASN B 2 100 ? 4.66700   -4.26700  32.31900  1.000 70.99982  ?  1099 ASN BA ND2 1 
ATOM   2739 N  N   . MET B 2 101 ? 3.66800   -5.09800  37.41100  1.000 69.42162  ?  1100 MET BA N   1 
ATOM   2740 C  CA  . MET B 2 101 ? 2.62900   -5.74400  38.22000  1.000 73.92851  ?  1100 MET BA CA  1 
ATOM   2741 C  C   . MET B 2 101 ? 1.96500   -4.78900  39.20800  1.000 72.36648  ?  1100 MET BA C   1 
ATOM   2742 O  O   . MET B 2 101 ? 0.75200   -4.87800  39.43700  1.000 73.48150  ?  1100 MET BA O   1 
ATOM   2743 C  CB  . MET B 2 101 ? 3.20300   -6.93900  38.97700  1.000 68.56447  ?  1100 MET BA CB  1 
ATOM   2744 C  CG  . MET B 2 101 ? 3.14400   -8.20400  38.15200  1.000 65.73407  ?  1100 MET BA CG  1 
ATOM   2745 S  SD  . MET B 2 101 ? 3.95300   -9.59600  38.93600  1.000 67.62069  ?  1100 MET BA SD  1 
ATOM   2746 C  CE  . MET B 2 101 ? 2.46800   -10.46800 39.45100  1.000 70.97245  ?  1100 MET BA CE  1 
ATOM   2747 N  N   . VAL B 2 102 ? 2.74900   -3.91700  39.85200  1.000 72.47217  ?  1101 VAL BA N   1 
ATOM   2748 C  CA  . VAL B 2 102 ? 2.17900   -2.96000  40.80200  1.000 75.05111  ?  1101 VAL BA CA  1 
ATOM   2749 C  C   . VAL B 2 102 ? 1.27300   -1.95900  40.09400  1.000 77.61460  ?  1101 VAL BA C   1 
ATOM   2750 O  O   . VAL B 2 102 ? 0.19200   -1.61800  40.60000  1.000 77.01448  ?  1101 VAL BA O   1 
ATOM   2751 C  CB  . VAL B 2 102 ? 3.29200   -2.23900  41.58500  1.000 75.87897  ?  1101 VAL BA CB  1 
ATOM   2752 C  CG1 . VAL B 2 102 ? 2.71600   -1.03500  42.35000  1.000 75.06629  ?  1101 VAL BA CG1 1 
ATOM   2753 C  CG2 . VAL B 2 102 ? 3.99000   -3.20600  42.52500  1.000 75.14460  ?  1101 VAL BA CG2 1 
ATOM   2754 N  N   . PHE B 2 103 ? 1.71000   -1.44900  38.92700  1.000 75.45320  ?  1102 PHE BA N   1 
ATOM   2755 C  CA  . PHE B 2 103 ? 0.85200   -0.55500  38.15300  1.000 75.52956  ?  1102 PHE BA CA  1 
ATOM   2756 C  C   . PHE B 2 103 ? -0.51300  -1.19200  37.91300  1.000 75.65532  ?  1102 PHE BA C   1 
ATOM   2757 O  O   . PHE B 2 103 ? -1.53900  -0.50200  37.87200  1.000 75.48084  ?  1102 PHE BA O   1 
ATOM   2758 C  CB  . PHE B 2 103 ? 1.52400   -0.21400  36.81700  1.000 76.89200  ?  1102 PHE BA CB  1 
ATOM   2759 C  CG  . PHE B 2 103 ? 2.32500   1.04500   36.85600  1.000 77.36078  ?  1102 PHE BA CG  1 
ATOM   2760 C  CD1 . PHE B 2 103 ? 3.37900   1.18800   37.75200  1.000 76.09280  ?  1102 PHE BA CD1 1 
ATOM   2761 C  CD2 . PHE B 2 103 ? 2.01800   2.10000   36.00100  1.000 78.65270  ?  1102 PHE BA CD2 1 
ATOM   2762 C  CE1 . PHE B 2 103 ? 4.12100   2.35700   37.79200  1.000 78.10068  ?  1102 PHE BA CE1 1 
ATOM   2763 C  CE2 . PHE B 2 103 ? 2.75800   3.28300   36.03200  1.000 78.58441  ?  1102 PHE BA CE2 1 
ATOM   2764 C  CZ  . PHE B 2 103 ? 3.81200   3.41300   36.92700  1.000 80.57058  ?  1102 PHE BA CZ  1 
ATOM   2765 N  N   . GLN B 2 104 ? -0.53400  -2.51500  37.73300  1.000 74.38619  ?  1103 GLN BA N   1 
ATOM   2766 C  CA  . GLN B 2 104 ? -1.77200  -3.22400  37.45400  1.000 76.98877  ?  1103 GLN BA CA  1 
ATOM   2767 C  C   . GLN B 2 104 ? -2.56900  -3.54900  38.73300  1.000 80.00031  ?  1103 GLN BA C   1 
ATOM   2768 O  O   . GLN B 2 104 ? -3.78800  -3.35300  38.75700  1.000 77.62011  ?  1103 GLN BA O   1 
ATOM   2769 C  CB  . GLN B 2 104 ? -1.45000  -4.48300  36.65100  1.000 74.82689  ?  1103 GLN BA CB  1 
ATOM   2770 C  CG  . GLN B 2 104 ? -2.67200  -5.21700  36.12800  1.000 74.20835  ?  1103 GLN BA CG  1 
ATOM   2771 C  CD  . GLN B 2 104 ? -2.29600  -6.42200  35.27700  1.000 74.59652  ?  1103 GLN BA CD  1 
ATOM   2772 O  OE1 . GLN B 2 104 ? -1.10800  -6.80600  35.16000  1.000 71.56141  ?  1103 GLN BA OE1 1 
ATOM   2773 N  NE2 . GLN B 2 104 ? -3.30600  -7.01900  34.66100  1.000 76.32387  ?  1103 GLN BA NE2 1 
ATOM   2774 N  N   . MET B 2 105 ? -1.92300  -4.04900  39.80700  1.000 79.79594  ?  1104 MET BA N   1 
ATOM   2775 C  CA  . MET B 2 105 ? -2.70000  -4.49200  40.97100  1.000 81.14335  ?  1104 MET BA CA  1 
ATOM   2776 C  C   . MET B 2 105 ? -2.39300  -3.76700  42.29600  1.000 81.42358  ?  1104 MET BA C   1 
ATOM   2777 O  O   . MET B 2 105 ? -3.02900  -4.07900  43.30600  1.000 82.24595  ?  1104 MET BA O   1 
ATOM   2778 C  CB  . MET B 2 105 ? -2.57100  -6.02700  41.19200  1.000 80.72027  ?  1104 MET BA CB  1 
ATOM   2779 C  CG  . MET B 2 105 ? -1.19300  -6.69500  40.94100  1.000 79.21084  ?  1104 MET BA CG  1 
ATOM   2780 S  SD  . MET B 2 105 ? -1.12600  -8.53500  40.95300  1.000 80.96325  ?  1104 MET BA SD  1 
ATOM   2781 C  CE  . MET B 2 105 ? -2.73800  -9.00300  40.29800  1.000 80.22432  ?  1104 MET BA CE  1 
ATOM   2782 N  N   . GLY B 2 106 ? -1.47600  -2.80900  42.33800  1.000 81.75177  ?  1105 GLY BA N   1 
ATOM   2783 C  CA  . GLY B 2 106 ? -1.09600  -2.20200  43.59800  1.000 75.22103  ?  1105 GLY BA CA  1 
ATOM   2784 C  C   . GLY B 2 106 ? -0.11100  -3.05500  44.38800  1.000 77.25512  ?  1105 GLY BA C   1 
ATOM   2785 O  O   . GLY B 2 106 ? 0.05900   -4.25300  44.15100  1.000 78.07581  ?  1105 GLY BA O   1 
ATOM   2786 N  N   . GLU B 2 107 ? 0.55100   -2.41300  45.36100  1.000 78.33797  ?  1106 GLU BA N   1 
ATOM   2787 C  CA  . GLU B 2 107 ? 1.56900   -3.09900  46.16400  1.000 80.07312  ?  1106 GLU BA CA  1 
ATOM   2788 C  C   . GLU B 2 107 ? 0.95400   -4.23700  46.96600  1.000 78.18737  ?  1106 GLU BA C   1 
ATOM   2789 O  O   . GLU B 2 107 ? 1.58900   -5.27200  47.21300  1.000 76.60413  ?  1106 GLU BA O   1 
ATOM   2790 C  CB  . GLU B 2 107 ? 2.23800   -2.10100  47.11000  1.000 82.05301  ?  1106 GLU BA CB  1 
ATOM   2791 C  CG  . GLU B 2 107 ? 3.14500   -1.09700  46.39200  1.000 84.12122  ?  1106 GLU BA CG  1 
ATOM   2792 C  CD  . GLU B 2 107 ? 2.46100   0.24300   46.13700  1.000 87.72937  ?  1106 GLU BA CD  1 
ATOM   2793 O  OE1 . GLU B 2 107 ? 1.30800   0.44000   46.60900  1.000 87.64061  ?  1106 GLU BA OE1 1 
ATOM   2794 O  OE2 . GLU B 2 107 ? 3.07000   1.08400   45.43100  1.000 87.33524  -1 1106 GLU BA OE2 1 
ATOM   2795 N  N   . THR B 2 108 ? -0.28400  -4.03000  47.39200  1.000 76.53400  ?  1107 THR BA N   1 
ATOM   2796 C  CA  . THR B 2 108 ? -1.04400  -4.99600  48.15900  1.000 78.26842  ?  1107 THR BA CA  1 
ATOM   2797 C  C   . THR B 2 108 ? -1.29900  -6.29300  47.40000  1.000 78.12056  ?  1107 THR BA C   1 
ATOM   2798 O  O   . THR B 2 108 ? -1.18900  -7.38700  47.97900  1.000 76.66846  ?  1107 THR BA O   1 
ATOM   2799 C  CB  . THR B 2 108 ? -2.34300  -4.31000  48.50900  1.000 83.46451  ?  1107 THR BA CB  1 
ATOM   2800 O  OG1 . THR B 2 108 ? -2.68300  -3.49400  47.35600  1.000 80.81075  ?  1107 THR BA OG1 1 
ATOM   2801 C  CG2 . THR B 2 108 ? -2.18800  -3.46400  49.81300  1.000 76.28426  ?  1107 THR BA CG2 1 
ATOM   2802 N  N   . GLY B 2 109 ? -1.69000  -6.19000  46.11800  1.000 78.53454  ?  1108 GLY BA N   1 
ATOM   2803 C  CA  . GLY B 2 109 ? -1.94600  -7.38500  45.31600  1.000 75.51564  ?  1108 GLY BA CA  1 
ATOM   2804 C  C   . GLY B 2 109 ? -0.70100  -8.21900  45.06300  1.000 73.75445  ?  1108 GLY BA C   1 
ATOM   2805 O  O   . GLY B 2 109 ? -0.73600  -9.44600  45.14600  1.000 75.71022  ?  1108 GLY BA O   1 
ATOM   2806 N  N   . VAL B 2 110 ? 0.42200   -7.57300  44.76000  1.000 73.87709  ?  1109 VAL BA N   1 
ATOM   2807 C  CA  . VAL B 2 110 ? 1.60300   -8.35100  44.39700  1.000 76.03575  ?  1109 VAL BA CA  1 
ATOM   2808 C  C   . VAL B 2 110 ? 2.10900   -9.10200  45.62100  1.000 73.21308  ?  1109 VAL BA C   1 
ATOM   2809 O  O   . VAL B 2 110 ? 2.63900   -10.21700 45.49900  1.000 71.68579  ?  1109 VAL BA O   1 
ATOM   2810 C  CB  . VAL B 2 110 ? 2.67300   -7.43800  43.73700  1.000 74.90673  ?  1109 VAL BA CB  1 
ATOM   2811 C  CG1 . VAL B 2 110 ? 3.69400   -8.24200  42.96600  1.000 68.85517  ?  1109 VAL BA CG1 1 
ATOM   2812 C  CG2 . VAL B 2 110 ? 2.01500   -6.44700  42.79100  1.000 70.77193  ?  1109 VAL BA CG2 1 
ATOM   2813 N  N   . ALA B 2 111 ? 1.86300   -8.54600  46.81900  1.000 76.60769  ?  1110 ALA BA N   1 
ATOM   2814 C  CA  . ALA B 2 111 ? 2.15300   -9.20000  48.09600  1.000 75.06979  ?  1110 ALA BA CA  1 
ATOM   2815 C  C   . ALA B 2 111 ? 1.36400   -10.49800 48.31000  1.000 75.13952  ?  1110 ALA BA C   1 
ATOM   2816 O  O   . ALA B 2 111 ? 1.82900   -11.36400 49.06300  1.000 77.56121  ?  1110 ALA BA O   1 
ATOM   2817 C  CB  . ALA B 2 111 ? 1.89100   -8.22000  49.24100  1.000 74.08732  ?  1110 ALA BA CB  1 
ATOM   2818 N  N   . GLY B 2 112 ? 0.20900   -10.67600 47.65600  1.000 74.81037  ?  1111 GLY BA N   1 
ATOM   2819 C  CA  . GLY B 2 112 ? -0.51200  -11.94100 47.73600  1.000 75.25618  ?  1111 GLY BA CA  1 
ATOM   2820 C  C   . GLY B 2 112 ? 0.18900   -13.12700 47.08900  1.000 77.43122  ?  1111 GLY BA C   1 
ATOM   2821 O  O   . GLY B 2 112 ? -0.12800  -14.27600 47.41500  1.000 78.18957  ?  1111 GLY BA O   1 
ATOM   2822 N  N   . PHE B 2 113 ? 1.11900   -12.88900 46.16900  1.000 77.96854  ?  1112 PHE BA N   1 
ATOM   2823 C  CA  . PHE B 2 113 ? 1.75700   -13.99800 45.45300  1.000 78.17639  ?  1112 PHE BA CA  1 
ATOM   2824 C  C   . PHE B 2 113 ? 2.95500   -14.53600 46.25000  1.000 81.07398  ?  1112 PHE BA C   1 
ATOM   2825 O  O   . PHE B 2 113 ? 4.11200   -14.49000 45.80400  1.000 80.47313  ?  1112 PHE BA O   1 
ATOM   2826 C  CB  . PHE B 2 113 ? 2.15400   -13.54400 44.05400  1.000 75.88685  ?  1112 PHE BA CB  1 
ATOM   2827 C  CG  . PHE B 2 113 ? 0.99100   -13.46200 43.07700  1.000 77.22815  ?  1112 PHE BA CG  1 
ATOM   2828 C  CD1 . PHE B 2 113 ? 0.00700   -12.47800 43.22100  1.000 76.57891  ?  1112 PHE BA CD1 1 
ATOM   2829 C  CD2 . PHE B 2 113 ? 0.88400   -14.37300 42.01300  1.000 74.87467  ?  1112 PHE BA CD2 1 
ATOM   2830 C  CE1 . PHE B 2 113 ? -1.06800  -12.40700 42.32100  1.000 77.40891  ?  1112 PHE BA CE1 1 
ATOM   2831 C  CE2 . PHE B 2 113 ? -0.18500  -14.31700 41.11100  1.000 73.91658  ?  1112 PHE BA CE2 1 
ATOM   2832 C  CZ  . PHE B 2 113 ? -1.15800  -13.32900 41.25200  1.000 76.27131  ?  1112 PHE BA CZ  1 
ATOM   2833 N  N   . THR B 2 114 ? 2.64300   -15.10100 47.44100  1.000 80.19562  ?  1113 THR BA N   1 
ATOM   2834 C  CA  . THR B 2 114 ? 3.67400   -15.37600 48.45800  1.000 82.89478  ?  1113 THR BA CA  1 
ATOM   2835 C  C   . THR B 2 114 ? 4.64100   -16.48700 48.02900  1.000 82.20698  ?  1113 THR BA C   1 
ATOM   2836 O  O   . THR B 2 114 ? 5.84500   -16.41300 48.31700  1.000 82.35055  ?  1113 THR BA O   1 
ATOM   2837 C  CB  . THR B 2 114 ? 3.04800   -15.73200 49.83400  1.000 84.07461  ?  1113 THR BA CB  1 
ATOM   2838 O  OG1 . THR B 2 114 ? 1.85200   -16.49800 49.66100  1.000 84.85228  ?  1113 THR BA OG1 1 
ATOM   2839 C  CG2 . THR B 2 114 ? 2.72800   -14.47100 50.69600  1.000 77.97485  ?  1113 THR BA CG2 1 
ATOM   2840 N  N   . ASN B 2 115 ? 4.15600   -17.54600 47.38400  1.000 88.50223  ?  1114 ASN BA N   1 
ATOM   2841 C  CA  . ASN B 2 115 ? 5.11200   -18.53700 46.89500  1.000 87.83650  ?  1114 ASN BA CA  1 
ATOM   2842 C  C   . ASN B 2 115 ? 6.01600   -17.95700 45.80800  1.000 87.38564  ?  1114 ASN BA C   1 
ATOM   2843 O  O   . ASN B 2 115 ? 7.24600   -18.01900 45.92700  1.000 88.13207  ?  1114 ASN BA O   1 
ATOM   2844 C  CB  . ASN B 2 115 ? 4.39200   -19.78700 46.39800  1.000 90.57367  ?  1114 ASN BA CB  1 
ATOM   2845 C  CG  . ASN B 2 115 ? 3.92067   -20.68131 47.54558  1.000 93.87775  ?  1114 ASN BA CG  1 
ATOM   2846 O  OD1 . ASN B 2 115 ? 3.95113   -20.28854 48.71652  1.000 94.37163  ?  1114 ASN BA OD1 1 
ATOM   2847 N  ND2 . ASN B 2 115 ? 3.50906   -21.90047 47.20670  1.000 99.46782  ?  1114 ASN BA ND2 1 
ATOM   2848 N  N   . SER B 2 116 ? 5.43800   -17.34500 44.76500  1.000 83.20208  ?  1115 SER BA N   1 
ATOM   2849 C  CA  . SER B 2 116 ? 6.27300   -16.89800 43.65400  1.000 83.67751  ?  1115 SER BA CA  1 
ATOM   2850 C  C   . SER B 2 116 ? 7.39000   -15.96100 44.11500  1.000 84.38963  ?  1115 SER BA C   1 
ATOM   2851 O  O   . SER B 2 116 ? 8.48500   -15.97900 43.54000  1.000 82.43985  ?  1115 SER BA O   1 
ATOM   2852 C  CB  . SER B 2 116 ? 5.42900   -16.21800 42.56800  1.000 81.44384  ?  1115 SER BA CB  1 
ATOM   2853 O  OG  . SER B 2 116 ? 4.23000   -16.91800 42.28600  1.000 81.95305  ?  1115 SER BA OG  1 
ATOM   2854 N  N   . LEU B 2 117 ? 7.14600   -15.13800 45.14200  1.000 83.43792  ?  1116 LEU BA N   1 
ATOM   2855 C  CA  . LEU B 2 117 ? 8.16600   -14.17700 45.57300  1.000 83.04921  ?  1116 LEU BA CA  1 
ATOM   2856 C  C   . LEU B 2 117 ? 9.38100   -14.87500 46.18200  1.000 84.71261  ?  1116 LEU BA C   1 
ATOM   2857 O  O   . LEU B 2 117 ? 10.52600  -14.47300 45.93200  1.000 83.63730  ?  1116 LEU BA O   1 
ATOM   2858 C  CB  . LEU B 2 117 ? 7.57000   -13.17900 46.56900  1.000 82.11882  ?  1116 LEU BA CB  1 
ATOM   2859 C  CG  . LEU B 2 117 ? 6.27800   -12.45000 46.18200  1.000 80.56414  ?  1116 LEU BA CG  1 
ATOM   2860 C  CD1 . LEU B 2 117 ? 5.92200   -11.38700 47.23800  1.000 78.03539  ?  1116 LEU BA CD1 1 
ATOM   2861 C  CD2 . LEU B 2 117 ? 6.40900   -11.83400 44.80800  1.000 78.19749  ?  1116 LEU BA CD2 1 
ATOM   2862 N  N   . ARG B 2 118 ? 9.15300   -15.90700 47.00300  1.000 85.04005  ?  1117 ARG BA N   1 
ATOM   2863 C  CA  . ARG B 2 118 ? 10.26700  -16.65100 47.57500  1.000 85.05838  ?  1117 ARG BA CA  1 
ATOM   2864 C  C   . ARG B 2 118 ? 11.03600  -17.39800 46.49000  1.000 85.03881  ?  1117 ARG BA C   1 
ATOM   2865 O  O   . ARG B 2 118 ? 12.25200  -17.58500 46.61400  1.000 86.11419  ?  1117 ARG BA O   1 
ATOM   2866 C  CB  . ARG B 2 118 ? 9.75800   -17.59800 48.66900  1.000 83.37937  ?  1117 ARG BA CB  1 
ATOM   2867 N  N   . MET B 2 119 ? 10.34600  -17.82800 45.42300  1.000 85.72717  ?  1118 MET BA N   1 
ATOM   2868 C  CA  . MET B 2 119 ? 11.01100  -18.42200 44.25800  1.000 84.56195  ?  1118 MET BA CA  1 
ATOM   2869 C  C   . MET B 2 119 ? 11.88900  -17.41000 43.51300  1.000 86.77197  ?  1118 MET BA C   1 
ATOM   2870 O  O   . MET B 2 119 ? 13.02700  -17.72000 43.13700  1.000 87.85362  ?  1118 MET BA O   1 
ATOM   2871 C  CB  . MET B 2 119 ? 9.97600   -19.01200 43.29300  1.000 82.79082  ?  1118 MET BA CB  1 
ATOM   2872 C  CG  . MET B 2 119 ? 9.05900   -20.05300 43.84400  1.000 81.89984  ?  1118 MET BA CG  1 
ATOM   2873 S  SD  . MET B 2 119 ? 9.90800   -21.57400 44.31900  1.000 92.39810  ?  1118 MET BA SD  1 
ATOM   2874 C  CE  . MET B 2 119 ? 8.80200   -22.81400 43.62800  1.000 88.18749  ?  1118 MET BA CE  1 
ATOM   2875 N  N   . LEU B 2 120 ? 11.35300  -16.20800 43.24100  1.000 85.60940  ?  1119 LEU BA N   1 
ATOM   2876 C  CA  . LEU B 2 120 ? 12.12100  -15.17300 42.54500  1.000 83.65548  ?  1119 LEU BA CA  1 
ATOM   2877 C  C   . LEU B 2 120 ? 13.34300  -14.76800 43.36200  1.000 85.45911  ?  1119 LEU BA C   1 
ATOM   2878 O  O   . LEU B 2 120 ? 14.45200  -14.62700 42.82100  1.000 84.06350  ?  1119 LEU BA O   1 
ATOM   2879 C  CB  . LEU B 2 120 ? 11.22100  -13.96100 42.26600  1.000 81.53883  ?  1119 LEU BA CB  1 
ATOM   2880 C  CG  . LEU B 2 120 ? 9.97000   -14.27700 41.42500  1.000 78.52391  ?  1119 LEU BA CG  1 
ATOM   2881 C  CD1 . LEU B 2 120 ? 9.20600   -13.04200 40.97000  1.000 71.09373  ?  1119 LEU BA CD1 1 
ATOM   2882 C  CD2 . LEU B 2 120 ? 10.37600  -15.12100 40.22800  1.000 76.30618  ?  1119 LEU BA CD2 1 
ATOM   2883 N  N   . GLN B 2 121 ? 13.16600  -14.63200 44.68200  1.000 85.04868  ?  1120 GLN BA N   1 
ATOM   2884 C  CA  . GLN B 2 121 ? 14.27700  -14.28700 45.55600  1.000 84.90070  ?  1120 GLN BA CA  1 
ATOM   2885 C  C   . GLN B 2 121 ? 15.31600  -15.39900 45.67200  1.000 84.36428  ?  1120 GLN BA C   1 
ATOM   2886 O  O   . GLN B 2 121 ? 16.45100  -15.11000 46.06400  1.000 85.09787  ?  1120 GLN BA O   1 
ATOM   2887 C  CB  . GLN B 2 121 ? 13.76800  -13.91400 46.94600  1.000 85.78662  ?  1120 GLN BA CB  1 
ATOM   2888 C  CG  . GLN B 2 121 ? 14.89300  -13.74500 47.94100  1.000 87.96307  ?  1120 GLN BA CG  1 
ATOM   2889 C  CD  . GLN B 2 121 ? 14.40900  -13.72300 49.36500  1.000 92.11569  ?  1120 GLN BA CD  1 
ATOM   2890 O  OE1 . GLN B 2 121 ? 13.37700  -14.31700 49.70100  1.000 94.60403  ?  1120 GLN BA OE1 1 
ATOM   2891 N  NE2 . GLN B 2 121 ? 15.17500  -13.07400 50.23000  1.000 95.28023  ?  1120 GLN BA NE2 1 
ATOM   2892 N  N   . GLN B 2 122 ? 14.96900  -16.65400 45.35500  1.000 84.47577  ?  1121 GLN BA N   1 
ATOM   2893 C  CA  . GLN B 2 122 ? 15.94500  -17.75000 45.33500  1.000 86.93775  ?  1121 GLN BA CA  1 
ATOM   2894 C  C   . GLN B 2 122 ? 16.54000  -18.01000 43.94700  1.000 87.01222  ?  1121 GLN BA C   1 
ATOM   2895 O  O   . GLN B 2 122 ? 17.20600  -19.03400 43.75400  1.000 87.65842  ?  1121 GLN BA O   1 
ATOM   2896 C  CB  . GLN B 2 122 ? 15.32800  -19.05300 45.88200  1.000 88.79403  ?  1121 GLN BA CB  1 
ATOM   2897 C  CG  . GLN B 2 122 ? 15.10100  -19.06600 47.41600  1.000 90.74478  ?  1121 GLN BA CG  1 
ATOM   2898 C  CD  . GLN B 2 122 ? 14.29200  -20.26400 47.92600  1.000 92.49991  ?  1121 GLN BA CD  1 
ATOM   2899 O  OE1 . GLN B 2 122 ? 14.21200  -21.31300 47.27400  1.000 92.46712  ?  1121 GLN BA OE1 1 
ATOM   2900 N  NE2 . GLN B 2 122 ? 13.67600  -20.09700 49.09900  1.000 94.02677  ?  1121 GLN BA NE2 1 
ATOM   2901 N  N   . LYS B 2 123 ? 16.30500  -17.12200 42.97800  1.000 85.31549  ?  1122 LYS BA N   1 
ATOM   2902 C  CA  . LYS B 2 123 ? 16.72700  -17.28600 41.59000  1.000 82.69572  ?  1122 LYS BA CA  1 
ATOM   2903 C  C   . LYS B 2 123 ? 16.05600  -18.47100 40.90700  1.000 82.13069  ?  1122 LYS BA C   1 
ATOM   2904 O  O   . LYS B 2 123 ? 16.46200  -18.84000 39.79800  1.000 79.69913  ?  1122 LYS BA O   1 
ATOM   2905 C  CB  . LYS B 2 123 ? 18.25600  -17.44300 41.45800  1.000 81.41510  ?  1122 LYS BA CB  1 
ATOM   2906 C  CG  . LYS B 2 123 ? 19.06800  -16.60800 42.42200  1.000 84.02596  ?  1122 LYS BA CG  1 
ATOM   2907 C  CD  . LYS B 2 123 ? 18.77000  -15.11400 42.30200  1.000 84.78984  ?  1122 LYS BA CD  1 
ATOM   2908 C  CE  . LYS B 2 123 ? 20.06300  -14.29400 42.27000  1.000 86.57564  ?  1122 LYS BA CE  1 
ATOM   2909 N  NZ  . LYS B 2 123 ? 19.91600  -12.94700 42.91900  1.000 87.72636  ?  1122 LYS BA NZ  1 
ATOM   2910 N  N   . ARG B 2 124 ? 15.06400  -19.10300 41.55000  1.000 83.53642  ?  1123 ARG BA N   1 
ATOM   2911 C  CA  . ARG B 2 124 ? 14.39100  -20.27400 40.98100  1.000 82.68752  ?  1123 ARG BA CA  1 
ATOM   2912 C  C   . ARG B 2 124 ? 13.33300  -19.80400 39.98300  1.000 80.93305  ?  1123 ARG BA C   1 
ATOM   2913 O  O   . ARG B 2 124 ? 12.12400  -19.93100 40.18800  1.000 81.76613  ?  1123 ARG BA O   1 
ATOM   2914 C  CB  . ARG B 2 124 ? 13.78500  -21.14800 42.07000  1.000 82.67893  ?  1123 ARG BA CB  1 
ATOM   2915 C  CG  . ARG B 2 124 ? 14.78000  -22.05100 42.76600  1.000 86.28576  ?  1123 ARG BA CG  1 
ATOM   2916 C  CD  . ARG B 2 124 ? 14.09400  -23.06200 43.69300  1.000 90.85306  ?  1123 ARG BA CD  1 
ATOM   2917 N  NE  . ARG B 2 124 ? 12.88000  -23.63500 43.11400  1.000 92.09739  ?  1123 ARG BA NE  1 
ATOM   2918 C  CZ  . ARG B 2 124 ? 12.83500  -24.73900 42.37900  1.000 90.98664  ?  1123 ARG BA CZ  1 
ATOM   2919 N  NH1 . ARG B 2 124 ? 13.93400  -25.42100 42.08500  1.000 95.01754  ?  1123 ARG BA NH1 1 
ATOM   2920 N  NH2 . ARG B 2 124 ? 11.65600  -25.16800 41.92500  1.000 84.88648  ?  1123 ARG BA NH2 1 
ATOM   2921 N  N   . TRP B 2 125 ? 13.82400  -19.27400 38.86100  1.000 79.11412  ?  1124 TRP BA N   1 
ATOM   2922 C  CA  . TRP B 2 125 ? 12.95700  -18.58100 37.91300  1.000 81.03610  ?  1124 TRP BA CA  1 
ATOM   2923 C  C   . TRP B 2 125 ? 12.01200  -19.52400 37.19100  1.000 82.25405  ?  1124 TRP BA C   1 
ATOM   2924 O  O   . TRP B 2 125 ? 10.90400  -19.11800 36.82600  1.000 81.81828  ?  1124 TRP BA O   1 
ATOM   2925 C  CB  . TRP B 2 125 ? 13.79400  -17.78400 36.91500  1.000 79.29757  ?  1124 TRP BA CB  1 
ATOM   2926 C  CG  . TRP B 2 125 ? 14.48500  -16.71600 37.65400  1.000 78.78817  ?  1124 TRP BA CG  1 
ATOM   2927 C  CD1 . TRP B 2 125 ? 13.90800  -15.72400 38.43600  1.000 77.08515  ?  1124 TRP BA CD1 1 
ATOM   2928 C  CD2 . TRP B 2 125 ? 15.88300  -16.55600 37.77100  1.000 75.53838  ?  1124 TRP BA CD2 1 
ATOM   2929 N  NE1 . TRP B 2 125 ? 14.88900  -14.94900 39.00900  1.000 75.68366  ?  1124 TRP BA NE1 1 
ATOM   2930 C  CE2 . TRP B 2 125 ? 16.11000  -15.44000 38.61700  1.000 76.54412  ?  1124 TRP BA CE2 1 
ATOM   2931 C  CE3 . TRP B 2 125 ? 16.97100  -17.24700 37.25100  1.000 74.10913  ?  1124 TRP BA CE3 1 
ATOM   2932 C  CZ2 . TRP B 2 125 ? 17.38300  -15.00000 38.93600  1.000 78.33813  ?  1124 TRP BA CZ2 1 
ATOM   2933 C  CZ3 . TRP B 2 125 ? 18.23900  -16.81100 37.56600  1.000 78.43510  ?  1124 TRP BA CZ3 1 
ATOM   2934 C  CH2 . TRP B 2 125 ? 18.43900  -15.69400 38.39900  1.000 80.22211  ?  1124 TRP BA CH2 1 
ATOM   2935 N  N   . ASP B 2 126 ? 12.41700  -20.76400 36.94800  1.000 85.92932  ?  1125 ASP BA N   1 
ATOM   2936 C  CA  . ASP B 2 126 ? 11.48000  -21.67500 36.30500  1.000 84.95783  ?  1125 ASP BA CA  1 
ATOM   2937 C  C   . ASP B 2 126 ? 10.34000  -22.05300 37.25600  1.000 85.42979  ?  1125 ASP BA C   1 
ATOM   2938 O  O   . ASP B 2 126 ? 9.18700   -22.19600 36.82700  1.000 85.47825  ?  1125 ASP BA O   1 
ATOM   2939 C  CB  . ASP B 2 126 ? 12.22800  -22.90200 35.75200  1.000 85.03205  ?  1125 ASP BA CB  1 
ATOM   2940 C  CG  . ASP B 2 126 ? 13.03400  -22.57700 34.48100  1.000 88.83223  ?  1125 ASP BA CG  1 
ATOM   2941 O  OD1 . ASP B 2 126 ? 12.85700  -23.27700 33.45500  1.000 94.54969  ?  1125 ASP BA OD1 1 
ATOM   2942 O  OD2 . ASP B 2 126 ? 13.84600  -21.62100 34.49400  1.000 92.21036  -1 1125 ASP BA OD2 1 
ATOM   2943 N  N   . GLU B 2 127 ? 10.62300  -22.19100 38.55400  1.000 84.62187  ?  1126 GLU BA N   1 
ATOM   2944 C  CA  . GLU B 2 127 ? 9.55200   -22.56500 39.47700  1.000 83.28782  ?  1126 GLU BA CA  1 
ATOM   2945 C  C   . GLU B 2 127 ? 8.52100   -21.44400 39.65400  1.000 81.03002  ?  1126 GLU BA C   1 
ATOM   2946 O  O   . GLU B 2 127 ? 7.32300   -21.72100 39.81400  1.000 79.68793  ?  1126 GLU BA O   1 
ATOM   2947 C  CB  . GLU B 2 127 ? 10.15000  -22.98600 40.81800  1.000 83.86363  ?  1126 GLU BA CB  1 
ATOM   2948 N  N   . ALA B 2 128 ? 8.95500   -20.18100 39.59500  1.000 80.17981  ?  1127 ALA BA N   1 
ATOM   2949 C  CA  . ALA B 2 128 ? 8.04700   -19.07000 39.86100  1.000 79.30244  ?  1127 ALA BA CA  1 
ATOM   2950 C  C   . ALA B 2 128 ? 6.98900   -18.90600 38.77000  1.000 81.63713  ?  1127 ALA BA C   1 
ATOM   2951 O  O   . ALA B 2 128 ? 5.85600   -18.51200 39.06200  1.000 81.63379  ?  1127 ALA BA O   1 
ATOM   2952 C  CB  . ALA B 2 128 ? 8.84000   -17.78200 40.04800  1.000 78.56794  ?  1127 ALA BA CB  1 
ATOM   2953 N  N   . ALA B 2 129 ? 7.33300   -19.21500 37.51000  1.000 81.86903  ?  1128 ALA BA N   1 
ATOM   2954 C  CA  . ALA B 2 129 ? 6.41700   -19.01200 36.38500  1.000 77.34132  ?  1128 ALA BA CA  1 
ATOM   2955 C  C   . ALA B 2 129 ? 5.22900   -19.95700 36.42800  1.000 77.75721  ?  1128 ALA BA C   1 
ATOM   2956 O  O   . ALA B 2 129 ? 4.15100   -19.61800 35.93700  1.000 77.15531  ?  1128 ALA BA O   1 
ATOM   2957 C  CB  . ALA B 2 129 ? 7.16800   -19.17400 35.06000  1.000 79.90360  ?  1128 ALA BA CB  1 
ATOM   2958 N  N   . VAL B 2 130 ? 5.40900   -21.16200 36.96000  1.000 79.75579  ?  1129 VAL BA N   1 
ATOM   2959 C  CA  . VAL B 2 130 ? 4.25700   -22.02800 37.17200  1.000 80.60344  ?  1129 VAL BA CA  1 
ATOM   2960 C  C   . VAL B 2 130 ? 3.36400   -21.47900 38.27900  1.000 81.75214  ?  1129 VAL BA C   1 
ATOM   2961 O  O   . VAL B 2 130 ? 2.13200   -21.54800 38.18300  1.000 83.43806  ?  1129 VAL BA O   1 
ATOM   2962 C  CB  . VAL B 2 130 ? 4.72200   -23.46300 37.45500  1.000 82.37920  ?  1129 VAL BA CB  1 
ATOM   2963 C  CG1 . VAL B 2 130 ? 3.60700   -24.47500 37.15000  1.000 87.69741  ?  1129 VAL BA CG1 1 
ATOM   2964 C  CG2 . VAL B 2 130 ? 5.96600   -23.73600 36.64000  1.000 80.20790  ?  1129 VAL BA CG2 1 
ATOM   2965 N  N   . ASN B 2 131 ? 3.95600   -20.92100 39.34200  1.000 78.93544  ?  1130 ASN BA N   1 
ATOM   2966 C  CA  . ASN B 2 131 ? 3.14300   -20.37600 40.43500  1.000 81.52069  ?  1130 ASN BA CA  1 
ATOM   2967 C  C   . ASN B 2 131 ? 2.22700   -19.25100 39.95400  1.000 79.38972  ?  1130 ASN BA C   1 
ATOM   2968 O  O   . ASN B 2 131 ? 1.02200   -19.24500 40.26000  1.000 75.85580  ?  1130 ASN BA O   1 
ATOM   2969 C  CB  . ASN B 2 131 ? 4.04900   -19.89900 41.58300  1.000 80.58622  ?  1130 ASN BA CB  1 
ATOM   2970 C  CG  . ASN B 2 131 ? 4.76300   -21.07000 42.30800  1.000 80.63530  ?  1130 ASN BA CG  1 
ATOM   2971 O  OD1 . ASN B 2 131 ? 5.96800   -20.98900 42.61400  1.000 80.41162  ?  1130 ASN BA OD1 1 
ATOM   2972 N  ND2 . ASN B 2 131 ? 4.00900   -22.13300 42.62200  1.000 78.17353  ?  1130 ASN BA ND2 1 
ATOM   2973 N  N   . LEU B 2 132 ? 2.78300   -18.29600 39.19200  1.000 76.72172  ?  1131 LEU BA N   1 
ATOM   2974 C  CA  . LEU B 2 132 ? 2.03800   -17.10400 38.80900  1.000 75.86871  ?  1131 LEU BA CA  1 
ATOM   2975 C  C   . LEU B 2 132 ? 1.03500   -17.37200 37.70600  1.000 75.71829  ?  1131 LEU BA C   1 
ATOM   2976 O  O   . LEU B 2 132 ? 0.21900   -16.49600 37.39800  1.000 75.53040  ?  1131 LEU BA O   1 
ATOM   2977 C  CB  . LEU B 2 132 ? 2.97000   -15.98200 38.34900  1.000 74.58194  ?  1131 LEU BA CB  1 
ATOM   2978 C  CG  . LEU B 2 132 ? 4.21200   -15.57100 39.14300  1.000 75.53174  ?  1131 LEU BA CG  1 
ATOM   2979 C  CD1 . LEU B 2 132 ? 5.51400   -16.05400 38.45900  1.000 74.76352  ?  1131 LEU BA CD1 1 
ATOM   2980 C  CD2 . LEU B 2 132 ? 4.19500   -14.07400 39.32900  1.000 72.17939  ?  1131 LEU BA CD2 1 
ATOM   2981 N  N   . ALA B 2 133 ? 1.09600   -18.53400 37.07600  1.000 77.95204  ?  1132 ALA BA N   1 
ATOM   2982 C  CA  . ALA B 2 133 ? 0.09700   -18.83400 36.06100  1.000 77.28300  ?  1132 ALA BA CA  1 
ATOM   2983 C  C   . ALA B 2 133 ? -1.11800  -19.55000 36.64300  1.000 78.03945  ?  1132 ALA BA C   1 
ATOM   2984 O  O   . ALA B 2 133 ? -2.20600  -19.50600 36.04600  1.000 78.98723  ?  1132 ALA BA O   1 
ATOM   2985 C  CB  . ALA B 2 133 ? 0.72600   -19.65700 34.94100  1.000 75.79910  ?  1132 ALA BA CB  1 
ATOM   2986 N  N   . LYS B 2 134 ? -0.94700  -20.23300 37.77900  1.000 79.14773  ?  1133 LYS BA N   1 
ATOM   2987 C  CA  . LYS B 2 134 ? -2.07200  -20.75000 38.54700  1.000 76.42859  ?  1133 LYS BA CA  1 
ATOM   2988 C  C   . LYS B 2 134 ? -2.58700  -19.59300 39.39500  1.000 77.85956  ?  1133 LYS BA C   1 
ATOM   2989 O  O   . LYS B 2 134 ? -2.29400  -19.46500 40.58600  1.000 78.29037  ?  1133 LYS BA O   1 
ATOM   2990 C  CB  . LYS B 2 134 ? -1.64500  -21.94900 39.38300  1.000 74.11029  ?  1133 LYS BA CB  1 
ATOM   2991 N  N   . SER B 2 135 ? -3.30900  -18.69200 38.72600  1.000 79.08834  ?  1134 SER BA N   1 
ATOM   2992 C  CA  . SER B 2 135 ? -3.80200  -17.50000 39.40000  1.000 79.15690  ?  1134 SER BA CA  1 
ATOM   2993 C  C   . SER B 2 135 ? -4.87800  -16.83400 38.55400  1.000 79.31483  ?  1134 SER BA C   1 
ATOM   2994 O  O   . SER B 2 135 ? -4.79800  -16.81800 37.32200  1.000 79.34144  ?  1134 SER BA O   1 
ATOM   2995 C  CB  . SER B 2 135 ? -2.67100  -16.50800 39.69700  1.000 76.24653  ?  1134 SER BA CB  1 
ATOM   2996 O  OG  . SER B 2 135 ? -2.39000  -15.71900 38.57200  1.000 77.16994  ?  1134 SER BA OG  1 
ATOM   2997 N  N   . ARG B 2 136 ? -5.86500  -16.24900 39.25200  1.000 81.18664  ?  1135 ARG BA N   1 
ATOM   2998 C  CA  . ARG B 2 136 ? -6.96700  -15.54600 38.59700  1.000 81.72826  ?  1135 ARG BA CA  1 
ATOM   2999 C  C   . ARG B 2 136 ? -6.49300  -14.35900 37.75000  1.000 82.62535  ?  1135 ARG BA C   1 
ATOM   3000 O  O   . ARG B 2 136 ? -7.20100  -13.94500 36.82400  1.000 83.04168  ?  1135 ARG BA O   1 
ATOM   3001 C  CB  . ARG B 2 136 ? -7.96000  -15.06300 39.65700  1.000 79.21898  ?  1135 ARG BA CB  1 
ATOM   3002 C  CG  . ARG B 2 136 ? -8.72200  -16.16400 40.39100  1.000 79.92642  ?  1135 ARG BA CG  1 
ATOM   3003 C  CD  . ARG B 2 136 ? -9.39600  -15.62500 41.64500  1.000 80.94074  ?  1135 ARG BA CD  1 
ATOM   3004 N  NE  . ARG B 2 136 ? -10.47200 -16.49900 42.08700  1.000 79.82229  ?  1135 ARG BA NE  1 
ATOM   3005 C  CZ  . ARG B 2 136 ? -10.30100 -17.54300 42.88000  1.000 80.51960  ?  1135 ARG BA CZ  1 
ATOM   3006 N  NH1 . ARG B 2 136 ? -9.10300  -17.86100 43.35700  1.000 79.80715  ?  1135 ARG BA NH1 1 
ATOM   3007 N  NH2 . ARG B 2 136 ? -11.35100 -18.30200 43.17600  1.000 82.08670  ?  1135 ARG BA NH2 1 
ATOM   3008 N  N   . TRP B 2 137 ? -5.33100  -13.77800 38.08500  1.000 80.02874  ?  1136 TRP BA N   1 
ATOM   3009 C  CA  . TRP B 2 137 ? -4.73100  -12.68800 37.31800  1.000 76.57437  ?  1136 TRP BA CA  1 
ATOM   3010 C  C   . TRP B 2 137 ? -4.36700  -13.14100 35.91000  1.000 82.35716  ?  1136 TRP BA C   1 
ATOM   3011 O  O   . TRP B 2 137 ? -4.62200  -12.44200 34.91500  1.000 80.98914  ?  1136 TRP BA O   1 
ATOM   3012 C  CB  . TRP B 2 137 ? -3.47800  -12.21200 38.05900  1.000 76.38249  ?  1136 TRP BA CB  1 
ATOM   3013 C  CG  . TRP B 2 137 ? -2.48500  -11.38300 37.24300  1.000 77.95388  ?  1136 TRP BA CG  1 
ATOM   3014 C  CD1 . TRP B 2 137 ? -2.71600  -10.16000 36.68300  1.000 76.37225  ?  1136 TRP BA CD1 1 
ATOM   3015 C  CD2 . TRP B 2 137 ? -1.10100  -11.70700 36.94300  1.000 75.59578  ?  1136 TRP BA CD2 1 
ATOM   3016 N  NE1 . TRP B 2 137 ? -1.57500  -9.71100  36.04100  1.000 76.67827  ?  1136 TRP BA NE1 1 
ATOM   3017 C  CE2 . TRP B 2 137 ? -0.57000  -10.63300 36.19700  1.000 74.54756  ?  1136 TRP BA CE2 1 
ATOM   3018 C  CE3 . TRP B 2 137 ? -0.26700  -12.80100 37.23400  1.000 76.12762  ?  1136 TRP BA CE3 1 
ATOM   3019 C  CZ2 . TRP B 2 137 ? 0.76000   -10.62100 35.72400  1.000 74.29194  ?  1136 TRP BA CZ2 1 
ATOM   3020 C  CZ3 . TRP B 2 137 ? 1.05900   -12.78500 36.77100  1.000 74.82340  ?  1136 TRP BA CZ3 1 
ATOM   3021 C  CH2 . TRP B 2 137 ? 1.55400   -11.70300 36.02200  1.000 72.03437  ?  1136 TRP BA CH2 1 
ATOM   3022 N  N   . TYR B 2 138 ? -3.74200  -14.31700 35.81800  1.000 80.14812  ?  1137 TYR BA N   1 
ATOM   3023 C  CA  . TYR B 2 138 ? -3.38000  -14.88200 34.53300  1.000 79.14207  ?  1137 TYR BA CA  1 
ATOM   3024 C  C   . TYR B 2 138 ? -4.61600  -15.16800 33.68600  1.000 81.68258  ?  1137 TYR BA C   1 
ATOM   3025 O  O   . TYR B 2 138 ? -4.59400  -14.98500 32.46400  1.000 81.29562  ?  1137 TYR BA O   1 
ATOM   3026 C  CB  . TYR B 2 138 ? -2.53200  -16.13100 34.76000  1.000 76.90368  ?  1137 TYR BA CB  1 
ATOM   3027 C  CG  . TYR B 2 138 ? -2.20632  -16.87521 33.48604  1.000 79.55883  ?  1137 TYR BA CG  1 
ATOM   3028 C  CD1 . TYR B 2 138 ? -3.18549  -17.59435 32.80043  1.000 79.30980  ?  1137 TYR BA CD1 1 
ATOM   3029 C  CD2 . TYR B 2 138 ? -0.93548  -16.76828 32.91468  1.000 79.73715  ?  1137 TYR BA CD2 1 
ATOM   3030 C  CE1 . TYR B 2 138 ? -2.89678  -18.25854 31.65146  1.000 81.50853  ?  1137 TYR BA CE1 1 
ATOM   3031 C  CE2 . TYR B 2 138 ? -0.62677  -17.41347 31.75171  1.000 78.25181  ?  1137 TYR BA CE2 1 
ATOM   3032 C  CZ  . TYR B 2 138 ? -1.60493  -18.15861 31.11510  1.000 82.56099  ?  1137 TYR BA CZ  1 
ATOM   3033 O  OH  . TYR B 2 138 ? -1.27723  -18.80480 29.93913  1.000 82.96524  ?  1137 TYR BA OH  1 
ATOM   3034 N  N   . ASN B 2 139 ? -5.70300  -15.61600 34.32100  1.000 88.33341  ?  1138 ASN BA N   1 
ATOM   3035 C  CA  . ASN B 2 139 ? -6.96500  -15.86600 33.61900  1.000 89.51279  ?  1138 ASN BA CA  1 
ATOM   3036 C  C   . ASN B 2 139 ? -7.65900  -14.58300 33.16900  1.000 90.16137  ?  1138 ASN BA C   1 
ATOM   3037 O  O   . ASN B 2 139 ? -8.49500  -14.62100 32.25700  1.000 90.28403  ?  1138 ASN BA O   1 
ATOM   3038 C  CB  . ASN B 2 139 ? -7.92200  -16.65100 34.51300  1.000 90.73703  ?  1138 ASN BA CB  1 
ATOM   3039 C  CG  . ASN B 2 139 ? -7.74200  -18.13400 34.38600  1.000 90.25232  ?  1138 ASN BA CG  1 
ATOM   3040 O  OD1 . ASN B 2 139 ? -6.78200  -18.70600 34.91400  1.000 90.03642  ?  1138 ASN BA OD1 1 
ATOM   3041 N  ND2 . ASN B 2 139 ? -8.67500  -18.78000 33.69000  1.000 92.89262  ?  1138 ASN BA ND2 1 
ATOM   3042 N  N   . GLN B 2 140 ? -7.39800  -13.45600 33.82700  1.000 87.97478  ?  1139 GLN BA N   1 
ATOM   3043 C  CA  . GLN B 2 140 ? -8.21100  -12.28900 33.52100  1.000 88.67486  ?  1139 GLN BA CA  1 
ATOM   3044 C  C   . GLN B 2 140 ? -7.56800  -11.43000 32.43200  1.000 88.06656  ?  1139 GLN BA C   1 
ATOM   3045 O  O   . GLN B 2 140 ? -8.28600  -10.88700 31.58500  1.000 88.48736  ?  1139 GLN BA O   1 
ATOM   3046 C  CB  . GLN B 2 140 ? -8.47200  -11.50300 34.81300  1.000 90.07695  ?  1139 GLN BA CB  1 
ATOM   3047 C  CG  . GLN B 2 140 ? -9.75300  -10.66400 34.86600  1.000 91.00905  ?  1139 GLN BA CG  1 
ATOM   3048 C  CD  . GLN B 2 140 ? -9.44100  -9.18800  34.93700  1.000 94.13276  ?  1139 GLN BA CD  1 
ATOM   3049 O  OE1 . GLN B 2 140 ? -8.49700  -8.77200  35.62400  1.000 96.26124  ?  1139 GLN BA OE1 1 
ATOM   3050 N  NE2 . GLN B 2 140 ? -10.25100 -8.37900  34.26100  1.000 95.93826  ?  1139 GLN BA NE2 1 
ATOM   3051 N  N   . THR B 2 141 ? -6.22800  -11.30400 32.43800  1.000 88.49985  ?  1140 THR BA N   1 
ATOM   3052 C  CA  . THR B 2 141 ? -5.45700  -10.62100 31.38800  1.000 83.44012  ?  1140 THR BA CA  1 
ATOM   3053 C  C   . THR B 2 141 ? -4.30000  -11.51800 30.96000  1.000 81.69032  ?  1140 THR BA C   1 
ATOM   3054 O  O   . THR B 2 141 ? -3.13300  -11.27900 31.30400  1.000 78.65713  ?  1140 THR BA O   1 
ATOM   3055 C  CB  . THR B 2 141 ? -4.92300  -9.26200  31.84100  1.000 81.60854  ?  1140 THR BA CB  1 
ATOM   3056 O  OG1 . THR B 2 141 ? -4.12800  -9.41500  33.01900  1.000 81.74755  ?  1140 THR BA OG1 1 
ATOM   3057 C  CG2 . THR B 2 141 ? -6.04900  -8.31600  32.11900  1.000 82.38961  ?  1140 THR BA CG2 1 
ATOM   3058 N  N   . PRO B 2 142 ? -4.59300  -12.56400 30.19400  1.000 81.38614  ?  1141 PRO BA N   1 
ATOM   3059 C  CA  . PRO B 2 142 ? -3.53600  -13.51300 29.81000  1.000 79.39551  ?  1141 PRO BA CA  1 
ATOM   3060 C  C   . PRO B 2 142 ? -2.42700  -12.93000 28.94500  1.000 78.24884  ?  1141 PRO BA C   1 
ATOM   3061 O  O   . PRO B 2 142 ? -1.26500  -13.34900 29.08600  1.000 76.74331  ?  1141 PRO BA O   1 
ATOM   3062 C  CB  . PRO B 2 142 ? -4.31900  -14.59500 29.05500  1.000 79.93035  ?  1141 PRO BA CB  1 
ATOM   3063 C  CG  . PRO B 2 142 ? -5.52000  -13.88600 28.53500  1.000 80.66266  ?  1141 PRO BA CG  1 
ATOM   3064 C  CD  . PRO B 2 142 ? -5.89300  -12.90600 29.59800  1.000 83.39128  ?  1141 PRO BA CD  1 
ATOM   3065 N  N   . ASN B 2 143 ? -2.73500  -12.02100 28.01600  1.000 75.42145  ?  1142 ASN BA N   1 
ATOM   3066 C  CA  . ASN B 2 143 ? -1.67600  -11.61500 27.10500  1.000 73.15025  ?  1142 ASN BA CA  1 
ATOM   3067 C  C   . ASN B 2 143 ? -0.63400  -10.77900 27.82100  1.000 72.86718  ?  1142 ASN BA C   1 
ATOM   3068 O  O   . ASN B 2 143 ? 0.57200   -10.93400 27.57300  1.000 72.02829  ?  1142 ASN BA O   1 
ATOM   3069 C  CB  . ASN B 2 143 ? -2.24800  -10.87500 25.90700  1.000 76.32951  ?  1142 ASN BA CB  1 
ATOM   3070 C  CG  . ASN B 2 143 ? -2.93476  -11.80932 24.93981  1.000 76.90469  ?  1142 ASN BA CG  1 
ATOM   3071 O  OD1 . ASN B 2 143 ? -2.57748  -12.99247 24.84237  1.000 74.29783  ?  1142 ASN BA OD1 1 
ATOM   3072 N  ND2 . ASN B 2 143 ? -3.92120  -11.28513 24.20582  1.000 81.56307  ?  1142 ASN BA ND2 1 
ATOM   3073 N  N   . ARG B 2 144 ? -1.08100  -9.87900  28.69800  1.000 75.04602  ?  1143 ARG BA N   1 
ATOM   3074 C  CA  . ARG B 2 144 ? -0.15600  -9.15900  29.56300  1.000 70.99391  ?  1143 ARG BA CA  1 
ATOM   3075 C  C   . ARG B 2 144 ? 0.58000   -10.10800 30.51200  1.000 71.45117  ?  1143 ARG BA C   1 
ATOM   3076 O  O   . ARG B 2 144 ? 1.79200   -9.96700  30.70900  1.000 71.19521  ?  1143 ARG BA O   1 
ATOM   3077 C  CB  . ARG B 2 144 ? -0.92100  -8.08800  30.34100  1.000 72.45749  ?  1143 ARG BA CB  1 
ATOM   3078 C  CG  . ARG B 2 144 ? -0.08400  -7.23400  31.29500  1.000 70.72448  ?  1143 ARG BA CG  1 
ATOM   3079 C  CD  . ARG B 2 144 ? -0.89500  -6.01400  31.79600  1.000 73.55858  ?  1143 ARG BA CD  1 
ATOM   3080 N  NE  . ARG B 2 144 ? -0.11500  -5.10300  32.63300  1.000 72.98423  ?  1143 ARG BA NE  1 
ATOM   3081 C  CZ  . ARG B 2 144 ? -0.55000  -3.92300  33.05900  1.000 73.44761  ?  1143 ARG BA CZ  1 
ATOM   3082 N  NH1 . ARG B 2 144 ? -1.76800  -3.49300  32.76300  1.000 74.24809  ?  1143 ARG BA NH1 1 
ATOM   3083 N  NH2 . ARG B 2 144 ? 0.26700   -3.14900  33.77800  1.000 71.35416  ?  1143 ARG BA NH2 1 
ATOM   3084 N  N   . ALA B 2 145 ? -0.12700  -11.07700 31.11700  1.000 72.70784  ?  1144 ALA BA N   1 
ATOM   3085 C  CA  . ALA B 2 145 ? 0.50500   -11.93300 32.13100  1.000 72.11114  ?  1144 ALA BA CA  1 
ATOM   3086 C  C   . ALA B 2 145 ? 1.63700   -12.77000 31.53500  1.000 70.50221  ?  1144 ALA BA C   1 
ATOM   3087 O  O   . ALA B 2 145 ? 2.72000   -12.90200 32.13800  1.000 65.96566  ?  1144 ALA BA O   1 
ATOM   3088 C  CB  . ALA B 2 145 ? -0.53800  -12.84200 32.78400  1.000 72.27827  ?  1144 ALA BA CB  1 
ATOM   3089 N  N   . LYS B 2 146 ? 1.40400   -13.34300 30.34700  1.000 69.65735  ?  1145 LYS BA N   1 
ATOM   3090 C  CA  . LYS B 2 146 ? 2.44800   -14.09300 29.65700  1.000 66.25877  ?  1145 LYS BA CA  1 
ATOM   3091 C  C   . LYS B 2 146 ? 3.67300   -13.23800 29.34300  1.000 64.46620  ?  1145 LYS BA C   1 
ATOM   3092 O  O   . LYS B 2 146 ? 4.80000   -13.73700 29.40900  1.000 62.49738  ?  1145 LYS BA O   1 
ATOM   3093 C  CB  . LYS B 2 146 ? 1.90100   -14.68100 28.37600  1.000 68.42608  ?  1145 LYS BA CB  1 
ATOM   3094 C  CG  . LYS B 2 146 ? 0.71500   -15.58100 28.56800  1.000 73.34429  ?  1145 LYS BA CG  1 
ATOM   3095 C  CD  . LYS B 2 146 ? 0.87200   -16.80800 27.67900  1.000 75.00765  ?  1145 LYS BA CD  1 
ATOM   3096 C  CE  . LYS B 2 146 ? -0.44800  -17.50100 27.46900  1.000 78.68932  ?  1145 LYS BA CE  1 
ATOM   3097 N  NZ  . LYS B 2 146 ? -1.10100  -16.99900 26.23000  1.000 79.51549  ?  1145 LYS BA NZ  1 
ATOM   3098 N  N   . ARG B 2 147 ? 3.49100   -11.96300 28.98000  1.000 62.81847  ?  1146 ARG BA N   1 
ATOM   3099 C  CA  . ARG B 2 147 ? 4.66900   -11.13100 28.72400  1.000 65.01353  ?  1146 ARG BA CA  1 
ATOM   3100 C  C   . ARG B 2 147 ? 5.48600   -10.90700 29.99400  1.000 63.09302  ?  1146 ARG BA C   1 
ATOM   3101 O  O   . ARG B 2 147 ? 6.71500   -11.08600 29.99400  1.000 58.46663  ?  1146 ARG BA O   1 
ATOM   3102 C  CB  . ARG B 2 147 ? 4.26200   -9.79400  28.09200  1.000 66.25326  ?  1146 ARG BA CB  1 
ATOM   3103 C  CG  . ARG B 2 147 ? 3.66400   -9.97400  26.70600  1.000 65.82507  ?  1146 ARG BA CG  1 
ATOM   3104 C  CD  . ARG B 2 147 ? 3.63300   -8.73900  25.87900  1.000 64.93579  ?  1146 ARG BA CD  1 
ATOM   3105 N  NE  . ARG B 2 147 ? 2.63000   -7.79700  26.34500  1.000 69.93141  ?  1146 ARG BA NE  1 
ATOM   3106 C  CZ  . ARG B 2 147 ? 1.36600   -7.78300  25.94500  1.000 70.59399  ?  1146 ARG BA CZ  1 
ATOM   3107 N  NH1 . ARG B 2 147 ? 0.88900   -8.71500  25.12500  1.000 65.21543  ?  1146 ARG BA NH1 1 
ATOM   3108 N  NH2 . ARG B 2 147 ? 0.55700   -6.81900  26.39500  1.000 69.52693  ?  1146 ARG BA NH2 1 
ATOM   3109 N  N   . VAL B 2 148 ? 4.80800   -10.51000 31.08600  1.000 67.41194  ?  1147 VAL BA N   1 
ATOM   3110 C  CA  . VAL B 2 148 ? 5.46100   -10.20300 32.36600  1.000 64.20391  ?  1147 VAL BA CA  1 
ATOM   3111 C  C   . VAL B 2 148 ? 6.16800   -11.43200 32.90600  1.000 63.19009  ?  1147 VAL BA C   1 
ATOM   3112 O  O   . VAL B 2 148 ? 7.31800   -11.36300 33.37200  1.000 61.77189  ?  1147 VAL BA O   1 
ATOM   3113 C  CB  . VAL B 2 148 ? 4.42300   -9.66000  33.37000  1.000 67.74305  ?  1147 VAL BA CB  1 
ATOM   3114 C  CG1 . VAL B 2 148 ? 5.08800   -9.16000  34.67900  1.000 68.51562  ?  1147 VAL BA CG1 1 
ATOM   3115 C  CG2 . VAL B 2 148 ? 3.61100   -8.53900  32.74400  1.000 65.72609  ?  1147 VAL BA CG2 1 
ATOM   3116 N  N   . ILE B 2 149 ? 5.49700   -12.58500 32.83100  1.000 64.31403  ?  1148 ILE BA N   1 
ATOM   3117 C  CA  . ILE B 2 149 ? 6.06900   -13.83000 33.34100  1.000 66.48572  ?  1148 ILE BA CA  1 
ATOM   3118 C  C   . ILE B 2 149 ? 7.37100   -14.18300 32.59200  1.000 65.96576  ?  1148 ILE BA C   1 
ATOM   3119 O  O   . ILE B 2 149 ? 8.40400   -14.50600 33.20800  1.000 66.40265  ?  1148 ILE BA O   1 
ATOM   3120 C  CB  . ILE B 2 149 ? 4.99000   -14.94300 33.28700  1.000 63.54781  ?  1148 ILE BA CB  1 
ATOM   3121 C  CG1 . ILE B 2 149 ? 3.96000   -14.72000 34.41700  1.000 69.54149  ?  1148 ILE BA CG1 1 
ATOM   3122 C  CG2 . ILE B 2 149 ? 5.58700   -16.34000 33.43300  1.000 63.38049  ?  1148 ILE BA CG2 1 
ATOM   3123 C  CD1 . ILE B 2 149 ? 2.67900   -15.63000 34.38300  1.000 70.48049  ?  1148 ILE BA CD1 1 
ATOM   3124 N  N   . ALA B 2 150 ? 7.37000   -14.06100 31.25900  1.000 66.82676  ?  1149 ALA BA N   1 
ATOM   3125 C  CA  . ALA B 2 150 ? 8.57000   -14.39500 30.47800  1.000 65.51602  ?  1149 ALA BA CA  1 
ATOM   3126 C  C   . ALA B 2 150 ? 9.76300   -13.49900 30.82400  1.000 64.25298  ?  1149 ALA BA C   1 
ATOM   3127 O  O   . ALA B 2 150 ? 10.91500  -13.96500 30.86000  1.000 61.88611  ?  1149 ALA BA O   1 
ATOM   3128 C  CB  . ALA B 2 150 ? 8.26200   -14.28000 28.99500  1.000 62.87439  ?  1149 ALA BA CB  1 
ATOM   3129 N  N   . THR B 2 151 ? 9.51300   -12.20500 31.05100  1.000 62.80844  ?  1150 THR BA N   1 
ATOM   3130 C  CA  . THR B 2 151 ? 10.57400  -11.32200 31.52400  1.000 65.00675  ?  1150 THR BA CA  1 
ATOM   3131 C  C   . THR B 2 151 ? 11.17200  -11.80600 32.83600  1.000 68.77556  ?  1150 THR BA C   1 
ATOM   3132 O  O   . THR B 2 151 ? 12.39600  -11.74200 33.02200  1.000 67.51257  ?  1150 THR BA O   1 
ATOM   3133 C  CB  . THR B 2 151 ? 10.04000  -9.90400  31.68400  1.000 63.53005  ?  1150 THR BA CB  1 
ATOM   3134 O  OG1 . THR B 2 151 ? 9.06300   -9.64300  30.66600  1.000 62.74317  ?  1150 THR BA OG1 1 
ATOM   3135 C  CG2 . THR B 2 151 ? 11.17400  -8.86800  31.69300  1.000 65.43388  ?  1150 THR BA CG2 1 
ATOM   3136 N  N   . PHE B 2 152 ? 10.32400  -12.25900 33.77400  1.000 68.67248  ?  1151 PHE BA N   1 
ATOM   3137 C  CA  . PHE B 2 152 ? 10.84400  -12.80000 35.02500  1.000 68.92817  ?  1151 PHE BA CA  1 
ATOM   3138 C  C   . PHE B 2 152 ? 11.75100  -14.00100 34.74600  1.000 70.31404  ?  1151 PHE BA C   1 
ATOM   3139 O  O   . PHE B 2 152 ? 12.88800  -14.06400 35.23300  1.000 70.51685  ?  1151 PHE BA O   1 
ATOM   3140 C  CB  . PHE B 2 152 ? 9.68700   -13.19700 35.95900  1.000 69.86640  ?  1151 PHE BA CB  1 
ATOM   3141 C  CG  . PHE B 2 152 ? 9.20600   -12.09900 36.88600  1.000 67.55217  ?  1151 PHE BA CG  1 
ATOM   3142 C  CD1 . PHE B 2 152 ? 10.08900  -11.44000 37.74400  1.000 70.14018  ?  1151 PHE BA CD1 1 
ATOM   3143 C  CD2 . PHE B 2 152 ? 7.85100   -11.75300 36.91700  1.000 65.99536  ?  1151 PHE BA CD2 1 
ATOM   3144 C  CE1 . PHE B 2 152 ? 9.64300   -10.42600 38.61500  1.000 68.83001  ?  1151 PHE BA CE1 1 
ATOM   3145 C  CE2 . PHE B 2 152 ? 7.37900   -10.74400 37.77500  1.000 67.61767  ?  1151 PHE BA CE2 1 
ATOM   3146 C  CZ  . PHE B 2 152 ? 8.28600   -10.06700 38.62100  1.000 69.45992  ?  1151 PHE BA CZ  1 
ATOM   3147 N  N   . ARG B 2 153 ? 11.28300  -14.94400 33.91600  1.000 74.65413  ?  1152 ARG BA N   1 
ATOM   3148 C  CA  . ARG B 2 153 ? 12.00800  -16.20700 33.73500  1.000 75.15469  ?  1152 ARG BA CA  1 
ATOM   3149 C  C   . ARG B 2 153 ? 13.33800  -16.02500 32.99500  1.000 74.67281  ?  1152 ARG BA C   1 
ATOM   3150 O  O   . ARG B 2 153 ? 14.32100  -16.70800 33.31100  1.000 76.18264  ?  1152 ARG BA O   1 
ATOM   3151 C  CB  . ARG B 2 153 ? 11.12800  -17.22300 33.00500  1.000 75.24856  ?  1152 ARG BA CB  1 
ATOM   3152 C  CG  . ARG B 2 153 ? 11.74400  -18.62300 32.89600  1.000 78.72020  ?  1152 ARG BA CG  1 
ATOM   3153 C  CD  . ARG B 2 153 ? 10.67600  -19.54600 32.41400  1.000 82.07714  ?  1152 ARG BA CD  1 
ATOM   3154 N  NE  . ARG B 2 153 ? 10.00700  -18.90000 31.28800  1.000 85.47813  ?  1152 ARG BA NE  1 
ATOM   3155 C  CZ  . ARG B 2 153 ? 10.36600  -19.03700 30.01800  1.000 86.82320  ?  1152 ARG BA CZ  1 
ATOM   3156 N  NH1 . ARG B 2 153 ? 9.76500   -18.35300 29.05400  1.000 83.48306  ?  1152 ARG BA NH1 1 
ATOM   3157 N  NH2 . ARG B 2 153 ? 11.35500  -19.88200 29.71100  1.000 85.87398  ?  1152 ARG BA NH2 1 
ATOM   3158 N  N   . THR B 2 154 ? 13.39400  -15.13500 31.99500  1.000 71.99887  ?  1153 THR BA N   1 
ATOM   3159 C  CA  . THR B 2 154 ? 14.62400  -14.95600 31.21800  1.000 72.68558  ?  1153 THR BA CA  1 
ATOM   3160 C  C   . THR B 2 154 ? 15.42100  -13.71700 31.61200  1.000 71.58610  ?  1153 THR BA C   1 
ATOM   3161 O  O   . THR B 2 154 ? 16.64800  -13.71800 31.45500  1.000 69.04194  ?  1153 THR BA O   1 
ATOM   3162 C  CB  . THR B 2 154 ? 14.32500  -14.88700 29.70600  1.000 69.37985  ?  1153 THR BA CB  1 
ATOM   3163 O  OG1 . THR B 2 154 ? 13.93800  -13.54200 29.33800  1.000 69.84095  ?  1153 THR BA OG1 1 
ATOM   3164 C  CG2 . THR B 2 154 ? 13.25300  -15.92000 29.28300  1.000 68.00527  ?  1153 THR BA CG2 1 
ATOM   3165 N  N   . GLY B 2 155 ? 14.76900  -12.69800 32.17600  1.000 77.28614  ?  1154 GLY BA N   1 
ATOM   3166 C  CA  . GLY B 2 155 ? 15.43700  -11.44300 32.47200  1.000 75.75503  ?  1154 GLY BA CA  1 
ATOM   3167 C  C   . GLY B 2 155 ? 15.84800  -10.63700 31.24800  1.000 75.31424  ?  1154 GLY BA C   1 
ATOM   3168 O  O   . GLY B 2 155 ? 16.83700  -9.89300  31.31000  1.000 74.50644  ?  1154 GLY BA O   1 
ATOM   3169 N  N   . THR B 2 156 ? 15.11000  -10.75400 30.13400  1.000 70.17863  ?  1155 THR BA N   1 
ATOM   3170 C  CA  . THR B 2 156 ? 15.36800  -9.97300  28.92400  1.000 70.08908  ?  1155 THR BA CA  1 
ATOM   3171 C  C   . THR B 2 156 ? 14.08300  -9.28800  28.46200  1.000 70.21158  ?  1155 THR BA C   1 
ATOM   3172 O  O   . THR B 2 156 ? 12.99100  -9.48700  29.03400  1.000 69.91132  ?  1155 THR BA O   1 
ATOM   3173 C  CB  . THR B 2 156 ? 15.93400  -10.82800 27.76700  1.000 68.23523  ?  1155 THR BA CB  1 
ATOM   3174 O  OG1 . THR B 2 156 ? 14.98000  -11.80800 27.34000  1.000 68.59640  ?  1155 THR BA OG1 1 
ATOM   3175 C  CG2 . THR B 2 156 ? 17.20100  -11.55100 28.19500  1.000 68.23245  ?  1155 THR BA CG2 1 
ATOM   3176 N  N   . TRP B 2 157 ? 14.22600  -8.46900  27.41100  1.000 67.26076  ?  1156 TRP BA N   1 
ATOM   3177 C  CA  . TRP B 2 157 ? 13.10100  -7.73900  26.83100  1.000 68.30607  ?  1156 TRP BA CA  1 
ATOM   3178 C  C   . TRP B 2 157 ? 12.51200  -8.44700  25.60400  1.000 66.63948  ?  1156 TRP BA C   1 
ATOM   3179 O  O   . TRP B 2 157 ? 11.58000  -7.92000  24.98100  1.000 66.55698  ?  1156 TRP BA O   1 
ATOM   3180 C  CB  . TRP B 2 157 ? 13.51400  -6.29700  26.47000  1.000 66.70037  ?  1156 TRP BA CB  1 
ATOM   3181 C  CG  . TRP B 2 157 ? 13.91400  -5.35700  27.64800  1.000 69.20022  ?  1156 TRP BA CG  1 
ATOM   3182 C  CD1 . TRP B 2 157 ? 15.18100  -4.93500  27.97200  1.000 68.02008  ?  1156 TRP BA CD1 1 
ATOM   3183 C  CD2 . TRP B 2 157 ? 13.03000  -4.72000  28.60200  1.000 69.03050  ?  1156 TRP BA CD2 1 
ATOM   3184 N  NE1 . TRP B 2 157 ? 15.14100  -4.10100  29.07000  1.000 68.75342  ?  1156 TRP BA NE1 1 
ATOM   3185 C  CE2 . TRP B 2 157 ? 13.83700  -3.94700  29.47100  1.000 69.47134  ?  1156 TRP BA CE2 1 
ATOM   3186 C  CE3 . TRP B 2 157 ? 11.64200  -4.73500  28.80200  1.000 67.55198  ?  1156 TRP BA CE3 1 
ATOM   3187 C  CZ2 . TRP B 2 157 ? 13.30100  -3.19900  30.52200  1.000 68.20125  ?  1156 TRP BA CZ2 1 
ATOM   3188 C  CZ3 . TRP B 2 157 ? 11.11400  -3.99700  29.83200  1.000 68.18285  ?  1156 TRP BA CZ3 1 
ATOM   3189 C  CH2 . TRP B 2 157 ? 11.94200  -3.23400  30.68300  1.000 69.22365  ?  1156 TRP BA CH2 1 
ATOM   3190 N  N   . ASP B 2 158 ? 13.00300  -9.64400  25.27600  1.000 66.12339  ?  1157 ASP BA N   1 
ATOM   3191 C  CA  . ASP B 2 158 ? 12.60200  -10.31600 24.04500  1.000 66.44069  ?  1157 ASP BA CA  1 
ATOM   3192 C  C   . ASP B 2 158 ? 11.09700  -10.33100 23.80900  1.000 64.94277  ?  1157 ASP BA C   1 
ATOM   3193 O  O   . ASP B 2 158 ? 10.64600  -10.37300 22.65300  1.000 67.23464  ?  1157 ASP BA O   1 
ATOM   3194 C  CB  . ASP B 2 158 ? 13.18000  -11.72400 24.06100  1.000 66.38905  ?  1157 ASP BA CB  1 
ATOM   3195 C  CG  . ASP B 2 158 ? 14.69500  -11.70700 24.21800  1.000 69.88503  ?  1157 ASP BA CG  1 
ATOM   3196 O  OD1 . ASP B 2 158 ? 15.29200  -10.58600 24.21500  1.000 70.81203  ?  1157 ASP BA OD1 1 
ATOM   3197 O  OD2 . ASP B 2 158 ? 15.30300  -12.79500 24.32700  1.000 71.35538  -1 1157 ASP BA OD2 1 
ATOM   3198 N  N   . ALA B 2 159 ? 10.31200  -10.26900 24.87000  1.000 65.48492  ?  1158 ALA BA N   1 
ATOM   3199 C  CA  . ALA B 2 159 ? 8.87100   -10.45400 24.76600  1.000 65.60619  ?  1158 ALA BA CA  1 
ATOM   3200 C  C   . ALA B 2 159 ? 8.13700   -9.19500  24.31700  1.000 64.51752  ?  1158 ALA BA C   1 
ATOM   3201 O  O   . ALA B 2 159 ? 7.02400   -9.29800  23.77600  1.000 64.70257  ?  1158 ALA BA O   1 
ATOM   3202 C  CB  . ALA B 2 159 ? 8.31800   -10.94400 26.11700  1.000 61.79256  ?  1158 ALA BA CB  1 
ATOM   3203 N  N   . TYR B 2 160 ? 8.71600   -8.01700  24.51400  1.000 64.25488  ?  1159 TYR BA N   1 
ATOM   3204 C  CA  . TYR B 2 160 ? 7.89700   -6.82300  24.36600  1.000 67.01733  ?  1159 TYR BA CA  1 
ATOM   3205 C  C   . TYR B 2 160 ? 7.98400   -6.18500  22.95300  1.000 65.62947  ?  1159 TYR BA C   1 
ATOM   3206 O  O   . TYR B 2 160 ? 9.05200   -5.90400  22.42600  1.000 59.82077  ?  1159 TYR BA O   1 
ATOM   3207 C  CB  . TYR B 2 160 ? 8.23900   -5.82000  25.49200  1.000 65.40000  ?  1159 TYR BA CB  1 
ATOM   3208 C  CG  . TYR B 2 160 ? 7.32700   -5.99900  26.70800  1.000 68.33071  ?  1159 TYR BA CG  1 
ATOM   3209 C  CD1 . TYR B 2 160 ? 6.07800   -5.36800  26.77700  1.000 67.85223  ?  1159 TYR BA CD1 1 
ATOM   3210 C  CD2 . TYR B 2 160 ? 7.69900   -6.83100  27.76200  1.000 66.33708  ?  1159 TYR BA CD2 1 
ATOM   3211 C  CE1 . TYR B 2 160 ? 5.25200   -5.55500  27.85700  1.000 67.53325  ?  1159 TYR BA CE1 1 
ATOM   3212 C  CE2 . TYR B 2 160 ? 6.87400   -7.02900  28.84600  1.000 65.85680  ?  1159 TYR BA CE2 1 
ATOM   3213 C  CZ  . TYR B 2 160 ? 5.65200   -6.38900  28.90400  1.000 68.14681  ?  1159 TYR BA CZ  1 
ATOM   3214 O  OH  . TYR B 2 160 ? 4.82700   -6.57900  30.01800  1.000 66.07736  ?  1159 TYR BA OH  1 
HETATM 3215 C  C7  . CW9 C 3 .   ? 19.30300  6.82400   4.52700   1.000 64.37494  ?  401  CW9 AA C7  1 
HETATM 3216 C  C   . CW9 C 3 .   ? 23.46100  8.95600   0.99900   1.000 74.21004  ?  401  CW9 AA C   1 
HETATM 3217 C  C5  . CW9 C 3 .   ? 23.02300  2.11900   0.69200   1.000 66.10688  ?  401  CW9 AA C5  1 
HETATM 3218 C  C10 . CW9 C 3 .   ? 23.63000  6.72800   6.05700   1.000 71.33206  ?  401  CW9 AA C10 1 
HETATM 3219 C  C14 . CW9 C 3 .   ? 22.38900  4.59700   9.71500   1.000 68.38097  ?  401  CW9 AA C14 1 
HETATM 3220 C  C15 . CW9 C 3 .   ? 21.45900  7.27200   10.18900  1.000 71.30698  ?  401  CW9 AA C15 1 
HETATM 3221 C  C11 . CW9 C 3 .   ? 24.99500  6.77900   6.73800   1.000 75.03502  ?  401  CW9 AA C11 1 
HETATM 3222 C  C6  . CW9 C 3 .   ? 21.24100  6.11500   3.44900   1.000 68.06956  ?  401  CW9 AA C6  1 
HETATM 3223 C  C4  . CW9 C 3 .   ? 21.12600  3.50500   0.72800   1.000 64.12191  ?  401  CW9 AA C4  1 
HETATM 3224 C  C1  . CW9 C 3 .   ? 23.94600  6.80900   1.81500   1.000 73.19838  ?  401  CW9 AA C1  1 
HETATM 3225 N  N   . CW9 C 3 .   ? 21.84100  5.50900   2.20000   1.000 66.09862  ?  401  CW9 AA N   1 
HETATM 3226 C  C3  . CW9 C 3 .   ? 20.87900  4.97600   1.20300   1.000 66.49765  ?  401  CW9 AA C3  1 
HETATM 3227 C  C9  . CW9 C 3 .   ? 22.39300  7.14600   6.56700   1.000 69.37167  ?  401  CW9 AA C9  1 
HETATM 3228 C  C13 . CW9 C 3 .   ? 21.82800  6.81200   8.94900   1.000 70.92181  ?  401  CW9 AA C13 1 
HETATM 3229 C  C12 . CW9 C 3 .   ? 22.02500  7.72400   7.94000   1.000 71.93193  ?  401  CW9 AA C12 1 
HETATM 3230 C  C8  . CW9 C 3 .   ? 21.38600  6.92100   5.59800   1.000 67.91654  ?  401  CW9 AA C8  1 
HETATM 3231 C  C2  . CW9 C 3 .   ? 23.30200  5.41300   1.97600   1.000 71.41183  ?  401  CW9 AA C2  1 
HETATM 3232 O  O1  . CW9 C 3 .   ? 22.12100  2.85200   1.49400   1.000 65.44647  ?  401  CW9 AA O1  1 
HETATM 3233 O  O   . CW9 C 3 .   ? 23.05500  7.60600   1.05800   1.000 73.38040  ?  401  CW9 AA O   1 
HETATM 3234 N  N1  . CW9 C 3 .   ? 19.92800  6.32400   3.46500   1.000 68.27673  ?  401  CW9 AA N1  1 
HETATM 3235 N  N2  . CW9 C 3 .   ? 20.03600  7.14100   5.60900   1.000 65.66367  ?  401  CW9 AA N2  1 
HETATM 3236 N  N3  . CW9 C 3 .   ? 23.38000  6.28100   4.81100   1.000 70.27590  ?  401  CW9 AA N3  1 
HETATM 3237 N  N4  . CW9 C 3 .   ? 21.98600  6.41800   4.56400   1.000 69.03891  ?  401  CW9 AA N4  1 
HETATM 3238 O  O2  . CW9 C 3 .   ? 22.01800  5.44400   8.65800   1.000 70.51707  ?  401  CW9 AA O2  1 
HETATM 3239 C  C16 . CW9 C 3 .   ? 21.28200  8.62500   10.38700  1.000 76.49840  ?  401  CW9 AA C16 1 
HETATM 3240 BR BR  . CW9 C 3 .   ? 20.75800  9.19300   12.18800  1.000 67.36522  ?  401  CW9 AA BR  1 
HETATM 3241 C  C17 . CW9 C 3 .   ? 21.47300  9.54100   9.35800   1.000 70.01183  ?  401  CW9 AA C17 1 
HETATM 3242 C  C18 . CW9 C 3 .   ? 21.83700  9.08100   8.10100   1.000 71.95888  ?  401  CW9 AA C18 1 
HETATM 3243 O  O3  . CW9 C 3 .   ? 22.05500  9.96500   7.02100   1.000 72.35733  ?  401  CW9 AA O3  1 
HETATM 3244 C  C19 . CW9 C 3 .   ? 21.38500  11.19500  7.12700   1.000 72.57553  ?  401  CW9 AA C19 1 
HETATM 3245 C  C20 . CW9 C 3 .   ? 17.78600  7.03200   4.43200   1.000 62.41012  ?  401  CW9 AA C20 1 
HETATM 3246 H  H1  . CW9 C 3 .   ? 24.42100  9.01200   1.12600   1.000 90.79560  ?  401  CW9 AA H1  1 
HETATM 3247 H  H2  . CW9 C 3 .   ? 23.01300  9.46000   1.69600   1.000 90.79560  ?  401  CW9 AA H2  1 
HETATM 3248 H  H3  . CW9 C 3 .   ? 23.22800  9.32700   0.13300   1.000 90.79560  ?  401  CW9 AA H3  1 
HETATM 3249 H  H4  . CW9 C 3 .   ? 22.52600  1.55300   0.08100   1.000 80.37560  ?  401  CW9 AA H4  1 
HETATM 3250 H  H5  . CW9 C 3 .   ? 23.58400  1.56700   1.25900   1.000 80.37560  ?  401  CW9 AA H5  1 
HETATM 3251 H  H6  . CW9 C 3 .   ? 23.57800  2.73300   0.18700   1.000 80.37560  ?  401  CW9 AA H6  1 
HETATM 3252 H  H7  . CW9 C 3 .   ? 22.81900  3.80400   9.35900   1.000 80.02560  ?  401  CW9 AA H7  1 
HETATM 3253 H  H8  . CW9 C 3 .   ? 21.59900  4.33800   10.21500  1.000 80.02560  ?  401  CW9 AA H8  1 
HETATM 3254 H  H9  . CW9 C 3 .   ? 23.00500  5.06300   10.30200  1.000 80.02560  ?  401  CW9 AA H9  1 
HETATM 3255 H  H10 . CW9 C 3 .   ? 21.33000  6.67500   10.89100  1.000 86.61560  ?  401  CW9 AA H10 1 
HETATM 3256 H  H11 . CW9 C 3 .   ? 25.69000  6.84500   6.06400   1.000 88.85560  ?  401  CW9 AA H11 1 
HETATM 3257 H  H12 . CW9 C 3 .   ? 25.12700  5.97300   7.26000   1.000 88.85560  ?  401  CW9 AA H12 1 
HETATM 3258 H  H13 . CW9 C 3 .   ? 25.03600  7.55300   7.32100   1.000 88.85560  ?  401  CW9 AA H13 1 
HETATM 3259 H  H14 . CW9 C 3 .   ? 21.40700  3.52100   -0.20000  1.000 78.89560  ?  401  CW9 AA H14 1 
HETATM 3260 H  H15 . CW9 C 3 .   ? 20.29600  3.00900   0.80900   1.000 78.89560  ?  401  CW9 AA H15 1 
HETATM 3261 H  H16 . CW9 C 3 .   ? 24.08800  7.20900   2.68700   1.000 88.91560  ?  401  CW9 AA H16 1 
HETATM 3262 H  H17 . CW9 C 3 .   ? 24.79400  6.72900   1.35000   1.000 88.91560  ?  401  CW9 AA H17 1 
HETATM 3263 H  H18 . CW9 C 3 .   ? 20.91200  5.55000   0.42200   1.000 82.82560  ?  401  CW9 AA H18 1 
HETATM 3264 H  H19 . CW9 C 3 .   ? 19.99200  5.01700   1.59400   1.000 82.82560  ?  401  CW9 AA H19 1 
HETATM 3265 H  H20 . CW9 C 3 .   ? 23.46400  4.89500   1.17200   1.000 87.62560  ?  401  CW9 AA H20 1 
HETATM 3266 H  H21 . CW9 C 3 .   ? 23.70800  4.96300   2.73400   1.000 87.62560  ?  401  CW9 AA H21 1 
HETATM 3267 H  H22 . CW9 C 3 .   ? 21.35700  10.45100  9.51100   1.000 82.82560  ?  401  CW9 AA H22 1 
HETATM 3268 H  H23 . CW9 C 3 .   ? 21.41800  11.65500  6.27300   1.000 88.07560  ?  401  CW9 AA H23 1 
HETATM 3269 H  H24 . CW9 C 3 .   ? 20.46000  11.03900  7.37500   1.000 88.07560  ?  401  CW9 AA H24 1 
HETATM 3270 H  H25 . CW9 C 3 .   ? 21.81400  11.74000  7.80500   1.000 88.07560  ?  401  CW9 AA H25 1 
HETATM 3271 H  H26 . CW9 C 3 .   ? 17.34000  6.45200   5.07000   1.000 75.62560  ?  401  CW9 AA H26 1 
HETATM 3272 H  H27 . CW9 C 3 .   ? 17.57300  7.95700   4.63200   1.000 75.62560  ?  401  CW9 AA H27 1 
HETATM 3273 H  H28 . CW9 C 3 .   ? 17.48500  6.81700   3.53500   1.000 75.62560  ?  401  CW9 AA H28 1 
# 
loop_
_atom_site_anisotrop.id 
_atom_site_anisotrop.type_symbol 
_atom_site_anisotrop.pdbx_label_atom_id 
_atom_site_anisotrop.pdbx_label_alt_id 
_atom_site_anisotrop.pdbx_label_comp_id 
_atom_site_anisotrop.pdbx_label_asym_id 
_atom_site_anisotrop.pdbx_label_seq_id 
_atom_site_anisotrop.pdbx_PDB_ins_code 
_atom_site_anisotrop.U[1][1] 
_atom_site_anisotrop.U[2][2] 
_atom_site_anisotrop.U[3][3] 
_atom_site_anisotrop.U[1][2] 
_atom_site_anisotrop.U[1][3] 
_atom_site_anisotrop.U[2][3] 
_atom_site_anisotrop.pdbx_auth_seq_id 
_atom_site_anisotrop.pdbx_auth_comp_id 
_atom_site_anisotrop.pdbx_auth_asym_id 
_atom_site_anisotrop.pdbx_auth_atom_id 
1    N  N   . MET A 1   ? 2.01352 1.75507 1.38005 -0.05933 0.28285  0.14171  103  MET AA N   
2    C  CA  . MET A 1   ? 2.03903 1.79775 1.41886 -0.07782 0.30530  0.13944  103  MET AA CA  
3    C  C   . MET A 1   ? 2.10656 1.87812 1.52734 -0.08980 0.30382  0.13444  103  MET AA C   
4    O  O   . MET A 1   ? 2.10876 1.90082 1.56224 -0.08009 0.28907  0.12405  103  MET AA O   
5    C  CB  . MET A 1   ? 2.05638 1.78471 1.39497 -0.08962 0.32367  0.15567  103  MET AA CB  
6    N  N   . GLU A 2   ? 2.21004 1.96894 1.62695 -0.11234 0.32016  0.14117  104  GLU AA N   
7    C  CA  . GLU A 2   ? 2.21090 1.98030 1.66193 -0.12701 0.31826  0.13575  104  GLU AA CA  
8    C  C   . GLU A 2   ? 2.20571 1.94623 1.65853 -0.11387 0.29666  0.13965  104  GLU AA C   
9    O  O   . GLU A 2   ? 2.19059 1.95090 1.67933 -0.11554 0.28612  0.13090  104  GLU AA O   
10   C  CB  . GLU A 2   ? 2.24392 1.99587 1.68146 -0.15798 0.34216  0.14131  104  GLU AA CB  
11   C  CG  . GLU A 2   ? 2.26776 2.06582 1.71942 -0.17767 0.36359  0.13308  104  GLU AA CG  
12   C  CD  . GLU A 2   ? 2.25136 2.11717 1.75791 -0.18095 0.35848  0.11707  104  GLU AA CD  
13   O  OE1 . GLU A 2   ? 2.22536 2.09573 1.75701 -0.18212 0.34501  0.11262  104  GLU AA OE1 
14   O  OE2 . GLU A 2   ? 2.30152 2.21812 1.82533 -0.18050 0.36855  0.10979  104  GLU AA OE2 
15   N  N   . ILE A 3   ? 2.27620 1.97499 1.69090 -0.09930 0.28965  0.15313  105  ILE AA N   
16   C  CA  . ILE A 3   ? 2.24209 1.92043 1.65851 -0.08331 0.26822  0.15694  105  ILE AA CA  
17   C  C   . ILE A 3   ? 2.22018 1.93487 1.67116 -0.06883 0.24821  0.14186  105  ILE AA C   
18   O  O   . ILE A 3   ? 2.18014 1.89698 1.65629 -0.06545 0.23405  0.13736  105  ILE AA O   
19   C  CB  . ILE A 3   ? 2.18259 1.82406 1.55182 -0.06624 0.26408  0.17453  105  ILE AA CB  
20   N  N   . LEU A 4   ? 2.02230 1.76236 1.47225 -0.06037 0.24889  0.13367  106  LEU AA N   
21   C  CA  . LEU A 4   ? 2.02894 1.79487 1.50468 -0.04636 0.23446  0.11933  106  LEU AA CA  
22   C  C   . LEU A 4   ? 2.01819 1.81787 1.53970 -0.05234 0.23685  0.10872  106  LEU AA C   
23   O  O   . LEU A 4   ? 2.00018 1.80968 1.54648 -0.04220 0.22242  0.10125  106  LEU AA O   
24   C  CB  . LEU A 4   ? 2.01450 1.79272 1.47217 -0.03754 0.23962  0.11244  106  LEU AA CB  
25   C  CG  . LEU A 4   ? 2.01518 1.80390 1.48365 -0.02237 0.22659  0.09844  106  LEU AA CG  
26   C  CD1 . LEU A 4   ? 2.00172 1.77125 1.46233 -0.01459 0.20471  0.10125  106  LEU AA CD1 
27   C  CD2 . LEU A 4   ? 1.97783 1.77155 1.42085 -0.01727 0.23591  0.09094  106  LEU AA CD2 
28   N  N   . ASN A 5   ? 1.99082 1.81271 1.52350 -0.06883 0.25541  0.10805  107  ASN AA N   
29   C  CA  . ASN A 5   ? 1.95654 1.82099 1.53298 -0.07536 0.25765  0.09921  107  ASN AA CA  
30   C  C   . ASN A 5   ? 1.93288 1.78533 1.52544 -0.08428 0.24661  0.10089  107  ASN AA C   
31   O  O   . ASN A 5   ? 1.89861 1.77982 1.52591 -0.07939 0.23727  0.09338  107  ASN AA O   
32   C  CB  . ASN A 5   ? 1.97087 1.86805 1.55385 -0.09462 0.28054  0.09804  107  ASN AA CB  
33   C  CG  . ASN A 5   ? 1.95425 1.91140 1.58370 -0.09915 0.28324  0.08877  107  ASN AA CG  
34   O  OD1 . ASN A 5   ? 1.93379 1.90037 1.58866 -0.09538 0.26924  0.08540  107  ASN AA OD1 
35   N  ND2 . ASN A 5   ? 1.93473 1.93728 1.57539 -0.10602 0.30128  0.08517  107  ASN AA ND2 
36   N  N   . GLU A 6   ? 2.07973 1.88831 1.64517 -0.09632 0.24929  0.11137  108  GLU AA N   
37   C  CA  . GLU A 6   ? 2.04533 1.83341 1.61982 -0.10229 0.23946  0.11312  108  GLU AA CA  
38   C  C   . GLU A 6   ? 2.03170 1.81059 1.61292 -0.07873 0.21571  0.11178  108  GLU AA C   
39   O  O   . GLU A 6   ? 2.02942 1.81764 1.63704 -0.07849 0.20449  0.10667  108  GLU AA O   
40   C  CB  . GLU A 6   ? 2.01524 1.74935 1.55205 -0.11582 0.25097  0.12631  108  GLU AA CB  
41   N  N   . GLU A 7   ? 2.01217 1.77514 1.56868 -0.06075 0.20827  0.11554  109  GLU AA N   
42   C  CA  . GLU A 7   ? 2.01519 1.77377 1.57681 -0.04180 0.18710  0.11219  109  GLU AA CA  
43   C  C   . GLU A 7   ? 2.05371 1.84839 1.65114 -0.03385 0.18120  0.09832  109  GLU AA C   
44   O  O   . GLU A 7   ? 2.05826 1.85318 1.67376 -0.02625 0.16627  0.09438  109  GLU AA O   
45   C  CB  . GLU A 7   ? 1.96429 1.70716 1.49057 -0.02857 0.18222  0.11675  109  GLU AA CB  
46   N  N   . LYS A 8   ? 2.00122 1.82570 1.60762 -0.03339 0.19408  0.09183  110  LYS AA N   
47   C  CA  . LYS A 8   ? 1.99214 1.84900 1.62931 -0.02109 0.19186  0.08126  110  LYS AA CA  
48   C  C   . LYS A 8   ? 1.97706 1.86252 1.65133 -0.02887 0.18960  0.07948  110  LYS AA C   
49   O  O   . LYS A 8   ? 1.95650 1.85762 1.65443 -0.01614 0.18056  0.07410  110  LYS AA O   
50   C  CB  . LYS A 8   ? 1.96249 1.84448 1.59795 -0.01535 0.20879  0.07637  110  LYS AA CB  
51   N  N   . LYS A 9   ? 2.10866 2.00128 1.78626 -0.05106 0.19900  0.08342  111  LYS AA N   
52   C  CA  . LYS A 9   ? 2.04016 1.96436 1.75078 -0.06313 0.19734  0.07984  111  LYS AA CA  
53   C  C   . LYS A 9   ? 2.04583 1.94410 1.76122 -0.05993 0.17929  0.08060  111  LYS AA C   
54   O  O   . LYS A 9   ? 1.97542 1.90221 1.72071 -0.05921 0.17211  0.07574  111  LYS AA O   
55   C  CB  . LYS A 9   ? 2.00452 1.93698 1.71152 -0.09335 0.21396  0.08157  111  LYS AA CB  
56   N  N   . SER A 10  ? 2.14384 1.99170 1.82971 -0.05711 0.17215  0.08747  112  SER AA N   
57   C  CA  . SER A 10  ? 2.13862 1.96278 1.82799 -0.05239 0.15571  0.08874  112  SER AA CA  
58   C  C   . SER A 10  ? 2.10343 1.93449 1.80485 -0.03012 0.14021  0.08320  112  SER AA C   
59   O  O   . SER A 10  ? 2.09670 1.92742 1.81489 -0.02651 0.12765  0.08091  112  SER AA O   
60   C  CB  . SER A 10  ? 2.18279 1.95569 1.83619 -0.05356 0.15456  0.09981  112  SER AA CB  
61   O  OG  . SER A 10  ? 2.17750 1.93620 1.80737 -0.03650 0.14824  0.10312  112  SER AA OG  
62   N  N   . LYS A 11  ? 1.94632 1.77949 1.63612 -0.01656 0.14235  0.08039  113  LYS AA N   
63   C  CA  . LYS A 11  ? 1.89050 1.72318 1.58625 0.00149  0.13157  0.07362  113  LYS AA CA  
64   C  C   . LYS A 11  ? 1.79558 1.66349 1.52567 0.00888  0.13270  0.06792  113  LYS AA C   
65   O  O   . LYS A 11  ? 1.74773 1.61199 1.48878 0.01996  0.12197  0.06431  113  LYS AA O   
66   C  CB  . LYS A 11  ? 1.89790 1.72106 1.56835 0.01085  0.13732  0.06996  113  LYS AA CB  
67   N  N   . VAL A 12  ? 1.78512 1.69047 1.53151 0.00384  0.14631  0.06771  114  VAL AA N   
68   C  CA  . VAL A 12  ? 1.73264 1.68161 1.51191 0.01393  0.14808  0.06458  114  VAL AA CA  
69   C  C   . VAL A 12  ? 1.70191 1.66117 1.50327 0.00473  0.13609  0.06502  114  VAL AA C   
70   O  O   . VAL A 12  ? 1.65641 1.62844 1.47610 0.01876  0.12821  0.06321  114  VAL AA O   
71   C  CB  . VAL A 12  ? 1.69858 1.69509 1.49058 0.01000  0.16566  0.06479  114  VAL AA CB  
72   C  CG1 . VAL A 12  ? 1.73051 1.75384 1.53686 -0.01709 0.16860  0.06600  114  VAL AA CG1 
73   C  CG2 . VAL A 12  ? 1.64449 1.68179 1.45938 0.03410  0.17124  0.06319  114  VAL AA CG2 
74   N  N   . HIS A 13  ? 1.60206 1.55227 1.39876 -0.01916 0.13644  0.06743  115  HIS AA N   
75   C  CA  . HIS A 13  ? 1.58013 1.53564 1.39343 -0.03143 0.12733  0.06638  115  HIS AA CA  
76   C  C   . HIS A 13  ? 1.54934 1.46710 1.35624 -0.01977 0.11038  0.06700  115  HIS AA C   
77   O  O   . HIS A 13  ? 1.46396 1.39554 1.29110 -0.01744 0.10085  0.06465  115  HIS AA O   
78   C  CB  . HIS A 13  ? 1.62664 1.56806 1.42777 -0.06081 0.13603  0.06806  115  HIS AA CB  
79   C  CG  . HIS A 13  ? 1.64864 1.63151 1.45753 -0.07878 0.15357  0.06580  115  HIS AA CG  
80   N  ND1 . HIS A 13  ? 1.71958 1.67958 1.50262 -0.09465 0.16829  0.06929  115  HIS AA ND1 
81   C  CD2 . HIS A 13  ? 1.61241 1.66202 1.45166 -0.08394 0.15924  0.06079  115  HIS AA CD2 
82   C  CE1 . HIS A 13  ? 1.65739 1.66676 1.45489 -0.11082 0.18271  0.06527  115  HIS AA CE1 
83   N  NE2 . HIS A 13  ? 1.63184 1.69976 1.46453 -0.10441 0.17706  0.06003  115  HIS AA NE2 
84   N  N   . TYR A 14  ? 1.59985 1.47428 1.37851 -0.01335 0.10646  0.07016  116  TYR AA N   
85   C  CA  . TYR A 14  ? 1.56810 1.41490 1.34123 -0.00157 0.09087  0.06977  116  TYR AA CA  
86   C  C   . TYR A 14  ? 1.47526 1.33719 1.26274 0.01726  0.08682  0.06414  116  TYR AA C   
87   O  O   . TYR A 14  ? 1.41828 1.27411 1.21539 0.02352  0.07523  0.06229  116  TYR AA O
[truncated: 335,238 more chars]
